# Supplementary material for: Lysine 2‐Hydroxyisobutyrylation‐ and Succinylation‐Based Pathways Act Inside Chloroplasts to Modulate Plant Photosynthesis and Immunity
Source: Adv Sci (Weinh). 2023 Jul 26;10(27):2301803. doi: 10.1002/advs.202301803 (PMC10520639; doi:10.1002/advs.202301803)
Supplement: Supplementary file 2 — Supplemental Table 1 [file ADVS-10-2301803-s003.xlsx]

## Sheet: Table S1
Table S1 Modification site information of Khib proteins.
Protein accession	Position	Amino acid	Protein description	Gene name	Localization probability	PEP	Score	Modified sequence	Charge	Mass error [ppm]	MS/MS Count	CK_1	CK_2	CK_3	HPI_1	HPI_2	HPI_3	HPI/CK Ratio	HPI/CK P value
Ghir_A11G015470.1	484	K	Ribulose bisphosphate carboxylase large chain GN=rbcL	rbcL	0.889378	1.96033e-08	116.58	FEFDAVDK(0.111)LDK(0.889)VEK	3	-0.10282	2	0.279	0.305	0.253	1.352	1.328	1.415	4.892	4.9747e-06
Ghir_D01G009230.1	129	K	Phosphoglycerate kinase, cytosolic GN=		1	2.47655e-06	88.768	EEEK(1)NDPEFAK	2	-0.045499	8	0.362	3.274	1.143	0.903	0.663	0.574	0.448	0.52046
Ghir_A13G024480.1	67	K	RuBisCO large subunit-binding protein subunit alpha, chloroplastic GN=		1	1.9407e-31	177.4	AAMQAGIDK(1)LADAVGLTLGPR	4	0.39408	4	0.445	0.666	1.186	1.058	1.238	1.078	1.469	0.1837
Ghir_A01G003560.1	193	K	Peroxisomal (S)-2-hydroxy-acid oxidase GLO1 GN=GLO1	GLO1	1	4.52665e-07	94.632	MDK(1)ADDSGLASYVAGQIDR	3	-0.35709	2	0.452	1.097	0.99	1.04	1.117	1.094	1.28	0.37606
Ghir_D04G002310.1	149	K	Phosphoglucan phosphatase DSP4, amyloplastic GN=DSP4	DSP4	1	0.00384082	68.657	K(1)CGDIEHIR	3	-0.65376	1	0.528	1.143	0.995	1.087	1.138	0.962	1.195	0.40116
Ghir_D07G015890.1	742	K	Transketolase-2, chloroplastic GN=TKL-2	TKL-2	1	7.55076e-07	95.57	EFGLTPEAVVAAAK(1)ELC	2	1.3397	3	0.654	0.847	0.554	1.364	1.177	0.938	1.693	0.032281
Ghir_D12G011110.1	736	K	Transketolase-2, chloroplastic GN=TKL-2	TKL-2	1	7.55076e-07	95.57	EFGLTPEAVVAAAK(1)ELC	2	1.3397	3	0.654	0.847	0.554	1.364	1.177	0.938	1.693	0.032281
Ghir_D01G007630.1	144	K	Aspartic proteinase A1 GN=APA1	APA1	1	5.02671e-09	104.76	SSHSSTYNANGK(1)PADIK	3	-0.27838	1	0.665	0.745	0.671	1.125	1.021	1.323	1.667	0.0037983
Ghir_D13G000240.1	123	K	Triacylglycerol lipase SDP1 GN=SDP1	SDP1	1	0.0317657	40.067	MLDK(1)ETPK	3	-0.66622	1	0.668	0.813	1.087	1.11	1.107	1.014	1.258	0.159981
Ghir_A06G006780.1	227	K	Elongation factor Ts GN=tsf	tsf	1	0.0172092	58.172	K(1)DGPASTDK	2	0.21167	1	0.671	0.774	0.85	1.157	1.042	1.165	1.466	0.0076607
Ghir_D03G018120.1	128	K	50S ribosomal protein L19-1, chloroplastic GN=At4g17560	At4g17560	1	4.23644e-05	89.189	IK(1)LGDIMGILNK	3	-0.68136	1	0.674	0.669	0.996	1.024	1.189	1.131	1.43	0.054361
Ghir_A07G003050.1	151	K	Temperature-induced lipocalin-1 GN=TIL	TIL	1	7.12344e-14	130.05	LHK(1)TPQSDSTPEGEHVPQEK	4	0.066026	1	0.677	0.894	0.987	0.997	1.106	1.134	1.265	0.108458
Ghir_D05G037260.1	541	K	(+)-delta-cadinene synthase isozyme C2 GN=CAD1-C2	CAD1-C2	1	1.0296e-06	92.265	AAK(1)GGITSLLIEPIAL	2	0.76795	2	0.705			0.575	1.328	0.744	1.252
Ghir_A13G006080.1	268	K	Succinate--CoA ligase [ADP-forming] subunit alpha-1, mitochondrial GN=SCOA	SCOA	1	8.7826e-07	88.09	ESGTEK(1)PIVAFIAGLTAPPGR	3	0.84305	1	0.72	1.285	0.969	0.844	0.921	1.264	1.018	0.89006
Ghir_D09G022970.1	45	K	40S ribosomal protein S15 GN=RPS15	RPS15	1	5.72885e-05	97.463	EAPPGEK(1)PEPVR	2	0.12377	1	0.723	1.159	0.979	1.068	0.977	1.037	1.077	0.5472
Ghir_A03G006680.1	481	K	Chaperone protein ClpC, chloroplastic GN=		1	3.33407e-13	139	FLPDK(1)AIDLIDEAGSR	2	-0.57417	2	0.737	1.187	0.651	1.05	1.038	1.135	1.252	0.2975
Ghir_D04G006550.1	231	K	Photosynthetic NDH subunit of lumenal location 1, chloroplastic GN=PNSL1	PNSL1	1	0.00240499	69.672	VVADSFK(1)VLDI	2	-1.1384	2	0.737	1.097	1.086	1.129	0.936	0.987	1.045	0.70736
Ghir_A13G017270.1	137	K	Protein SRC1 GN=SRC1	SRC1	1	3.21782e-19	162.46	IHGEGGHEHGHEGEK(1)K	4	-2.283	1	0.737	0.483	0.778	1.268	1.23	1.01	1.756	0.025445
Ghir_D11G002050.1	190	K	Agglutinin receptor GN=ssp5	ssp5	1	7.27075e-19	153.72	DIK(1)ATLLEMVEGNELNR	3	0.53707	1	0.74	1.396	1.112	0.886	0.871	1.134	0.89	0.68006
Ghir_D03G000820.1	183	K	Proteasome subunit alpha type-7 GN=PAD1	PAD1	1	2.79261e-09	128.73	NIEVAVMTK(1)EHGLR	3	-0.95469	3	0.74	1.347	1.355	0.991	0.84	0.966	0.813	0.45092
Ghir_A10G007100.1	101	K	Methyl-CpG-binding domain-containing protein 11 GN=MBD11	MBD11	1	7.24176e-19	140.41	SEGEKENEKEDAPTTEK(1)ETAEAER	4	0.43779	1	0.741	0.686	0.813	1.148	1.03	1.211	1.513	0.0037566
Ghir_D10G008240.1	136	K	Methyl-CpG-binding domain-containing protein 11 GN=MBD11	MBD11	1	2.32871e-09	101.45	SEGEKENEKEDAPATEK(1)ETAAAER	4	0.061767	1	0.741	1.042	0.887	0.901	1.153	1.125	1.191	0.22994
Ghir_D11G023220.1	142	K	Glutathione S-transferase F8, chloroplastic GN=GSTF8	GSTF8	1	1.60056e-05	84.375	QDQSLINQNHDK(1)LAK	3	0.32973	1	0.747	1.068	0.841	1.084	1.093	1.005	1.198	0.152705
Ghir_D08G025150.1	195	K	LRR receptor-like serine/threonine-protein kinase GSO2 GN=GSO2	GSO2	1	3.02253e-07	99.344	LMGTIPDIFK(1)SFTDLR	3	-1.4083	2	0.748	0.765	1.184	0.889	1.073	1.204	1.174	0.36834
Ghir_D03G012050.1	399	K	Elongation factor Tu, chloroplastic GN=TUFB1	TUFB1	1	0.00101329	76.228	FSAIVYVLK(1)K	3	-1.3112	1	0.753	1.059	0.95	1.15	0.897	1.082	1.133	0.3609
Ghir_A01G021060.1	114	K	Glutathione S-transferase L3 GN=GSTL3	GSTL3	1	5.97255e-07	90.453	YVDSNFEGPSLVPNDPDK(1)K	3	-0.54693	1	0.758	0.851	1.053	1.014	1.039	1.128	1.195	0.140137
Ghir_D07G010880.1	404	K	Protein plastid transcriptionally active 16, chloroplastic GN=PTAC16	PTAC16	1	2.04317e-09	97.94	AANLAEEAQEK(1)AQVAGASMEDLLSK	4	0.44075	1	0.758	0.944	0.802	1.087	1.008	1.162	1.301	0.02666
Ghir_D05G002170.1	48	K	26S protease regulatory subunit 8 homolog A GN=RPT6A	RPT6A	1	1.09972e-10	169.09	QK(1)THNLNR	3	0.19793	1	0.764	0.992	0.947	1.084	0.987	1.088	1.169	0.135924
Ghir_A10G007100.1	73	K	Methyl-CpG-binding domain-containing protein 11 GN=MBD11	MBD11	0.984275	0.000132947	82.069	K(0.984)ENK(0.016)ETEAVPEK	3	0.47128	1	0.764	0.988	0.879	1.011	1.089	1.094	1.214	0.064757
Ghir_D11G022190.1	354	K	Serine hydroxymethyltransferase, mitochondrial GN=		1	1.01756e-13	130.05	QATTPEYK(1)AYQEQVLSNCSK	3	0.15405	1	0.764	1.023	0.913	1.049	1.035	1.077	1.171	0.194864
Ghir_D07G014130.1	113	K	Ubiquitin-40S ribosomal protein S27a GN=UBI3	UBI3	1	0.0076964	72.434	VDESGK(1)VQR	2	-0.52649	1	0.767	0.698	0.933	1.137	1.115	1.057	1.38	0.020304
Ghir_D06G006060.1	165	K	NADH-cytochrome b5 reductase-like protein GN=CBR2	CBR2	1	2.73274e-06	88.565	MSQHFASLK(1)PGDVVEVK	3	-0.80635	1	0.77	1.208	1.247	1.01	0.92	0.972	0.9	0.6256
Ghir_A08G014770.1	204	K	RGG repeats nuclear RNA binding protein B GN=RGGB	RGGB	1	1.47844e-06	98.281	NLGDEK(1)PAGEEDAR	2	0.4951	2	0.77	1.042	0.876	0.913	1.313	0.943	1.179	0.33738
Ghir_D13G003030.1	201	K	Fructose-bisphosphate aldolase 2, chloroplastic GN=FBA2	FBA2	1	2.2661e-11	115.5	TVVSIPNGPSALAVK(1)EAAWGLAR	3	-0.8372	2	0.771	0.872	0.778	1.092	1.143	1.064	1.363	0.0022768
Ghir_A10G017390.1	145	K	Pathogenesis-related protein STH-2 GN=STH-2	STH-2	1	9.06906e-05	66.448	GSEGVYK(1)PVEAYLLANPEACN	3	0.1613	1	0.771	1.136	1.187	0.899	1.063	1.006	0.959	0.86658
Ghir_D01G010490.1	381	K	V-type proton ATPase subunit B2 GN=VHA-B2	VHA-B2	1	0.000119317	78.287	LMK(1)SAIGEGMTR	3	-0.75861	1	0.773	1.399	0.704	1.028	0.868	1.176	1.068	0.66912
Ghir_D05G031420.1	99	K	Methionine--tRNA ligase GN=metG	metG	1	0.0196211	68.557	K(1)YAEADAR	2	-0.1969	1	0.774	0.921	1.079	1.054	1.095	0.976	1.127	0.27942
Ghir_A11G017920.1	145	K	UTP--glucose-1-phosphate uridylyltransferase GN=UGPA	UGPA	1	3.39107e-23	149.67	IVDK(1)YSNSNIEIHTFNQSQYPR	4	-0.1833	2	0.774	1.047	0.893	1.246	0.963	0.941	1.161	0.3023
Ghir_D01G010280.1	265	K	ATP-dependent zinc metalloprotease FTSH, chloroplastic GN=FTSH	FTSH	1	4.22465e-05	76.574	LELQEVVDFLK(1)NPDK	3	0.62861	1	0.776	1.112	0.785	1.059	1.032	1.083	1.187	0.25806
Ghir_A05G037010.1	115	K	PREDICTED: A-kinase anchor protein 12 isoform X1 [Gossypium arboreum]		1	5.39832e-05	77.08	MSK(1)SEATADHDSSPEEK	3	0.37541	1	0.776	1.124	0.534	1.069	1.075	1.146	1.352	0.24992
Ghir_D01G010280.1	140	K	ATP-dependent zinc metalloprotease FTSH, chloroplastic GN=FTSH	FTSH	1	4.09066e-05	80.049	FSK(1)DGSALQLTAVDGR	2	-0.048946	2	0.777	0.982	1.03	1.186	0.889	1.039	1.117	0.41032
Ghir_D10G008160.1	797	K	Phospholipase D alpha 1 GN=PLD1	PLD1	1	9.64917e-09	107.93	VLGAK(1)SDYLPPILTT	3	0.1907	3	0.777	1.149	1.053	1.065	1.077	0.881	1.015	0.8674
Ghir_D05G018670.1	145	K	Plastocyanin A, chloroplastic GN=PETE	PETE	1	4.9183e-32	161.51	DETYAVTLTEK(1)GTYSFYCSPHQGAGMVGK	5	-1.0525	2	0.777	1.103	0.889	1.062	1.139	0.925	1.129	0.34216
Ghir_D05G013100.1	98	K	Photosystem I reaction center subunit VI, chloroplastic GN=PSAH	PSAH	1	5.32563e-07	124.6	FFETFAAPFTK(1)R	2	-0.36828	2	0.778	1.584	1.006	1.153	0.843	0.831	0.839	0.57416
Ghir_A12G020340.1	96	K	60S ribosomal protein L7a-2 GN=RPL7A-2	RPL7A-2	1	0.0321444	43.958	YRPEDK(1)AAK	3	-0.4015	1	0.781	0.92	0.942	1.037	1.088	1.063	1.206	0.034521
Ghir_A02G003190.1	67	K	Photosystem I reaction center subunit II, chloroplastic GN=psaD	psaD	1	4.524e-11	85.998	AETTATK(1)EAPVGFTPPELDPNTPSPIFGGSTGGLLR	4	0.46688	1	0.781	0.581	1.004	1.219	1.036	1.07	1.405	0.094004
Ghir_D12G011630.1	182	K	PREDICTED: remorin [Theobroma cacao]		1	0.0145538	61.765	AEEMAAK(1)YR	2	0.043915	1	0.783	0.921	0.955	1.064	1.088	1.03	1.197	0.04412
Ghir_A05G039690.1	162	K	Photosystem I reaction center subunit N, chloroplastic GN=PSAN	PSAN	1	0.000847356	84.169	YK(1)CGSNVFWK	3	-0.1097	2	0.784	0.772	0.801	1.127	1.1	1.104	1.413	1.60919e-05
Ghir_D01G002230.1	463	K	ATP-dependent zinc metalloprotease FTSH 2, chloroplastic GN=FTSH2	FTSH2	1	9.82034e-13	153.22	TAISSK(1)EIDDSIDR	2	-3.0136	4	0.786	1.912	1.123	0.953	0.862	0.79	0.682	0.29386
Ghir_A01G015850.1	11	K	Cold shock domain-containing protein 4 GN=CSP4	CSP4	1	0.000419089	119.21	VK(1)WFDDQK	3	0.15525	2	0.786	0.904	1.284	0.95	1.063	1.016	1.018	0.8065
Ghir_A01G019640.1	127	K	Ubiquitin-conjugating enzyme E2 variant 1D GN=UEV1D	UEV1D	1	0.000123699	119.68	K(1)EMAAPHNR	3	0.29712	1	0.786	1.903	1.033	0.852	1.029	0.775	0.714	0.37466
Ghir_D13G001170.1	81	K	26S protease regulatory subunit 6B homolog GN=RPT3	RPT3	1	0.0266713	74.464	AQEEVK(1)R	2	-0.28651	1	0.788	1.133	0.95	0.925	1.038	1.114	1.072	0.5481
Ghir_A03G007110.1	233	K	Peptide methionine sulfoxide reductase GN=PMSR	PMSR	1	9.38819e-05	73.386	AEEYHQQYLAK(1)GGR	3	-0.30133	1	0.79	0.982	0.947	0.986	1.037	1.129	1.159	0.125775
Ghir_A06G006780.1	657	K	Elongation factor Ts GN=tsf	tsf	1	4.96506e-06	111.63	EETGAGMMDCK(1)K	3	-0.063712	1	0.793	0.839	0.899	1.134	1.082	1.028	1.282	0.0056811
Ghir_A09G005540.1	99	K	NADH dehydrogenase [ubiquinone] 1 beta subcomplex subunit 10-B GN=At3g18410	At3g18410	1	0.00010192	73.386	HPSLHGPK(1)VEEIDSE	3	0.056708	1	0.793	0.962	1.192	1.011	1.041	0.987	1.031	0.74454
Ghir_A04G012390.1	259	K	14-3-3 protein 6 GN=TFT6	TFT6	0.999845	0.00613331	64.121	EASKPEEEK(1)QP	2	0.61311	2	0.794	0.706	0.787	1.163	1.068	1.133	1.471	0.00104154
Ghir_A11G024570.1	146	K	Protein GrpE GN=grpE	grpE	1	0.000330254	91.62	SIEDEK(1)VDLEK	3	-0.50231	2	0.794	0.786	0.764	1.04	1.199	1.098	1.424	0.00122033
Ghir_A06G006780.1	763	K	Elongation factor Ts GN=tsf	tsf	1	1.83456e-18	148.15	EIEMQK(1)EDLLSKPEQIR	3	-0.70118	1	0.797	0.86	0.771	1.142	1.01	1.14	1.356	0.0042606
Ghir_D08G013010.1	60	K	V-type proton ATPase subunit E GN=VATE	VATE	1	0.0445401	66.692	EK(1)QVEIR	2	0.19509	1	0.797	0.927	1.002	1.148	0.955	1.043	1.154	0.165984
Ghir_A07G005780.1	231	K	Argininosuccinate synthase, chloroplastic GN=At4g24830	At4g24830	1	3.2661e-31	178.71	EVGADAVSHGCTGK(1)GNDQVR	3	0.15098	1	0.798	0.786	1.25	1.056	1.007	1.033	1.092	0.53852
Ghir_D09G002830.1	130	K	Carbonic anhydrase, chloroplastic GN=		1	0.0215681	66.692	EGFVYFK(1)K	2	2.6166	1	0.798	1	1.03	1.049	1.06	0.987	1.095	0.31326
Ghir_A05G021080.1	242	K	Cysteine proteinase RD21A GN=RD21A	RD21A	1	2.59257e-05	66.889	TAK(1)VVTIDSYEDVPQNNEGALK	4	2.0723	1	0.798	1.014	0.982	1.011	1.006	1.097	1.115	0.23096
Ghir_D12G001780.1	348	K	Heat shock 70 kDa protein, mitochondrial GN=		1	2.26247e-15	163.64	SK(1)FESLVNHLIER	3	-0.020346	1	0.798	0.959	0.955	1.008	1.047	1.1	1.163	0.07852
Ghir_D10G012790.1	261	K	60S ribosomal protein L5 GN=RPL5	RPL5	1	0.0152229	71.342	EPPK(1)QHK	3	-0.40958	1	0.8	1.029	0.953	1.139	1.023	0.956	1.121	0.26514
Ghir_A09G015220.1	215	K	Embryonic protein DC-8 GN=		1	0.0131532	63.944	DAK(1)DTTAQK	2	4.1261	2	0.8	1.008	0.85	1.18	0.944	1.054	1.196	0.130582
Ghir_D11G005220.1	253	K	Lipase GN=		1	3.05277e-07	107.69	LVGWPK(1)FVVPDLTR	2	-0.26353	2	0.801	0.964	0.747	0.968	1.173	1.113	1.295	0.051664
Ghir_D05G013120.1	78	K	30S ribosomal protein S17, chloroplastic GN=RPS17	RPS17	1	0.0112843	64.757	LAPHPK(1)YK	3	-0.52615	1	0.803	0.845	0.956	1.023	1.069	1.116	1.232	0.02156
Ghir_D07G007270.1	84	K	Glycine-rich RNA-binding protein RZ1A GN=RZ1A	RZ1A	1	0.00371385	89.609	AK(1)PQQGSGR	2	-0.20345	1	0.803	0.91	1.029	1.03	1.031	1.079	1.145	0.127579
Ghir_D03G016390.1	764	K	Puromycin-sensitive aminopeptidase GN=MPA1	MPA1	1	2.79586e-10	116.6	ELASQLK(1)SEFLSTVENNR	3	0.6864	1	0.803	1.129	0.952	0.874	1.109	1.088	1.065	0.62018
Ghir_D05G009740.1	65	K	60S ribosomal protein L23A GN=RPL23A	RPL23A	1	0.000382294	99.283	NK(1)LDHYQILK	3	1.6065	1	0.804	0.918	1.018	1.063	1.032	1.045	1.146	0.177403
Ghir_A09G006660.1	51	K	Multiple organellar RNA editing factor 2, chloroplastic GN=MORF2	MORF2	1	0.0237944	54.584	K(1)IYNVSCER	2	0.035627	1	0.804	0.986	0.989	1.021	1.132	0.969	1.123	0.22242
Ghir_D13G022650.1	102	K	Cytochrome b-c1 complex subunit 7-2 GN=QCR7-2	QCR7-2	1	1.12187e-05	102.87	SYLQDMLALVK(1)K	3	-0.79688	1	0.806	0.866	1.115	0.971	1.019	1.129	1.119	0.3271
Ghir_D12G028260.1	227	K	Guanine nucleotide-binding protein subunit beta-like protein GN=GB1	GB1	1	1.43731e-07	105.03	DGVILLWDLAEGK(1)K	3	-0.67491	1	0.806	1.167	0.918	1.09	1.085	0.888	1.059	0.63634
Ghir_A05G019650.1	268	K	Ornithine carbamoyltransferase, chloroplastic GN=ARGF	ARGF	0.999049	0.000146444	73.245	GFEPDK(0.001)ETVEK(0.999)AQK	3	-1.8283	1	0.806	1.238	1.047	1.016	0.985	0.965	0.96	0.85424
Ghir_D05G008870.1	91	K	50S ribosomal protein L9, chloroplastic GN=RPL9	RPL9	1	0.0413703	68.383	IEAEK(1)QR	2	-0.4194	1	0.807	0.797	1.038	0.973	1.085	1.132	1.207	0.116436
Ghir_D07G003370.1	39	K	ATP synthase subunit b', chloroplastic GN=ATPG	ATPG	1	6.17639e-08	135.02	LASVK(1)DTSEEVK	2	0.14151	2	0.807	0.965	0.885	1.08	1.073	1.028	1.197	0.027663
Ghir_A06G017850.1	367	K	Ribulose bisphosphate carboxylase/oxygenase activase 1, chloroplastic GN=RCA1	RCA1	1	2.70843e-08	123.95	WISEVGVASVGK(1)K	2	0.1206	2	0.807	0.895	1.035	0.97	0.988	1.187	1.149	0.2216
Ghir_D05G025520.1	199	K	30S ribosomal protein 2, chloroplastic GN=PSRP2	PSRP2	1	0.0455613	54.982	VMSAK(1)VSR	2	-0.64894	1	0.808	1.038	1.046	0.935	1.193	0.937	1.06	0.64454
Ghir_D09G011200.1	93	K	Proteasome subunit alpha type-3 GN=PAG1	PAG1	1	2.47413e-05	77.137	AK(1)SEATNYQSVYGEPIPVK	3	3.2643	1	0.81	0.874	1.032	1.035	0.978	1.139	1.161	0.145281
Ghir_D10G013050.1	182	K	Lysine--tRNA ligase, cytoplasmic GN=At3g11710	At3g11710	1	0.00914047	80.462	FHSTVK(1)R	3	0.197	1	0.811	1.177	0.748	1.056	1.054	1.03	1.148	0.37616
Ghir_A13G024480.1	283	K	RuBisCO large subunit-binding protein subunit alpha, chloroplastic GN=		1	3.09926e-10	141.13	DIIPLLEK(1)TTQLR	2	-0.38794	3	0.811	0.727	1.297	1.181	0.847	1.064	1.091	0.61586
Ghir_D12G006690.1	54	K	Succinate dehydrogenase [ubiquinone] flavoprotein subunit, mitochondrial GN=SDH1	SDH1	1	0.0206961	57.532	TEDGK(1)IYQR	2	0.075875	1	0.811	0.891	1.05	1.023	0.962	1.15	1.139	0.22036
Ghir_D01G002230.1	457	K	ATP-dependent zinc metalloprotease FTSH 2, chloroplastic GN=FTSH2	FTSH2	1	0.00685568	94.692	GK(1)TAISSK	2	-0.71352	2	0.813	0.888	0.938	1.195	0.995	0.999	1.208	0.063102
Ghir_D02G004380.1	312	K	Malate dehydrogenase GN=MD1	MD1	1	4.00467e-08	119.87	K(1)LDLTGVELTEEK	3	-0.90685	2	0.813	1.036	0.969	0.996	1.113	0.994	1.101	0.28616
Ghir_D08G016470.1	93	K	Pectin acetylesterase 7 GN=PAE7	PAE7	0.992742	0.0143581	46.89	K(0.007)NTDLGSSK(0.993)QMVK	3	-0.90608	1	0.813	0.929	0.847	1.139	1.1	0.974	1.241	0.025137
Ghir_D08G014290.1	138	K	Protein CURVATURE THYLAKOID 1A, chloroplastic GN=CURT1A	CURT1A	1	9.28282e-05	103.83	K(1)ELATDIEALK	3	0.74575	2	0.813	1.052	0.947	0.957	1.057	1.092	1.105	0.28906
Ghir_D09G005970.1	35	K	Stem-specific protein TSJT1 GN=TSJT1	TSJT1	1	0.000578348	78.932	ITADALVK(1)R	2	0.53793	2	0.813	1.05	0.913	0.985	1.025	1.113	1.125	0.21222
Ghir_D06G012490.1	47	K	40S ribosomal protein S18 GN=RPS18A	RPS18A	1	0.0409452	54.784	K(1)ADVDMNK	2	-0.56925	1	0.814	0.882	1.012	1.043	0.935	1.179	1.166	0.172883
Ghir_D11G029930.1	187	K	Chloroplast stem-loop binding protein of 41 kDa b, chloroplastic GN=CSP41B	CSP41B	1	6.31967e-07	124.12	GK(1)LNTESLLESR	2	-0.099806	3	0.814	0.889	0.952	1.059	1.037	1.085	1.198	0.0179766
Ghir_D10G006730.1	102	K	60S ribosomal protein L28-1 GN=RPL28A	RPL28A	1	0.000384233	70.167	AVK(1)NQVTDNYYRPDLTK	3	0.1751	2	0.816	0.932	0.976	1.066	1.045	1.037	1.156	0.11308
Ghir_D10G018980.1	33	K	60S ribosomal protein L29-1 GN=RPL29A	RPL29A	1	0.00118274	74.962	HTSTK(1)GMDPK	3	-0.52942	2	0.816	0.75	0.656	1.084	1.181	1.131	1.528	0.0033007
Ghir_D13G020020.1	91	K	Probable steroid-binding protein 3 GN=MP3	MP3	0.999473	0.00203789	66.538	K(0.001)FEAK(0.999)YPVVGR	3	-0.37947	2	0.816	0.894	1.119	0.968	1.088	1.043	1.095	0.37774
Ghir_A08G018790.1	311	K	Bifunctional UDP-glucose 4-epimerase and UDP-xylose 4-epimerase 1 GN=UGE1	UGE1	1	0.000206331	72.772	RPGDATAVYASTEK(1)AQR	3	0.038314	1	0.817	0.906	0.973	1.006	1.184	0.973	1.173	0.115343
Ghir_D08G026320.1	67	K	Peroxiredoxin-2B GN=PRXIIB	PRXIIB	1	0.0416685	68.224	AGELK(1)SK	2	-0.19949	1	0.817	1.164	1.095	1.064	0.94	0.969	0.967	0.8458
Ghir_D10G009400.1	185	K	40S ribosomal protein S9-2 GN=RPS9C	RPS9C	1	9.73445e-08	119.39	K(1)AAGGDGDDEEDE	2	-0.37272	1	0.818	0.895	1.047	0.859	1.061	1.212	1.135	0.37978
Ghir_A02G004040.1	208	K	Malate dehydrogenase GN=MD1	MD1	1	5.26379e-19	118.15	NVIIWGNHSSSQYPDVNHATVMTPSGEK(1)PVR	4	-0.021513	1	0.818	1.058	1.087	0.929	1.124	0.98	1.024	0.80602
Ghir_A05G039300.1	145	K	Oxygen-evolving enhancer protein 2, chloroplastic GN=PSBP	PSBP	1	1.69924e-08	99.93	K(1)SITDYGSPEEFLSSVDYLLGK	3	0.77414	1	0.818	0.854	1.029	1.115	1.148	0.896	1.17	0.21304
Ghir_D03G018930.1	236	K	Phosphoribulokinase, chloroplastic GN=At1g32060	At1g32060	1	1.38238e-05	101.53	K(1)PDFDAFIDPQK	3	0.52238	1	0.818	0.964	1.109	1.088	0.992	0.985	1.06	0.52506
Ghir_A11G014360.1	95	K	Photosystem I reaction center subunit IV A, chloroplastic GN=PSAEA	PSAEA	1	4.98255e-12	117.62	RESYWYNSFGSVVTVDQDPK(1)TR	3	-0.19076	2	0.818	0.964	1.263	1.098	0.889	1.002	0.982	0.96782
Ghir_D09G023480.1	110	K	Plastid-lipid-associated protein 6, chloroplastic GN=PAP6	PAP6	1	5.77533e-11	110.26	ADDAAK(1)ELETVAGPVDLLTDLDK	3	1.3886	1	0.818	1.073	1.124	0.981	1.124	0.9	0.997	0.98756
Ghir_A09G020540.1	212	K	RGG repeats nuclear RNA binding protein B GN=RGGB	RGGB	1	1.55603e-05	84.508	ENAANEAEEK(1)EPENK	3	0.041741	1	0.818	1.029	0.668	1.006	1.02	1.224	1.292	0.128016
Ghir_D05G028700.1	52	K	Xylose isomerase GN=XYLA	XYLA	1	0.0078465	72.2	IK(1)YEGPSSK	2	1.2956	1	0.818	1.077	1.027	1.069	1.001	0.979	1.043	0.61184
Ghir_D05G023980.1	273	K	L-ascorbate peroxidase S, chloroplastic/mitochondrial GN=APXS	APXS	1	1.00474e-16	144.3	YAEDQETFFK(1)DYAEAHAK	3	0.52167	1	0.82	1.055	0.976	0.98	1.004	1.1	1.082	0.37188
Ghir_D07G016580.1	180	K	Photosystem II reaction center PSB28 protein, chloroplastic GN=PSB28	PSB28	1	0.0292082	42.317	YSNENGLQFIK(1)K	3	-1.2911	1	0.82	1.135	1.13	0.901	1.049	1.021	0.963	0.81902
Ghir_D11G022850.1	82	K	Uncharacterized protein		1	0.0199794	68.214	K(1)GVLIGGR	2	-0.48604	1	0.82	0.815	0.856	1.081	1.104	1.078	1.31	9.7753e-05
Ghir_D13G008140.1	46	K	26S proteasome non-ATPase regulatory subunit 11 homolog GN=RPN6	RPN6	1	2.46751e-16	169.3	IK(1)EQAITNLSDLLR	3	-1.303	1	0.821	1.021	1.203	1.06	1.057	0.873	0.982	0.94052
Ghir_A04G003640.1	146	K	30S ribosomal protein S20, chloroplastic GN=RPS20	RPS20	1	1.14337e-07	109	LIAEAYSVIDK(1)AVK	3	-0.90043	1	0.821	0.844	0.815	1.126	1.015	1.125	1.317	0.00160154
Ghir_A08G015170.1	321	K	50S ribosomal protein L1, chloroplastic GN=RPL1	RPL1	1	0.00797799	71.379	SIETNK(1)PK	3	-0.10294	2	0.821	1.039	1.004	1.001	1.043	1.035	1.075	0.35716
Ghir_D08G005730.1	88	K	60S ribosomal protein L13-2 GN=		1	0.00587638	51.771	K(1)LAPTIGISVDHR	3	0.34927	1	0.821	1.187	1.127	1.034	0.954	0.956	0.939	0.68954
Ghir_A07G005760.1	816	K	Ribonuclease J GN=rnj	rnj	1	0.00347543	103.29	FHVVK(1)GR	3	-0.48867	1	0.821	0.962	0.901	1.065	1.019	1.082	1.18	0.027735
Ghir_D11G000560.1	180	K	40S ribosomal protein S7 GN=RPS7	RPS7	1	0.000424924	67.136	LAGK(1)DVVFEFPVTEA	3	0.63247	2	0.823	0.977	1.067	1.051	1.044	0.983	1.074	0.38966
Ghir_D08G003190.1	378	K	Heat shock cognate protein 80 GN=HSC80	HSC80	1	0.00335618	62.466	EMLQQNK(1)ILK	3	-0.96763	1	0.823	0.907	0.961	1.095	1.123	0.946	1.176	0.082836
Ghir_A11G016450.1	173	K	60S ribosomal protein L13-1 GN=		1	0.00180368	103.08	VTEEMK(1)SFK	2	0.18007	1	0.826	0.816	0.919	1.121	1.016	1.091	1.26	0.0083184
Ghir_D08G026820.1	86	K	Peroxiredoxin Q, chloroplastic GN=PRXQ	PRXQ	1	3.77307e-05	113.76	DQDGK(1)TVSLSK	2	-0.54642	1	0.826	0.813	1.044	1.132	0.981	1.054	1.18	0.133043
Ghir_D05G022960.1	51	K	14-3-3 protein 7 GN=TFT7	TFT7	1	3.04052e-13	155.39	NLLSVGYK(1)NVIGAR	3	1.2132	1	0.827	0.856	1.198	0.952	1.017	1.103	1.066	0.57394
Ghir_A09G015220.1	435	K	Embryonic protein DC-8 GN=		1	0.0193732	58.172	EGK(1)DTTVSK	2	-0.028379	1	0.827	1.035	1.149	0.925	1.055	1.028	0.999	0.95278
Ghir_A13G010820.1	255	K	Rubisco accumulation factor 1.2, chloroplastic GN=RAF1.2	RAF1.2	0.999999	2.30258e-07	83.992	K(1)EVSQELEGGEDEKPEKDDDLEYR	4	-0.064921	1	0.827	1.138	1.066	1.206	0.884	0.903	0.987	0.92632
Ghir_D11G006920.1	91	K	30S ribosomal protein S3, chloroplastic GN=rps3	rps3	1	0.000364621	75.819	K(1)LEELQMNVQK	3	0.42558	1	0.829	0.982	0.902	1.096	1.032	1.026	1.163	0.045701
Ghir_D10G009200.1	59	K	40S ribosomal protein S17-4 GN=RPS17D	RPS17D	1	5.3116e-08	140.49	IAGFSTHLMK(1)R	3	-2.9522	1	0.829	0.871	1.081	0.945	1.151	1.026	1.123	0.29742
Ghir_D01G021890.1	457	K	Adenylosuccinate synthetase 2, chloroplastic GN=PURA2	PURA2	1	0.0243463	51.727	NYSDLPK(1)AAR	2	1.7152	1	0.829	1.091	1.016	1.045	0.978	1.019	1.036	0.64744
Ghir_A03G012060.1	693	K	Heat shock protein 90-5, chloroplastic GN=HSP90-5	HSP90-5	1	0.00230204	77.124	NAPESSEAK(1)R	3	-0.23252	2	0.83	0.997	1.067	1.04	1.016	1.008	1.059	0.49526
Ghir_D05G018670.1	122	K	Plastocyanin A, chloroplastic GN=PETE	PETE	1	8.52693e-19	108.28	NNAGFPHNVVFDEDEIPSGVDVSK(1)ISMPEEELLNAK	4	-0.35984	3	0.831	0.763	0.795	1.147	1.114	1.051	1.386	0.00078202
Ghir_D02G022060.1	49	K	40S ribosomal protein S16 GN=RPS16	RPS16	1	1.14968e-05	103.44	FK(1)AVEPILLLGR	2	-0.3107	2	0.833	0.968	0.981	1.018	1.092	1.011	1.122	0.113356
Ghir_D06G012490.1	144	K	40S ribosomal protein S18 GN=RPS18A	RPS18A	1	0.0162821	73.499	GK(1)TVGVSK	2	-0.19063	2	0.833	0.967	0.876	1.077	0.997	1.095	1.184	0.03158
Ghir_A07G019650.1	47	K	60S ribosomal protein L27-3 GN=RPL27C	RPL27C	1	1.76422e-05	99.568	AYGHCLVAGIK(1)K	3	1.4901	1	0.833	1.112	0.893	1.016	0.923	1.151	1.089	0.45756
Ghir_A05G018520.1	161	K	Dehydrin COR47 GN=COR47	COR47	1	0.0197248	62.717	LPGQHK(1)K	3	-0.12843	1	0.833	0.819	0.776	1.047	1.185	1.061	1.356	0.0024552
Ghir_D01G010350.1	120	K	Dehydrin ERD10 GN=ERD10	ERD10	1	0.0197248	62.717	LPGQHK(1)K	3	-0.12843	1	0.833	0.819	0.776	1.047	1.185	1.061	1.356	0.0024552
Ghir_A06G012950.1	178	K	Oxygen-evolving enhancer protein 3-2, chloroplastic GN=PSBQ2	PSBQ2	1	2.07923e-06	120.7	YDLNTVIAAK(1)SK	2	0.68619	1	0.833	0.991	0.953	1.008	1.015	1.098	1.124	0.115882
Ghir_D01G017220.1	162	K	Peptidyl-prolyl cis-trans isomerase GN=PCKR1	PCKR1	1	0.00990007	54.768	TSK(1)PVVVADCGQLS	2	0.28339	2	0.833	1.096	0.958	0.982	1.028	1.058	1.063	0.46294
Ghir_A13G017270.1	122	K	Protein SRC1 GN=SRC1	SRC1	1	5.22082e-07	95.414	DK(1)IHGEGGHEHGHEGEK	5	-0.71656	2	0.833	0.83	0.944	1.143	1.06	1.001	1.229	0.022478
Ghir_A07G023800.1	164	K	50S ribosomal protein L12-1, chloroplastic GN=RPL12A	RPL12A	1	0.0390912	69.598	FK(1)GGVSK	2	-0.68448	1	0.834	0.971	0.892	1.112	0.989	1.058	1.171	0.045996
Ghir_D13G005940.1	25	K	Ankyrin repeat domain-containing protein 2B GN=AKR2B	AKR2B	1	7.24114e-05	100.04	SSK(1)SETSSTEK	3	1.6031	1	0.834	1.035	0.884	1.101	1.054	0.976	1.137	0.147724
Ghir_A08G025420.1	96	K	Peroxiredoxin-2B GN=PRXIIB	PRXIIB	1	0.000204476	124.67	TYPENK(1)DVK	2	-0.024487	1	0.834	0.903	0.978	1.109	0.959	1.083	1.161	0.08146
Ghir_D08G026320.1	96	K	Peroxiredoxin-2B GN=PRXIIB	PRXIIB	1	0.000204476	124.67	TYPENK(1)DVK	2	-0.024487	1	0.834	0.903	0.978	1.109	0.959	1.083	1.161	0.08146
Ghir_A10G010210.1	294	K	Protein YeeZ GN=yeeZ	yeeZ	1	0.00782665	88.392	K(1)LNNSNTR	2	-0.54247	1	0.834	0.956	1.035	1.01	1.027	1.061	1.097	0.21208
Ghir_Scaffold2195G000010.1	300	K	Eukaryotic translation initiation factor 3 subunit L GN=v1g169424	v1g169424	1	0.000499544	73.881	HK(1)THAVDSDGK	3	0.26741	1	0.836	1.117	1.243	0.948	0.985	0.983	0.912	0.57886
Ghir_D08G026320.1	90	K	Peroxiredoxin-2B GN=PRXIIB	PRXIIB	1	0.000160157	116.55	AWAK(1)TYPENK	2	0.70917	1	0.836	0.971	1.096	1.037	0.959	1.063	1.054	0.53246
Ghir_D08G003760.1	64	K	40S ribosomal protein S13 GN=RPS13	RPS13	1	8.08207e-07	90.498	DSHGIAQVK(1)SVTGSK	3	-1.2042	2	0.837	0.813	0.998	1.167	1.053	0.965	1.203	0.092425
Ghir_A04G007190.1	106	K	Fructose-bisphosphate aldolase 6, cytosolic GN=FBA6	FBA6	1	1.36886e-33	175.59	VDK(1)GTVELNGTHGETFTQGLDGLAQR	4	0.036066	2	0.837	1.299	1.138	0.851	1.044	0.982	0.879	0.46282
Ghir_A10G023390.1	351	K	Sedoheptulose-1,7-bisphosphatase, chloroplastic GN=		1	1.75916e-06	105.28	SVLDK(1)VIENLDDR	2	-0.24915	2	0.837	1.077	1.032	0.885	1.088	1.067	1.032	0.76184
Ghir_D09G017970.1	225	K	T-complex protein 1 subunit delta GN=CCT4	CCT4	1	0.00262468	58.996	K(1)ASHAAGGPTR	3	-2.5834	1	0.837	1.038	0.956	1.175	0.977	0.939	1.092	0.40434
Ghir_A10G002370.1	113	K	Desiccation-related protein PCC3-06 GN=		1	5.94377e-10	135.94	AAETAQSANEK(1)TK	3	-0.36034	2	0.839	1.038	0.97	1.013	1.032	1.041	1.084	0.3138
Ghir_A10G002510.1	763	K	Guanylate-binding protein 7 GN=GBP7	GBP7	1	0.0141028	62.466	AQSFEGK(1)AR	2	-0.10669	1	0.839	0.938	0.927	1.055	1.121	0.982	1.168	0.040978
Ghir_D08G003190.1	470	K	Heat shock cognate protein 80 GN=HSC80	HSC80	1	0.000499247	64.537	EGQNDIYYITGESK(1)K	3	0.67789	1	0.839	1.029	1.072	0.999	1.023	1.019	1.034	0.65694
Ghir_D08G003190.1	440	K	Heat shock cognate protein 80 GN=HSC80	HSC80	1	4.81267e-13	152	YHSTK(1)SGDELTSLK	3	-0.79571	1	0.839	0.945	0.858	1.06	1.022	1.105	1.206	0.0117806
Ghir_D01G008070.1	323	K	Protein SRC2 GN=SRC2	SRC2	1	2.18653e-05	83.692	TSTQEHISAPK(1)EK	3	-0.40806	1	0.839	0.957	0.878	1.116	1.035	1.019	1.185	0.02316
Ghir_A01G013270.1	151	K	Coatomer subunit delta GN=At5g05010	At5g05010	1	0.00030091	81.525	LVLQSK(1)INETK	3	-0.33084	1	0.84	0.968	0.887	1.135	1.01	1.016	1.173	0.046496
Ghir_A10G001230.1	135	K	Oxygen-evolving enhancer protein 3-2, chloroplastic GN=PSBQ2	PSBQ2	1	2.67198e-08	143.97	DILGVK(1)TLIDK	3	0.34937	5	0.84	0.857	0.852	1.096	1.063	1.073	1.268	2.2798e-05
Ghir_A08G008080.1	116	K	Universal stress protein A-like protein GN=At3g01520	At3g01520	1	1.71159e-10	90.397	NVLCDAVEK(1)HHASILAVGSHGYGAIK	5	-0.17307	1	0.84	1.247	0.944	1.014	0.962	1.018	0.988	0.99156
Ghir_D07G007820.1	89	K	14-3-3-like protein GN=		1	8.79499e-05	73.834	GNEDHVAQLK(1)EYR	3	0.055434	2	0.841	1.143	0.861	0.951	1.073	1.064	1.085	0.44142
Ghir_D01G013860.1	95	K	40S ribosomal protein S14-3 GN=RPS14C	RPS14C	1	2.72076e-07	129	ELGITALHIK(1)LR	3	-1.0279	1	0.841	0.985	0.89	0.928	1.164	1.062	1.161	0.140823
Ghir_D09G015780.1	91	K	Chaperone protein DnaJ GN=dnaJ	dnaJ	1	0.0004235	66.246	K(1)DTCPECDGAGFVR	3	-0.49229	1	0.841	1.014	1.152	0.982	0.966	1.059	1	0.94172
Ghir_D10G005400.1	80	K	Histone H4 GN=		1	1.79104e-07	115.12	K(1)TVTAMDVVYALK	3	-0.51025	1	0.841	0.801	0.81	1.071	1.116	1.095	1.338	0.000101892
Ghir_A05G008830.1	38	K	30S ribosomal protein S2, chloroplastic GN=rps2	rps2	1	0.00260873	95.09	MAPYISAK(1)R	2	-0.16459	1	0.843	0.965	1.059	1.031	0.998	1.047	1.073	0.33292
Ghir_D05G006850.1	99	K	EH domain-containing and endocytosis protein 1 GN=EDE1	EDE1	1	0.0224534	55.314	K(1)GTSDAEER	2	1.0938	1	0.843	1.136	1.135	1.008	1.016	0.931	0.949	0.69374
Ghir_D05G015730.1	285	K	Putative Myb family transcription factor At1g14600 GN=At1g14600	At1g14600	1	0.0419627	65.252	IGIEDK(1)K	2	-0.1355	1	0.843	0.942	0.815	1.04	1.053	1.116	1.234	0.0122751
Ghir_D05G033190.1	62	K	Pyruvate dehydrogenase E1 component subunit alpha-2, mitochondrial GN=IAR4	IAR4	1	3.67467e-11	143.56	SVETNPK(1)ELLTFFR	2	0.13701	2	0.843	0.982	1.121	1.058	0.865	1.114	1.031	0.79496
Ghir_A04G006980.1	101	K	Signal recognition particle 54 kDa protein, chloroplastic GN=FFC	FFC	0.999951	9.60127e-10	115.57	LKGEEVLTK(1)ENIVEPMR	3	0.74218	1	0.843	0.938	0.808	1.046	1.069	1.1	1.242	0.0094962
Ghir_D11G016140.1	23	K	Eukaryotic translation initiation factor 1A GN=		1	0.0115688	79.201	NEADDEK(1)R	2	0.040992	1	0.844	0.871	0.77	1.075	1.127	1.062	1.313	0.002659
Ghir_D02G006080.1	187	K	30S ribosomal protein S1, chloroplastic GN=RPS1	RPS1	1	0.000589998	69.03	QLQAEDVVVK(1)GK	3	-4.2133	1	0.846	1.105	0.905	0.975	1.089	1.017	1.079	0.3999
Ghir_D08G003190.1	481	K	Heat shock cognate protein 80 GN=HSC80	HSC80	1	3.23973e-05	93.766	AVENSPFLEK(1)LK	3	0.83706	2	0.846	0.838	0.802	1.104	1.083	1.078	1.313	0.000115198
Ghir_D07G007150.1	182	K	Hypersensitive-induced reaction 1 protein GN=HIR1	HIR1	1	0.000233374	105.98	AEAEK(1)ILQIK	2	-0.55046	2	0.846	1.158	0.975	0.967	1.054	1	1.014	0.82958
Ghir_D11G024190.1	56	K	T-complex protein 1 subunit eta GN=CCT7	CCT7	1	0.000176689	64.422	LIHDDK(1)GNVTISNDGATIMK	3	-0.15922	1	0.846	1.123	1.121	1.064	0.972	0.931	0.96	0.75828
Ghir_D11G036300.1	138	K	Fructose-1,6-bisphosphatase, chloroplastic GN=FBP	FBP	1	2.41717e-15	150.91	K(1)LDVVSNEVFSNCLR	3	-0.19671	1	0.847	0.994	0.947	1	0.997	1.119	1.118	0.138959
Ghir_D02G008470.1	247	K	Probable enoyl-CoA hydratase 1, peroxisomal GN=ECHIA	ECHIA	1	3.88399e-07	96.464	GHEYYDGMTPEQFK(1)K	3	-0.26653	1	0.847	1.238	1.07	0.963	1	0.971	0.93	0.6395
Ghir_D11G006920.1	4	K	30S ribosomal protein S3, chloroplastic GN=rps3	rps3	1	0.00120444	94.409	GQK(1)INPLGFR	2	-1.0643	1	0.849	0.953	1.021	1.029	1.027	1.042	1.097	0.21808
Ghir_D07G015890.1	394	K	Transketolase-2, chloroplastic GN=TKL-2	TKL-2	1	7.1017e-28	163.95	HTPQGAALEAEWNAK(1)FAEYEQK	3	1.7138	3	0.849	0.901	0.984	1.037	1.011	1.094	1.149	0.045061
Ghir_D09G004690.1	25	K	40S ribosomal protein S10-2 GN=RPS10-2	RPS10-2	1	0.0402672	66.27	K(1)DYNLAK	2	-0.56623	1	0.85	1.097	0.929	1.099	1.01	0.96	1.067	0.4599
Ghir_D09G025260.1	200	K	Adenylate kinase 4 GN=ADK-B	ADK-B	0.999994	0.00392161	59.294	KDDTAAVLK(1)SR	3	-0.21605	1	0.85	0.96	1.246	1.015	1.047	0.921	0.976	0.92036
Ghir_D04G007350.1	1496	K	Clathrin heavy chain 1 GN=CHC1	CHC1	1	0.000248122	105.03	IEK(1)HELLEMR	3	0.13331	1	0.85	1.003	0.933	1.198	0.978	0.938	1.118	0.2948
Ghir_D02G019900.1	83	K	Ferredoxin-thioredoxin reductase, variable chain GN=		1	1.08066e-10	117.18	DASISGSEEDPEAAK(1)VGAK	3	-0.61988	1	0.85	1.035	1.052	0.993	1.035	1.015	1.036	0.59694
Ghir_D03G003920.1	229	K	Haloacid dehalogenase-like hydrolase domain-containing protein At4g39970 GN=At4g39970	At4g39970	1	2.59909e-05	95.273	K(1)PDPLIYLTAAK	3	-0.36635	1	0.85	0.968	0.844	0.982	1.2	0.997	1.194	0.088937
Ghir_A13G024480.1	161	K	RuBisCO large subunit-binding protein subunit alpha, chloroplastic GN=		1	4.93889e-16	139.49	LGLLTVTSGANPVSVK(1)R	3	0.2431	1	0.85	0.971	1.089	1.009	1.09	0.958	1.051	0.54798
Ghir_D07G001740.1	216	K	20 kDa chaperonin, chloroplastic GN=CPN20	CPN20	1	1.67192e-07	100.43	K(1)PLSVAPGNTVLYSK	3	0.25335	2	0.851	1.056	1.002	1.014	1.048	0.993	1.05	0.47328
Ghir_A05G017950.1	146	K	ACT domain-containing protein ACR11 GN=ACR11	ACR11	1	0.0238754	51.979	FCITK(1)ASTGR	2	0.59744	1	0.851	0.792	0.986	1.101	1.029	1.063	1.215	0.042325
Ghir_D05G025110.1	168	K	ripening regulated protein DDTFR8 [Solanum lycopersicum]		1	1.63682e-08	127.32	K(1)DASSSGAEHEVK	3	0.46736	1	0.851	0.872	0.993	1.088	1.127	0.936	1.16	0.118137
Ghir_A13G003070.1	17	K	40S ribosomal protein S25-4 GN=RPS25E	RPS25E	0.995019	0.0188761	44.252	APPPSSK(0.005)PAK(0.995)SGGGK	3	-0.08718	1	0.853	0.889	0.699	1.064	1.227	0.996	1.347	0.036143
Ghir_D02G019530.1	86	K	60S ribosomal protein L44 GN=RPL44	RPL44	1	0.000123086	119.75	HVSQHPIK(1)R	4	-0.31807	2	0.853	1.056	0.936	1.01	1.04	1.037	1.085	0.30522
Ghir_D07G003370.1	72	K	ATP synthase subunit b', chloroplastic GN=ATPG	ATPG	1	7.83476e-05	115.29	K(1)ETQLEVEEK	3	-0.45482	2	0.853	0.853	0.844	1.122	1.096	1.015	1.268	0.0162151
Ghir_A03G002840.1	183	K	Biotin carboxylase 1, chloroplastic GN=POPTRDRAFT_831870	POPTRDRAFT_831870	1	0.0206961	57.532	VMGDK(1)STAR	2	-0.81193	1	0.853	0.906	0.995	1.119	0.945	1.068	1.137	0.130203
Ghir_A01G018710.1	933	K	Ferredoxin-dependent glutamate synthase 1, chloroplastic/mitochondrial GN=GLU1	GLU1	1	4.29682e-09	103.41	EK(1)SEIAFSIYQQHLASR	3	-0.14306	1	0.853	0.964	1.149	0.936	0.959	1.133	1.021	0.82706
Ghir_D05G010000.1	199	K	L-ascorbate peroxidase 2, cytosolic GN=APX2	APX2	1	2.33887e-16	143.67	ELLSGEK(1)EGLLQLPTDK	3	0.67994	1	0.853	1.138	1.026	1	0.975	1.027	0.995	0.9843
Ghir_D08G012400.1	308	K	Photosystem II CP47 reaction center protein GN=psbB	psbB	1	1.34465e-16	144.97	IPEK(1)LAFYDYIGNNPAK	4	-0.18727	2	0.853	0.862	1.024	1	1.093	1.047	1.146	0.09672
Ghir_D13G017930.1	25	K	Protein SRC1 GN=SRC1	SRC1	1	1.1592e-17	133.41	HK(1)GEAHHEGGHGHGYGAAEHK	4	2.0971	2	0.853	0.863	1.044	1.011	1.088	1.03	1.134	0.134483
Ghir_D08G010670.1	96	K	Rhodanese-like domain-containing protein 14, chloroplastic GN=At4g27700	At4g27700	1	0.00859855	71.03	SVDAK(1)EAFR	2	-1.0207	2	0.853	0.768	1.007	1.131	0.983	1.08	1.215	0.088359
Ghir_D09G014070.1	192	K	Uncharacterized protein		1	7.70809e-07	96.673	SLLQALQK(1)SVEIAR	3	-2.254	1	0.853	1.539	1.001	1.211	0.877	0.722	0.828	0.48204
Ghir_D02G006100.1	381	K	Dihydrolipoyl dehydrogenase 1, mitochondrial GN=LPD1	LPD1	1	2.11364e-14	123.36	AEEDGVACVEFIAGK(1)HGHVDYDK	4	0.55058	1	0.854	0.876	1.069	0.981	1.109	1.022	1.112	0.23982
Ghir_D11G016430.1	81	K	Linolenate hydroperoxide lyase, chloroplastic GN=CYP74B2	CYP74B2	1	4.96086e-05	133.6	HK(1)STVFR	3	3.0693	1	0.854	1.202	0.999	1.038	0.894	1.049	0.976	0.88378
Ghir_A02G002900.1	111	K	Non-specific lipid-transfer protein 1 GN=		1	5.09463e-05	111.79	ISTSTNCK(1)NVK	2	-0.31119	2	0.854	0.973	0.893	1.084	1.006	1.058	1.157	0.029035
Ghir_A07G010820.1	449	K	Protein plastid transcriptionally active 16, chloroplastic GN=PTAC16	PTAC16	0.938839	3.78312e-05	81.346	APNEEK(0.061)PK(0.939)VQIATVR	3	-0.11334	1	0.854	0.769	0.973	0.974	1.087	1.15	1.237	0.062199
Ghir_D02G017670.1	243	K	50S ribosomal protein L15, chloroplastic (Fragment) GN=RPL15	RPL15	1	0.00337116	105.52	AEEYFAK(1)K	2	0.38752	1	0.856	0.964	1.039	0.985	1.035	1.063	1.078	0.26744
Ghir_A06G006780.1	259	K	Elongation factor Ts GN=tsf	tsf	1	1.98662e-06	121.24	FVK(1)GQELDGTVK	2	-0.08104	1	0.856	0.85	0.821	1.066	1.136	1.042	1.284	0.00099588
Ghir_D09G020360.1	327	K	Glutamine synthetase leaf isozyme, chloroplastic GN=		1	0.000965063	84.479	EEGGFEVIK(1)K	2	-1.154	2	0.856	1.073	1.036	1.041	0.993	0.993	1.021	0.74318
Ghir_A11G015470.1	457	K	Ribulose bisphosphate carboxylase large chain GN=rbcL	rbcL	1	8.26718e-23	174.2	EASK(1)WSPELAAACEVWK	2	0.30076	4	0.856	0.918	0.879	1.063	1.056	1.062	1.199	0.0124425
Ghir_D08G010970.1	58	K	60S ribosomal protein L36-2 GN=RPL36B	RPL36B	1	0.000343707	77.062	EVAGFAPYEK(1)R	3	-0.091517	1	0.857	1.033	0.631	1.032	1.183	1.031	1.288	0.146898
Ghir_D05G018670.1	98	K	Plastocyanin A, chloroplastic GN=PETE	PETE	1	1.01638e-32	173.89	IVFK(1)NNAGFPHNVVFDEDEIPSGVDVSK	3	3.6689	3	0.857	0.907	0.966	1.022	1.123	0.999	1.152	0.047142
Ghir_D05G008870.1	165	K	50S ribosomal protein L9, chloroplastic GN=RPL9	RPL9	1	5.22742e-10	115.57	ETGEYVAELK(1)LHPEVTAR	3	0.070422	2	0.859	1.029	1.129	0.995	0.968	1.04	0.995	0.9887
Ghir_A05G008900.1	147	K	Superoxide dismutase [Cu-Zn], chloroplastic GN=SODCP	SODCP	1	0.00024168	81.625	MTHGAPEDK(1)VR	3	-0.4037	3	0.859	0.924	0.927	0.999	1.044	1.112	1.164	0.0189565
Ghir_D04G016800.1	118	K	40S ribosomal protein S6 GN=rps6	rps6	1	7.18494e-05	78.078	K(1)GENDLPGLTDTEKPR	3	0.13552	1	0.86	0.971	0.973	1.065	1.024	1.017	1.108	0.074577
Ghir_D13G014860.1	146	K	40S ribosomal protein S8 GN=RPS8	RPS8	1	5.28211e-09	109.04	KEGEEGETATEEVK(1)K	3	-0.55111	1	0.86	0.876	0.896	1.089	1.061	1.041	1.212	0.00040014
Ghir_D01G021890.1	255	K	Adenylosuccinate synthetase 2, chloroplastic GN=PURA2	PURA2	1	0.0227751	65.535	EEVENYK(1)R	2	-0.1787	1	0.86	0.957	0.959	1.004	1.016	1.1	1.124	0.063344
Ghir_D12G010310.1	186	K	ATP synthase subunit O, mitochondrial GN=		1	1.19253e-07	108.58	ELK(1)ETLQEIIGQGK	3	-0.077465	1	0.86	1.042	1.024	1.014	0.965	1.069	1.042	0.55606
Ghir_A01G018710.1	206	K	Ferredoxin-dependent glutamate synthase 1, chloroplastic/mitochondrial GN=GLU1	GLU1	1	0.0128033	76.17	K(1)VIVNTFR	2	-0.0010645	1	0.86	1.079	0.907	1.071	1.071	0.944	1.084	0.3551
Ghir_D01G020150.1	64	K	Ferredoxin-dependent glutamate synthase, chloroplastic GN=FdGOGAT	FdGOGAT	1	0.0128033	76.17	K(1)VIVNTFR	2	-0.0010645	1	0.86	1.079	0.907	1.071	1.071	0.944	1.084	0.3551
Ghir_A01G003850.1	265	K	Persulfide dioxygenase ETHE1 homolog, mitochondrial GN=GLY3	GLY3	1	0.00507421	81.92	LTK(1)DEETFK	2	0.83143	1	0.86	0.983	0.996	0.923	1.06	1.11	1.089	0.3076
Ghir_A05G039690.1	140	K	Photosystem I reaction center subunit N, chloroplastic GN=PSAN	PSAN	1	1.50891e-12	134.88	FPENFTGCQDLAK(1)QK	3	1.1768	5	0.86	0.897	0.904	1.062	1.065	1.051	1.194	0.00037729
Ghir_D05G018670.1	134	K	Plastocyanin A, chloroplastic GN=PETE	PETE	1	6.33569e-30	167.35	ISMPEEELLNAK(1)DETYAVTLTEK	4	-0.74331	6	0.86	0.912	0.921	1.011	1.12	1.033	1.175	0.0131605
Ghir_D11G008250.1	383	K	Tubulin alpha-3 chain GN=TUBA3	TUBA3	1	9.89873e-05	96.745	IDHK(1)FDLMYSK	3	0.8312	1	0.86	0.936	1.126	0.953	1.057	1.042	1.044	0.5996
Ghir_D07G005200.1	156	K	Calnexin homolog GN=		1	3.3029e-06	89.507	NPK(1)SGEYVEHHLK	4	0.90642	1	0.861	0.806	0.996	1.108	1.027	1.041	1.193	0.054657
Ghir_A01G009870.1	701	K	Endoplasmin homolog GN=HSP90	HSP90	1	0.00192169	102.51	HPIIK(1)ELR	3	0.41808	1	0.861	1.143	1.107	0.961	1.04	0.956	0.95	0.66474
Ghir_D12G001780.1	466	K	Heat shock 70 kDa protein, mitochondrial GN=		1	3.33662e-16	137.69	K(1)SQVFSTAADNQTQVGIK	3	-0.07593	2	0.861	0.869	1.004	1.056	1.038	1.047	1.149	0.105756
Ghir_D13G024880.1	108	K	Histone H2B GN=HIS2B	HIS2B	0.883453	0.00239288	71.888	YNK(0.883)K(0.117)PTITSR	3	-2.2313	1	0.861	0.926	0.905	1.056	1.08	1.026	1.175	0.0035002
Ghir_A02G001080.1	63	K	Natterin-4 GN=		1	1.03259e-08	157.68	NCINMK(1)YLER	2	-1.0386	4	0.861	1.018	1.012	1.042	1.038	0.983	1.059	0.35664
Ghir_A09G016370.1	305	K	PREDICTED: LOW QUALITY PROTEIN: ATP-dependent zinc metalloprotease FTSH 10, mitochondrial [Gossypium raimondii]		0.999999	7.48732e-05	73.448	AFDLASKPEGVGNPTK(1)DFK	4	-0.044929	2	0.861	0.95	1.046	1.047	1.043	0.99	1.078	0.25688
Ghir_A08G014770.1	231	K	RGG repeats nuclear RNA binding protein B GN=RGGB	RGGB	0.997495	1.18392e-14	125.11	ESASNEPEEK(0.003)EPEDK(0.997)EMTLEEYEK	4	-0.51598	1	0.861	0.762	0.833	1.221	0.969	1.086	1.334	0.02
Ghir_D11G013070.1	167	K	Ribosome-recycling factor, chloroplastic GN=RRF	RRF	1	0.00705241	73.233	SSLK(1)AIEK	3	0.026033	2	0.861	0.951	0.936	1.045	1.019	1.071	1.141	0.017619
Ghir_D13G018150.1	134	K	Superoxide dismutase [Cu-Zn] GN=SODCC	SODCC	1	1.42766e-10	123.36	GGHELSK(1)STGNAGGR	3	-0.45143	3	0.861	0.985	0.915	1.103	1.021	1.003	1.133	0.061738
Ghir_D12G003140.1	129	K	Ubiquitin recognition factor in ER-associated degradation protein 1 GN=Ufd1	Ufd1	1	1.20003e-05	86.488	DFLDISNPK(1)AILETTLR	3	-0.64622	1	0.861	1.106	1.332	0.89	1.066	0.909	0.868	0.40618
Ghir_A04G010720.1	169	K	ATP synthase subunit beta, mitochondrial GN=ATPB	ATPB	1	0.000207596	71.933	EMIESGVIK(1)LGEK	3	0.45613	1	0.863	0.954	0.986	1.034	1.019	1.054	1.108	0.064459
Ghir_D09G025120.1	112	K	CBBY-like protein GN=CBBY	CBBY	1	0.0219715	68.657	APK(1)SEEER	2	0.035445	1	0.863	1.059	0.887	0.978	1.023	1.103	1.105	0.23236
Ghir_D07G019020.1	177	K	Ribulose bisphosphate carboxylase small chain, chloroplastic GN=RBCS	RBCS	1	1.83051e-05	83.692	QVQCISFIAYK(1)PEGY	3	-0.36482	1	0.863	0.967	0.921	0.974	1.107	1.054	1.14	0.058818
Ghir_D06G001780.1	729	K	Subtilisin-like protease SBT1.9 GN=SBT1.9	SBT1.9	1	8.05818e-06	116.55	LSIEGPK(1)QLHK	3	-0.30581	1	0.863	1.048	0.981	1.031	1.051	0.981	1.059	0.37644
Ghir_D13G024560.1	324	K	Tubulin beta-3 chain GN=TUBB3	TUBB3	1	3.73967e-07	99.344	MSTK(1)EVDEQMLNVQNK	3	-0.42373	1	0.863	0.816	0.95	0.948	1.03	1.217	1.215	0.089478
Ghir_D01G020640.1	122	K	60S ribosomal protein L21-1 GN=RPL21A	RPL21A	1	0.00190048	102.4	AK(1)GEVISTK	2	0.29382	2	0.864	0.862	1.021	1.031	1.042	1.062	1.141	0.139876
Ghir_D07G007690.1	125	K	Eukaryotic translation initiation factor 5A-2 GN=EIF-5A2	EIF-5A2	1	1.32241e-06	101.35	LPTDENLLK(1)QIK	2	-0.76911	4	0.864	0.898	0.825	1.075	1.095	1.042	1.242	0.00159789
Ghir_A11G016560.1	403	K	Gamma aminobutyrate transaminase 3, chloroplastic GN=GABA-TP3	GABA-TP3	1	0.0243341	80.219	VK(1)SISPR	2	-0.74766	1	0.864	1.08	1.047	0.958	1.019	1.039	1.008	0.8741
Ghir_A01G016150.1	205	K	Glycerate dehydrogenase GN=HPR-A	HPR-A	1	6.32515e-07	107.35	LEK(1)FVTAYGEFLK	3	-0.42772	1	0.864	1.011	1.078	0.957	1.051	1.027	1.028	0.68838
Ghir_A02G006080.1	173	K	Late embryogenesis abundant protein D-29 GN=		1	1.49407e-05	105.03	KTDDVTNAAK(1)GK	3	-0.41311	1	0.864	1.048	1.124	0.95	1.01	1.033	0.986	0.92002
Ghir_D10G008160.1	282	K	Phospholipase D alpha 1 GN=PLD1	PLD1	1	1.10162e-26	182.09	K(1)DGLMATHDEETEQFFK	4	1.0116	2	0.864	0.953	1.001	1.005	0.974	1.121	1.1	0.191255
Ghir_A12G013670.1	78	K	Probable protein disulfide-isomerase A6 GN=		1	2.23663e-07	114.7	SVLIGK(1)VDCDEHK	3	0.063013	1	0.864	1	1.072	0.974	1.013	1.057	1.037	0.591
Ghir_D07G005800.1	492	K	Argininosuccinate synthase, chloroplastic GN=At4g24830	At4g24830	1	0.0481314	64.776	AMLNK(1)GI	2	-0.10182	1	0.866	0.894	0.984	1.081	0.993	1.063	1.143	0.043863
Ghir_D05G025270.1	233	K	Chlorophyll a-b binding protein CP26, chloroplastic GN=LHCB5	LHCB5	1	0.00144471	66.267	DPDQAALLK(1)VK	3	-0.71979	1	0.866	1.042	1.233	1.136	0.891	0.912	0.936	0.65234
Ghir_A05G004440.1	904	K	Glycine dehydrogenase (decarboxylating), mitochondrial GN=GDCSP	GDCSP	1	4.17671e-09	107.74	GFK(1)NTAGIEPEDVAK	3	0.21231	1	0.866	0.848	1.03	1.084	1.052	1.001	1.143	0.105617
Ghir_D01G021740.1	125	K	Peroxiredoxin-2E, chloroplastic GN=PRXIIE	PRXIIE	1	3.84102e-08	121.68	HLPGFVEK(1)SGELK	3	0.46634	1	0.866	0.882	0.827	1.089	1.104	1.027	1.25	0.00158442
Ghir_D09G018730.1	75	K	Protein BOBBER 1 GN=BOB1	BOB1	1	0.0151336	64.82	K(1)QK(1)VEEVAPK	3	-3.57	1	0.866	1.077	1.344	0.869	0.957	1.045	0.873	0.42502
Ghir_D09G018730.1	73	K	Protein BOBBER 1 GN=BOB1	BOB1	1	0.0151336	64.82	K(1)QK(1)VEEVAPK	3	-3.57	1	0.866	1.077	1.344	0.869	0.957	1.045	0.873	0.42502
Ghir_D13G003030.1	387	K	Fructose-bisphosphate aldolase 2, chloroplastic GN=FBA2	FBA2	1	7.74837e-05	91.62	YTGEGESEEAK(1)K	2	0.45903	1	0.867	0.862	1.052	1.051	1.114	0.955	1.122	0.21322
Ghir_A05G019570.1	76	K	Inositol-pentakisphosphate 2-kinase GN=IPK1	IPK1	1	0.00162428	64.82	EPCITVEIK(1)PK	3	3.6602	1	0.867	1.106	0.808	1.131	1.107	0.878	1.12	0.4036
Ghir_D08G012400.1	321	K	Photosystem II CP47 reaction center protein GN=psbB	psbB	1	1.02201e-19	159.18	LAFYDYIGNNPAK(1)GGLFR	2	2.2508	4	0.867	0.942	0.913	1.027	1.042	1.078	1.156	0.0066551
Ghir_D07G010880.1	153	K	Protein plastid transcriptionally active 16, chloroplastic GN=PTAC16	PTAC16	1	0.0245026	54.198	IISNEESK(1)R	2	0.14038	2	0.867	0.856	1.161	0.984	1.09	0.996	1.064	0.53108
Ghir_D11G023820.1	50	K	Glutathione S-transferase U17 GN=GSTU17	GSTU17	1	1.81509e-13	162.68	SELLLK(1)SNPVHR	3	0.27833	2	0.869	1.106	1.206	1.059	0.947	0.916	0.919	0.5105
Ghir_D13G025400.1	189	K	Ran-binding protein 1 homolog c GN=RANBP1C	RANBP1C	0.989797	0.0052002	61.11	K(0.01)TEDK(0.99)AGEEK	3	0.79354	1	0.869	0.879	0.992	1.143	0.978	1.017	1.145	0.098897
Ghir_D04G016800.1	169	K	40S ribosomal protein S6 GN=rps6	rps6	1	0.013729	77.662	TFTTK(1)SGK	2	-0.234	2	0.87	0.88	0.844	1.08	1.079	1.05	1.237	0.000161794
Ghir_A05G031670.1	836	K	Aconitate hydratase 3, mitochondrial GN=ACO3	ACO3	1	0.00814335	48.371	LLNGEVGPK(1)TVHVPTGEK	3	-1.3401	1	0.87	1.044	1.149	0.969	1.014	0.996	0.973	0.8082
Ghir_D04G011580.1	125	K	Embryonic protein DC-8 GN=		1	0.0437909	46.352	EATDATK(1)EK	2	0.25401	1	0.87	1.062	0.945	0.964	1.104	1.002	1.067	0.3981
Ghir_D11G018580.1	235	K	Ferredoxin--NADP reductase, leaf isozyme, chloroplastic GN=PETH	PETH	1	0.000190811	108.7	MFFEK(1)HDDYK	3	-0.94283	5	0.87	1.118	0.962	1.006	1.002	1.027	1.029	0.69078
Ghir_D08G012290.1	102	K	Photosystem II CP43 reaction center protein GN=psbC	psbC	1	5.20821e-11	127.87	AAAAGFEK(1)GIDRDFEPVLSMTPLN	3	0.14654	7	0.87	0.85	0.933	1.024	1.06	1.098	1.199	0.0061592
Ghir_A11G024570.1	131	K	Protein GrpE GN=grpE	grpE	1	2.77154e-13	128.1	EALASNDESK(1)VADIEALLK	4	-0.50626	3	0.87	0.877	0.881	0.976	1.18	1.039	1.216	0.075304
Ghir_D07G009260.1	24	K	Small ubiquitin-related modifier 1 GN=SUMO1	SUMO1	1	7.13607e-05	94.717	VK(1)GQDGNEVFFR	3	1.8849	3	0.87	1.053	0.975	1.05	1.013	0.997	1.056	0.37628
Ghir_Scaffold1228G000020.1	169	K	60S ribosomal protein L15 GN=RPL15	RPL15	1	0.0310603	58.916	GLTSAGK(1)K	2	-0.037042	1	0.871	0.854	0.907	1.05	1.117	1.025	1.213	0.0034767
Ghir_A05G017570.1	344	K	Aminomethyltransferase, mitochondrial GN=GDCST	GDCST	1	1.89322e-25	148.09	SHSEIQDEK(1)GNNIGEITSGGFSPCLK	4	0.66866	1	0.871	0.935	0.91	1.087	1.015	1.047	1.159	0.0066577
Ghir_A04G010720.1	329	K	ATP synthase subunit beta, mitochondrial GN=ATPB	ATPB	1	2.43991e-09	160.36	GVQK(1)VLQNYK	2	-0.11357	1	0.871	0.979	1.059	0.988	1.068	1	1.051	0.44766
Ghir_D01G002230.1	153	K	ATP-dependent zinc metalloprotease FTSH 2, chloroplastic GN=FTSH2	FTSH2	1	2.5734e-28	203.27	VQLPGLSQELLQK(1)FR	3	-0.73126	1	0.871	1.061	0.835	1.114	0.894	1.114	1.128	0.30944
Ghir_D02G003060.1	423	K	Dihydroxy-acid dehydratase, chloroplastic GN=DHAD	DHAD	1	0.000775838	101.38	K(1)TGHIQILR	3	-0.12588	1	0.871	1.026	0.973	0.933	1.011	1.131	1.071	0.40776
Ghir_A02G002720.1	314	K	Glutamine synthetase leaf isozyme, chloroplastic GN=		1	1.98296e-24	161.02	PIEGDWNGAGCHTNYSTK(1)SMR	3	-0.061683	2	0.871	0.897	0.893	1.028	1.092	1.058	1.194	0.00084134
Ghir_D07G023570.1	118	K	heavy-metal-associated domain-containing protein [Arabidopsis lyrata subsp. lyrata]		1	1.5266e-10	119.92	VTK(1)ALEGAEGVSDLK	3	0.40106	2	0.871	0.939	0.885	1.057	1.066	1.036	1.172	0.0028378
Ghir_A09G005480.1	35	K	Photosystem I iron-sulfur center GN=psaC	psaC	1	1.03228e-06	89.358	ACPTDVLEMIPWDGCK(1)AK	3	1.6033	2	0.871	1.068	1.022	1.007	1.019	1.002	1.023	0.71512
Ghir_D10G013040.1	120	K	40S ribosomal protein S4 GN=RPS4	RPS4	1	2.68045e-05	96.334	LHAITGDETK(1)FK	3	0.26568	1	0.873	0.886	0.91	1.106	1.013	1.053	1.188	0.003624
Ghir_D01G004290.1	204	K	50S ribosomal protein L13, chloroplastic GN=RPL13	RPL13	1	0.0154876	89.427	GMLPK(1)GR	2	-0.3284	1	0.873	0.876	0.921	1.056	1.027	1.089	1.188	0.002059
Ghir_D11G015140.1	8	K	60S ribosomal protein L32-1 GN=RPL32A	RPL32A	1	0.0029451	107.69	AVPLLSK(1)K	2	0.6102	1	0.873	0.865	0.893	1.041	1.09	1.061	1.213	0.00029715
Ghir_A09G024760.1	68	K	Acyl carrier protein 1, chloroplastic GN=ACP1	ACP1	1	1.80672e-05	84.653	K(1)QLALPEDSSVTGESK	3	-1.0092	2	0.873	0.93	0.999	1.002	1.071	1.034	1.109	0.073936
Ghir_D08G023160.1	54	K	Probable ribose-5-phosphate isomerase 3, chloroplastic GN=RPI3	RPI3	1	0.000100628	104.41	LAADK(1)AVESVK	2	-0.50416	3	0.873	0.948	0.95	1.017	1.068	1.037	1.127	0.0185571
Ghir_D01G019830.1	484	K	Protein disulfide-isomerase GN=		0.999988	0.0013274	60.631	DK(1)TVHQESLKDEL	3	-0.059882	1	0.873	0.97	1.092	1.016	1	1.027	1.037	0.5994
Ghir_D12G013290.1	216	K	S-adenosylmethionine synthase 1 GN=SAMS1	SAMS1	1	0.000148475	90.614	EHVIK(1)PVIPEK	4	-1.1392	3	0.873	1.017	0.953	1.064	1.043	0.98	1.086	0.174178
Ghir_D05G009740.1	118	K	60S ribosomal protein L23A GN=RPL23A	RPL23A	1	0.00015579	79.875	K(1)VNTLIRPDGTK	3	0.527	1	0.874	0.909	1.01	1.075	0.994	1.042	1.114	0.088925
Ghir_D10G023590.1	121	K	60S ribosomal protein L23a GN=RPL23A	RPL23A	1	0.00015579	79.875	K(1)VNTLIRPDGTK	3	0.527	1	0.874	0.909	1.01	1.075	0.994	1.042	1.114	0.088925
Ghir_D03G003790.1	124	K	Chaperone protein dnaJ A6, chloroplastic GN=DJA6	DJA6	1	3.87916e-13	127.83	SYHPDVNKDPGAETK(1)FK	4	-0.13354	2	0.874	1.058	1.089	1.01	0.977	1.013	0.993	0.97368
Ghir_A05G006790.1	119	K	Chromosome partition protein Smc GN=smc	smc	1	0.0123339	80.706	AK(1)FDATSK	2	-0.027509	1	0.874	0.976	0.932	1.002	1.074	1.042	1.121	0.038639
Ghir_D01G009230.1	137	K	Phosphoglycerate kinase, cytosolic GN=		1	3.86712e-13	125.77	K(1)LASLADLYVNDAFGTAHR	3	-0.20747	1	0.874	1.155	0.91	1.038	1.118	0.883	1.034	0.76012
Ghir_D08G024410.1	239	K	26S proteasome non-ATPase regulatory subunit 8 homolog A GN=RPN12A	RPN12A	1	0.030778	61.161	AK(1)DSAPCK	2	0.28425	1	0.876	0.974	1.104	1.014	0.981	1.037	1.026	0.68246
Ghir_D13G007020.1	448	K	Dihydrolipoyllysine-residue acetyltransferase component 4 of pyruvate dehydrogenase complex, chloroplastic GN=LTA2	LTA2	1	8.64197e-05	82.85	NK(1)MLVNVTADHR	3	-0.071096	1	0.876	1.009	0.995	0.941	1.076	1.053	1.066	0.35376
Ghir_D07G005300.1	116	K	Magnesium protoporphyrin IX methyltransferase, chloroplastic GN=CHLM	CHLM	1	0.00152746	64.121	K(1)IYGETDDVNK	3	-0.68528	1	0.876	1.155	0.929	1.03	0.976	1.023	1.023	0.74436
Ghir_A08G022380.1	219	K	Probable aldo-keto reductase 1 GN=AKR1	AKR1	1	1.06495e-18	167.37	AK(1)EDTSNSSLGVFPR	2	-0.14487	2	0.876	1.256	1.056	0.973	0.979	0.965	0.915	0.53152
Ghir_A11G022220.1	510	K	Serine hydroxymethyltransferase, mitochondrial GN=		1	6.03498e-10	133.16	QFPTIGFDK(1)ETMK	3	0.1247	1	0.876	1.018	0.973	0.993	0.968	1.116	1.073	0.32072
Ghir_D11G022190.1	510	K	Serine hydroxymethyltransferase, mitochondrial GN=		1	6.03498e-10	133.16	QFPTIGFDK(1)ETMK	3	0.1247	1	0.876	1.018	0.973	0.993	0.968	1.116	1.073	0.32072
Ghir_D06G012490.1	54	K	40S ribosomal protein S18 GN=RPS18A	RPS18A	1	0.00683875	91.867	ADVDMNK(1)R	2	0.69487	1	0.877	0.863	0.947	1.128	0.916	1.118	1.177	0.097202
Ghir_D04G016800.1	15	K	40S ribosomal protein S6 GN=rps6	rps6	1	0.00568058	74.611	K(1)LEIDDDQK	2	-0.19661	1	0.877	1	0.91	1.031	1.025	1.057	1.117	0.049405
Ghir_A01G009750.1	172	K	Elongation factor 1-alpha GN=REFA1	REFA1	1	7.68941e-08	123.29	YDEIVK(1)EVSSYLK	2	0.913	2	0.877	0.951	0.935	0.991	1.075	1.062	1.132	0.024719
Ghir_D08G024670.1	300	K	Isopentenyl-diphosphate Delta-isomerase II GN=IPI2	IPI2	1	0.000569081	83.045	EVSDMETIHK(1)L	2	-0.98259	1	0.877	1.196	0.852	1.067	0.964	1.013	1.041	0.6726
Ghir_A06G012890.1	707	K	Photosystem I P700 chlorophyll a apoprotein A1 GN=psaA	psaA	1	0.00109057	96.229	LK(1)VAPATQPR	3	0.18381	4	0.877	1.004	1.152	0.88	1.125	0.991	0.988	0.92154
Ghir_D06G011740.1	447	K	Plasma membrane ATPase 4 GN=PMA4	PMA4	1	0.00466508	80.787	K(1)VHSVIDK	3	-0.42529	1	0.877	0.95	0.918	1.034	1.073	1.03	1.143	0.0072999
Ghir_D01G021610.1	32	K	RAB6-interacting golgin GN=Gorab	Gorab	1	0.00451895	102.52	AK(1)EEEIER	2	-0.41952	1	0.877	0.862	0.952	1.134	0.941	1.085	1.174	0.068722
Ghir_A05G004440.1	804	K	Glycine dehydrogenase (decarboxylating), mitochondrial GN=GDCSP	GDCSP	1	1.7625e-22	149.52	TFCIPHGGGGPGMGPIGVK(1)K	4	0.079366	3	0.879	0.857	1.018	1.075	1.01	1.045	1.137	0.082339
Ghir_D02G015340.1	906	K	Histidine kinase 3 GN=AHK3	AHK3	1	0.0124417	77.058	VAGGALK(1)K	2	0.6054	1	0.879	0.93	0.987	1.128	0.996	0.984	1.112	0.128903
Ghir_D01G000370.1	241	K	NADP-dependent D-sorbitol-6-phosphate dehydrogenase GN=S6PDH	S6PDH	1	0.00891961	68.786	K(1)TVAQIVLR	2	0.54739	1	0.879	0.998	0.966	1.016	1.002	1.07	1.086	0.123436
Ghir_A13G010830.1	160	K	Peptidyl-prolyl cis-trans isomerase CYP19-3 GN=CYP19-3	CYP19-3	1	0.00586024	59.592	EMEK(1)VGSESGR	2	-0.23325	1	0.879	0.947	0.995	1.009	1.071	1.019	1.099	0.078916
Ghir_D02G008020.1	501	K	Protein TolB GN=tolB	tolB	1	1.16915e-09	112.82	LTIDGK(1)NNAFPSPSPDGK	3	-0.39952	1	0.879	1.055	1.072	1.028	0.994	0.986	1.001	0.94846
Ghir_A07G005090.1	21	K	Putative pterin-4-alpha-carbinolamine dehydratase GN=MAE_39970	MAE_39970	1	2.04331e-14	118.51	DPFPAEIASGFAEK(1)VLGNVDTEHK	4	0.041602	1	0.879	1.225	1.295	0.982	0.918	0.913	0.828	0.22694
Ghir_D12G011110.1	722	K	Transketolase-2, chloroplastic GN=TKL-2	TKL-2	1	2.64004e-09	108.96	LYK(1)EFGLTPEAVVAAAK	4	-0.52338	3	0.879	1.03	0.865	1.043	1.016	1.061	1.125	0.102456
Ghir_D10G021420.1	194	K	Chaperonin 60 subunit beta 2, chloroplastic GN=CPN60B2	CPN60B2	1	1.81249e-05	113.03	ALVSELK(1)AISK	3	-0.72917	1	0.88	0.883	1.018	1.084	1.085	0.95	1.122	0.152244
Ghir_D07G010040.1	276	K	Chloroplast envelope quinone oxidoreductase homolog GN=CEQORH	CEQORH	1	0.00779343	91.549	LK(1)TVIDSK	2	0.063419	1	0.88	1.059	0.999	0.967	1.007	1.067	1.035	0.58484
Ghir_D11G018580.1	78	K	Ferredoxin--NADP reductase, leaf isozyme, chloroplastic GN=PETH	PETH	1	0.00353323	65.809	NDEGVVVNK(1)FR	2	-0.25835	1	0.88	0.95	0.918	1.041	1.073	1.02	1.14	0.0077366
Ghir_D09G002580.1	45	K	Ferredoxin-thioredoxin reductase catalytic chain, chloroplastic GN=FTRC	FTRC	1	0.0123871	77.192	K(1)FSEQYAR	2	0.65537	1	0.88	0.912	1.066	0.984	1.142	0.956	1.078	0.39982
Ghir_D03G018410.1	138	K	Glycine cleavage system H protein, mitochondrial GN=GDCSH	GDCSH	1	1.82953e-11	128.06	VK(1)PSSPSELESLMGPK	3	0.2909	3	0.88	0.977	0.981	1.048	1.061	0.98	1.088	0.119743
Ghir_D07G010880.1	145	K	Protein plastid transcriptionally active 16, chloroplastic GN=PTAC16	PTAC16	1	3.19867e-13	155.08	LAAQYK(1)IISNEESK	3	-0.094905	2	0.88	1.033	1.049	0.988	1.019	1.022	1.023	0.6806
Ghir_D07G007090.1	162	K	Ribulose-phosphate 3-epimerase, chloroplastic GN=RPE	RPE	1	0.000245224	84.479	TLNQIK(1)GLGAK	3	0.36055	1	0.88	0.791	0.827	0.966	1.207	1.087	1.305	0.021101
Ghir_D11G015310.1	376	K	Serine carboxypeptidase-like 20 GN=SCPL20	SCPL20	1	8.81559e-20	148.44	AIHAEEETAIGK(1)WELCTDK	4	2.5997	2	0.88	0.91	0.852	0.978	1.123	1.087	1.207	0.015259
Ghir_D04G017230.1	281	K	ATP-dependent Clp protease proteolytic subunit-related protein 1, chloroplastic GN=CLPR1	CLPR1	1	0.0292486	62.463	LYLPK(1)VSR	2	0.14154	1	0.881	1.032	1.113	0.971	1.014	1.011	0.99	0.94156
Ghir_D03G010320.1	301	K	Geranylgeranyl diphosphate reductase, chloroplastic GN=CHLP	CHLP	1	0.0250074	66.073	ILGGK(1)IIR	2	-0.022761	2	0.881	0.991	0.966	0.967	1.046	1.076	1.088	0.150856
Ghir_D11G017360.1	175	K	Ribulose bisphosphate carboxylase small chain, chloroplastic GN=RBCS	RBCS	1	8.52103e-07	97.631	QVQCISFIAYK(1)PPGF	2	0.95793	4	0.881	0.991	1.18	0.947	1.027	1.012	0.978	0.87176
Ghir_D02G010770.1	52	K	Uncharacterized oxidoreductase C663.09c GN=SPCC663.09c	SPCC663.09c	1	0.0336312	50.805	QMLEK(1)NGK	2	-3.1371	1	0.881	1.014	0.938	1.011	1.01	1.071	1.091	0.120138
Ghir_D10G008680.1	96	K	Glyceraldehyde-3-phosphate dehydrogenase A, chloroplastic GN=GAPA	GAPA	1	2.98982e-16	142.35	K(1)DSPLDVIAINDTGGVK	3	-0.020611	2	0.883	1.032	0.833	1.051	1.034	1.049	1.14	0.168957
Ghir_D12G024570.1	226	K	Reticulon-like protein B3 GN=RTNLB3	RTNLB3	1	0.0020808	99.283	K(1)QYAVFDAK	2	-0.88462	1	0.883	0.906	0.896	1.046	1.07	1.049	1.179	9.5146e-05
Ghir_A05G018660.1	155	K	Thioredoxin-like protein CDSP32, chloroplastic GN=CDSP32	CDSP32	1	2.37654e-06	116.03	VPHFSFYK(1)SMEK	3	1.1713	1	0.883	1.012	0.87	1.05	1.051	1.023	1.13	0.063863
Ghir_A05G034080.1	109	K	60S acidic ribosomal protein P0 GN=		1	0.0205997	69.825	YK(1)VGAPAR	2	1.9638	1	0.884	0.995	1.022	1.037	1.037	0.984	1.054	0.31958
Ghir_D02G019450.1	985	K	Alanine--tRNA ligase GN=ALATS	ALATS	1	1.34567e-06	89.468	GK(1)GGLATGQGTDGSHVK	3	-2.0366	1	0.884	1.2	0.742	0.964	1.07	1.06	1.095	0.49022
Ghir_D12G006290.1	375	K	Fructose-bisphosphate aldolase 2, chloroplastic GN=FBA2	FBA2	1	1.2658e-05	86.498	ANSLAQLGK(1)YTGK	3	0.39807	1	0.884	0.886	0.909	0.999	1.073	1.097	1.183	0.0048418
Ghir_D09G019840.1	243	K	Hsp70-Hsp90 organizing protein 3 GN=HOP3	HOP3	0.999958	0.00206847	50.752	KPDPVPEPEPEPMEITEEK(1)EK	4	-0.4517	1	0.884	0.971	0.949	1.104	1.11	0.891	1.107	0.27716
Ghir_D02G004380.1	240	K	Malate dehydrogenase GN=MD1	MD1	1	7.99292e-13	124.29	K(1)LSSALSAASAACDHIR	3	-0.20436	2	0.884	1.052	0.902	1.049	1.006	1.034	1.088	0.19444
Ghir_D13G016750.1	40	K	Probable glutathione S-transferase GN=		1	1.10179e-06	92.939	NK(1)SDLLLQMNPVHK	3	-1.3914	2	0.884	1.088	1.001	0.993	1.05	0.979	1.016	0.7758
Ghir_D05G013120.1	116	K	30S ribosomal protein S17, chloroplastic GN=RPS17	RPS17	1	0.00024099	80.632	TK(1)TFIAVAVPSR	2	0.97563	1	0.886	0.957	0.97	1.082	0.977	1.042	1.102	0.076595
Ghir_D05G009740.1	23	K	60S ribosomal protein L23A GN=RPL23A	RPL23A	1	0.015524	60.255	AVK(1)SGATFK	2	-0.1002	1	0.886	0.921	0.902	1.062	1.092	0.999	1.164	0.0061195
Ghir_D07G003370.1	34	K	ATP synthase subunit b', chloroplastic GN=ATPG	ATPG	1	0.00455752	98.458	EK(1)LASVK	3	0.086689	3	0.886	1.102	0.904	1.037	1.002	1.023	1.059	0.47116
Ghir_D09G002910.1	75	K	Glutaredoxin GN=		1	2.34469e-14	122.39	TVPNVFIGGK(1)HIGGCDSTMALHK	4	0.076907	2	0.886	1.029	1.03	0.968	1.065	1.005	1.032	0.5975
Ghir_A06G004640.1	680	K	Long chain acyl-CoA synthetase 9, chloroplastic GN=LACS9	LACS9	1	0.0211706	56.013	K(1)AFSEDLAK	2	-0.19693	2	0.886	0.983	0.895	1.031	1.016	1.079	1.131	0.030378
Ghir_A02G001080.1	210	K	Natterin-4 GN=		1	0.00015843	95.417	IKPVCSDK(1)YWK	3	0.52308	4	0.886	1.048	0.841	1.099	0.997	1.023	1.124	0.171896
Ghir_D05G015020.1	325	K	Peroxisomal (S)-2-hydroxy-acid oxidase GN=		1	0.022275	79.469	K(1)VLQMLR	2	0.36732	1	0.886	1.064	1.047	0.98	1.069	0.962	1.005	0.9223
Ghir_D02G008770.1	468	K	Serine hydroxymethyltransferase 2, mitochondrial GN=SHM2	SHM2	1	0.0187451	58.476	AQTEGTK(1)LK	2	-1.8456	1	0.886	1.059	1.007	0.988	1.01	1.035	1.027	0.6167
Ghir_A04G005840.1	22	K	30S ribosomal protein S7, chloroplastic GN=rps7-A	rps7-A	1	0.00701157	73.499	TAK(1)SDPIYR	2	-0.14117	2	0.887	0.982	0.945	1.058	1.07	0.974	1.102	0.08078
Ghir_D09G022520.1	223	K	40S ribosomal protein S3a GN=		1	0.0217484	68.847	APK(1)FDLGK	2	0.13283	1	0.887	1.029	0.966	1.022	0.988	1.057	1.064	0.24888
Ghir_D13G014860.1	42	K	40S ribosomal protein S8 GN=RPS8	RPS8	1	0.0273672	64.064	LSSNK(1)TVR	2	-0.36704	1	0.887	0.935	0.924	1.072	1.052	1.011	1.142	0.0048956
Ghir_A09G004080.1	103	K	50S ribosomal protein L27, chloroplastic GN=RPL27	RPL27	1	0.000140922	91.549	FHPGK(1)NVGLGK	3	0.8021	1	0.887	0.957	0.915	1.072	1.027	1.028	1.133	0.0087005
Ghir_D08G009650.1	43	K	50S ribosomal protein L35, chloroplastic GN=RPL35	RPL35	1	0.00324421	72.531	LSK(1)MHAVSR	3	0.062256	1	0.887	0.974	0.992	0.981	1.102	1.001	1.081	0.194083
Ghir_D11G029930.1	72	K	Chloroplast stem-loop binding protein of 41 kDa b, chloroplastic GN=CSP41B	CSP41B	1	2.77868e-16	168.5	LLVK(1)EGHQVTLFTR	3	0.84675	1	0.887	0.983	1.006	0.907	1.113	1.053	1.068	0.4259
Ghir_A05G024050.1	62	K	Delta-aminolevulinic acid dehydratase 1, chloroplastic GN=HEMB1	HEMB1	1	0.00811099	83.206	HDGHVK(1)K	3	0.022385	1	0.887	0.935	1.05	1.039	1.077	0.956	1.07	0.32418
Ghir_A05G018220.1	262	K	Glyceraldehyde-3-phosphate dehydrogenase B, chloroplastic GN=GAPB	GAPB	1	4.30048e-08	88.329	VMDEEFGIVK(1)GTMTTTHSYTGDQR	3	-1.2176	1	0.887	0.968	1.144	0.973	1.002	1.035	1.004	0.91252
Ghir_A01G016150.1	22	K	Glycerate dehydrogenase GN=HPR-A	HPR-A	1	0.000374315	89.301	VISTK(1)PMPGTR	2	-0.72981	2	0.887	0.989	0.952	1.052	1.016	1.026	1.094	0.053657
Ghir_D08G026320.1	62	K	Peroxiredoxin-2B GN=PRXIIB	PRXIIB	1	2.22774e-07	114.72	HVPGFIEK(1)AGELK	4	0.23097	4	0.887	0.941	1.006	1.069	0.944	1.079	1.091	0.199256
Ghir_D04G015500.1	29	K	PREDICTED: pollen-specific leucine-rich repeat extensin-like protein 1 isoform X2 [Gossypium hirsutum]		1	0.00116564	75.416	DK(1)QELAETQK	3	0.31812	1	0.887	0.912	0.969	1.131	0.926	1.064	1.128	0.144024
Ghir_A12G013670.1	72	K	Probable protein disulfide-isomerase A6 GN=		1	0.00585429	98.048	AK(1)SVLIGK	2	0.13972	2	0.887	0.991	1.104	0.993	0.975	1.051	1.012	0.82536
Ghir_D10G009400.1	67	K	40S ribosomal protein S9-2 GN=RPS9C	RPS9C	1	6.22186e-06	123.95	DLLTLDEK(1)NPR	2	0.1486	2	0.889	1.143	1.046	1.031	0.909	1.031	0.965	0.72666
Ghir_D05G018340.1	480	K	Catalase isozyme 1 GN=CAT1	CAT1	1	0.0125348	64.906	SLGQK(1)LASR	2	1.2131	1	0.889	1.105	1.086	0.946	1.003	1.023	0.965	0.69096
Ghir_D01G002460.1	163	K	Protein tas GN=tas	tas	1	0.00067517	67.997	ALQEVIDEGK(1)VR	3	1.4696	1	0.889	1.003	1.183	1.034	0.915	1.023	0.967	0.76976
Ghir_A05G017570.1	94	K	Aminomethyltransferase, mitochondrial GN=GDCST	GDCST	1	0.00205284	83.204	GK(1)DCVPFLEK	3	-2.2586	2	0.89	1.008	1.007	1.028	1.008	1.02	1.052	0.33656
Ghir_D03G010060.1	427	K	ATPase 11, plasma membrane-type GN=AHA11	AHA11	1	6.45622e-07	93.424	VSK(1)GAPEQILHLAHNK	4	-0.65339	1	0.89	1.027	0.896	1.029	0.952	1.119	1.102	0.2148
Ghir_D09G020460.1	49	K	Chaperonin CPN60-2, mitochondrial GN=CPN60-2	CPN60-2	1	5.28254e-09	104.95	ALMLK(1)GVEELADAVR	3	-0.40705	1	0.89	0.956	1.123	0.956	0.986	1.084	1.019	0.7898
Ghir_D08G025460.1	59	K	Ethanolamine utilization protein EutQ GN=eutQ	eutQ	1	1.5577e-11	128.71	VETNPSESK(1)LSQHGVR	3	-0.25132	1	0.89	0.989	0.922	1.047	1.091	0.969	1.109	0.0905
Ghir_A11G017910.1	353	K	Isocitrate dehydrogenase [NADP] GN=IDH1	IDH1	1	2.27335e-08	126.09	LDDNPK(1)LLDFIEK	3	0.20144	1	0.89	1.011	0.925	1.048	0.999	1.047	1.095	0.088302
Ghir_D01G000370.1	286	K	NADP-dependent D-sorbitol-6-phosphate dehydrogenase GN=S6PDH	S6PDH	1	0.0445401	66.692	EDMDK(1)IK	2	-0.63045	1	0.89	0.956	1.033	0.973	1.076	1.02	1.066	0.27936
Ghir_D02G022010.1	323	K	Polyadenylate-binding protein 8 GN=PAB8	PAB8	1	3.97002e-05	90.412	NLDDSISDEK(1)LK	3	-1.2798	1	0.89	1.096	0.913	1.038	0.988	1.032	1.055	0.44134
Ghir_D13G021570.1	3	K	40S ribosomal protein S30 GN=RPS30A	RPS30A	1	0.000381141	112.36	GK(1)VHGSLAR	2	-0.1586	2	0.891	0.98	0.867	0.99	1.067	1.082	1.146	0.041218
Ghir_D01G006700.1	87	K	50S ribosomal protein L24, chloroplastic GN=RPL24	RPL24	1	0.0126642	79.986	GK(1)IGEISK	2	-0.20139	1	0.891	1.012	1.072	1.008	1.038	0.977	1.016	0.7614
Ghir_D08G010970.1	109	K	60S ribosomal protein L36-2 GN=RPL36B	RPL36B	1	1.33313e-05	131.62	AHPGGGEK(1)K	3	0.010889	1	0.891	1.071	0.97	0.991	1.034	1.017	1.038	0.50926
Ghir_A06G016010.1	129	K	ATP synthase gamma chain, chloroplastic GN=ATPC	ATPC	1	0.000251161	94.122	K(1)VALVVVTGDR	3	-2.1792	3	0.891	1.061	0.942	1	1.047	1.014	1.058	0.33308
Ghir_D13G004820.1	293	K	Dolichyl-diphosphooligosaccharide--protein glycosyltransferase 48 kDa subunit GN=OST48	OST48	1	0.00110706	97.431	GHLK(1)AVNVK	3	0.20202	1	0.891	0.992	1.143	0.99	0.996	1.011	0.99	0.95664
Ghir_A01G018710.1	1379	K	Ferredoxin-dependent glutamate synthase 1, chloroplastic/mitochondrial GN=GLU1	GLU1	1	0.00757777	86.794	EVHK(1)TIK	3	0.22239	1	0.891	0.953	0.844	1.074	1.094	0.996	1.177	0.022699
Ghir_A06G009390.1	877	K	Glycine dehydrogenase (decarboxylating), mitochondrial GN=GDCSP	GDCSP	1	0.0253662	40.533	LEK(1)HYPVLFR	3	0.89337	1	0.891	0.879	1.053	0.995	1.089	1.014	1.097	0.21088
Ghir_D13G020370.1	46	K	Leucine aminopeptidase 1 GN=LAP1	LAP1	1	0.00256202	97.734	DMTK(1)DENSK	2	-0.53962	1	0.891	0.936	0.861	1.048	1.094	1.021	1.177	0.0066561
Ghir_D02G004380.1	111	K	Malate dehydrogenase GN=MD1	MD1	1	1.25812e-31	181.87	NVSIYK(1)SQASALEQHAAPNCK	3	-0.2266	2	0.891	0.954	1.138	1.058	1.012	0.947	1.011	0.85348
Ghir_A05G013160.1	516	K	MAR-binding filament-like protein 1-1 GN=MFP1-1	MFP1-1	1	0.00394721	84.916	AIVSSLK(1)K	3	-0.29403	1	0.891	1.048	0.955	0.946	1.115	1.001	1.058	0.45014
Ghir_A11G015470.1	470	K	Ribulose bisphosphate carboxylase large chain GN=rbcL	rbcL	1	1.06289e-12	136.26	WSPELAAACEVWK(1)AIK	2	0.14409	8	0.891	0.957	0.919	1.066	1.067	0.989	1.128	0.020823
Ghir_D04G003700.1	124	K	Ubiquitin-NEDD8-like protein RUB2 GN=RUB2	RUB2	1	0.000736603	67.252	LIYAGK(1)QLADDK	3	-0.15796	1	0.891	0.918	1.007	1.021	1.088	0.991	1.101	0.103399
Ghir_D05G022960.1	70	K	14-3-3 protein 7 GN=TFT7	TFT7	1	6.31598e-07	124.12	ILSSIEQK(1)EEAK	2	-0.79437	2	0.893	0.892	0.901	1.022	1.051	1.091	1.178	0.00104129
Ghir_D01G001190.1	259	K	14-3-3-like protein GN=		0.9994	0.00058987	75.819	EASK(0.001)PEDEK(0.999)QQ	2	0.64152	2	0.893	0.847	1.086	1.195	0.897	1.002	1.095	0.4719
Ghir_D11G006920.1	37	K	30S ribosomal protein S3, chloroplastic GN=rps3	rps3	1	0.000500886	79.089	KYSEGLQEDK(1)K	3	0.013608	1	0.893	0.807	0.959	1.049	1.079	1.05	1.195	0.023815
Ghir_A10G012340.1	204	K	3-ketoacyl-CoA thiolase 2, peroxisomal GN=PED1	PED1	0.999941	1.83603e-10	114.37	IVDPK(1)TGDEKPVTISVDDGIR	4	0.49084	5	0.893	1.071	1.015	0.964	1.04	1.017	1.014	0.79326
Ghir_D12G014010.1	56	K	60S ribosomal protein L19-2 GN=RPL19B	RPL19B	0.998751	0.00780275	67.334	K(0.001)PTK(0.999)IHSR	4	-0.36252	1	0.893	0.818	0.647	1.037	1.187	1.102	1.411	0.027644
Ghir_D01G002230.1	538	K	ATP-dependent zinc metalloprotease FTSH 2, chloroplastic GN=FTSH2	FTSH2	1	6.83402e-05	59.975	GLTWFIPSDDPTLISK(1)QQLFAR	3	0.046412	1	0.893	0.988	1.409	0.879	1.106	0.885	0.872	0.47964
Ghir_D04G007350.1	457	K	Clathrin heavy chain 1 GN=CHC1	CHC1	1	0.00362057	91.318	LVVNQNK(1)K	3	1.824	2	0.893	1.074	0.99	1.047	0.988	0.995	1.025	0.6586
Ghir_D13G003030.1	356	K	Fructose-bisphosphate aldolase 2, chloroplastic GN=FBA2	FBA2	1	9.43608e-29	189.51	TWGGRPENVK(1)AAQDALLVR	3	0.52263	4	0.893	0.927	1.187	0.978	0.972	1.057	1	0.94022
Ghir_D10G005400.1	92	K	Histone H4 GN=		1	2.38738e-06	96.82	TVTAMDVVYALK(1)R	2	0.18002	3	0.893	1.003	0.964	1.031	1.02	1.027	1.076	0.161162
Ghir_D11G008250.1	390	K	Tubulin alpha-3 chain GN=TUBA3	TUBA3	1	0.0089094	85.733	FDLMYSK(1)R	2	0.092911	1	0.893	0.813	0.925	1.098	1.047	1.046	1.213	0.0096228
Ghir_A10G017990.1	170	K	1-Cys peroxiredoxin GN=		1	4.71811e-06	89.507	TSQYK(1)VATPANWK	3	-0.24125	1	0.894	0.988	0.944	1.02	0.995	1.08	1.095	0.073097
Ghir_D08G009650.1	32	K	50S ribosomal protein L35, chloroplastic GN=RPL35	RPL35	1	0.00537956	91.906	QHLLAK(1)K	3	0.71386	1	0.894	0.874	0.913	1.092	1.011	1.062	1.181	0.0030374
Ghir_D11G014200.1	13	K	60S ribosomal protein L23 GN=RPL23A	RPL23A	1	0.00609295	76.282	GGSAGNK(1)FR	2	0.080248	1	0.894	1.02	0.918	1.058	1.033	1	1.091	0.110265
Ghir_D09G020460.1	82	K	Chaperonin CPN60-2, mitochondrial GN=CPN60-2	CPN60-2	1	0.00182758	78.324	VTK(1)DGVTVAK	2	-0.8243	2	0.894	1.021	1.039	0.975	1.011	1.046	1.026	0.61792
Ghir_A09G007280.1	294	K	Dihydrolipoyl dehydrogenase 2, chloroplastic GN=LPD2	LPD2	1	0.0102031	85.355	TSFK(1)ANTK	2	-0.68151	1	0.894	1.058	1.126	0.997	0.973	1.001	0.965	0.70096
Ghir_D03G006990.1	312	K	Fructose-1,6-bisphosphatase, cytosolic GN=		1	0.000124295	77.597	ALDLVPTK(1)IHER	3	0.054298	2	0.894	1.021	1.03	1.004	0.971	1.061	1.031	0.57776
Ghir_A05G004440.1	248	K	Glycine dehydrogenase (decarboxylating), mitochondrial GN=GDCSP	GDCSP	1	0.00143622	57.806	K(1)TFIIANNCHPQTIDICK	3	3.7847	1	0.894	1.065	1.032	0.937	1	1.078	1.008	0.89798
Ghir_D03G015240.1	57	K	Lactoylglutathione lyase GN=GLY	GLY	1	3.02963e-11	125.22	VLGMTLLNK(1)VDVPYMK	3	0.66799	1	0.894	1.096	1.022	0.969	1.035	1.001	0.998	0.98992
Ghir_D01G009240.1	424	K	Phosphoglycerate kinase, chloroplastic GN=		1	0.00364207	86.67	K(1)LAELSGK	3	-0.0080236	7	0.894	0.92	0.939	1.027	1.04	1.064	1.137	0.00186091
Ghir_D01G009230.1	342	K	Phosphoglycerate kinase, cytosolic GN=		1	0.00364207	86.67	K(1)LAELSGK	3	-0.0080236	7	0.894	0.92	0.939	1.027	1.04	1.064	1.137	0.00186091
Ghir_D01G009230.1	78	K	Phosphoglycerate kinase, cytosolic GN=		1	0.00445352	85.355	YSLK(1)PLVPR	2	0.063841	2	0.894	0.968	0.982	0.984	1.044	1.059	1.085	0.089218
Ghir_A02G003190.1	173	K	Photosystem I reaction center subunit II, chloroplastic GN=psaD	psaD	1	4.21845e-13	123.12	VFPNGEVQYLHPK(1)DGVYPEK	4	-0.78383	11	0.894	0.971	0.975	1.037	1.044	1.006	1.087	0.050899
Ghir_D11G007340.1	109	K	Protease Do-like 1, chloroplastic GN=DEGP1	DEGP1	1	0.000306182	90.861	K(1)LQSDELATVR	2	-0.43268	1	0.894	1.014	0.973	1.056	0.973	1.039	1.065	0.22792
Ghir_A10G023390.1	258	K	Sedoheptulose-1,7-bisphosphatase, chloroplastic GN=		1	1.16781e-06	91.306	DTYEIGEGK(1)MFSPGNLR	3	0.57495	3	0.894	1.176	0.969	0.952	0.993	1.045	0.984	0.9105
Ghir_D01G016860.1	348	K	T-complex protein 1 subunit epsilon GN=CCT5	CCT5	1	0.0112304	56.569	FQELTPEK(1)LGR	2	0.73564	1	0.894	1.094	0.984	0.998	1.026	0.999	1.017	0.76324
Ghir_D05G024480.1	119	K	Thioredoxin M-type, chloroplastic GN=		1	4.39254e-11	121.99	MIEPVIADLAK(1)EYAGK	3	-0.0084688	3	0.894	1.05	1.039	0.972	1.01	1.036	1.012	0.8125
Ghir_D07G023120.1	394	K	Tubulin alpha chain GN=TUBA	TUBA	1	0.000112311	95.094	IDHK(1)FDLMYAK	3	-0.93218	1	0.894	0.957	0.881	1.029	1.103	1.008	1.149	0.020336
Ghir_D11G032290.1	526	K	Vacuolar protein sorting-associated protein 62 GN=VPS62	VPS62	1	0.0406682	40.103	FMK(1)SLPK	3	-2.1298	1	0.894	0.888	0.973	1.054	1.152	0.925	1.136	0.150095
Ghir_D13G021570.1	20	K	40S ribosomal protein S30 GN=RPS30A	RPS30A	1	0.0212448	69.275	GQTPK(1)VAK	3	0.13387	2	0.896	0.778	1.024	1.06	1.043	1.056	1.171	0.175122
Ghir_D07G020650.1	42	K	Chlorophyll a-b binding protein 151, chloroplastic GN=CAB-151	CAB-151	1	2.44735e-26	179.09	TVK(1)SAPTSIWYGPDRPK	4	0.54942	5	0.896	0.941	1.016	1.063	0.99	1.029	1.08	0.136082
Ghir_D09G021650.1	211	K	Cysteine synthase, chloroplastic/chromoplastic GN=		1	0.000102211	104.17	GAVQK(1)AEEIVK	3	-0.2952	2	0.896	1.088	0.978	1.02	1.01	0.999	1.023	0.69586
Ghir_D01G021730.1	189	K	Enolase GN=		1	7.71304e-07	92.939	EAMK(1)MGVEVYHHLK	4	-0.8404	2	0.896	1	1.01	1.028	1.048	0.979	1.051	0.3047
Ghir_D09G016460.1	92	K	Glutathione S-transferase U8 GN=GSTU8	GSTU8	1	5.30314e-05	77.347	HNPYLPQDPYDK(1)ATAR	3	-0.40116	2	0.896	1.058	1.093	0.991	1.022	0.974	0.98	0.80818
Ghir_D12G008930.1	194	K	Mitochondrial outer membrane protein porin 2 GN=VDAC2	VDAC2	1	2.3131e-05	96.745	ASYVHYMDQLK(1)K	3	0.25777	1	0.896	0.895	0.999	1.028	1.025	1.059	1.115	0.043544
Ghir_A11G024570.1	152	K	Protein GrpE GN=grpE	grpE	1	3.40672e-05	82.121	K(1)MASLSEELSTEKDR	3	0.071618	3	0.896	0.941	1.09	1.023	0.978	1.045	1.041	0.52652
Ghir_D09G014650.1	19	K	60S ribosomal protein L24 GN=RPL24	RPL24	1	0.0245888	66.429	IYPGK(1)GIR	2	-2.3997	1	0.897	0.835	1.166	1.07	1.025	0.965	1.056	0.57762
Ghir_A03G006680.1	328	K	Chaperone protein ClpC, chloroplastic GN=		1	2.68406e-06	88.282	IASGDVPDTIEGK(1)K	3	0.60992	1	0.897	1.045	0.989	1.011	1.035	0.996	1.038	0.44428
Ghir_A01G004820.1	232	K	EP1-like glycoprotein 4 GN=At1g78860	At1g78860	1	3.32204e-06	114.72	GMNSPK(1)PLVYFK	3	-0.66328	1	0.897	0.959	0.995	1.031	1.047	1.005	1.081	0.072542
Ghir_Scaffold1357G000040.1	209	K	Guanosine nucleotide diphosphate dissociation inhibitor 2 GN=GDI2	GDI2	1	0.00161411	88.155	MK(1)LYAESLAR	2	-0.26217	1	0.897	0.983	1.03	1.022	0.994	1.038	1.049	0.30688
Ghir_A05G023210.1	173	K	Annexin D1 GN=ANN1	ANN1	1	0.0277191	41.08	TEAK(1)LLHEK	3	0.059699	1	0.899	1.152	0.929	1.035	0.962	1.02	1.012	0.8346
Ghir_D05G023090.1	173	K	Annexin D1 GN=ANN1	ANN1	1	0.0277191	41.08	TEAK(1)LLHEK	3	0.059699	1	0.899	1.152	0.929	1.035	0.962	1.02	1.012	0.8346
Ghir_D08G024880.1	18	K	Basic transcription factor 3 GN=BTF3	BTF3	1	0.0173307	72.607	TGGK(1)GSMR	2	0.77832	1	0.899	1.217	0.913	1.026	0.944	1.023	0.988	0.98014
Ghir_D07G021550.1	32	K	Chloroplast envelope quinone oxidoreductase homolog GN=CEQORH	CEQORH	1	0.00628389	53.567	HVEVPVPSPK(1)K	3	-1.133	1	0.899	1.146	1.038	0.999	0.966	1.005	0.963	0.67254
Ghir_A13G012160.1	304	K	Far upstream element-binding protein 3 GN=FUBP3	FUBP3	1	0.0128767	64.374	GLQTK(1)SGAR	2	-1.0409	1	0.899	0.854	0.953	1.087	1.069	0.998	1.166	0.020161
Ghir_A11G016370.1	163	K	Fatty acid hydroperoxide lyase, chloroplastic GN=HPL	HPL	1	6.61148e-13	132.24	VCAYLDTSEPK(1)HAQLK	3	-0.20435	1	0.899	0.872	1.018	1.011	1.164	0.94	1.117	0.23834
Ghir_A02G003190.1	197	K	Photosystem I reaction center subunit II, chloroplastic GN=psaD	psaD	1	7.27841e-09	145.43	SIGK(1)NVSPIEVK	3	0.2639	5	0.899	0.951	0.989	1.052	1.003	1.033	1.088	0.052323
Ghir_D05G010270.1	280	K	Probable aquaporin PIP2-2 GN=PIP2-2	PIP2-2	1	0.000145467	101.35	AAAIK(1)ALGSFR	3	-0.41533	3	0.899	0.906	1.058	1.043	1.002	1.033	1.075	0.23942
Ghir_A05G024100.1	88	K	Protein disulfide-isomerase GN=		1	2.9316e-07	99.392	HDPPVILAK(1)VDANEEANK	3	0.6905	1	0.899	1.096	0.978	0.955	0.946	1.122	1.017	0.84284
Ghir_D01G019830.1	138	K	Protein disulfide-isomerase GN=		1	2.91292e-06	121.9	EADGIVEYLK(1)K	2	0.19587	2	0.899	1.027	0.936	1.029	0.972	1.075	1.075	0.21158
Ghir_A04G011260.1	381	K	Protochlorophyllide reductase, chloroplastic GN=PORA	PORA	1	0.000279187	121.6	EASDAEK(1)AR	2	0.5275	3	0.899	1.014	0.99	1.066	0.984	1.005	1.052	0.3034
Ghir_D01G021790.1	31	K	Pyruvate kinase 1, cytosolic GN=Os11g0148500	Os11g0148500	1	0.000298273	69.485	ASFFPAMTK(1)IVGTLGPK	3	2.8003	1	0.899	0.985	0.944	1.02	1.048	1.027	1.094	0.030236
Ghir_D11G013070.1	171	K	Ribosome-recycling factor, chloroplastic GN=RRF	RRF	1	5.73561e-15	130.16	AIEK(1)AIVNSDLGMTPNNDGEVIR	3	0.22938	2	0.899	1.184	1.123	1.035	1.018	0.854	0.907	0.41582
Ghir_D05G007390.1	197	K	Serine--glyoxylate aminotransferase GN=AGT1	AGT1	1	0.00256202	97.734	ALEASK(1)SAK	2	0.38922	2	0.899	0.988	1.043	1.025	1.004	1.014	1.039	0.4608
Ghir_A07G015620.1	394	K	Transketolase-2, chloroplastic GN=TKL-2	TKL-2	1	1.47018e-20	135.8	AHWSCHTPQGAALEGEWNAK(1)FAEYEQK	4	0.22302	1	0.899	0.898	0.853	1.078	1.058	1.045	1.2	0.00072318
Ghir_Scaffold1501G000110.1	227	K	Transposase for insertion sequence element IS904 GN=nisX1	nisX1	1	0.0146273	56.013	LK(1)AELRVHR	3	1.22	1	0.899	0.974	1.075	0.976	1.084	0.976	1.03	0.64704
Ghir_D07G018940.1	89	K	14-3-3 protein 4 GN=TFT4	TFT4	1	0.000983499	69.03	GNEDHVATIK(1)K	3	0.076377	1	0.9	1.048	0.844	0.953	1.099	1.06	1.115	0.22402
Ghir_D07G002820.1	3	K	60S ribosomal protein L37-3 GN=RPL37C	RPL37C	1	0.00548272	79.659	GK(1)GTGSFGK	2	-0.84373	1	0.9	0.892	0.862	1.063	0.976	1.14	1.198	0.0188164
Ghir_D08G016370.1	203	K	ATP-dependent Clp protease proteolytic subunit 4, chloroplastic GN=CLPP4	CLPP4	1	1.04117e-07	138.24	EIMHNK(1)NNVTR	3	-2.4126	4	0.9	1.041	1.013	0.964	1.071	0.997	1.026	0.64492
Ghir_D07G005460.1	364	K	Glutamate-1-semialdehyde 2,1-aminomutase 2, chloroplastic GN=GSA2	GSA2	1	6.24972e-08	134.88	LK(1)EPGTYEYLDK	2	-0.18789	3	0.9	1.004	0.972	1.034	1.023	1.011	1.067	0.118221
Ghir_D09G015230.1	331	K	Isocitrate dehydrogenase [NAD] catalytic subunit 5, mitochondrial GN=IDH5	IDH5	1	8.82907e-05	112.83	HLNLHDK(1)ADR	4	0.31336	1	0.9	1.035	0.896	1.02	1.032	1.039	1.092	0.199181
Ghir_A07G022290.1	109	K	latex abundant protein 1 [Populus trichocarpa]		1	3.39415e-06	92.785	K(1)PEYEQFESGHGR	3	-0.38681	2	0.9	0.982	0.876	0.941	1.107	1.081	1.135	0.111181
Ghir_A02G005240.1	40	K	Major allergen Pru ar 1 GN=		1	4.34878e-18	138.77	VAPQTIK(1)SVEVLEGNGGSGTIR	3	-0.63769	1	0.9	0.88	1.123	1.116	0.952	0.989	1.053	0.57596
Ghir_D11G010890.1	166	K	Protein CURVATURE THYLAKOID 1B, chloroplastic GN=CURT1B	CURT1B	1	0.00395268	87.323	AALISK(1)IK	3	0.12744	2	0.9	1.103	0.953	1.035	0.96	1.034	1.025	0.69616
Ghir_A02G007570.1	313	K	Protein TolB GN=tolB	tolB	1	3.65641e-11	100.7	VTPPGLHAFTPATSPGNHK(1)FIAVATR	4	0.25278	1	0.9	1.096	1.26	1.043	0.982	0.858	0.885	0.36584
Ghir_D11G010810.1	356	K	Pyruvate dehydrogenase E1 component subunit alpha-3, chloroplastic GN=PDH-E1	PDH-E1	1	0.00158898	103.74	DPITALK(1)K	3	0.71385	3	0.9	0.997	1.018	1.011	1.029	1.011	1.047	0.3468
Ghir_A08G003310.1	5	K	Sm-like protein LSM7 GN=LSM7	LSM7	1	0.0153003	48.028	K(1)ETVLDLAK	3	3.4741	1	0.9	1.191	1.038	0.961	1.041	0.943	0.941	0.55884
Ghir_A13G006080.1	81	K	Succinate--CoA ligase [ADP-forming] subunit alpha-1, mitochondrial GN=SCOA	SCOA	1	1.70306e-09	106.86	K(1)GGTEHLGLPVFNSVAEAK	3	-0.39001	1	0.9	1.065	1.016	1.012	1.023	0.982	1.012	0.79492
Ghir_A05G031670.1	509	K	Aconitate hydratase 3, mitochondrial GN=ACO3	ACO3	1	7.00454e-06	86.777	VAK(1)FSFHGQPAELR	3	-0.081522	1	0.901	1.062	1.246	1.046	0.83	1.028	0.905	0.46468
Ghir_D05G017960.1	262	K	ACT domain-containing protein ACR11 GN=ACR11	ACR11	1	0.00341857	90.709	FHVSYK(1)DK	3	-0.61774	1	0.901	0.973	1.027	1	1.155	0.903	1.054	0.57716
Ghir_A01G010900.1	342	K	Cysteine proteinase RD21A GN=RD21A	RD21A	1	4.2142e-10	111.66	NVANTVTGK(1)CGIAMEASYPIK	3	-0.90242	1	0.901	0.924	0.935	1.04	1.018	1.07	1.133	0.0022998
Ghir_A06G009390.1	452	K	Glycine dehydrogenase (decarboxylating), mitochondrial GN=GDCSP	GDCSP	1	8.626e-10	114.56	K(1)LGTVEVQGLPFFDTVK	3	0.66851	1	0.901	0.96	0.949	1.01	1.047	1.046	1.104	0.0120841
Ghir_A04G011260.1	384	K	Protochlorophyllide reductase, chloroplastic GN=PORA	PORA	1	0.00629581	73.233	K(1)LWEVSEK	3	-0.045129	1	0.901	1.024	0.959	0.991	1.047	1.029	1.063	0.195604
Ghir_D03G016110.1	271	K	Pyruvate kinase, cytosolic isozyme GN=		1	8.03739e-07	95.067	GDLGMEIPIEK(1)IFLAQK	3	1.119	1	0.901	1.035	1.059	0.996	0.996	1.018	1.005	0.89726
Ghir_A11G022220.1	501	K	Serine hydroxymethyltransferase, mitochondrial GN=		1	2.01879e-05	84.653	HDVEEYAK(1)QFPTIGFDK	3	-0.60475	1	0.901	1.044	0.919	1.035	1.013	1.027	1.074	0.2567
Ghir_D04G018530.1	265	K	Soluble inorganic pyrophosphatase 6, chloroplastic GN=PPA6	PPA6	1	0.00234246	99.283	AANK(1)DYALK	3	0.049261	3	0.901	0.982	0.904	1.046	1.019	1.048	1.117	0.0196999
Ghir_D10G011750.1	294	K	Succinate-semialdehyde dehydrogenase (acetylating) GN=Msed_1424	Msed_1424	1	6.62684e-06	84.324	AK(1)TLGATHTVNAIEEDAIER	3	0.35327	1	0.901	0.951	1.09	0.982	0.95	1.107	1.033	0.67122
Ghir_A01G007500.1	503	K	Trigger factor-like protein TIG, Chloroplastic GN=TIG	TIG	1	7.03513e-06	121.56	EVQNSVAEFK(1)R	2	0.16267	1	0.901	0.874	0.998	1.008	1.04	1.073	1.125	0.053162
Ghir_A03G010810.1	394	K	2-isopropylmalate synthase 2, chloroplastic GN=IPMS2	IPMS2	1	1.3548e-06	89.374	HK(1)GTYEIISPEDIGLER	3	-0.062254	2	0.903	1.099	1.022	1.052	0.956	0.989	0.991	0.9238
Ghir_A12G000110.1	692	K	Beta-galactosidase 10 GN=BGAL10	BGAL10	1	4.82347e-07	99.927	SSEHEK(1)CVEECDYR	3	-0.39857	1	0.903	0.719	1.338	1.11	1.023	0.896	1.023	0.79722
Ghir_A05G041040.1	26	K	Copper transport protein ATX1 GN=ATX1	ATX1	1	6.27869e-20	149.95	VLGK(1)MEGVESYEVDLEQQK	3	-2.2922	1	0.903	1.029	0.938	1.107	0.952	1.012	1.07	0.31426
Ghir_D13G024880.1	48	K	Histone H2B GN=HIS2B	HIS2B	1	0.00331155	72.29	EGGAAAGDK(1)K	2	-2.2418	1	0.903	0.985	0.958	1.077	0.993	1.014	1.084	0.085364
Ghir_D05G023980.1	46	K	L-ascorbate peroxidase S, chloroplastic/mitochondrial GN=APXS	APXS	1	2.08202e-06	133.81	SK(1)FCHPILVR	3	-0.46146	1	0.903	0.857	0.916	1.031	1.077	1.06	1.184	0.002118
Ghir_D07G013490.1	612	K	Non-reducing end beta-L-arabinofuranosidase GN=hypBA1	hypBA1	1	0.000812194	64.476	TEQIK(1)DDRPEYASVR	3	-0.53854	1	0.903	1.021	0.941	1.002	1.074	1	1.074	0.170581
Ghir_D05G014410.1	331	K	Pectinesterase 3 GN=		1	0.041762	47.334	TK(1)TIITGSR	2	-1.0309	1	0.903	0.909	1.172	0.996	0.981	1.042	1.012	0.84
Ghir_A08G019020.1	140	K	Probable phospholipid hydroperoxide glutathione peroxidase GN=CSA	CSA	1	5.41615e-06	111.83	FLVDK(1)EGHVFDR	3	0.54919	1	0.903	1.086	1.05	1.002	1.06	0.929	0.984	0.84556
Ghir_A08G013400.1	361	K	Rhodanese-like domain-containing protein 4, chloroplastic GN=STR4	STR4	1	0.000629359	65.234	ALPAPTEAK(1)PEPK	3	1.0366	1	0.903	0.9	1.055	1.011	1	1.068	1.077	0.24346
Ghir_D11G017690.1	311	K	2-hydroxyacyl-CoA lyase GN=HACL	HACL	1	0.00131675	66.023	K(1)PHLGLVGDAK	3	-0.2409	1	0.904	1.001	1.063	0.918	1.061	1.047	1.02	0.78302
Ghir_D09G022520.1	27	K	40S ribosomal protein S3a GN=		1	0.0487756	61.161	K(1)DWYDIK	2	0.59661	1	0.904	0.839	0.805	1.113	1.088	1.028	1.267	0.0045581
Ghir_A03G015520.1	67	K	Carbonic anhydrase, chloroplastic GN=		1	2.0812e-06	98.942	FDK(1)NPDLYGALAK	3	-0.65712	1	0.904	1.056	1.069	1.003	0.948	1.042	0.988	0.87866
Ghir_D10G021420.1	375	K	Chaperonin 60 subunit beta 2, chloroplastic GN=CPN60B2	CPN60B2	1	1.78106e-06	130.2	ASK(1)EVLGHASK	2	0.041406	2	0.904	0.891	1.075	1.008	0.965	1.101	1.071	0.37898
Ghir_D01G021730.1	205	K	Enolase GN=		1	5.5787e-42	198.84	K(1)YGQDATNVGDEGGFAPNIQENK	4	-0.16441	4	0.904	1.153	1.026	0.999	0.978	0.992	0.963	0.68766
Ghir_A02G002720.1	327	K	Glutamine synthetase leaf isozyme, chloroplastic GN=		1	1.31233e-05	135.86	K(1)AILNLSLR	2	0.045399	3	0.904	1.017	1.038	0.979	1.025	1.026	1.024	0.6098
Ghir_D09G020360.1	328	K	Glutamine synthetase leaf isozyme, chloroplastic GN=		1	1.31233e-05	135.86	K(1)AILNLSLR	2	0.045399	3	0.904	1.017	1.038	0.979	1.025	1.026	1.024	0.6098
Ghir_A05G004440.1	372	K	Glycine dehydrogenase (decarboxylating), mitochondrial GN=GDCSP	GDCSP	1	5.167e-09	100.53	FGVPMGYGGPHAAFLATSQEYK(1)R	3	-0.77991	2	0.904	1.061	1.098	0.976	0.987	1.017	0.973	0.71366
Ghir_A04G010930.1	82	K	Glycine--tRNA ligase, mitochondrial 1 GN=At1g29880	At1g29880	1	4.3934e-05	79.332	ATK(1)QEIDAAIEALNSLK	3	-1.0179	1	0.904	0.797	1.224	1.012	0.988	1.048	1.042	0.69834
Ghir_D03G003920.1	165	K	Haloacid dehalogenase-like hydrolase domain-containing protein At4g39970 GN=At4g39970	At4g39970	1	0.000306776	92.856	EIIK(1)SGTVEPR	2	-1.0602	1	0.904	0.945	1.01	1.046	1.039	0.992	1.076	0.110077
Ghir_A06G018020.1	318	K	Heat shock cognate 70 kDa protein GN=HSP70	HSP70	1	0.0168883	55.37	K(1)CMEPVEK	3	-0.37606	1	0.904	0.9	1.032	0.929	1.038	1.125	1.09	0.29758
Ghir_A02G007060.1	155	K	Thioredoxin M-type, chloroplastic GN=		1	0.00317684	61.344	K(1)ESIIGAVPK	3	0.084974	1	0.904	0.973	0.953	0.997	1.045	1.051	1.093	0.031861
Ghir_A05G008830.1	126	K	30S ribosomal protein S2, chloroplastic GN=rps2	rps2	1	0.00103219	97.163	TEQK(1)TGGLNR	2	-0.069278	1	0.906	1.021	0.915	0.984	1.079	1.026	1.087	0.145717
Ghir_A03G015520.1	121	K	Carbonic anhydrase, chloroplastic GN=		1	0.000106282	78.324	NIASMVPPYDK(1)K	3	0.50541	1	0.906	0.903	1.002	1.066	0.98	1.055	1.103	0.084437
Ghir_A05G004270.1	61	K	Eukaryotic initiation factor 4A-9 GN=		1	9.38998e-07	93.243	GIYAYGFEK(1)PSAIQQR	3	0.71926	1	0.906	0.959	0.875	1.015	1.085	1.037	1.145	0.0149812
Ghir_A06G018020.1	363	K	Heat shock cognate 70 kDa protein GN=HSP70	HSP70	1	4.60213e-12	131.56	VQQLLQDFFNGK(1)ELCK	3	1.6099	2	0.906	0.988	0.959	0.932	1.025	1.125	1.08	0.27986
Ghir_D10G005400.1	32	K	Histone H4 GN=		1	6.35442e-08	134.68	DNIQGITK(1)PAIR	3	-2.4863	2	0.906	0.951	0.981	1.002	1.066	1.022	1.089	0.044441
Ghir_D09G020030.1	200	K	Phospho-2-dehydro-3-deoxyheptonate aldolase 1, chloroplastic GN=SHKA	SHKA	1	0.000565613	66.246	GISNPLGIK(1)VSDK	3	-0.19252	1	0.906	1.03	1.095	1.085	0.953	0.956	0.988	0.8827
Ghir_D01G009240.1	366	K	Phosphoglycerate kinase, chloroplastic GN=		1	1.34295e-12	92.545	FAPDANSK(1)IVPASAIPDGWMGLDIGPDSVK	4	-0.33585	1	0.906	0.91	0.955	0.948	1.076	1.099	1.127	0.074602
Ghir_A11G018800.1	124	K	Probable serine protease EDA2 GN=EDA2	EDA2	1	0.0049844	82.417	YYGK(1)SSPFK	2	-0.47868	1	0.906	1.147	1.123	0.967	1.002	0.953	0.92	0.367
Ghir_D01G021610.1	46	K	RAB6-interacting golgin GN=Gorab	Gorab	1	0.00791389	72.096	EK(1)VQLQLGR	2	-0.45571	1	0.906	0.947	0.904	1.075	1.03	1.023	1.135	0.0043243
Ghir_D07G007090.1	55	K	Ribulose-phosphate 3-epimerase, chloroplastic GN=RPE	RPE	1	0.000296685	62.617	FSK(1)SDIIVSPSILSANFAK	4	-1.6593	2	0.906	0.918	0.938	1.045	0.981	1.1	1.132	0.02386
Ghir_D07G015890.1	374	K	Transketolase-2, chloroplastic GN=TKL-2	TKL-2	1	3.62588e-05	70.345	NLGWPYEPFHVPEDVK(1)AHWSR	4	-0.33237	1	0.906	0.788	1.098	0.877	1.084	1.155	1.116	0.42704
Ghir_D07G023120.1	163	K	Tubulin alpha chain GN=TUBA	TUBA	1	0.00554316	75.738	LSVDYGK(1)K	2	0.23254	4	0.906	0.941	0.952	1.055	1.026	1.026	1.11	0.0040367
Ghir_A02G008250.1	93	K	14-3-3-like protein B (Fragment) GN=GF14B	GF14B	1	6.0679e-06	91.355	KNEEHVVLVK(1)EYR	3	0.17202	3	0.907	1.106	1.03	0.947	1.06	0.982	0.982	0.82606
Ghir_D05G016410.1	164	K	30S ribosomal protein S5, chloroplastic GN=rps5	rps5	1	0.00272349	96.19	GGK(1)QLHFR	3	0.21824	1	0.907	0.992	1.093	1.049	0.956	1.006	1.006	0.89434
Ghir_D06G012490.1	23	K	40S ribosomal protein S18 GN=RPS18A	RPS18A	1	2.37124e-06	129.37	VLNTNVDGK(1)QK	2	-0.18769	2	0.907	0.968	0.961	1.014	1.016	1.06	1.09	0.026876
Ghir_A13G003070.1	14	K	40S ribosomal protein S25-4 GN=RPS25E	RPS25E	1	0.00376619	72.2	APPPSSK(1)PAK	2	-0.16577	1	0.907	0.889	0.993	1.116	1.043	0.953	1.116	0.129304
Ghir_D08G024040.1	147	K	50S ribosomal protein L17, chloroplastic GN=RPL17	RPL17	1	1.47941e-07	130.69	MITLAK(1)DGSLHK	3	0.43581	2	0.907	1.009	1.043	1.004	1.025	1.001	1.024	0.58464
Ghir_D01G020300.1	171	K	60S ribosomal protein L6 GN=RPL6	RPL6	0.999995	0.000660339	66.568	K(1)TEGEFFEAEKEDK	3	0.38451	1	0.907	1.02	0.912	1.037	1.037	1.014	1.088	0.093337
Ghir_D03G017310.1	85	K	ATP-dependent Clp protease ATP-binding subunit CLPT2, chloroplastic GN=CLPT2	CLPT2	1	0.0128767	64.374	VASAGK(1)VPK	2	0.2406	1	0.907	1.017	1.038	1.002	1.016	1.011	1.023	0.6255
Ghir_D02G019900.1	95	K	Ferredoxin-thioredoxin reductase, variable chain GN=		1	0.000673136	88.495	VPLK(1)VYHVPR	3	-0.85413	2	0.907	1.076	1.004	1.055	1	0.96	1.009	0.8551
Ghir_A04G010930.1	61	K	Glycine--tRNA ligase, mitochondrial 1 GN=At1g29880	At1g29880	1	6.319e-13	126.63	ALAEK(1)QSAVEAHGNAVR	3	0.39027	1	0.907	1.032	1.046	1.081	1.012	0.922	1.01	0.88574
Ghir_D08G003190.1	586	K	Heat shock cognate protein 80 GN=HSC80	HSC80	1	0.00416761	103.83	IMK(1)AQALR	2	-0.23399	3	0.907	0.883	0.867	1.066	1.008	1.103	1.196	0.0037151
Ghir_D08G022690.1	254	K	Probable linoleate 9S-lipoxygenase 5 GN=LOX1.5	LOX1.5	1	0.00345124	107.08	TDPK(1)TESR	2	0.3968	1	0.907	0.977	0.912	1.075	1.013	1.022	1.112	0.024295
Ghir_D12G024110.1	79	K	Probable phospholipid hydroperoxide glutathione peroxidase 6, mitochondrial GN=GPX6	GPX6	1	2.59107e-05	96.745	GSVHDFTVK(1)DAK	3	-0.25208	2	0.907	1.004	0.95	1.031	1.044	1.002	1.075	0.0818
Ghir_A10G023390.1	90	K	Sedoheptulose-1,7-bisphosphatase, chloroplastic GN=		1	0.0133585	63.624	ATTDK(1)ALIR	2	0.41729	2	0.907	0.962	1.132	0.901	1.044	1.064	1.003	0.96096
Ghir_D09G010110.1	129	K	60S ribosomal protein L10a-1 GN=RPL10AA	RPL10AA	1	0.000243814	96.171	LLGPGLNK(1)AGK	2	-0.77804	1	0.909	0.951	1.112	1.014	0.985	1.023	1.017	0.7598
Ghir_D09G001070.1	829	K	Chaperone protein ClpB3, chloroplastic GN=CLPB3	CLPB3	1	0.00266433	76.302	DLAYETIK(1)QR	2	-0.85453	1	0.909	0.979	0.955	0.989	1.091	1.008	1.086	0.091159
Ghir_A01G010900.1	310	K	Cysteine proteinase RD21A GN=RD21A	RD21A	1	0.00821082	90.15	GK(1)DYWIVK	2	-0.17794	2	0.909	0.959	0.953	1.064	1.016	1.017	1.098	0.0147821
Ghir_A09G007280.1	57	K	Dihydrolipoyl dehydrogenase 2, chloroplastic GN=LPD2	LPD2	1	5.25322e-19	155.79	GIEVDGK(1)TVITSDHALK	3	0.099665	1	0.909	0.957	0.989	1.064	1.036	0.98	1.079	0.092638
Ghir_D06G020100.1	78	K	Nascent polypeptide-associated complex subunit alpha-like protein GN=		1	0.00418837	103.74	AMLK(1)LGMK	2	-0.22536	1	0.909	0.9	0.842	1.011	1.102	1.068	1.2	0.0063644
Ghir_D10G002030.1	214	K	Oxygen-evolving enhancer protein 3-2, chloroplastic GN=PSBQ2	PSBQ2	1	7.42252e-14	123.12	STPEAEK(1)YYAETASALNEVITK	4	0.27637	2	0.909	0.998	0.912	0.956	1.058	1.086	1.1	0.128862
Ghir_D05G005710.1	92	K	Probable sugar phosphate/phosphate translocator At5g25400 GN=At5g25400	At5g25400	1	0.000562839	83.204	K(1)AAQADEEGGR	2	0.94537	1	0.909	1.199	0.882	0.943	0.95	1.12	1.008	0.9053
Ghir_A01G010230.1	41	K	Proteasome subunit alpha type-1-B GN=PAF2	PAF2	1	0.000104738	80.31	SK(1)THVVLGCVNK	3	-0.3877	1	0.909	1.036	0.899	1.055	1.02	1.01	1.085	0.153943
Ghir_D05G033940.1	341	K	Ribosome-binding ATPase YchF GN=ychF	ychF	1	0.000306776	92.856	TYFTSGEK(1)ESK	2	0.27833	2	0.909	0.954	0.91	1.084	1.006	1.03	1.125	0.0123773
Ghir_D09G004690.1	93	K	40S ribosomal protein S10-2 GN=RPS10-2	RPS10-2	1	0.0381909	48.794	K(1)SARPPGR	3	0.75718	1	0.91	1.255	1.103	1.01	1.031	0.836	0.88	0.34364
Ghir_D13G023930.1	28	K	60S ribosomal protein L7-4 GN=RPL7D	RPL7D	1	0.0066607	92.538	K(1)QELEAAK	2	0.37071	1	0.91	1.117	0.95	1.034	0.967	1.017	1.014	0.8057
Ghir_D11G001770.1	187	K	60S ribosomal protein L9 GN=RPL9	RPL9	1	4.31487e-05	100.22	FLDGIYVSEK(1)GR	2	0.8551	2	0.91	0.906	0.949	1.023	1.06	1.042	1.13	0.0024248
Ghir_A03G006680.1	837	K	Chaperone protein ClpC, chloroplastic GN=		0.978864	5.22125e-05	79.337	LK(0.021)DK(0.979)EIELQVTER	3	-0.29477	1	0.91	1.099	0.972	0.991	1.027	1.002	1.013	0.79072
Ghir_A03G006680.1	550	K	Chaperone protein ClpC, chloroplastic GN=		0.908833	1.83194e-05	85.362	AQITAIQEK(0.909)DK(0.091)EMNK	3	0.9688	1	0.91	0.81	0.973	1.14	0.979	1.039	1.173	0.082578
Ghir_D04G016630.1	57	K	Chlorophyll a-b binding protein CP24 10A, chloroplastic GN=CAP10A	CAP10A	1	0.0112495	79.986	K(1)SWLPAVK	3	0.55927	2	0.91	0.96	0.993	0.991	1.021	1.063	1.074	0.092384
Ghir_D11G018580.1	163	K	Ferredoxin--NADP reductase, leaf isozyme, chloroplastic GN=PETH	PETH	1	0.024864	63.534	TVSLCVK(1)R	2	-0.031437	2	0.91	0.839	0.821	1.117	1.074	1.029	1.253	0.0045356
Ghir_D06G003250.1	540	K	Glucose-6-phosphate isomerase 1, chloroplastic GN=PGI1	PGI1	1	0.000125018	91.658	AAGEVLALQK(1)R	3	-0.44247	2	0.91	1.129	0.833	0.964	0.999	1.108	1.069	0.50086
Ghir_D05G010270.1	3	K	Probable aquaporin PIP2-2 GN=PIP2-2	PIP2-2	1	0.000202134	71.519	TK(1)DIETAEQHGGEFSAK	3	-0.43685	1	0.91	1.056	1.096	1.043	0.947	0.987	0.972	0.705
Ghir_D02G000840.1	202	K	Stromal 70 kDa heat shock-related protein, chloroplastic GN=HSP70	HSP70	1	6.99597e-07	96.143	VTK(1)AVVTVPAYFNDSQR	3	0.32492	1	0.91	1.085	1.069	0.979	0.98	1.019	0.972	0.68172
Ghir_A10G017990.1	211	K	1-Cys peroxiredoxin GN=		1	0.00618888	66.492	NLPSGK(1)DYLR	2	1.971	1	0.911	0.904	1.007	1.09	1.046	0.96	1.097	0.144283
Ghir_Scaffold1228G000020.1	14	K	60S ribosomal protein L15 GN=RPL15	RPL15	0.819277	0.0299973	53.751	K(0.181)K(0.819)QSDVMR	3	0.075829	1	0.911	0.93	0.958	0.97	1.01	1.128	1.11	0.095799
Ghir_A12G014070.1	103	K	60S ribosomal protein L22-2 GN=RPL22B	RPL22B	1	0.0260045	65.224	VIASNK(1)DR	2	0.68259	1	0.911	0.876	1.027	1.021	1.041	1.039	1.102	0.175484
Ghir_D04G012540.1	103	K	60S ribosomal protein L4 GN=RPL4	RPL4	1	0.0161219	86.472	INVNQK(1)R	2	-1.8867	1	0.911	0.906	1.056	1.031	0.977	1.063	1.069	0.2871
Ghir_D11G005820.1	131	K	Annexin D2 GN=ANN2	ANN2	1	0.00364729	50.376	K(1)SLEEDVAHHTTGEYR	4	-1.0003	1	0.911	0.885	1.055	0.979	0.953	1.151	1.081	0.38754
Ghir_A10G019060.1	78	K	Aspartyl protease AED3 GN=AED3	AED3	1	0.0152195	55.578	K(1)SVVPIASGR	2	0.83345	1	0.911	1.088	0.962	0.999	0.94	1.088	1.022	0.75018
Ghir_D04G019520.1	225	K	ATP-citrate synthase alpha chain protein 1 GN=ACLA-1	ACLA-1	1	2.84559e-07	113.61	GELDDTAAFK(1)NFK	3	-0.52012	1	0.911	1.153	1.006	1.034	1.052	0.887	0.968	0.74568
Ghir_A09G002850.1	62	K	Carbonic anhydrase, chloroplastic GN=		1	7.10103e-15	149.73	NPALYGELAK(1)GQSPK	3	-0.23156	7	0.911	0.968	0.978	1.038	1.017	1.023	1.077	0.030942
Ghir_D09G002830.1	146	K	Carbonic anhydrase, chloroplastic GN=		1	7.10103e-15	149.73	NPALYGELAK(1)GQSPK	3	-0.23156	7	0.911	0.968	0.978	1.038	1.017	1.023	1.077	0.030942
Ghir_D10G003560.1	79	K	Magnesium-chelatase subunit ChlI, chloroplastic GN=CHLI	CHLI	1	0.0177581	72.243	LAAK(1)ESQR	2	0.3084	1	0.911	1.026	0.892	1.081	1.041	0.969	1.093	0.173522
Ghir_D13G013130.1	109	K	Patellin-5 GN=PATL5	PATL5	0.912814	0.000543768	99.5	DK(0.913)DK(0.087)PAPEEK	3	-0.49419	2	0.911	1.004	0.91	1.066	0.995	1.033	1.095	0.074422
Ghir_A04G004970.1	198	K	Probable glutathione S-transferase GN=		1	0.012241	45.28	DTVSK(1)SLPDQDK	3	3.5908	1	0.911	1.012	1.044	1.028	0.95	1.045	1.019	0.71954
Ghir_D01G009520.1	309	K	Succinate-semialdehyde dehydrogenase, mitochondrial GN=ALDH5F1	ALDH5F1	1	0.000774694	113.62	GAK(1)VLLGGK	2	-0.10173	1	0.911	1.021	1.043	0.985	1.006	1.03	1.015	0.71982
Ghir_D06G003540.1	264	K	Thylakoid lumenal 29 kDa protein, chloroplastic GN=CLEB3J9	CLEB3J9	1	0.00190048	102.4	ASVQEMK(1)DK	2	-0.64862	2	0.911	0.933	0.901	1.049	1.05	1.034	1.141	0.00031941
Ghir_D07G015430.1	22	K	60S ribosomal protein L36-2 GN=RPL36B	RPL36B	1	0.00247318	107.43	GHVVTK(1)K	3	-1.7499	2	0.913	0.976	1.076	0.99	1.01	1.027	1.021	0.66414
Ghir_D08G010970.1	22	K	60S ribosomal protein L36-2 GN=RPL36B	RPL36B	1	0.00247318	107.43	GHVVTK(1)K	3	-1.7499	2	0.913	0.976	1.076	0.99	1.01	1.027	1.021	0.66414
Ghir_D03G005250.1	116	K	Binding partner of ACD11 1 GN=BPA1	BPA1	1	8.04932e-10	115.1	AEDVVTSMLAK(1)GFILGK	3	-0.56064	1	0.913	1.217	0.962	0.941	1.097	0.926	0.959	0.73734
Ghir_A02G009850.1	576	K	Dolichyl-diphosphooligosaccharide--protein glycosyltransferase subunit 1A GN=OST1A	OST1A	1	1.14924e-05	114.86	HSTVVDGYEK(1)K	3	0.38035	1	0.913	1.05	0.975	0.998	0.957	1.084	1.034	0.56566
Ghir_D11G002040.1	159	K	Elongation factor G-2, chloroplastic GN=fusA2	fusA2	1	5.57392e-13	127.3	GITITSAATTTFWK(1)DHR	3	-0.35057	1	0.913	1.039	1.115	0.992	0.991	0.992	0.97	0.68916
Ghir_D01G009850.1	110	K	Glyceraldehyde-3-phosphate dehydrogenase B, chloroplastic GN=GAPB	GAPB	1	9.4721e-06	86.8	K(1)DSPLEVVVVNDSGGVK	3	-0.40843	1	0.913	1.041	0.93	0.998	1.039	1.029	1.063	0.21618
Ghir_A03G012060.1	316	K	Heat shock protein 90-5, chloroplastic GN=HSP90-5	HSP90-5	1	7.32209e-14	120.71	TVEVEEEEPPKEGEENPEEVK(1)K	4	0.063637	1	0.913	0.965	1.113	1.059	0.969	0.983	1.007	0.8919
Ghir_A05G005520.1	168	K	Nucleoid-associated protein At2g24020, chloroplastic GN=At2g24020	At2g24020	1	1.75578e-05	113.22	DAHQK(1)SVQAMK	3	-0.76315	3	0.913	0.788	1.067	1.013	1.068	1.045	1.129	0.22002
Ghir_D11G019970.1	99	K	Oxygen-evolving enhancer protein 1, chloroplastic GN=PSBO	PSBO	1	1.47503e-15	151.07	RLTYDEIQSK(1)TYMEVK	4	-0.79209	9	0.913	0.951	0.978	1.004	1.038	1.045	1.086	0.024219
Ghir_A13G015290.1	131	K	Probable bifunctional methylthioribulose-1-phosphate dehydratase/enolase-phosphatase E1 GN=POPTR_0001s40980g	POPTR_0001s40980g	1	2.43096e-09	103.87	HLSATYDSAETQDDIK(1)LLR	3	-1.9363	1	0.913	0.907	0.925	1.028	0.994	1.111	1.141	0.0172401
Ghir_D05G015140.1	179	K	Probable metabolite transport protein C1271.09 GN=SPBC1271.09	SPBC1271.09	1	0.000874241	59.68	YIDSNHYAVPEGK(1)R	3	-0.8894	1	0.913	0.877	0.955	1.021	1.153	0.962	1.142	0.089605
Ghir_D01G023590.1	210	K	Ran-binding protein 1 homolog b GN=RANBP1B	RANBP1B	1	0.0108874	83.862	EAVK(1)DEAK	2	0.3904	1	0.913	0.885	1.007	1.038	1.016	1.051	1.107	0.062201
Ghir_D08G014200.1	243	K	Rhodanese-like domain-containing protein 4, chloroplastic GN=STR4	STR4	1	8.91109e-05	78.814	AAYAVK(1)DGAEGPR	2	0.010142	1	0.913	0.941	0.961	0.963	1.186	0.953	1.102	0.27426
Ghir_A11G015470.1	259	K	Ribulose bisphosphate carboxylase large chain GN=rbcL	rbcL	1	3.65585e-44	220.52	GHYLNATAGTCEEMIK(1)R	3	-0.2827	48	0.913	0.947	0.979	1.021	1.044	1.024	1.088	0.0164997
Ghir_D04G006600.1	695	K	2-oxoglutarate dehydrogenase, mitochondrial GN=ogdh	ogdh	1	0.00144844	55.177	SNLSEFDDVQGHPGFDK(1)QGTR	3	0.33216	1	0.914	1.015	0.942	1.106	0.948	1.016	1.069	0.29162
Ghir_D05G008870.1	81	K	50S ribosomal protein L9, chloroplastic GN=RPL9	RPL9	1	0.0417295	56.404	EMK(1)MEEER	2	-0.28203	1	0.914	0.915	0.876	1.028	0.988	1.138	1.166	0.026824
Ghir_D12G017810.1	36	K	60S ribosomal protein L34 GN=RPL34	RPL34	1	0.025229	63.184	LVYQTTK(1)K	2	-0.20002	1	0.914	0.995	1.067	1.006	0.959	1.055	1.015	0.77708
Ghir_A05G017570.1	387	K	Aminomethyltransferase, mitochondrial GN=GDCST	GDCST	1	0.00497463	58.476	GK(1)AYDGVVTK	3	1.0205	1	0.914	1.008	0.935	0.992	1.064	1.023	1.078	0.103683
Ghir_A12G001150.1	97	K	Ferredoxin-thioredoxin reductase, variable chain GN=		1	0.000415109	98.048	VPLK(1)VYHVVR	3	-0.2799	1	0.914	1.115	1.22	0.956	0.87	1.061	0.889	0.32852
Ghir_D02G023730.1	201	K	L-ascorbate peroxidase 3 GN=APX3	APX3	1	8.2091e-05	73.927	GESEGLLK(1)LPTDK	3	0.3313	1	0.914	0.877	1.056	0.955	1.052	1.079	1.084	0.28882
Ghir_A02G001080.1	215	K	Natterin-4 GN=		1	1.29817e-10	138.91	RK(1)PDWIWVDSDDTK	4	0.51143	3	0.914	0.97	1.035	1.068	0.99	0.991	1.045	0.36986
Ghir_A06G012950.1	192	K	Oxygen-evolving enhancer protein 3-2, chloroplastic GN=PSBQ2	PSBQ2	1	6.11882e-10	131.56	K(1)LFSTIDDLDHAAK	4	-0.19471	3	0.914	0.945	0.973	1.022	1.041	1.029	1.092	0.0094832
Ghir_D02G022010.1	95	K	Polyadenylate-binding protein 8 GN=PAB8	PAB8	1	1.54492e-05	86.497	ALELLNFTPLNGK(1)PIR	3	0.74024	1	0.914	0.938	1.115	0.988	1.003	1.035	1.02	0.73194
Ghir_A04G009880.1	174	K	Protein MET1, chloroplastic GN=MET1	MET1	1	1.95769e-10	139.49	VDEGGELTEK(1)EIIR	2	-0.87313	3	0.914	1.029	1.012	0.976	1.038	1.017	1.026	0.5565
Ghir_A13G010820.1	413	K	Rubisco accumulation factor 1.2, chloroplastic GN=RAF1.2	RAF1.2	1	0.000370095	69.352	VDTGSALK(1)EMGVK	3	-0.60656	1	0.914	1.006	0.79	1.063	1.039	1.048	1.162	0.158779
Ghir_A02G007060.1	120	K	Thioredoxin M-type, chloroplastic GN=		1	0.00136623	73.499	EYAGK(1)IVCYK	3	0.19847	1	0.914	0.913	0.941	0.992	1.068	1.064	1.129	0.0097209
Ghir_A02G007060.1	115	K	Thioredoxin M-type, chloroplastic GN=		1	4.39254e-11	121.99	VIEPAIAELAK(1)EYAGK	3	0.60708	1	0.914	0.988	1.019	1.075	0.94	1.031	1.043	0.46404
Ghir_D02G007500.1	120	K	Thioredoxin M-type, chloroplastic GN=		1	0.00136623	73.499	EYAGK(1)IVCYK	3	0.19847	1	0.914	0.913	0.941	0.992	1.068	1.064	1.129	0.0097209
Ghir_D04G013580.1	73	K	Universal stress protein PHOS32 GN=PHOS32	PHOS32	1	0.0241955	77.282	VPEIMK(1)K	2	0.25656	4	0.914	0.944	1.07	1.09	0.96	0.993	1.039	0.555
Ghir_A04G005840.1	106	K	30S ribosomal protein S7, chloroplastic GN=rps7-A	rps7-A	1	2.53524e-08	90.912	VGGSTHQVPIEIGSTQGK(1)ALAIR	3	-0.33759	2	0.916	1.115	1.047	0.977	0.981	1.011	0.965	0.6071
Ghir_D07G023880.1	139	K	50S ribosomal protein L12-1, chloroplastic GN=RPL12A	RPL12A	1	0.00240545	111.82	IAVIK(1)AVR	2	0.33744	2	0.916	0.967	0.938	1.064	1.045	0.987	1.097	0.028101
Ghir_A05G031670.1	506	K	Aconitate hydratase 3, mitochondrial GN=ACO3	ACO3	1	0.0158289	73.885	EAQDK(1)VAK	2	0.19613	1	0.916	0.96	0.924	1.096	1.004	1.006	1.109	0.033144
Ghir_A09G011070.1	320	K	ATP synthase subunit beta, chloroplastic GN=atpB	atpB	1	7.68653e-19	137.64	GLAAK(1)GIYPAVDPLDSTSTMLQPR	4	-0.27116	2	0.916	1.08	1.004	0.947	1.018	1.044	1.003	0.9409
Ghir_D01G003550.1	183	K	ATP synthase subunit delta, chloroplastic GN=ATPD	ATPD	1	0.000586157	115.57	QVQK(1)LTGAK	2	-0.14657	2	0.916	1.029	0.925	0.983	1.074	1.016	1.071	0.20224
Ghir_D12G004490.1	272	K	Elongation factor 1-gamma GN=		1	0.00106109	59.372	NPLDLLPPSK(1)MVLDDWK	3	-0.90663	1	0.916	0.912	0.887	0.958	1.151	1.041	1.16	0.054024
Ghir_D08G022710.1	90	K	Glucose and ribitol dehydrogenase GN=CAISE5	CAISE5	1	0.000274916	69.979	LQGK(1)VALVTGGDSGIGR	3	-0.18467	1	0.916	1.097	1.056	0.992	0.956	1.027	0.969	0.65158
Ghir_D08G026120.1	137	K	GTP-binding nuclear protein Ran-3 GN=RAN3	RAN3	1	0.000329542	122.19	AK(1)QVTFHR	2	-0.34433	3	0.916	1.041	0.904	1.031	0.997	1.049	1.075	0.190639
Ghir_D03G010300.1	400	K	Malate dehydrogenase, chloroplastic GN=At3g47520	At3g47520	1	9.46046e-06	113.76	ASIEK(1)GIAFAQK	2	0.038062	3	0.916	0.959	0.972	1.011	1.018	1.055	1.083	0.022883
Ghir_D01G021610.1	121	K	RAB6-interacting golgin GN=Gorab	Gorab	1	0.00824069	90.05	EK(1)VQLITK	2	-0.58543	2	0.916	0.956	0.901	1.02	1.074	1.027	1.125	0.0078203
Ghir_D08G013010.1	229	K	V-type proton ATPase subunit E GN=VATE	VATE	1	0.0134158	60.91	K(1)WLFGQVAA	2	-0.34263	1	0.916	1.03	0.773	1.061	1.054	1.03	1.157	0.21072
Ghir_A08G001380.1	159	K	50S ribosomal protein L12-1, chloroplastic GN=RPL12A	RPL12A	1	8.06435e-07	99.069	FK(1)EGVSK	3	0.44067	8	0.917	0.979	1.012	1.034	1.023	0.996	1.05	0.186781
Ghir_D02G019450.1	683	K	Alanine--tRNA ligase GN=ALATS	ALATS	1	0.010353	59.198	GSIVLPEK(1)LR	2	-1.733	1	0.917	1.062	1.046	1.024	0.963	1.008	0.99	0.87848
Ghir_Scaffold1357G000030.1	30	K	Desiccation protectant protein Lea14 homolog GN=		1	7.67105e-09	104.88	VDDKEDNSGFIDK(1)VK	3	-0.7952	2	0.917	0.913	1.093	1.059	1.016	0.971	1.042	0.53014
Ghir_D02G004610.1	188	K	Heterogeneous nuclear ribonucleoprotein 1 GN=RNP1	RNP1	0.99942	0.000195106	69.765	QVEVK(0.001)PALPK(0.999)DANPGGASR	3	0.27754	1	0.917	0.883	1.024	0.961	1.093	1.042	1.096	0.186943
Ghir_D07G023260.1	3	K	Mitochondrial outer membrane protein porin of 34 kDa GN=		1	1.09828e-06	122.64	GK(1)GPGLYTEIGK	3	1.3853	2	0.917	1.004	0.964	1.023	1.028	1.014	1.062	0.147376
Ghir_A01G001730.1	81	K	Photosystem II repair protein PSB27-H1, chloroplastic GN=PSB27-1	PSB27-1	1	0.00039822	110.08	ETSDVINK(1)VR	2	-0.93506	5	0.917	0.957	0.981	1.018	1.059	1.003	1.079	0.040824
Ghir_D02G019560.1	89	K	Porphobilinogen deaminase, chloroplastic GN=HEMC	HEMC	1	1.09721e-12	122.49	DK(1)LMASHPELAEEGAIK	3	0.15992	2	0.917	0.964	0.961	0.982	1.112	0.993	1.086	0.130644
Ghir_A08G014950.1	51	K	10 kDa chaperonin 1, chloroplastic GN=CPN10-1	CPN10-1	1	0.00844061	50.088	WEPTK(1)VVPQADR	3	0.18031	1	0.919	1.055	0.855	0.949	1.022	1.123	1.094	0.31128
Ghir_D07G001740.1	110	K	20 kDa chaperonin, chloroplastic GN=CPN20	CPN20	1	1.16671e-06	91.317	PQGGEVVAIGEGK(1)TIGK	3	0.46869	1	0.919	0.992	0.947	1.021	1.05	1.008	1.077	0.041601
Ghir_D01G008350.1	130	K	30S ribosomal protein S10, chloroplastic GN=RPS10	RPS10	1	0.00384369	63.091	TMGPVPLPTK(1)K	3	0.012981	3	0.919	1.083	0.93	1.017	1.05	0.974	1.037	0.5339
Ghir_A13G011450.1	27	K	40S ribosomal protein S21 GN=RPS21	RPS21	1	0.000252302	58.373	LITSK(1)DHASVQINVGHLDELGR	4	-0.26447	2	0.919	0.97	0.956	1.043	1.013	1.03	1.085	0.0110393
Ghir_A09G004080.1	132	K	50S ribosomal protein L27, chloroplastic GN=RPL27	RPL27	1	0.0343475	69.825	K(1)ISVYPR	2	0.45993	1	0.919	0.91	1.039	1.02	1.025	1.027	1.071	0.24022
Ghir_D06G016790.1	190	K	ATP synthase gamma chain, chloroplastic GN=ATPC	ATPC	1	9.61469e-10	110.74	RPYIPVDK(1)FLDGSSLPTAK	4	-0.12889	1	0.919	0.889	0.942	0.965	1.062	1.107	1.14	0.042323
Ghir_A09G011070.1	353	K	ATP synthase subunit beta, chloroplastic GN=atpB	atpB	1	0.00795449	103.83	VK(1)QTLQR	2	-0.30372	1	0.919	1.168	0.942	0.988	1.057	0.95	0.989	0.94232
Ghir_A03G006680.1	682	K	Chaperone protein ClpC, chloroplastic GN=		1	1.4091e-11	102.39	HTVSK(1)LIGSPPGYVGYTEGGQLTEAVR	4	1.3206	3	0.919	0.871	1.093	0.991	1.068	1.008	1.064	0.41132
Ghir_D10G021420.1	372	K	Chaperonin 60 subunit beta 2, chloroplastic GN=CPN60B2	CPN60B2	1	1.35949e-05	102.4	DEVGLSLDK(1)ASK	3	1.6646	1	0.919	1.038	1.089	0.973	1.115	0.899	0.981	0.80722
Ghir_D07G007690.1	18	K	Eukaryotic translation initiation factor 5A-2 GN=EIF-5A2	EIF-5A2	1	2.09327e-15	135.09	ADAGASK(1)TYPQQAGTIR	2	0.41555	3	0.919	0.812	1.059	0.996	1.007	1.109	1.115	0.24636
Ghir_D05G019010.1	201	K	Ferredoxin--NADP reductase, leaf isozyme, chloroplastic GN=PETH	PETH	1	1.72333e-06	100.22	ITGPVGK(1)EMLLPK	3	-0.30097	2	0.919	0.965	0.956	1.014	1.051	1.024	1.088	0.0102202
Ghir_D05G032880.1	234	K	Fruit protein pKIWI502 GN=pKIWI502	pKIWI502	1	6.80935e-07	122.34	SLIESGFGADK(1)R	3	0.097908	3	0.919	1.059	0.981	1.021	1.049	0.959	1.024	0.64406
Ghir_A06G004760.1	365	K	L-ascorbate peroxidase T, chloroplastic GN=APXT	APXT	1	0.000509399	107.06	FVAAK(1)YSTGK	3	-0.034649	4	0.919	0.998	0.992	1.051	1.025	0.977	1.05	0.22764
Ghir_A07G022290.1	122	K	latex abundant protein 1 [Populus trichocarpa]		1	0.000143842	73.688	K(1)PDFGRPGSEFESDYGR	3	-0.69512	1	0.919	0.962	0.895	0.999	1.072	1.048	1.124	0.017036
Ghir_D03G010300.1	407	K	Malate dehydrogenase, chloroplastic GN=At3g47520	At3g47520	1	0.0312965	44.847	GIAFAQK(1)QPVTA	2	0.65747	1	0.919	1.133	1.052	1.038	0.876	1.042	0.952	0.59504
Ghir_A05G031360.1	3	K	Mitochondrial outer membrane protein porin of 36 kDa GN=		1	2.22456e-06	119.87	GK(1)GPGLYSDIGK	2	0.29248	2	0.919	0.888	0.99	1.064	1.033	1.011	1.111	0.039703
Ghir_A05G020430.1	207	K	Serpin-ZX GN=At1g47710	At1g47710	1	0.0477271	51.949	VPFMTSK(1)K	2	0.86513	1	0.919	0.936	1.09	1.035	1.019	0.981	1.031	0.59168
Ghir_D02G000840.1	608	K	Stromal 70 kDa heat shock-related protein, chloroplastic GN=HSP70	HSP70	1	1.70928e-18	162.37	NQADSVVYQTEK(1)QLK	3	0.30157	3	0.919	0.892	0.976	1.046	1.042	1.025	1.117	0.0149388
Ghir_D05G003220.1	43	K	WD-40 repeat-containing protein MSI4 GN=MSI4	MSI4	1	0.000728939	84.687	K(1)AHQPSVDEK	3	3.4143	1	0.919	0.956	0.821	1.075	1.007	1.075	1.171	0.034376
Ghir_D09G013480.1	70	K	40S ribosomal protein S5 (Fragment) GN=RPS5	RPS5	1	0.0118664	63.624	K(1)AQCPIVER	2	-2.1158	1	0.92	1.001	0.978	0.982	0.997	1.08	1.055	0.24002
Ghir_A10G012950.1	17	K	Adenosylhomocysteinase GN=SAHH	SAHH	1	0.000370398	89.507	VK(1)DMSQADFGR	2	-0.54185	1	0.92	1.153	0.978	1.088	1.007	0.886	0.977	0.81802
Ghir_A04G001350.1	289	K	Dihydrolipoyllysine-residue succinyltransferase component of 2-oxoglutarate dehydrogenase complex 2, mitochondrial GN=At4g26910	At4g26910	1	0.00194993	84.365	SDYK(1)DAFVEK	2	-0.3279	1	0.92	0.926	1.132	0.949	1.113	0.96	1.015	0.85404
Ghir_D05G032880.1	292	K	Fruit protein pKIWI502 GN=pKIWI502	pKIWI502	1	0.0140801	59.597	AK(1)QIHSPK	3	-0.26613	2	0.92	0.938	0.929	1.083	1.087	0.943	1.117	0.147784
Ghir_D11G019970.1	161	K	Oxygen-evolving enhancer protein 1, chloroplastic GN=PSBO	PSBO	1	8.9841e-17	173.33	NAPPEFQNTK(1)LMTR	3	0.36563	14	0.92	0.962	0.949	1.051	1.007	1.033	1.092	0.0083595
Ghir_D05G017740.1	139	K	Plant UBX domain-containing protein 3 GN=PUX3	PUX3	1	0.000755968	83.883	SSVHVNLIK(1)R	3	-0.074768	1	0.92	1.156	1.096	0.908	0.937	1.078	0.922	0.4095
Ghir_D08G011360.1	76	K	Small heat shock protein, chloroplastic GN=HSP22	HSP22	1	0.0324768	42.348	DNQGTAVEK(1)R	3	4.3991	1	0.92	1.018	0.901	1.136	0.89	1.06	1.087	0.38526
Ghir_A02G001190.1	195	K	2,3-bisphosphoglycerate-independent phosphoglycerate mutase GN=PGM1	PGM1	1	0.0471261	65.313	GK(1)GVDAR	2	0.74857	1	0.922	1.032	0.919	1.01	0.997	1.064	1.069	0.190357
Ghir_D02G000680.1	339	K	2-alkenal reductase (NADP(+)-dependent) GN=DBR	DBR	1	0.0044318	62.732	NVGK(1)QLVVVSR	2	-0.015415	1	0.922	0.988	1.083	0.95	1.033	1.03	1.007	0.8883
Ghir_A04G003640.1	111	K	30S ribosomal protein S20, chloroplastic GN=RPS20	RPS20	1	0.00226109	77.644	K(1)VLEALDVLR	2	0.13531	1	0.922	0.948	0.999	1.049	0.981	1.041	1.07	0.097602
Ghir_D13G007940.1	438	K	Abrin-a GN=		1	2.76935e-05	80.596	DSSGMINLVVDHK(1)YDGSR	3	0.28781	3	0.922	0.945	0.909	1.087	1.014	1.017	1.123	0.0103167
Ghir_A11G006130.1	317	K	Actin-7 GN=ACT7	ACT7	1	2.51185e-08	116.58	MSK(1)EITALAPSSMK	3	4.4234	4	0.922	0.889	0.885	1.034	1.088	1.036	1.171	0.00170053
Ghir_D13G013810.1	169	K	CBS domain-containing protein CBSX3, mitochondrial GN=CBSX3	CBSX3	1	1.54845e-07	97.69	HIPVINEK(1)EMVGMVSIGDVVR	3	-0.43249	2	0.922	0.988	0.961	0.984	1.083	1.006	1.07	0.127917
Ghir_A03G019040.1	97	K	Chlorophyll a-b binding protein CP24 10A, chloroplastic GN=CAP10A	CAP10A	1	1.24713e-06	145.9	DPAFLK(1)WYR	2	-0.10477	1	0.922	0.906	0.962	0.986	1.102	1.024	1.115	0.043396
Ghir_D11G029930.1	357	K	Chloroplast stem-loop binding protein of 41 kDa b, chloroplastic GN=CSP41B	CSP41B	1	3.37235e-10	132.64	K(1)EADFSTDDMILGK	3	0.4318	6	0.922	0.901	0.956	1.028	1.024	1.064	1.121	0.0055816
Ghir_A01G021050.1	77	K	Glutathione S-transferase L3 GN=GSTL3	GSTL3	1	0.000101725	73.834	VYPVNK(1)VPSLEHNGK	3	-0.087175	1	0.922	1.061	0.912	0.93	1.126	1.006	1.058	0.4949
Ghir_D04G015110.1	92	K	Light-regulated protein GN=LIR1	LIR1	1	9.71067e-06	131.69	GK(1)TGSEQVDR	2	0.51974	1	0.922	0.889	1.039	0.979	1.079	1.025	1.082	0.21814
Ghir_D04G003790.1	89	K	Oxygen-evolving enhancer protein 2, chloroplastic GN=PSBP	PSBP	1	4.08262e-05	80.361	PK(1)TDTEFMPYNGDGFK	3	0.14042	3	0.922	0.78	0.953	0.989	1.088	1.103	1.198	0.061124
Ghir_A11G018800.1	129	K	Probable serine protease EDA2 GN=EDA2	EDA2	1	1.82157e-10	143.46	SSPFK(1)SHTTENLK	3	0.26053	2	0.922	1.197	1.061	0.987	0.946	0.987	0.918	0.35694
Ghir_A04G009880.1	220	K	Protein MET1, chloroplastic GN=MET1	MET1	1	1.10249e-12	122.44	EGLQLYK(1)SGNYEQALEK	3	-0.63627	1	0.922	1.056	1.07	0.964	0.965	1.056	0.979	0.7458
Ghir_D11G015310.1	200	K	Serine carboxypeptidase-like 20 GN=SCPL20	SCPL20	1	0.0252041	76.134	K(1)PIPNFK	2	-3.305	1	0.922	1.111	0.929	1.013	1.016	0.999	1.022	0.7142
Ghir_D01G018730.1	84	K	Serine--tRNA ligase, cytoplasmic GN=At5g27470	At5g27470	1	0.0250706	79.474	TEEVK(1)QK	2	-0.83424	1	0.922	1.056	1.056	0.929	1.016	1.047	0.986	0.83038
Ghir_D09G020150.1	180	K	Type I inositol polyphosphate 5-phosphatase 2 GN=IP5P2	IP5P2	1	0.00778085	91.906	TLNK(1)SLK	3	-0.34494	1	0.922	1.055	0.795	1.127	0.921	1.071	1.125	0.30014
Ghir_D05G036830.1	102	K	Uridine 5'-monophosphate synthase GN=PYRE-F	PYRE-F	1	1.29805e-06	90.725	DYGTAK(1)SIEGVYEK	3	0.29477	1	0.922	1.071	0.933	1.05	1.057	0.937	1.04	0.5503
Ghir_D05G028530.1	172	K	Uroporphyrinogen decarboxylase, chloroplastic GN=DCUP	DCUP	1	5.94477e-13	117.84	EFSPEGSVPYVGEALTILK(1)K	3	0.48824	1	0.922	1.092	0.893	1.046	0.997	1.008	1.05	0.46182
Ghir_D06G008550.1	173	K	20 kDa chaperonin, chloroplastic GN=CPN20	CPN20	1	1.98579e-07	137.84	VFIK(1)VSEAEEK	2	-0.63104	3	0.923	0.973	0.975	0.965	1.096	1.013	1.071	0.177918
Ghir_A12G014070.1	38	K	60S ribosomal protein L22-2 GN=RPL22B	RPL22B	1	1.4405e-11	145.52	IMDIASLEK(1)FLQER	3	0.17903	1	0.923	1.111	1.167	0.991	0.924	0.995	0.909	0.2942
Ghir_D05G009740.1	83	K	60S ribosomal protein L23A GN=RPL23A	RPL23A	1	4.70826e-06	117.52	FPLTTESAMK(1)K	3	-0.54232	2	0.923	0.75	0.915	1.075	1.107	1.03	1.241	0.036145
Ghir_A05G017950.1	141	K	ACT domain-containing protein ACR11 GN=ACR11	ACR11	1	0.00602605	76.679	HNK(1)FCITK	3	-0.00057541	2	0.923	0.92	0.944	1.078	1.032	1.004	1.117	0.0076245
Ghir_A09G015750.1	148	K	Adenosine kinase 2 GN=ADK2	ADK2	1	0.00105585	74.962	K(1)PENWALVEK	3	1.6249	1	0.923	0.98	1.047	0.926	1.076	1.032	1.028	0.65928
Ghir_D01G012860.1	102	K	ATP synthase subunit d, mitochondrial GN=At3g52300	At3g52300	1	0.000109701	95.417	PK(1)FDALLVELK	2	0.92366	2	0.923	0.555	0.665	1.137	1.265	1.029	1.601	0.037902
Ghir_D03G010060.1	409	K	ATPase 11, plasma membrane-type GN=AHA11	AHA11	1	0.000723023	62.365	EVHFLPFNPTDK(1)R	3	3.1318	1	0.923	1.279	1.058	0.947	1.017	0.916	0.883	0.3088
Ghir_D04G005840.1	78	K	Carbonic anhydrase, chloroplastic GN=		1	4.62588e-15	153.72	GQSPK(1)YMIVACSDSR	2	-0.31623	7	0.923	1.109	0.927	1.035	0.958	1.035	1.023	0.71144
Ghir_D09G002830.1	151	K	Carbonic anhydrase, chloroplastic GN=		1	4.62588e-15	153.72	GQSPK(1)YMIVACSDSR	2	-0.31623	7	0.923	1.109	0.927	1.035	0.958	1.035	1.023	0.71144
Ghir_D08G006050.1	453	K	Carotenoid 9,10(9',10')-cleavage dioxygenase 1 GN=CCD1	CCD1	1	3.43885e-05	79.875	FDLHTEPEAGK(1)EK	3	0.087084	1	0.923	1.121	0.998	0.925	0.978	1.085	0.982	0.8289
Ghir_A05G023760.1	69	K	Cold shock protein 1 GN=CSP1	CSP1	1	0.000163948	100.38	AK(1)AVDVTPMPR	2	-0.15129	1	0.923	0.903	0.995	1.084	1.094	0.919	1.098	0.22664
Ghir_Scaffold1357G000030.1	274	K	Desiccation protectant protein Lea14 homolog GN=		1	5.78802e-06	84.946	GTGYSMK(1)GHINVDTPFGAMK	3	0.31557	1	0.923	0.85	0.959	1.11	1.06	0.968	1.149	0.061757
Ghir_A11G019050.1	10	K	Epoxide hydrolase A GN=ephA	ephA	1	0.0321024	48.527	IK(1)TNGIWVHIAEQGR	2	0.26254	1	0.923	0.73	1.076	0.974	1.083	1.088	1.152	0.2658
Ghir_A11G016560.1	509	K	Gamma aminobutyrate transaminase 3, chloroplastic GN=GABA-TP3	GABA-TP3	1	0.00327617	104.45	ELK(1)SQQK	3	-0.064288	1	0.923	0.985	0.958	1.002	1.053	1.02	1.073	0.041318
Ghir_D13G012420.1	175	K	NHL repeat-containing protein 2 GN=NHLRC2	NHLRC2	1	0.000290792	77.696	GLK(1)VAVASSADR	2	-0.82024	2	0.923	0.986	0.975	1.053	0.994	1.017	1.062	0.083117
Ghir_A11G019320.1	205	K	Putative glucose-6-phosphate 1-epimerase GN=		0.99004	0.0312467	41.014	TLNK(0.01)DPDPK(0.99)NPIEGR	3	0.2866	1	0.923	0.901	1.18	0.986	1.096	0.925	1.001	0.95358
Ghir_A10G023390.1	306	K	Sedoheptulose-1,7-bisphosphatase, chloroplastic GN=		1	2.80345e-10	136.34	EK(1)GIFTNVASPSAK	4	0.23483	5	0.923	1.017	0.932	1.046	1	1.025	1.069	0.112799
Ghir_D07G009260.1	43	K	Small ubiquitin-related modifier 1 GN=SUMO1	SUMO1	1	0.0137899	60.255	K(1)LMNAYCDR	2	-0.11568	2	0.923	0.956	0.981	1.142	0.943	0.99	1.075	0.31226
Ghir_D12G027520.1	58	K	Sorbitol dehydrogenase GN=SDH	SDH	1	3.92796e-05	80.411	AVGICGSDVHFLK(1)TLR	3	-0.74703	1	0.923	0.976	1.063	0.919	1.033	1.077	1.023	0.74552
Ghir_D11G028620.1	265	K	UPF0603 protein At1g54780, chloroplastic GN=At1g54780	At1g54780	1	0.0279522	73.665	EETEEK(1)R	2	-2.6194	1	0.923	1.068	0.999	1.033	1.052	0.927	1.007	0.90212
Ghir_D09G018090.1	75	K	50S ribosomal protein L22, plastid GN=rpl22	rpl22	0.999995	0.000470609	69.485	SNLTTK(1)EQDEEQELKR	3	0.067966	1	0.924	0.944	0.976	1.061	1.001	1.023	1.085	0.025081
Ghir_D02G019950.1	199	K	Ankyrin repeat domain-containing protein 2A GN=AKR2A	AKR2A	1	0.00140902	107.06	YWNDK(1)DVLK	2	0.54558	1	0.924	0.939	0.99	1.011	1.019	1.049	1.079	0.031844
Ghir_D07G003370.1	69	K	ATP synthase subunit b', chloroplastic GN=ATPG	ATPG	1	2.7416e-06	128.85	AEIAAALNK(1)MK	2	0.72213	2	0.924	0.985	0.975	1.006	1.035	1.024	1.063	0.046522
Ghir_A05G021080.1	343	K	Cysteine proteinase RD21A GN=RD21A	RD21A	1	3.54206e-08	101.6	NLANTATGK(1)CGIAIEASYPIK	3	0.21103	1	0.924	1.024	1.002	0.97	1.032	1.032	1.028	0.48756
Ghir_D02G006100.1	431	K	Dihydrolipoyl dehydrogenase 1, mitochondrial GN=LPD1	LPD1	1	1.82894e-05	108.58	AK(1)AIDDAEGIVK	2	0.20709	3	0.924	0.974	0.982	1.031	0.992	1.044	1.065	0.061796
Ghir_D06G006880.1	644	K	Elongation factor Ts GN=tsf	tsf	1	6.59744e-10	114.99	ENVTTAATISPALVK(1)QLR	3	0.82482	1	0.924	0.798	0.915	1.074	1.076	1.038	1.209	0.0170232
Ghir_A04G010520.1	225	K	Glutathione S-transferase U18 GN=GSTU18	GSTU18	1	0.00382229	114.19	FVIAK(1)IR	2	-1.3276	1	0.924	1.061	1.01	0.99	1.059	0.961	1.005	0.9127
Ghir_D02G006410.1	123	K	Late embryogenesis abundant protein D-29 GN=		1	3.52191e-09	107.98	GSVEK(1)AFDSVADTATK	3	1.2225	1	0.924	1.056	1.015	0.915	1.016	1.081	1.006	0.9419
Ghir_D08G025150.1	393	K	LRR receptor-like serine/threonine-protein kinase GSO2 GN=GSO2	GSO2	1	0.0093795	69.815	TLK(1)ELDISR	2	-0.46918	2	0.924	0.915	1.01	1.029	1.081	0.974	1.082	0.142298
Ghir_A05G017330.1	178	K	Oxygen-evolving enhancer protein 3-2, chloroplastic GN=PSBQ2	PSBQ2	1	5.22376e-10	146.96	YDLNTVISSK(1)PK	2	-0.18726	3	0.924	0.938	0.998	0.982	1.022	1.074	1.076	0.104357
Ghir_D04G007890.1	40	K	Probable inactive shikimate kinase like 1, chloroplastic GN=SKL1	SKL1	1	0.00229725	77.185	K(1)ATDVSADLR	2	0.57129	1	0.924	1.161	0.922	1.025	1.063	0.916	0.999	0.97456
Ghir_D03G000820.1	147	K	Proteasome subunit alpha type-7 GN=PAD1	PAD1	1	0.00876337	88.495	EFLEK(1)NYK	3	0.20423	2	0.924	0.929	0.986	1.018	1.044	1.024	1.087	0.019401
Ghir_D08G011400.1	140	K	Ribosome-binding factor PSRP1, chloroplastic GN=PSRP1	PSRP1	1	0.0225543	56.632	GGELGK(1)GPR	2	0.39981	2	0.924	0.907	1.013	1.045	1.076	0.965	1.085	0.15802
Ghir_D07G015890.1	710	K	Transketolase-2, chloroplastic GN=TKL-2	TKL-2	1	0.0100559	85.676	GK(1)AIGIDR	2	0.66169	2	0.924	1.158	0.936	0.992	0.962	1.044	0.993	0.98304
Ghir_D05G022960.1	74	K	14-3-3 protein 7 GN=TFT7	TFT7	1	2.18058e-09	147.26	EEAK(1)GNEQNVK	3	-0.16754	2	0.926	0.992	0.973	1.08	1.013	0.968	1.059	0.209
Ghir_D11G006920.1	171	K	30S ribosomal protein S3, chloroplastic GN=rps3	rps3	1	0.0488755	53.751	IDGK(1)EIAR	2	-1.0676	1	0.926	0.941	1.002	1.147	0.984	0.94	1.07	0.37304
Ghir_D10G019760.1	19	K	40S ribosomal protein S26-1 GN=RPS26A	RPS26A	1	0.0124042	75.311	GHVK(1)FIR	3	-0.84094	1	0.926	0.962	0.745	1.139	1.005	1.042	1.21	0.090222
Ghir_D05G011800.1	273	K	5'-AMP-activated protein kinase subunit gamma GN=SNF4	SNF4	1	2.0812e-06	98.942	AVAHFPTAVK(1)EFK	3	-1.0361	2	0.926	0.968	0.953	0.948	1.054	1.082	1.083	0.138064
Ghir_A11G016450.1	73	K	60S ribosomal protein L13-1 GN=		1	6.97591e-05	109	AGK(1)GFTLEELK	3	0.059504	2	0.926	0.941	0.996	0.994	1.025	1.058	1.075	0.064402
Ghir_D10G018980.1	38	K	60S ribosomal protein L29-1 GN=RPL29A	RPL29A	1	0.0160881	73.665	GMDPK(1)FLR	2	0.041932	1	0.926	0.86	0.889	1.014	1.059	1.095	1.184	0.0053984
Ghir_A05G017950.1	138	K	ACT domain-containing protein ACR11 GN=ACR11	ACR11	1	4.36508e-08	120.21	ANVYLDSSGK(1)HNK	4	0.43432	3	0.926	1.035	0.944	1.055	0.992	1.007	1.051	0.26238
Ghir_D10G019090.1	42	K	ATP-citrate synthase beta chain protein 2 GN=ACLB-2	ACLB-2	1	1.51765e-10	133.48	LFK(1)SEVQFGHAGAK	3	-0.34446	1	0.926	0.953	0.944	1.025	1.034	1.036	1.096	0.0005354
Ghir_D07G005340.1	326	K	Chaperone protein ClpC, chloroplastic GN=		1	1.23951e-10	134.61	IATGDVPDTIEGK(1)K	3	-0.68245	1	0.926	1.008	1.055	1.003	1.039	0.973	1.009	0.8304
Ghir_D04G010610.1	523	K	Cytochrome c oxidase subunit 1 GN=COX1	COX1	1	0.0115498	82.417	ETK(1)TFENK	2	-0.020928	1	0.926	1.041	0.959	1.027	0.99	1.028	1.041	0.3289
Ghir_D02G006100.1	505	K	Dihydrolipoyl dehydrogenase 1, mitochondrial GN=LPD1	LPD1	1	1.7105e-06	105.65	EAAMATYDK(1)PIHI	2	0.036334	2	0.926	0.885	1.038	0.97	1	1.114	1.082	0.27658
Ghir_A06G006780.1	801	K	Elongation factor Ts GN=tsf	tsf	1	0.0171565	87.476	NDK(1)MVVK	2	-1.0857	1	0.926	0.812	0.956	1.058	1.06	1.042	1.173	0.084265
Ghir_D10G008680.1	75	K	Glyceraldehyde-3-phosphate dehydrogenase A, chloroplastic GN=GAPA	GAPA	1	0.00112012	103.26	LK(1)VAINGFGR	2	0.21019	1	0.926	0.832	0.738	1.046	1.042	1.168	1.304	0.023597
Ghir_D08G003190.1	553	K	Heat shock cognate protein 80 GN=HSC80	HSC80	1	0.0046066	84.507	DVLGDK(1)VEK	2	-0.343	2	0.926	0.93	0.961	1.02	1.015	1.064	1.1	0.0074037
Ghir_A01G005000.1	331	K	Malate dehydrogenase 2, mitochondrial GN=At3g15020	At3g15020	1	0.00385551	88.495	ASIEK(1)GIK	3	-0.27367	3	0.926	0.939	1.033	1.012	1.025	1.021	1.055	0.25308
Ghir_A10G007100.1	14	K	Methyl-CpG-binding domain-containing protein 11 GN=MBD11	MBD11	1	0.00884799	67.507	K(1)QLEQYLK	3	0.30535	1	0.926	0.904	1.192	0.974	1.015	1.01	0.992	0.99824
Ghir_D08G005690.1	376	K	Oxygen-dependent coproporphyrinogen-III oxidase, chloroplastic GN=CPX	CPX	1	3.63551e-05	78.326	WEYDHK(1)PEEGSEEWK	3	0.25205	1	0.926	1.03	0.975	1.028	1.005	1.008	1.038	0.29758
Ghir_A12G008610.1	113	K	Peptidyl-prolyl cis-trans isomerase FKBP13, chloroplastic GN=FKBP13	FKBP13	1	0.0023354	80.014	VVGK(1)GPEAVK	2	0.38678	1	0.926	0.93	0.976	1.028	1.032	1.031	1.091	0.035101
Ghir_D03G014820.1	3	K	Probable aquaporin PIP2-2 GN=PIP2-2	PIP2-2	1	6.26441e-07	91.276	TK(1)DIETTAEQGGGAEFSAK	3	-0.72835	1	0.926	0.965	0.938	1.081	1.018	0.993	1.093	0.034256
Ghir_A06G017850.1	298	K	Ribulose bisphosphate carboxylase/oxygenase activase 1, chloroplastic GN=RCA1	RCA1	1	0.000281254	103.08	MEK(1)FYWAPTR	2	-0.30785	4	0.926	0.98	0.993	1.011	0.997	1.048	1.054	0.112035
Ghir_A02G007060.1	137	K	Thioredoxin M-type, chloroplastic GN=		1	4.35689e-13	136.63	LNTDDSPNIATK(1)FGIR	2	-1.4967	2	0.926	1.08	0.909	1.119	0.99	0.939	1.046	0.58328
Ghir_D08G005660.1	66	K	1-aminocyclopropane-1-carboxylate oxidase 3 GN=ACO3	ACO3	1	0.00427459	85.67	FK(1)ELVASK	3	0.054074	4	0.927	1.029	1.016	1.018	1.007	0.996	1.016	0.63104
Ghir_A07G006130.1	55	K	31 kDa ribonucleoprotein, chloroplastic GN=CP31A	CP31A	1	5.52976e-13	142.4	LEQVFSEHGK(1)VVEAR	3	0.28338	2	0.927	0.988	0.964	1.002	1.029	1.036	1.065	0.039943
Ghir_A05G036960.1	309	K	Altered inheritance of mitochondria protein 32 GN=AIM32	AIM32	0.922694	0.000512928	71.879	K(0.923)NEK(0.077)PEESTVQK	3	-0.39473	1	0.927	1.039	0.887	0.956	1.177	0.947	1.08	0.43594
Ghir_A07G024150.1	64	K	GDSL esterase/lipase At5g14450 GN=At5g14450	At5g14450	1	0.00357896	55.724	APYGVPYFHK(1)PSGR	3	0.7504	1	0.927	1.008	0.976	1.066	1.001	0.983	1.048	0.24922
Ghir_D11G017950.1	373	K	Isocitrate dehydrogenase [NADP] GN=IDH1	IDH1	1	1.00739e-07	102.29	LEAACIGTVESGK(1)MTK	3	-0.29517	1	0.927	0.967	1.115	1.013	1	0.99	0.998	0.98588
Ghir_A10G010520.1	34	K	PH-response transcription factor [Arabidopsis thaliana]		1	0.0136017	56.551	K(1)ITSIALSTR	2	0.23466	1	0.927	0.909	0.992	0.978	1.064	1.052	1.094	0.073982
Ghir_D01G004950.1	82	K	Protein DJ-1 homolog B GN=DJ1B	DJ1B	1	0.000728336	61.265	SGADVTVASVEK(1)ELR	3	-0.025372	1	0.927	0.883	1.104	1.063	1.016	0.971	1.047	0.53236
Ghir_A06G017850.1	64	K	Ribulose bisphosphate carboxylase/oxygenase activase 1, chloroplastic GN=RCA1	RCA1	1	2.43433e-05	105.03	EIDEETQTEK(1)DR	2	0.34836	1	0.927	1.033	0.921	0.982	1.048	1.037	1.065	0.20758
Ghir_D12G013290.1	364	K	S-adenosylmethionine synthase 1 GN=SAMS1	SAMS1	1	8.21649e-06	107.97	FLK(1)TAAYGHFGR	3	-0.4324	1	0.927	0.756	0.673	1.177	1.076	1.07	1.41	0.023379
Ghir_A05G025880.1	110	K	T-complex protein 1 subunit beta GN=CCT2	CCT2	1	0.0055654	79.201	EAEK(1)LVAAK	2	-0.17541	1	0.927	1.036	1.022	0.94	1.076	1.002	1.011	0.8485
Ghir_A05G018660.1	75	K	Thioredoxin-like protein CDSP32, chloroplastic GN=CDSP32	CDSP32	1	1.71906e-12	133.23	VQK(1)VHSIEEFDEALRK	4	-0.17014	2	0.927	0.832	0.876	1.075	1.098	1.015	1.21	0.0081187
Ghir_A02G016450.1	136	K	transmembrane protein [Arabidopsis thaliana]		1	0.0155806	60.167	SLVGK(1)GIVR	2	-1.0546	1	0.927	0.997	1.135	0.953	1.021	1.005	0.974	0.7282
Ghir_A04G013420.1	190	K	Triosephosphate isomerase, chloroplastic GN=TPIP1	TPIP1	1	0.000898969	77.22	EAGK(1)TFDVCFR	2	-0.059975	1	0.927	1.048	0.907	1.031	1.013	1.02	1.063	0.2971
Ghir_A07G005250.1	294	K	Uncharacterized protein		1	0.000913588	119.29	LK(1)ETEEK	2	-0.17224	4	0.927	0.945	0.958	1.016	1.037	1.039	1.093	0.00175815
Ghir_D01G013500.1	43	K	40S ribosomal protein S28 GN=RPS28	RPS28	1	0.0370822	70.67	NVK(1)GPVR	2	-0.64004	1	0.929	1.018	1.022	1.09	1.018	0.914	1.018	0.80234
Ghir_A08G015170.1	188	K	50S ribosomal protein L1, chloroplastic GN=RPL1	RPL1	1	0.00019008	73.881	ATVNLPK(1)GTGQK	3	1.1568	1	0.929	1.055	0.929	0.972	1.095	0.985	1.048	0.454
Ghir_D01G020640.1	129	K	60S ribosomal protein L21-1 GN=RPL21A	RPL21A	1	0.00885685	85.862	GEVISTK(1)R	2	-0.42264	2	0.929	0.933	0.999	1.027	1.035	1.015	1.075	0.038837
Ghir_A11G006130.1	52	K	Actin-7 GN=ACT7	ACT7	1	4.19904e-24	159.14	HTGVMVGMGQK(1)DAYVGDEAQSK	4	0.13365	11	0.929	1.001	0.848	1.036	1.049	1.031	1.122	0.135965
Ghir_D02G019950.1	203	K	Ankyrin repeat domain-containing protein 2A GN=AKR2A	AKR2A	0.999945	0.00414034	65.179	YWNDKDVLK(1)K	3	0.70788	2	0.929	0.97	0.964	1.052	1.032	0.991	1.074	0.032418
Ghir_D07G006750.1	292	K	Guanine nucleotide-binding protein subunit beta-like protein GN=GB1	GB1	1	0.000625839	102.4	SDVTDIGNK(1)K	2	-0.90771	2	0.929	0.939	1.01	1.073	0.993	1.002	1.066	0.149024
Ghir_D11G019970.1	290	K	Oxygen-evolving enhancer protein 1, chloroplastic GN=PSBO	PSBO	1	0.00386777	88.596	ITLSVTK(1)SK	2	0.20374	1	0.929	0.904	0.986	1	0.991	1.107	1.099	0.098897
Ghir_D01G002460.1	278	K	Protein tas GN=tas	tas	1	9.62993e-05	79.875	EATMQYIEMAK(1)K	3	-0.96287	1	0.929	0.93	1.129	0.991	1.006	1.019	1.009	0.85486
Ghir_A01G007500.1	506	K	Trigger factor-like protein TIG, Chloroplastic GN=TIG	TIG	1	0.000210469	124.42	HK(1)QEYDEER	2	1.2142	2	0.929	1.088	0.987	1.055	0.935	1.014	1	0.98872
Ghir_A04G008260.1	82	K	V-type proton ATPase subunit G GN=VATG	VATG	1	0.00601896	57.164	ETEAK(1)IDHLK	3	-0.82358	1	0.929	0.976	0.907	1.034	1.06	1.007	1.103	0.020002
Ghir_D13G024890.1	19	K	40S ribosomal protein S15a-1 GN=RPS15AA	RPS15AA	1	0.0131219	75.387	SMYNAEK(1)R	2	-0.71015	1	0.93	0.939	0.921	1.076	1.02	1.015	1.115	0.0051008
Ghir_D08G025250.1	8	K	40S ribosomal protein S19-3 GN=RPS19C	RPS19C	1	1.91488e-08	138.21	TVK(1)DVSPHDFVK	3	-0.35854	2	0.93	0.986	1.069	1.018	1.008	0.989	1.01	0.79318
Ghir_D10G005710.1	171	K	40S ribosomal protein SA GN=RAP40	RAP40	1	4.68121e-07	110.31	YVDIGIPANNK(1)GK	3	0.17081	2	0.93	0.967	1.027	0.979	1.033	1.035	1.042	0.28878
Ghir_D01G006700.1	104	K	50S ribosomal protein L24, chloroplastic GN=RPL24	RPL24	1	1.38565e-06	99.834	HNSTIVVK(1)DINLK	3	0.097778	1	0.93	0.985	0.969	1.008	1.041	1.017	1.063	0.035124
Ghir_D09G010110.1	53	K	60S ribosomal protein L10a-1 GN=RPL10AA	RPL10AA	1	4.61421e-06	112.94	FSGSVK(1)LPHIPR	3	0.022906	2	0.93	0.791	0.987	1.045	1.092	1.017	1.165	0.087125
Ghir_D06G017650.1	139	K	ACT domain-containing protein ACR11 GN=ACR11	ACR11	1	0.0110512	65.224	HNK(1)FAITK	2	0.02816	3	0.93	1.038	1.058	0.973	1.06	0.964	0.99	0.86726
Ghir_D11G025970.1	75	K	Acyl carrier protein 1, chloroplastic GN=ACP1	ACP1	1	5.0569e-17	131.45	QLALPSDK(1)AVTGESK	3	0.48603	2	0.93	1.194	0.85	1.047	1.032	0.94	1.015	0.8307
Ghir_D08G003460.1	122	K	ADP,ATP carrier protein 1, mitochondrial GN=ANT1	ANT1	1	9.80751e-13	153.23	LLIQNQDEMIK(1)SGR	2	-0.61879	1	0.93	0.932	1.059	1.011	0.985	1.05	1.043	0.40578
Ghir_D01G010280.1	291	K	ATP-dependent zinc metalloprotease FTSH, chloroplastic GN=FTSH	FTSH	1	8.95551e-07	94.119	GCLLVGPPGTGK(1)TLLAR	3	-3.2211	1	0.93	1.303	1.004	0.954	0.942	0.994	0.893	0.42404
Ghir_A07G023740.1	59	K	Carbonic anhydrase, chloroplastic GN=		1	4.30578e-05	119.53	QGFIYFK(1)TEK	3	0.91458	1	0.93	0.977	0.836	1.063	1.032	1.038	1.142	0.045061
Ghir_D09G020460.1	199	K	Chaperonin CPN60-2, mitochondrial GN=CPN60-2	CPN60-2	1	0.0204331	83.206	AMEK(1)VGK	3	0.036961	2	0.93	1.111	0.992	1.026	0.979	0.986	0.986	0.84256
Ghir_D05G019010.1	348	K	Ferredoxin--NADP reductase, leaf isozyme, chloroplastic GN=PETH	PETH	1	0.00322081	72.531	DGIDWIEYK(1)R	2	0.71313	2	0.93	1.044	1.063	0.953	1.013	1.026	0.985	0.78788
Ghir_D09G008770.1	649	K	Heat shock 70 kDa protein 15 GN=HSP70-15	HSP70-15	1	5.13306e-05	77.726	YHDFVTTSDK(1)EELMAK	3	-0.42301	1	0.93	0.982	0.967	1.081	0.966	1.02	1.065	0.160302
Ghir_A11G002020.1	428	K	Hsp70-Hsp90 organizing protein 3 GN=HOP3	HOP3	1	0.0176149	72.365	DPK(1)AYSNR	2	1.2747	1	0.93	0.956	1.063	1.059	1.038	0.936	1.028	0.63904
Ghir_D12G004170.1	75	K	L-galactose dehydrogenase GN=LGALDH	LGALDH	1	0.0136135	63.227	GLK(1)ALGVPR	2	-0.096621	1	0.93	0.883	1.178	1.046	1.019	0.947	1.007	0.88694
Ghir_D07G017690.1	175	K	Photosystem I reaction center subunit XI, chloroplastic GN=PSAL	PSAL	0.799801	1.36898e-12	139.29	K(0.8)K(0.2)EPDQLQTADGWAK	3	0.20802	3	0.93	1.044	0.996	0.981	1.039	1.003	1.018	0.64718
Ghir_A02G004350.1	57	K	Pre-mRNA-processing factor 19 homolog 1 GN=PRP19A	PRP19A	0.999012	0.0255666	56.432	TGK(0.999)IVK(0.001)PR	3	0.15959	1	0.93	1.012	1.029	1.004	1.046	0.973	1.018	0.65976
Ghir_D08G023180.1	240	K	Probable aldo-keto reductase 1 GN=AKR1	AKR1	1	8.29716e-05	121.96	FSGENLEK(1)NR	2	0.62241	1	0.93	0.945	1.141	0.978	0.95	1.072	0.995	0.97744
Ghir_A09G022070.1	291	K	Probable fructokinase-4 GN=At3g59480	At3g59480	1	0.00641335	50.897	FANACGAITTTK(1)K	3	-0.42771	1	0.93	0.935	0.975	0.948	1.08	1.06	1.087	0.130456
Ghir_A04G015010.1	194	K	Protein HHL1, chloroplastic GN=HHL1	HHL1	1	2.14255e-09	105.52	ESFGK(1)ITSLSSATPESEEK	3	0.77601	1	0.93	1.12	1.05	0.953	0.969	1.036	0.954	0.49968
Ghir_D05G033190.1	326	K	Pyruvate dehydrogenase E1 component subunit alpha-2, mitochondrial GN=IAR4	IAR4	1	1.84337e-05	99.161	K(1)LILSHDLATEK	3	-0.83983	2	0.93	0.991	0.964	1.017	1.046	1.002	1.062	0.052839
Ghir_D05G033940.1	226	K	Ribosome-binding ATPase YchF GN=ychF	ychF	1	0.0177272	55.261	QALMDGK(1)PAR	2	0.50987	1	0.93	0.877	0.966	1.033	1.033	1.054	1.125	0.0147974
Ghir_A05G020430.1	185	K	Serpin-ZX GN=At1g47710	At1g47710	1	3.43727e-06	94.09	GAWNEAFDASK(1)TK	3	0.48356	1	0.93	0.877	0.993	1.213	0.947	0.944	1.109	0.34276
Ghir_D07G016380.1	392	K	Succinate--CoA ligase [ADP-forming] subunit beta, mitochondrial GN=At2g20420	At2g20420	1	0.000151358	100.04	LEGTNVDQGK(1)R	2	-0.067141	3	0.93	1.047	1.164	0.979	1.038	0.922	0.936	0.43548
Ghir_D06G012660.1	244	K	2-C-methyl-D-erythritol 4-phosphate cytidylyltransferase, chloroplastic GN=ISPD	ISPD	1	0.00209793	99.136	K(1)GFELVHR	3	-0.5884	1	0.932	1.003	0.962	0.996	1.142	0.922	1.056	0.48136
Ghir_D11G000560.1	149	K	40S ribosomal protein S7 GN=RPS7	RPS7	1	0.0135295	78.098	IDGSK(1)IMK	2	-0.69948	2	0.932	0.921	0.941	1.043	1.018	1.048	1.113	0.00061734
Ghir_A08G001380.1	57	K	50S ribosomal protein L12-1, chloroplastic GN=RPL12A	RPL12A	1	0.000114395	117.79	ATAAPEK(1)IEK	3	-0.10101	2	0.932	0.959	0.95	1.031	1.01	1.046	1.087	0.0032561
Ghir_D01G020640.1	35	K	60S ribosomal protein L21-1 GN=RPL21A	RPL21A	1	0.0121724	46.768	TYK(1)IGDYVDVK	3	-0.49625	1	0.932	0.936	0.972	1.056	1.055	0.976	1.087	0.047475
Ghir_D11G005400.1	107	K	60S ribosomal protein L26-1 GN=RPL26A	RPL26A	1	0.000116734	133.6	VVITK(1)LR	2	-0.092046	1	0.932	0.845	0.912	0.985	1.069	1.109	1.176	0.02432
Ghir_D02G019450.1	675	K	Alanine--tRNA ligase GN=ALATS	ALATS	1	1.91333e-09	109.65	EVLGNHVDQK(1)GSIVLPEK	3	-0.085783	1	0.932	1.033	0.89	1.01	1.074	0.996	1.079	0.195397
Ghir_D12G019610.1	81	K	ATP synthase subunit gamma, mitochondrial GN=ATPC	ATPC	1	0.000281831	113.24	AVQTK(1)AENSR	2	0.066537	1	0.932	1.039	1.046	1.055	0.954	0.99	0.994	0.91398
Ghir_D12G004490.1	243	K	Elongation factor 1-gamma GN=		1	0.00876337	88.495	EVEK(1)QAAK	2	0.42827	1	0.932	0.986	1.021	1.004	1.043	0.993	1.034	0.32342
Ghir_D11G002040.1	723	K	Elongation factor G-2, chloroplastic GN=fusA2	fusA2	1	4.6063e-05	79.652	RGQINSFGDK(1)PGGLK	3	-0.3387	1	0.932	1.05	0.927	1.053	0.894	1.103	1.048	0.5835
Ghir_A06G006780.1	883	K	Elongation factor Ts GN=tsf	tsf	1	3.44778e-07	128.01	AAVSAALVK(1)QLR	3	-0.38112	2	0.932	1.053	0.747	1.126	1.01	1.002	1.149	0.24246
Ghir_A12G000610.1	65	K	Elongation factor Tu, mitochondrial GN=TUFA	TUFA	1	2.51621e-05	80.859	TK(1)PHVNVGTIGHVDHGK	5	-0.1496	1	0.932	0.83	0.912	1.151	0.946	1.071	1.185	0.067895
Ghir_A07G025060.1	335	K	Glyceraldehyde-3-phosphate dehydrogenase GAPA2, chloroplastic GN=GAPA2	GAPA2	1	0.0102031	85.355	ESAEK(1)ELK	3	0.32584	5	0.932	0.983	0.984	1.036	0.99	1.032	1.055	0.081323
Ghir_A05G004440.1	486	K	Glycine dehydrogenase (decarboxylating), mitochondrial GN=GDCSP	GDCSP	1	3.57953e-18	143.93	VTCADAHAIADAAYK(1)SEINLR	3	-0.21124	2	0.932	1.018	1.033	0.991	1.038	0.988	1.011	0.75296
Ghir_D04G015110.1	90	K	Light-regulated protein GN=LIR1	LIR1	1	2.92455e-06	116.51	LKPDQTQSNK(1)GK	3	0.018813	2	0.932	0.964	0.884	1.049	1.063	1.005	1.121	0.0194552
Ghir_A13G002240.1	481	K	Nuclear receptor corepressor 1 GN=ncor1	ncor1	1	0.0189914	83.206	ASLVFK(1)K	2	-0.82519	2	0.932	0.935	0.987	1.119	0.981	0.98	1.079	0.193755
Ghir_D01G009240.1	423	K	Phosphoglycerate kinase, chloroplastic GN=		1	3.41804e-05	105.98	FAVGTEAIAK(1)K	2	-0.115	4	0.932	0.968	0.984	0.977	1.08	1.009	1.063	0.146059
Ghir_A08G005150.1	79	K	Photosystem I reaction center subunit IV A, chloroplastic GN=PSAEA	PSAEA	1	0.00200066	83.948	PK(1)PPPIGPK	3	0.4863	1	0.932	0.892	0.899	1.055	1.041	1.048	1.155	0.00051585
Ghir_D07G021960.1	114	K	Photosystem I reaction center subunit IV A, chloroplastic GN=PSAEA	PSAEA	1	5.19459e-23	155.86	RESYWYNSYGSVVTVDQDPK(1)TR	3	-1.1601	4	0.932	1.001	0.932	1.008	1.129	0.938	1.073	0.31068
Ghir_A05G037010.1	1300	K	PREDICTED: A-kinase anchor protein 12 isoform X1 [Gossypium arboreum]		1	0.0315779	58.699	SSEEITK(1)K	2	-0.26109	1	0.932	0.956	0.986	1.142	0.943	0.983	1.068	0.36152
Ghir_A10G022630.1	418	K	Ribulose bisphosphate carboxylase/oxygenase activase 2, chloroplastic GN=RCA2	RCA2	1	5.73566e-12	117.38	VQLADK(1)YLSEAALGNANDDAIKR	4	-1.2993	5	0.932	0.957	0.959	1.061	1.056	0.965	1.082	0.0723
Ghir_D02G000840.1	220	K	Stromal 70 kDa heat shock-related protein, chloroplastic GN=HSP70	HSP70	1	0.00608433	97.277	TATK(1)DAGR	2	0.91805	1	0.932	1.273	1.056	1.014	0.934	0.93	0.883	0.28336
Ghir_A13G006080.1	302	K	Succinate--CoA ligase [ADP-forming] subunit alpha-1, mitochondrial GN=SCOA	SCOA	1	0.0345574	59.067	GTAQDK(1)IK	2	0.20989	1	0.932	0.995	0.953	0.964	1.138	0.966	1.065	0.35724
Ghir_D09G011710.1	43	K	40S ribosomal protein S2-2 GN=RPS2B	RPS2B	1	0.000820095	113.15	WVPVTK(1)LGR	2	0.23145	1	0.933	1.064	0.981	1.022	1.069	0.929	1.014	0.81894
Ghir_D07G023880.1	164	K	50S ribosomal protein L12-1, chloroplastic GN=RPL12A	RPL12A	1	1.50429e-05	89.355	FK(1)EGVSK	3	0.44067	7	0.933	0.977	1.032	1.01	1.038	0.99	1.033	0.36656
Ghir_D05G009740.1	54	K	60S ribosomal protein L23A GN=RPL23A	RPL23A	1	2.23366e-05	138.4	DRNPK(1)YPR	3	0.65327	1	0.933	0.929	0.758	1.004	1.235	0.958	1.22	0.130115
Ghir_D03G010060.1	573	K	ATPase 11, plasma membrane-type GN=AHA11	AHA11	1	5.23222e-16	139.88	ADGFAGVFPEHK(1)YEIVK	3	0.5801	1	0.933	0.985	0.95	1.006	1.012	1.055	1.071	0.03422
Ghir_D09G015110.1	292	K	Cell division cycle protein 48 homolog GN=CDC48	CDC48	1	0.0102596	82.417	K(1)AFEEAEK	2	0.60791	1	0.933	1.055	0.885	1.063	0.956	1.05	1.068	0.33602
Ghir_A03G006680.1	505	K	Chaperone protein ClpC, chloroplastic GN=		1	4.70707e-05	76.01	HAQLPEEAK(1)ELEK	3	0.1367	1	0.933	0.942	1.103	0.954	1.045	1.021	1.014	0.80226
Ghir_D05G025270.1	120	K	Chlorophyll a-b binding protein CP26, chloroplastic GN=LHCB5	LHCB5	0.999793	1.26199e-13	131.48	KPEDFAK(1)YQAYELIHAR	3	-0.88672	5	0.933	1.07	1.067	1.006	0.975	0.991	0.968	0.54428
Ghir_A05G018520.1	196	K	Dehydrin COR47 GN=COR47	COR47	1	0.00401187	69.721	EK(1)LPGYHSK	3	-0.26955	1	0.933	0.815	0.967	1.065	1.13	0.954	1.16	0.107817
Ghir_A12G022450.1	60	K	Haloacid dehalogenase-like hydrolase domain-containing protein Sgpp GN=SGPP	SGPP	1	0.00505431	78.513	K(1)AAVTNAPR	2	0.4098	1	0.933	0.97	1.035	1.058	0.945	1.036	1.034	0.50672
Ghir_A06G018020.1	523	K	Heat shock cognate 70 kDa protein GN=HSP70	HSP70	1	1.63754e-10	150.69	EEIEK(1)MVQEAEK	3	-2.3885	2	0.933	1.004	0.919	1.02	1.041	1.017	1.078	0.055738
Ghir_D11G001970.1	600	K	Luminal-binding protein 5 GN=BIP5	BIP5	0.999951	0.000195377	76.073	LADKLESDEK(1)EK	3	-0.55361	1	0.933	0.833	0.976	1.116	1.048	0.971	1.143	0.095737
Ghir_D09G025180.1	177	K	Nucleoside diphosphate kinase 2, chloroplastic GN=NDPK2	NDPK2	1	3.31382e-05	80.859	K(1)LIGSTNPLQAEPGTIR	3	0.54896	1	0.933	0.954	1.158	1.05	0.924	1.011	0.98	0.84336
Ghir_A10G001230.1	141	K	Oxygen-evolving enhancer protein 3-2, chloroplastic GN=PSBQ2	PSBQ2	1	2.51493e-07	134.01	K(1)AWPYVMNDLR	3	-0.63709	8	0.933	0.982	0.953	1.021	1.041	1.011	1.071	0.0156959
Ghir_D01G009820.1	99	K	Peptidyl-prolyl cis-trans isomerase FKBP18, chloroplastic GN=FKBP18	FKBP18	1	0.0292486	62.463	GK(1)GPVAEK	2	1.8455	1	0.933	1.032	0.958	1.054	0.997	0.994	1.042	0.31026
Ghir_D11G006000.1	232	K	Probable ATP synthase 24 kDa subunit, mitochondrial GN=At2g21870	At2g21870	1	6.05075e-11	117.65	EEFKDEAMPDVK(1)SLDIR	3	-0.94076	2	0.933	0.977	0.864	1.043	1.094	0.983	1.125	0.067565
Ghir_A05G027420.1	200	K	Protein disulfide-isomerase GN=		1	2.20385e-11	127.18	SDYEFGHTLDAK(1)YLPR	3	0.1265	1	0.933	1.041	0.912	0.929	1.111	1.026	1.062	0.41764
Ghir_D08G011400.1	115	K	Ribosome-binding factor PSRP1, chloroplastic GN=PSRP1	PSRP1	1	0.0154227	89.55	VGK(1)AVQK	2	0.54829	2	0.933	1.009	0.922	1.06	1.035	0.979	1.073	0.125903
Ghir_D11G008660.1	728	K	Transketolase-2, chloroplastic GN=TKL-2	TKL-2	1	1.25689e-06	90.385	IYK(1)EFGLTPEAVIAAAK	3	-0.61685	1	0.933	0.959	1.03	1.099	0.966	0.982	1.043	0.45826
Ghir_D02G008280.1	163	K	30S ribosomal protein S13, chloroplastic GN=RPS13	RPS13	1	0.014215	88.643	VAIAGK(1)K	2	1.1168	2	0.934	1.018	1.032	1.052	1.003	0.959	1.01	0.81528
Ghir_D05G019620.1	42	K	50S ribosomal protein L31, chloroplastic GN=RPL31	RPL31	1	2.58624e-05	83.692	K(1)DIHPEFHEDAK	3	-0.40647	4	0.934	1.058	0.924	1	1.076	0.972	1.045	0.44096
Ghir_D05G027660.1	227	K	60S ribosomal protein L3 GN=RPL3	RPL3	1	0.000852379	100.04	GK(1)GYEGVVTR	2	-0.35942	2	0.934	0.98	0.944	1.075	1.019	0.983	1.077	0.069542
Ghir_A05G017570.1	362	K	Aminomethyltransferase, mitochondrial GN=GDCST	GDCST	1	0.00201375	99.815	K(1)NIAMGYVK	2	0.38416	2	0.934	1.017	0.892	1.067	1.02	0.997	1.085	0.12948
Ghir_D08G024880.1	44	K	Basic transcription factor 3 GN=BTF3	BTF3	1	0.0249026	76.478	LQSTLK(1)R	2	-0.040382	2	0.934	1.02	0.875	1.048	0.994	1.049	1.093	0.132438
Ghir_A01G015850.1	64	K	Cold shock domain-containing protein 4 GN=CSP4	CSP4	1	1.32613e-34	164.41	SLADGEEVEYVVESSEGRPK(1)AIEVTGPNGNPVR	4	-0.46552	1	0.934	1.162	1.127	0.917	1.06	0.922	0.899	0.28044
Ghir_D01G004850.1	138	K	EP1-like glycoprotein 2 GN=At1g78830	At1g78830	1	1.39314e-09	114.01	VVWQTNTANK(1)GVTGIR	3	1.1895	1	0.934	1.064	1.012	1.05	0.943	1.008	0.997	0.96134
Ghir_A11G016560.1	499	K	Gamma aminobutyrate transaminase 3, chloroplastic GN=GABA-TP3	GABA-TP3	1	0.013729	77.662	ALK(1)ATEER	2	0.61086	2	0.934	1.032	1.064	1.001	1.014	0.977	0.987	0.7973
Ghir_A02G002720.1	326	K	Glutamine synthetase leaf isozyme, chloroplastic GN=		1	0.000965063	77.662	EDGGFEVIK(1)K	3	-0.10202	1	0.934	0.76	0.902	1.198	1.011	0.996	1.235	0.072178
Ghir_D10G008680.1	147	K	Glyceraldehyde-3-phosphate dehydrogenase A, chloroplastic GN=GAPA	GAPA	1	0.00585429	98.048	VIK(1)VVSDR	2	0.29963	5	0.934	0.909	0.929	1.075	1.038	1.007	1.126	0.0046199
Ghir_A05G004440.1	970	K	Glycine dehydrogenase (decarboxylating), mitochondrial GN=GDCSP	GDCSP	1	1.28171e-20	159.75	EEIAQIENGK(1)ADIHNNVLK	4	-0.28869	3	0.934	0.927	0.998	0.972	1.022	1.085	1.077	0.135585
Ghir_D08G020060.1	284	K	Probable aquaporin PIP1-2 GN=PIP1-2	PIP1-2	1	0.025076	79.469	AIPFK(1)TR	2	-0.19635	1	0.934	0.96	0.899	1.065	1.099	0.946	1.113	0.099137
Ghir_D02G000370.1	153	K	Protein FATTY ACID EXPORT 3, chloroplastic GN=FAX3	FAX3	1	0.0157545	88.921	VQAEK(1)AR	2	-0.30225	1	0.934	0.948	0.889	1.044	0.974	1.103	1.126	0.044722
Ghir_D04G013580.1	111	K	Universal stress protein PHOS32 GN=PHOS32	PHOS32	1	0.000109701	95.417	EK(1)ILDAIEDLK	3	-0.034578	1	0.934	0.964	0.97	0.967	1.085	1.024	1.073	0.121642
Ghir_D11G028620.1	230	K	UPF0603 protein At1g54780, chloroplastic GN=At1g54780	At1g54780	1	1.13012e-12	166.62	YNEAVYSSAK(1)R	3	-0.51156	3	0.934	0.967	0.919	1.02	1.029	1.048	1.098	0.0052603
Ghir_A03G010810.1	456	K	2-isopropylmalate synthase 2, chloroplastic GN=IPMS2	IPMS2	1	0.00336501	79.659	FKEVAEQK(1)K	3	0.081682	1	0.936	0.912	1.041	0.958	1.104	1.002	1.061	0.37038
Ghir_D05G025520.1	104	K	30S ribosomal protein 2, chloroplastic GN=PSRP2	PSRP2	1	0.000872699	77.813	AEVMYDK(1)YSGR	2	-0.86975	1	0.936	0.871	0.856	1.086	1.003	1.084	1.192	0.0098195
Ghir_D01G013860.1	10	K	40S ribosomal protein S14-3 GN=RPS14C	RPS14C	1	5.08637e-09	107.98	VRDPK(1)EENTTLGPAVR	3	0.38414	1	0.936	0.894	1.006	1.107	0.948	1.033	1.089	0.20986
Ghir_D04G010210.1	23	K	Calmodulin-like protein 6 GN=CML6	CML6	1	5.27815e-14	145.52	AFVTDDQQFTK(1)SVDER	3	0.46771	2	0.936	0.971	1.036	1.044	0.974	1.017	1.031	0.43324
Ghir_D07G023820.1	181	K	Carbonic anhydrase, chloroplastic GN=		1	0.00919773	96.027	K(1)VNAENR	2	-0.28879	3	0.936	0.924	0.936	1.061	1.037	1.009	1.111	0.0022564
Ghir_D10G021420.1	500	K	Chaperonin 60 subunit beta 2, chloroplastic GN=CPN60B2	CPN60B2	1	0.0018343	58.246	DSLDNDEEK(1)VGADIVK	3	-0.55222	1	0.936	0.979	1.012	0.997	0.987	1.06	1.04	0.28464
Ghir_D02G006100.1	411	K	Dihydrolipoyl dehydrogenase 1, mitochondrial GN=LPD1	LPD1	1	3.17029e-15	168.5	TEEQVK(1)ALGVDYR	2	0.060177	2	0.936	0.968	0.998	1.033	0.95	1.074	1.053	0.2774
Ghir_A04G007190.1	338	K	Fructose-bisphosphate aldolase 6, cytosolic GN=FBA6	FBA6	1	1.32077e-15	156.17	ANSEATLGTYK(1)GDAK	3	0.33707	4	0.936	1.008	0.932	0.977	1.017	1.076	1.067	0.16018
Ghir_D06G012960.1	384	K	Glycerol kinase GN=GLPK	GLPK	1	0.00535041	64.82	FTSK(1)SHIAR	3	0.57894	1	0.936	1.159	1.024	1.061	0.931	0.955	0.945	0.501
Ghir_D13G013950.1	390	K	Metacaspase-4 GN=AMC4	AMC4	1	0.0196889	84.916	ELVLK(1)AR	2	0.057183	1	0.936	0.986	1.006	1.021	1.034	0.989	1.04	0.195935
Ghir_D01G009240.1	218	K	Phosphoglycerate kinase, chloroplastic GN=		1	6.05869e-09	109.79	NEPEFAK(1)K	2	2.9954	9	0.936	0.956	0.873	1.061	1.036	1.027	1.13	0.0135234
Ghir_A06G012890.1	11	K	Photosystem I P700 chlorophyll a apoprotein A1 GN=psaA	psaA	1	1.5122e-14	146.3	SPEPEVK(1)ILVDRDPVK	4	0.03135	7	0.936	0.885	1.006	1.074	1.003	1.017	1.094	0.098804
Ghir_A02G003190.1	155	K	Photosystem I reaction center subunit II, chloroplastic GN=psaD	psaD	1	1.57187e-05	145.04	IK(1)YQFYR	2	0.4714	3	0.936	0.953	1.006	1.007	1.054	1	1.057	0.109118
Ghir_D05G033990.1	74	K	Photosystem II 10 kDa polypeptide, chloroplastic GN=PSBR	PSBR	1	1.82133e-05	130.56	GK(1)GVYQYVDK	2	0.32228	3	0.936	0.938	0.973	1.026	1.032	1.026	1.083	0.024337
Ghir_A05G027420.1	139	K	Protein disulfide-isomerase GN=		1	3.77087e-05	104.59	K(1)QSGPASADIK	3	0.75507	1	0.936	1.064	1.035	0.921	1.041	1.03	0.986	0.80872
Ghir_D11G013070.1	228	K	Ribosome-recycling factor, chloroplastic GN=RRF	RRF	1	0.0115498	82.417	DALK(1)AYEK	2	0.29739	3	0.936	1.127	1.043	1.047	0.957	0.95	0.951	0.4814
Ghir_A10G022630.1	374	K	Ribulose bisphosphate carboxylase/oxygenase activase 2, chloroplastic GN=RCA2	RCA2	1	4.40457e-12	152.88	WIGEVGVNSVGK(1)K	2	-0.68607	4	0.936	1.033	1.004	1.035	0.97	1.015	1.016	0.6684
Ghir_A08G020580.1	231	K	Serrate RNA effector molecule GN=SE	SE	1	0.0315568	50.353	SEYISTQK(1)R	2	-0.77155	1	0.936	0.865	1.109	1.007	1.101	0.946	1.049	0.5774
Ghir_D12G004160.1	267	K	Soluble inorganic pyrophosphatase 6, chloroplastic GN=PPA6	PPA6	1	0.00108717	110.39	AANK(1)EYALK	2	-0.50051	2	0.936	0.956	0.989	1.037	1.006	1.023	1.064	0.026943
Ghir_D04G012310.1	60	K	V-type proton ATPase subunit G GN=VATG	VATG	1	6.45409e-13	147.39	K(1)LAESSGDSGANVK	2	-0.3436	3	0.936	0.942	1.043	1.02	1.008	1.019	1.043	0.34306
Ghir_D05G011800.1	225	K	5'-AMP-activated protein kinase subunit gamma GN=SNF4	SNF4	1	9.4422e-07	94.717	HPGATVGVVEK(1)EYR	3	-0.18773	1	0.937	1.006	0.915	1.139	0.928	1.008	1.076	0.34582
Ghir_D09G000380.1	169	K	Aspartate aminotransferase, mitochondrial GN=ASP1	ASP1	1	2.10174e-05	82.449	DAQVPQK(1)TYHYYHPESK	4	-0.61804	1	0.937	1.153	1.109	0.942	0.965	1.004	0.91	0.24316
Ghir_D08G016370.1	272	K	ATP-dependent Clp protease proteolytic subunit 4, chloroplastic GN=CLPP4	CLPP4	1	6.07669e-08	125.22	ASLNYEEISK(1)DPR	2	0.56727	1	0.937	1.035	1.009	0.88	1.035	1.104	1.013	0.90804
Ghir_D09G015780.1	105	K	Chaperone protein DnaJ GN=dnaJ	dnaJ	1	0.0126207	91.853	K(1)AGATLR	2	0.69234	1	0.937	1.115	0.922	1.031	1.065	0.923	1.015	0.83174
Ghir_A11G029760.1	265	K	Chloroplast stem-loop binding protein of 41 kDa b, chloroplastic GN=CSP41B	CSP41B	1	5.41097e-19	155.63	DLATAFIAVLGNEK(1)ASK	3	-1.2758	1	0.937	1.047	0.986	0.934	1.086	1.004	1.018	0.76698
Ghir_D01G021730.1	269	K	Enolase GN=		1	8.54365e-11	139.3	TYDLNFK(1)EENNDGK	3	0.3038	4	0.937	1.085	0.949	1.071	1.01	0.94	1.017	0.7857
Ghir_D09G017920.1	498	K	Eukaryotic peptide chain release factor GTP-binding subunit ERF3A GN=GSPT1	GSPT1	1	0.00145313	90.434	TEGK(1)TIAVGK	2	-1.0082	1	0.937	1.173	0.969	0.924	1.063	0.982	0.964	0.7038
Ghir_D11G036300.1	284	K	Fructose-1,6-bisphosphatase, chloroplastic GN=FBP	FBP	1	0.00416761	103.83	IQIPK(1)AGK	3	-0.41903	4	0.937	1.009	1.049	1.058	0.994	0.958	1.005	0.9109
Ghir_D13G003030.1	346	K	Fructose-bisphosphate aldolase 2, chloroplastic GN=FBA2	FBA2	1	1.03112e-18	147.17	ALQNTCLK(1)TWGGRPENVK	3	-0.15477	2	0.937	0.954	0.981	1.043	1.057	0.971	1.069	0.087561
Ghir_D09G002910.1	104	K	Glutaredoxin GN=		1	2.02507e-06	94.09	LVPLLTEAGAITK(1)SSV	2	0.064201	1	0.937	0.736	0.975	0.973	1.148	1.063	1.202	0.130958
Ghir_D11G005220.1	379	K	Lipase GN=		1	2.42204e-15	151.99	HFGTCVYYNSK(1)YQAK	3	0.2877	1	0.937	0.921	0.921	1.008	0.988	1.12	1.121	0.102784
Ghir_A02G001080.1	159	K	Natterin-4 GN=		1	1.99497e-19	179.35	YIAFK(1)GNNDMFLR	2	0.30345	6	0.937	1.015	1.076	0.984	1.006	1.005	0.989	0.82866
Ghir_D11G022190.1	395	K	Serine hydroxymethyltransferase, mitochondrial GN=		1	0.0184978	71.614	NK(1)GIDGSR	2	0.72183	2	0.937	1.017	0.924	0.989	1.023	1.056	1.066	0.142621
Ghir_A05G008900.1	198	K	Superoxide dismutase [Cu-Zn], chloroplastic GN=SODCP	SODCP	1	5.67289e-70	247.69	AFVVHELEDDLGK(1)GGHELSLTTGNAGGR	4	-0.93708	10	0.937	0.997	1.001	1.017	1.019	1.003	1.035	0.183719
Ghir_A09G019340.1	192	K	Thylakoid lumenal 17.4 kDa protein, chloroplastic GN=TL17	TL17	1	1.30231e-07	107.65	VNFGK(1)ANLQGAIFK	3	-0.059794	1	0.937	0.907	0.93	1.056	0.981	1.082	1.124	0.0199576
Ghir_D08G013010.1	48	K	V-type proton ATPase subunit E GN=VATE	VATE	1	0.000507709	107.79	LQLVEAEK(1)K	3	-0.35548	2	0.937	1	0.989	1.092	0.984	0.967	1.04	0.42454
Ghir_D09G004860.1	37	K	40S ribosomal protein S20-2 GN=RPS20B	RPS20B	1	0.000197828	98.592	NLEK(1)VCADLVR	2	-0.078016	2	0.939	1.047	1.026	1.042	0.937	1.022	0.996	0.94216
Ghir_D04G016800.1	207	K	40S ribosomal protein S6 GN=rps6	rps6	1	0.000809192	84.882	AK(1)SEAAEYQK	3	1.4397	1	0.939	0.898	0.924	1.009	1.017	1.1	1.132	0.0154566
Ghir_Scaffold1228G000020.1	177	K	60S ribosomal protein L15 GN=RPL15	RPL15	1	0.00558498	71.379	GK(1)GHLHHK	4	0.39977	1	0.939	0.912	0.708	1.125	0.991	1.107	1.259	0.073183
Ghir_A06G016010.1	151	K	ATP synthase gamma chain, chloroplastic GN=ATPC	ATPC	1	1.9185e-07	114.86	GLCGGFNNAILK(1)K	3	-0.44765	3	0.939	0.921	0.962	1.102	0.958	1.034	1.096	0.099563
Ghir_D08G024880.1	8	K	Basic transcription factor 3 GN=BTF3	BTF3	1	0.00494315	82.645	LMK(1)MAGAVR	2	0.034644	2	0.939	1.003	1.036	1.028	0.993	0.997	1.013	0.67306
Ghir_D10G021160.1	70	K	Cysteine proteinase inhibitor 12 GN=Os01g0270100	Os01g0270100	1	0.000935937	96.82	K(1)ENAMVEFVR	2	-0.15335	2	0.939	1.082	1.016	1.015	0.976	0.998	0.984	0.7523
Ghir_D13G003030.1	145	K	Fructose-bisphosphate aldolase 2, chloroplastic GN=FBA2	FBA2	1	0.00168275	104.22	IVPGIK(1)VDK	3	-0.2835	5	0.939	1.096	1.012	1.013	0.988	0.983	0.979	0.69848
Ghir_D08G003190.1	517	K	Heat shock cognate protein 80 GN=HSC80	HSC80	1	1.49562e-05	103.26	LVSATK(1)EGLK	3	0.26574	3	0.939	0.947	0.912	1.019	1.04	1.049	1.111	0.00181824
Ghir_A10G007100.1	254	K	Methyl-CpG-binding domain-containing protein 11 GN=MBD11	MBD11	1	6.26441e-07	91.276	ETQGLQEVAGK(1)CSVEVEDK	3	-0.37673	1	0.939	0.877	0.993	0.985	1.132	0.986	1.105	0.16708
Ghir_D09G014420.1	418	K	Monodehydroascorbate reductase GN=AFRR	AFRR	1	3.78697e-05	78.814	LQPK(1)AENLDALAK	3	4.0173	2	0.939	1.108	1.076	0.999	0.967	0.98	0.943	0.3419
Ghir_D04G008830.1	106	K	Nucleosome assembly protein GN=NAP1	NAP1	1	0.0223079	68.371	GK(1)IAVQSR	2	2.322	2	0.939	1.036	1.043	0.997	1.015	0.987	0.994	0.8879
Ghir_D04G015520.1	33	K	Pathogenesis-related protein STH-2 GN=STH-2	STH-2	1	1.09205e-07	141.88	VWPK(1)AAPQAVK	3	0.58075	2	0.939	1.038	0.973	1.039	1.028	0.965	1.028	0.49836
Ghir_D08G024270.1	521	K	Pentatricopeptide repeat-containing protein At5g27270 GN=EMB976	EMB976	1	0.0148852	104.45	K(1)FIVQLR	2	0.041398	2	0.939	0.995	0.987	1.018	0.992	1.037	1.043	0.129041
Ghir_A06G012890.1	20	K	Photosystem I P700 chlorophyll a apoprotein A1 GN=psaA	psaA	1	4.45702e-27	188.1	ILVDRDPVK(1)TSFEEWAR	3	0.25572	2	0.939	0.933	0.939	1.018	1	1.083	1.103	0.056563
Ghir_D08G019910.1	149	K	Probable phospholipid hydroperoxide glutathione peroxidase 6, mitochondrial GN=GPX6	GPX6	1	1.08796e-06	117.93	FLVDK(1)EGHVVDR	3	0.83128	1	0.939	1.117	0.822	1.071	0.931	1.064	1.065	0.52664
Ghir_D13G025400.1	75	K	Ran-binding protein 1 homolog c GN=RANBP1C	RANBP1C	1	0.00133826	107.79	GAGTVK(1)LLK	2	-0.12138	3	0.939	1.009	0.976	1.064	0.928	1.052	1.041	0.46892
Ghir_D08G014200.1	325	K	Rhodanese-like domain-containing protein 4, chloroplastic GN=STR4	STR4	1	0.0489547	51.436	K(1)FLYAENR	2	0.61835	1	0.939	1.023	1.016	0.962	1.016	1.041	1.014	0.71986
Ghir_D10G014710.1	373	K	Serine hydroxymethyltransferase 4 GN=SHM4	SHM4	1	4.36759e-05	119.34	DFNK(1)GLDNNK	3	0.79235	1	0.939	0.959	0.996	1.065	0.978	1.017	1.057	0.138798
Ghir_D09G010110.1	151	K	60S ribosomal protein L10a-1 GN=RPL10AA	RPL10AA	1	0.00386777	88.596	VNETK(1)AMVK	2	2.3022	1	0.94	1.003	1.001	0.963	1.009	1.063	1.031	0.44584
Ghir_D04G012540.1	188	K	60S ribosomal protein L4 GN=RPL4	RPL4	1	2.40336e-06	96.756	K(1)GPLIVYGTEGAK	3	0.96134	1	0.94	1.006	0.89	1.009	1.03	1.049	1.089	0.081083
Ghir_D01G002230.1	485	K	ATP-dependent zinc metalloprotease FTSH 2, chloroplastic GN=FTSH2	FTSH2	1	5.04825e-13	135.02	IVAGMEGTVMTDGK(1)SK	3	-0.23991	1	0.94	1.094	1.03	0.979	0.999	0.998	0.971	0.60334
Ghir_D01G010280.1	441	K	ATP-dependent zinc metalloprotease FTSH, chloroplastic GN=FTSH	FTSH	1	0.00365124	90.05	DVDFEK(1)ISR	2	-0.14109	3	0.94	1.053	0.961	0.979	1.009	1.044	1.026	0.53172
Ghir_D13G022290.1	93	K	Bifunctional purple acid phosphatase 26 GN=PAP26	PAP26	1	1.0077e-05	113.4	SDK(1)NYEFSAEGK	2	0.16929	3	0.94	1.071	0.972	1.014	1.018	0.983	1.011	0.78094
Ghir_A03G006680.1	816	K	Chaperone protein ClpC, chloroplastic GN=		1	0.0262025	65.056	QLTK(1)LEVK	2	-0.48737	1	0.94	0.918	0.915	1.038	1.063	1.019	1.125	0.00138071
Ghir_D10G004420.1	37	K	Chlorophyll a-b binding protein 21, chloroplastic GN=CAB21	CAB21	0.988792	3.36168e-07	100.97	K(0.989)TTK(0.011)PVPSGSPWYGPDR	3	-0.086857	5	0.94	0.882	1.039	1.065	0.998	1.014	1.075	0.22086
Ghir_D02G006100.1	149	K	Dihydrolipoyl dehydrogenase 1, mitochondrial GN=LPD1	LPD1	1	0.0098119	100.19	NK(1)VNYVK	2	-0.58952	2	0.94	0.898	0.992	1.001	1.099	0.993	1.093	0.110959
Ghir_A06G006780.1	329	K	Elongation factor Ts GN=tsf	tsf	1	0.00181499	101.39	GQVTLTMK(1)K	3	0.35078	2	0.94	0.889	1.015	1.023	1.005	1.057	1.085	0.115242
Ghir_D11G018580.1	200	K	Ferredoxin--NADP reductase, leaf isozyme, chloroplastic GN=PETH	PETH	1	9.9561e-07	111.12	ITGPVGK(1)EMLMPK	2	1.1278	3	0.94	0.839	0.973	1.04	1.056	1.034	1.137	0.10176
Ghir_D04G008460.1	109	K	Glyceraldehyde-3-phosphate dehydrogenase 2, cytosolic GN=GAPC2	GAPC2	1	0.00245156	111.61	DK(1)AAAHLK	2	-0.061391	4	0.94	0.892	0.893	1.069	1.052	1.021	1.153	0.0028816
Ghir_D04G006920.1	216	K	glycoprotein family protein [Medicago truncatula]		1	0.00071599	104.2	AFHK(1)YLEIR	3	1.8006	1	0.94	1.07	1.086	0.976	1.045	0.941	0.957	0.47826
Ghir_A03G012060.1	549	K	Heat shock protein 90-5, chloroplastic GN=HSP90-5	HSP90-5	1	0.00226149	68.536	SAK(1)TAPFLEK	3	-0.24758	2	0.94	0.982	0.904	1.007	1.038	1.049	1.095	0.027558
Ghir_A03G015850.1	135	K	MLP-like protein 423 GN=MLP423	MLP423	1	1.29728e-12	120.7	ASEEIPDPSVIK(1)EFAVK	4	-1.0769	2	0.94	0.898	0.944	1.026	1.069	1.021	1.12	0.0063232
Ghir_A02G003190.1	205	K	Photosystem I reaction center subunit II, chloroplastic GN=psaD	psaD	1	9.89337e-06	105.65	NVSPIEVK(1)FTGK	3	0.39842	2	0.94	0.933	0.878	1.053	1.044	1.033	1.138	0.0043799
Ghir_A02G003190.1	209	K	Photosystem I reaction center subunit II, chloroplastic GN=psaD	psaD	1	0.00200739	101.65	FTGK(1)QVYDL	2	0.0020981	2	0.94	0.98	0.995	1.076	0.986	0.987	1.046	0.25666
Ghir_D07G016580.1	144	K	Photosystem II reaction center PSB28 protein, chloroplastic GN=PSB28	PSB28	1	0.00160484	62.162	FVNGK(1)PAGIEAK	2	-1.3554	3	0.94	0.98	0.99	0.98	1.053	1.02	1.049	0.141541
Ghir_D02G019510.1	158	K	Photosystem II stability/assembly factor HCF136, chloroplastic GN=HCF136	HCF136	1	0.00701157	73.499	GK(1)EGWIVGK	2	0.38178	2	0.94	1.018	0.973	0.995	1.019	1.028	1.038	0.20772
Ghir_D05G018670.1	94	K	Plastocyanin A, chloroplastic GN=PETE	PETE	1	4.99369e-19	178.67	EFSVSPGEK(1)IVFK	2	-0.26339	2	0.94	0.968	0.892	1.068	1.029	1.008	1.109	0.024036
Ghir_A07G003050.1	67	K	Temperature-induced lipocalin-1 GN=TIL	TIL	1	1.3188e-06	95.067	DSIEGTAYK(1)ADPK	3	0.38123	2	0.94	1.023	0.922	0.974	1.025	1.067	1.063	0.21366
Ghir_A08G018080.1	364	K	TPR repeat-containing thioredoxin TDX GN=TDX	TDX	1	3.94774e-05	78.324	HQANPK(1)VAPVIAK	3	0.63625	1	0.94	1	0.996	1.021	1.004	1.014	1.035	0.165538
Ghir_D05G022960.1	124	K	14-3-3 protein 7 GN=TFT7	TFT7	1	1.93965e-23	164.41	HLIPSSSTGESTVFYYK(1)MK	3	-0.84977	2	0.942	0.954	1.033	1.023	1.019	1.001	1.039	0.25864
Ghir_D06G001440.1	157	K	26S proteasome non-ATPase regulatory subunit 14 homolog GN=RPN11	RPN11	1	0.00676279	73.887	GK(1)VVIDAFR	2	0.12519	2	0.942	1.071	0.989	1.024	0.945	1.038	1.002	0.96496
Ghir_D01G004290.1	216	K	50S ribosomal protein L13, chloroplastic GN=RPL13	RPL13	1	0.0010251	79.148	ALFNHLK(1)VYK	3	-0.6764	1	0.942	0.93	1.076	1.026	0.969	1.038	1.029	0.58748
Ghir_A13G002320.1	147	K	60S ribosomal protein L12-3 GN=RPL12C	RPL12C	1	3.95721e-10	115.53	EILGTCVSVGCTVDGK(1)DPK	3	-1.2029	1	0.942	0.889	0.982	0.938	1.062	1.101	1.102	0.164338
Ghir_D09G020740.1	188	K	60S ribosomal protein L13a-4 GN=RPL13AD	RPL13AD	1	0.046094	54.784	AEK(1)VAEEK	2	-0.13258	1	0.942	0.913	1.03	1.02	0.969	1.076	1.062	0.26558
Ghir_D12G025670.1	23	K	60S ribosomal protein L9-1 GN=RPL9B	RPL9B	1	0.00372798	72.29	AK(1)MIEVEGPR	2	0.35343	2	0.942	0.866	0.95	1.002	1.067	1.059	1.134	0.023763
Ghir_A05G017570.1	370	K	Aminomethyltransferase, mitochondrial GN=GDCST	GDCST	1	0.000885327	61.167	NIAMGYVK(1)SGLHK	3	-0.97536	2	0.942	0.979	1.041	1.061	0.964	1.002	1.022	0.6174
Ghir_D01G003550.1	188	K	ATP synthase subunit delta, chloroplastic GN=ATPD	ATPD	1	0.0109236	83.783	LTGAK(1)NVR	2	-2.9336	2	0.942	1.138	0.898	1.054	0.979	0.984	1.013	0.82692
Ghir_D03G000260.1	416	K	Catalase isozyme 2 GN=CAT2	CAT2	1	0.000286754	72.29	HPIPSTVYSGK(1)R	3	-0.55702	1	0.942	1.328	1.012	0.978	0.994	0.895	0.874	0.31752
Ghir_D06G013050.1	99	K	Chaperone protein DnaJ GN=dnaJ	dnaJ	1	0.0219715	68.657	SASGK(1)EIK	2	-0.3347	1	0.942	0.982	1.012	1.051	0.943	1.045	1.035	0.45644
Ghir_D09G015780.1	117	K	Chaperone protein DnaJ GN=dnaJ	dnaJ	1	0.000754449	100.09	K(1)DQAQIVCAR	2	-1.6472	2	0.942	0.933	0.962	0.984	1.038	1.067	1.089	0.029179
Ghir_D05G006650.1	648	K	Coatomer subunit beta-1 GN=At4g31480	At4g31480	1	6.23284e-06	82.635	AQVSHAQPDDLIDFYHLK(1)SR	4	1.1402	1	0.942	1.026	1.127	1.051	0.951	0.959	0.957	0.52254
Ghir_A01G009750.1	179	K	Elongation factor 1-alpha GN=REFA1	REFA1	1	0.000300586	128.36	EVSSYLK(1)K	2	-0.067336	8	0.942	1.328	1.021	1.005	0.956	0.903	0.87	0.29934
Ghir_D01G022390.1	179	K	Elongation factor 1-alpha GN=REFA1	REFA1	1	0.000300586	128.36	EVSSYLK(1)K	2	-0.067336	8	0.942	1.328	1.021	1.005	0.956	0.903	0.87	0.29934
Ghir_D04G008460.1	229	K	Glyceraldehyde-3-phosphate dehydrogenase 2, cytosolic GN=GAPC2	GAPC2	1	6.50039e-19	171.73	VLPALNGK(1)LTGMAFR	2	0.27934	5	0.942	0.983	0.893	1.055	1.035	1.008	1.099	0.036258
Ghir_A11G030800.1	468	K	Peptidyl-prolyl cis-trans isomerase CYP37, chloroplastic GN=CYP37	CYP37	1	0.00865561	70.942	TGDIIK(1)SAK	2	-0.023265	1	0.942	0.897	1.055	0.956	1.06	1.048	1.059	0.37212
Ghir_A12G008610.1	145	K	Peptidyl-prolyl cis-trans isomerase FKBP13, chloroplastic GN=FKBP13	FKBP13	1	0.00795449	103.83	GK(1)PLTFR	2	0.65635	1	0.942	1.064	1.059	0.979	0.965	1.033	0.971	0.5667
Ghir_A09G001040.1	285	K	Probable mitochondrial-processing peptidase subunit beta, mitochondrial GN=At3g02090	At3g02090	1	4.35701e-13	125.73	MVIAASGAVK(1)HEEIVDQVK	4	0.79062	2	0.942	1.121	1.039	1.04	0.957	0.959	0.953	0.46326
Ghir_A12G013670.1	223	K	Probable protein disulfide-isomerase A6 GN=		1	0.0351229	71.715	FFPK(1)GNK	2	0.6692	2	0.942	0.986	0.961	0.93	1.003	1.13	1.06	0.395
Ghir_D07G010880.1	393	K	Protein plastid transcriptionally active 16, chloroplastic GN=PTAC16	PTAC16	1	2.28999e-09	108.71	LSEQEAK(1)AANLAEEAQEK	3	3.3357	3	0.942	1.026	1.072	0.95	1.005	1.033	0.983	0.735
Ghir_D03G007720.1	359	K	Villin-2 GN=VLN2	VLN2	1	0.0115456	82.426	GK(1)VAALLK	2	1.0168	1	0.942	0.977	1.059	1.014	0.995	1.011	1.014	0.68764
Ghir_A02G001190.1	237	K	2,3-bisphosphoglycerate-independent phosphoglycerate mutase GN=PGM1	PGM1	1	3.83045e-05	77.746	GWDAQVLGEAPHK(1)FK	3	0.49955	1	0.943	1.121	0.932	1.06	0.935	1.013	1.004	0.93278
Ghir_D13G013860.1	8	K	40S ribosomal protein S19-3 GN=RPS19C	RPS19C	1	1.8337e-05	100.22	TVK(1)DVSPHEFVK	3	-0.057798	1	0.943	0.835	0.878	1.101	0.979	1.096	1.196	0.026683
Ghir_A05G030450.1	28	K	40S ribosomal protein S23 GN=RPS23	RPS23	1	0.0115826	64.121	K(1)SNLGNEWK	2	1.3357	1	0.943	0.83	0.97	1.031	1.039	1.065	1.143	0.050136
Ghir_D05G003530.1	76	K	40S ribosomal protein S3-3 GN=RPS3C	RPS3C	1	0.00953712	67.704	ELTSVVQK(1)R	2	0.083888	2	0.943	1.014	1.002	0.947	1.051	1.032	1.024	0.58602
Ghir_D05G009740.1	110	K	60S ribosomal protein L23A GN=RPL23A	RPL23A	1	0.0195172	68.657	K(1)MYDIQAK	3	-0.59768	4	0.943	1.004	0.925	1.047	1.042	0.98	1.069	0.111239
Ghir_D04G019570.1	55	K	60S ribosomal protein L27a-3 GN=RPL27AC	RPL27AC	1	7.17722e-05	84.882	YHPGYFGK(1)VGMR	3	-0.067429	1	0.943	1.174	0.764	1.011	1.01	1.045	1.064	0.5974
Ghir_A12G006050.1	378	K	Aconitate hydratase, cytoplasmic GN=		1	0.00422158	51.495	LEEVEPCISGPK(1)RPHDR	4	-0.68119	1	0.943	1.076	1.086	1.038	0.969	0.949	0.952	0.4178
Ghir_D01G003550.1	214	K	ATP synthase subunit delta, chloroplastic GN=ATPD	ATPD	1	1.13252e-07	114.63	YGSSGSK(1)LIDMSVK	2	-0.5808	3	0.943	0.921	1.066	0.972	1.054	1.017	1.039	0.48332
Ghir_D11G006980.1	62	K	Cytochrome b-c1 complex subunit Rieske-1, mitochondrial (Fragment) GN=		1	7.12059e-19	170.11	NPSSK(1)IVYDEYNHER	3	0.10247	1	0.943	1.114	1.067	1.061	0.92	0.963	0.942	0.41964
Ghir_A05G035640.1	318	K	Elongation factor 1-alpha GN=REFA1	REFA1	1	1.51637e-09	135.02	GYVASNSK(1)DDPAK	3	0.057593	4	0.943	0.877	0.967	1.025	1.033	1.056	1.117	0.021798
Ghir_D11G018580.1	311	K	Ferredoxin--NADP reductase, leaf isozyme, chloroplastic GN=PETH	PETH	1	6.68331e-07	128.35	K(1)DNTFVYMCGLR	2	-0.99478	2	0.943	0.888	1.052	1.035	1.082	0.95	1.064	0.37186
Ghir_D12G001780.1	75	K	Heat shock 70 kDa protein, mitochondrial GN=		1	4.971e-05	98.942	NPK(1)VIENSEGAR	2	-0.48686	2	0.943	1.026	1.155	0.915	1.059	0.975	0.944	0.48294
Ghir_D07G007150.1	254	K	Hypersensitive-induced reaction 1 protein GN=HIR1	HIR1	1	5.95734e-08	100.39	EIGAASK(1)SSAVFIPHGPGAVR	3	0.17728	1	0.943	0.926	0.961	0.993	1.167	0.931	1.092	0.34346
Ghir_D02G005570.1	21	K	Major allergen Pru ar 1 GN=		1	3.64473e-09	109.07	AFK(1)AFAEDLDTLLPK	3	-1.2284	1	0.943	1.253	1.338	0.868	0.849	1.028	0.777	0.117396
Ghir_A05G031360.1	70	K	Mitochondrial outer membrane protein porin of 36 kDa GN=		1	0.000416802	88.092	NITTDVK(1)FDSR	2	-0.31461	1	0.943	1.091	1.175	0.894	0.935	1.077	0.906	0.31492
Ghir_D01G014130.1	29	K	MLP-like protein 423 GN=MLP423	MLP423	1	8.79482e-07	89.358	DSTK(1)IFPQALSHDYK	3	-2.1688	3	0.943	1.055	1.116	0.999	0.972	0.979	0.947	0.3608
Ghir_D10G008160.1	555	K	Phospholipase D alpha 1 GN=PLD1	PLD1	1	0.00689558	64.827	IVSK(1)IEAGER	2	2.6948	1	0.943	1.02	1.053	0.993	0.998	1.008	0.994	0.90204
Ghir_D08G012400.1	130	K	Photosystem II CP47 reaction center protein GN=psbB	psbB	1	0.000369816	99.752	TGK(1)PSLDLPK	2	0.22874	4	0.943	1.039	0.993	0.974	1.048	0.998	1.015	0.68668
Ghir_A01G015480.1	446	K	Polygalacturonase At1g48100 GN=At1g48100	At1g48100	1	0.0247758	66.27	TEK(1)LLNNK	2	-3.2312	1	0.943	0.918	0.952	0.979	1.032	1.088	1.102	0.041262
Ghir_D02G000370.1	134	K	Protein FATTY ACID EXPORT 3, chloroplastic GN=FAX3	FAX3	1	4.59126e-07	95.197	LQSVSLEAYEVHSK(1)K	3	0.30116	1	0.943	0.967	0.904	0.961	1.045	1.094	1.102	0.088582
Ghir_A10G022630.1	362	K	Ribulose bisphosphate carboxylase/oxygenase activase 2, chloroplastic GN=RCA2	RCA2	1	1.55044e-09	133.25	K(1)WIGEVGVNSVGK	2	-0.27778	6	0.943	1.009	0.95	0.999	1.05	1.006	1.053	0.123162
Ghir_D06G003540.1	268	K	Thylakoid lumenal 29 kDa protein, chloroplastic GN=CLEB3J9	CLEB3J9	1	0.00865561	70.942	FK(1)EIGFGPR	2	0.073782	2	0.943	0.974	1.01	1.04	1.013	0.99	1.04	0.184795
Ghir_D13G000940.1	85	K	transmembrane protein, putative [Medicago truncatula]		1	0.00476182	80.231	K(1)VLSNVEK	3	-0.77222	1	0.943	0.992	0.99	0.999	1.045	1	1.041	0.146985
Ghir_D04G017800.1	255	K	Triosephosphate isomerase, chloroplastic GN=TPIP1	TPIP1	1	0.00116204	73.927	NVSEEVASK(1)TR	2	0.33192	5	0.943	0.832	0.97	1.007	1.109	1.019	1.142	0.075117
Ghir_D08G024130.1	322	K	V-type proton ATPase subunit H GN=VHA-H	VHA-H	1	0.0455877	63.076	K(1)LSSFDK	2	-0.94028	1	0.943	1.153	1.066	0.982	0.975	0.971	0.926	0.33644
Ghir_D05G002170.1	341	K	26S protease regulatory subunit 8 homolog A GN=RPT6A	RPT6A	1	0.00146137	91.549	FDILK(1)IHSR	3	-0.78052	1	0.944	1.226	1.046	0.996	0.932	0.972	0.902	0.2799
Ghir_D01G023550.1	122	K	30S ribosomal protein S31, chloroplastic GN=RPS31	RPS31	0.957102	0.0086556	62.466	K(0.043)DK(0.957)FDDDEK	3	0.9006	1	0.944	0.964	0.932	1.04	1.056	0.991	1.087	0.0181209
Ghir_A08G022790.1	599	K	5-methyltetrahydropteroyltriglutamate--homocysteine methyltransferase GN=METE	METE	1	0.00186261	82.831	K(1)SEHAFYQK	3	2.1249	1	0.944	0.979	1.015	1.014	1.019	1.005	1.034	0.187141
Ghir_D13G017980.1	47	K	5-methyltetrahydropteroyltriglutamate--homocysteine methyltransferase GN=METE	METE	1	2.77374e-06	96.464	SSIWK(1)QMSDAGIK	3	-2.0206	1	0.944	0.974	0.804	1.101	1.023	1.02	1.155	0.084784
Ghir_A12G014070.1	49	K	60S ribosomal protein L22-2 GN=RPL22B	RPL22B	1	8.81233e-13	138.05	VGGK(1)AGALGDSVTVTR	2	-0.45296	1	0.944	0.859	0.927	1.035	1.032	1.073	1.15	0.0111381
Ghir_D11G015140.1	73	K	60S ribosomal protein L32-1 GN=RPL32A	RPL32A	1	0.0025916	87.476	HYLPNGFK(1)K	3	-1.0152	2	0.944	0.947	0.815	1.137	1.024	0.99	1.164	0.077455
Ghir_D04G012540.1	155	K	60S ribosomal protein L4 GN=RPL4	RPL4	1	4.79528e-06	89.231	VLK(1)QIGAYPDVEK	3	0.31033	1	0.944	0.888	0.889	1.003	1.015	1.127	1.156	0.027035
Ghir_D07G017740.1	184	K	60S ribosomal protein L5 GN=RPL5	RPL5	1	0.038325	48.998	FAGFNK(1)DSK	2	-0.41748	1	0.944	1.059	0.984	0.97	1.009	1.035	1.009	0.81224
Ghir_D06G017650.1	144	K	ACT domain-containing protein ACR11 GN=ACR11	ACR11	1	0.0286147	49.448	FAITK(1)ASTGR	2	1.2358	1	0.944	0.932	0.996	1.086	0.997	0.987	1.069	0.144242
Ghir_D05G023090.1	169	K	Annexin D1 GN=ANN1	ANN1	1	3.40246e-17	160.8	YEGEEVNMNLAK(1)TEAK	3	-0.036035	2	0.944	0.96	1.046	0.991	1.016	1.027	1.028	0.43552
Ghir_A13G019180.1	410	K	ATPase 5, plasma membrane-type GN=AHA5	AHA5	1	0.00433736	54.276	EVHFLPFNPVDK(1)R	3	-0.78789	1	0.944	0.997	0.964	1.144	0.884	1.024	1.051	0.59462
Ghir_D10G015360.1	16	K	Chalcone synthase GN=		1	0.00876337	88.495	EAATK(1)AIK	2	-1.628	2	0.944	1.164	1.03	1	1.013	0.926	0.937	0.40256
Ghir_Scaffold1357G000030.1	32	K	Desiccation protectant protein Lea14 homolog GN=		1	8.80068e-05	98.105	VK(1)GFIHDIGEK	3	0.08834	2	0.944	1	1.026	0.964	1.102	0.957	1.018	0.77176
Ghir_D08G021030.1	131	K	Elongation factor 1-delta GN=		1	0.00168275	104.22	AAAVK(1)ASSK	3	0.33798	2	0.944	0.95	0.955	1	1.006	1.076	1.082	0.081239
Ghir_D10G026710.1	124	K	Ferritin-3, chloroplastic GN=		1	0.00205284	83.204	FFK(1)ESSLEER	2	0.11212	1	0.944	1.089	1.03	0.921	1.006	1.05	0.972	0.64478
Ghir_A09G016920.1	71	K	Glutathione S-transferase L3 GN=GSTL3	GSTL3	1	0.017534	72.434	EK(1)VYPENK	2	-0.11638	1	0.944	1.036	1.067	0.975	1.008	1.002	0.98	0.64062
Ghir_D12G004680.1	154	K	Glycine cleavage system H protein 2, mitochondrial GN=GDH2	GDH2	1	0.0112456	64.711	FCEEEDSK(1)H	2	-0.060023	1	0.944	1.008	0.966	1.11	0.969	0.967	1.044	0.45226
Ghir_A03G015850.1	82	K	MLP-like protein 423 GN=MLP423	MLP423	1	0.000353725	110.08	IESVDEAEK(1)K	2	1.4212	2	0.944	1.024	1.036	1.011	0.989	1.004	1	0.97984
Ghir_D11G019970.1	151	K	Oxygen-evolving enhancer protein 1, chloroplastic GN=PSBO	PSBO	1	8.9235e-12	129.38	AEGVNK(1)NAPPEFQNTK	3	-0.69105	10	0.944	0.944	0.936	1.054	1.025	1.014	1.095	0.00156283
Ghir_D06G015970.1	118	K	Photosystem I reaction center subunit III, chloroplastic GN=PSAF	PSAF	1	0.0186892	71.451	ATIEK(1)TER	2	-0.2783	1	0.944	0.923	0.879	1.013	0.944	1.175	1.141	0.132856
Ghir_A01G001730.1	112	K	Photosystem II repair protein PSB27-H1, chloroplastic GN=PSB27-1	PSB27-1	1	1.35472e-12	166.04	DTSNSWVAK(1)YR	3	0.20297	3	0.944	0.997	0.964	1.014	0.99	1.051	1.052	0.099641
Ghir_D02G022010.1	123	K	Polyadenylate-binding protein 8 GN=PAB8	PAB8	1	0.00182922	88.338	NLDK(1)GIDQK	3	0.6344	2	0.944	0.982	0.989	1.011	0.982	1.057	1.046	0.156436
Ghir_D07G010880.1	358	K	Protein plastid transcriptionally active 16, chloroplastic GN=PTAC16	PTAC16	1	1.58648e-06	106.6	AK(1)AEEEAVLAAEK	2	-0.35655	2	0.944	0.901	0.913	0.958	1.022	1.148	1.134	0.087401
Ghir_A05G008610.1	185	K	Putative low molecular weight protein-tyrosine-phosphatase slr0328 GN=slr0328	slr0328	1	0.00166147	75.819	DKLPADAYK(1)K	3	-0.086465	1	0.944	1.006	0.995	1.084	1.01	0.939	1.03	0.57312
Ghir_D11G009390.1	78	K	Remorin GN=		1	0.000167633	88.596	DIALAEVEK(1)AK	3	-0.62522	1	0.944	1.088	0.805	1.166	0.957	0.961	1.087	0.46988
Ghir_D08G018220.1	239	K	RGG repeats nuclear RNA binding protein B GN=RGGB	RGGB	1	0.0329113	47.154	ALDALK(1)TEGR	2	-0.033814	1	0.944	1.1	1.03	0.952	0.95	1.07	0.967	0.60334
Ghir_D11G013070.1	210	K	Ribosome-recycling factor, chloroplastic GN=RRF	RRF	1	0.000398205	110.08	VVAK(1)QAEEGK	3	-0.577	5	0.944	0.992	0.982	0.993	1.067	0.987	1.044	0.2167
Ghir_D11G013070.1	206	K	Ribosome-recycling factor, chloroplastic GN=RRF	RRF	1	0.00876337	88.495	ELSK(1)VVAK	3	-0.46284	3	0.944	0.97	0.99	1.036	1.021	0.998	1.052	0.044483
Ghir_A11G015470.1	341	K	Ribulose bisphosphate carboxylase large chain GN=rbcL	rbcL	1	1.38791e-22	150.94	MSGGDHIHAGTVVGK(1)LEGER	4	0.10241	48	0.944	1.004	0.986	1.005	1.033	1.002	1.036	0.159396
Ghir_D02G000840.1	577	K	Stromal 70 kDa heat shock-related protein, chloroplastic GN=HSP70	HSP70	1	0.00202637	111.82	MVK(1)EAEK	2	-0.15072	2	0.944	0.979	1.049	1.041	0.988	0.993	1.017	0.6469
Ghir_D02G000840.1	135	K	Stromal 70 kDa heat shock-related protein, chloroplastic GN=HSP70	HSP70	1	2.70829e-18	165.58	QAVVNPENTFFSVK(1)R	2	-0.22022	3	0.944	1.085	1.035	1.043	0.969	0.963	0.971	0.5867
Ghir_D01G009520.1	354	K	Succinate-semialdehyde dehydrogenase, mitochondrial GN=ALDH5F1	ALDH5F1	1	4.24071e-05	76.526	FK(1)TEEEAIHMANNTK	3	-0.84711	1	0.944	0.941	1.007	1.028	1.019	1.014	1.058	0.063215
Ghir_A02G007060.1	150	K	Thioredoxin M-type, chloroplastic GN=		1	4.15917e-10	140.91	SIPTVLFFK(1)NGEK	2	0.58354	3	0.944	0.968	1.049	0.983	1.032	1.012	1.022	0.5471
Ghir_D04G016050.1	166	K	Thioredoxin X, chloroplastic GN=ATHX	ATHX	1	0.00273334	85.355	REGAITK(1)AK	3	-0.047627	1	0.944	0.942	0.95	0.94	1.11	1.039	1.089	0.22792
Ghir_D02G005350.1	106	K	Translationally-controlled tumor protein homolog GN=TCTP	TCTP	1	0.000465007	96.171	LDAEK(1)QESFK	3	0.17669	2	0.944	1.065	1.039	0.982	0.998	1.004	0.979	0.62214
Ghir_D11G023110.1	256	K	Annexin D2 GN=ANN2	ANN2	1	3.29218e-05	79.346	QAINK(1)LGTDEWALTR	3	0.77958	1	0.946	0.956	1.018	0.97	1.019	1.059	1.044	0.27912
Ghir_D04G010580.1	314	K	ATP synthase subunit alpha, mitochondrial GN=ATPA	ATPA	1	1.91132e-06	117.48	VEVK(1)APGIIER	3	0.40619	5	0.946	0.994	1.086	1.016	0.974	1.005	0.99	0.84508
Ghir_D10G021420.1	388	K	Chaperonin 60 subunit beta 2, chloroplastic GN=CPN60B2	CPN60B2	1	3.28589e-32	177.09	VVLTK(1)DTTTIVGDGSTQEAVNK	4	0.51153	2	0.946	1.055	0.799	1.024	1.022	1.059	1.109	0.31126
Ghir_D02G009890.1	231	K	Cysteine protease RD19A GN=RD19A	RD19A	1	0.00014199	101.53	EK(1)DYPYTGNDR	2	-0.18421	1	0.946	1.045	0.938	0.967	1.079	0.996	1.039	0.47028
Ghir_A03G017800.1	63	K	Cytochrome b6-f complex iron-sulfur subunit, chloroplastic GN=petC	petC	1	0.0108929	95.541	VPDMGK(1)R	2	0.18683	2	0.946	0.879	0.953	1.004	0.991	1.123	1.122	0.072819
Ghir_D03G012050.1	435	K	Elongation factor Tu, chloroplastic GN=TUFB1	TUFB1	1	9.28639e-10	139.58	VASIMNDK(1)DEESK	2	0.24694	6	0.946	0.944	0.97	1.031	1.032	1.013	1.076	0.0023589
Ghir_D02G003380.1	114	K	Endo-1,3-1,4-beta-D-glucanase GN=		1	0.00108717	110.39	LVIDALK(1)SK	2	0.6911	2	0.946	1.14	1.164	0.911	0.974	1.002	0.888	0.18414
Ghir_A01G018710.1	252	K	Ferredoxin-dependent glutamate synthase 1, chloroplastic/mitochondrial GN=GLU1	GLU1	1	8.51189e-14	173.06	VVK(1)EENVDDIER	3	0.77454	2	0.946	0.941	0.989	0.979	0.998	1.092	1.067	0.160017
Ghir_A05G018220.1	354	K	Glyceraldehyde-3-phosphate dehydrogenase B, chloroplastic GN=GAPB	GAPB	1	0.0119998	60.436	K(1)AAEGPLK	2	0.092398	2	0.946	0.886	0.936	1.031	1.058	1.033	1.128	0.0053224
Ghir_D11G025910.1	721	K	Leucine--tRNA ligase, cytoplasmic GN=At1g09620	At1g09620	1	0.0171162	59.265	MSK(1)STGNFR	2	-0.21735	1	0.946	0.882	1.044	1.02	1.058	0.993	1.069	0.25676
Ghir_A02G001080.1	243	K	Natterin-4 GN=		1	1.04885e-09	113.33	VDGK(1)TVALLSLGNNMFCK	4	-0.20429	3	0.946	1.074	0.938	1.01	1.044	0.974	1.024	0.63196
Ghir_D11G006000.1	189	K	Probable ATP synthase 24 kDa subunit, mitochondrial GN=At2g21870	At2g21870	0.995534	7.65066e-07	99.392	K(0.004)EDLPK(0.996)YEEQLELK	3	-0.33853	2	0.946	0.982	0.922	1.036	1.013	1.033	1.081	0.0160645
Ghir_D08G026480.1	87	K	Profilin-2 GN=PRO2	PRO2	1	0.01204	63.32	K(1)GPGGVTVK	2	-0.48788	2	0.946	1.014	0.852	1.04	1.029	1.031	1.102	0.187197
Ghir_A06G021900.1	466	K	Proline--tRNA ligase, cytoplasmic GN=At3g62120	At3g62120	1	0.0046066	84.507	TK(1)GEMGAAK	2	0.028358	1	0.946	0.913	1.086	0.985	1.049	1.002	1.031	0.58928
Ghir_A04G009880.1	302	K	Protein MET1, chloroplastic GN=MET1	MET1	1	3.49166e-05	113.52	NSEQFEPLLK(1)R	2	-0.33396	1	0.946	1	1.14	1.062	0.935	0.968	0.961	0.59812
Ghir_A08G014770.1	262	K	RGG repeats nuclear RNA binding protein B GN=RGGB	RGGB	0.967507	7.70958e-16	155.2	K(0.032)VDAK(0.968)EFESMQQLSNK	3	-0.16942	1	0.946	0.86	0.986	1.002	1.111	0.998	1.114	0.112703
Ghir_A10G023390.1	304	K	Sedoheptulose-1,7-bisphosphatase, chloroplastic GN=		1	4.31218e-05	77.221	YTGGMVPDVNQIIVK(1)EK	3	0.35835	2	0.946	0.888	1.116	1.031	0.98	1.022	1.028	0.66888
Ghir_D07G023120.1	336	K	Tubulin alpha chain GN=TUBA	TUBA	1	1.40009e-06	124.62	DVNAAVATIK(1)TK	3	-0.18014	2	0.946	0.895	0.932	1.07	1.058	0.991	1.125	0.0156978
Ghir_D05G037260.1	457	K	(+)-delta-cadinene synthase isozyme C2 GN=CAD1-C2	CAD1-C2	1	2.21169e-05	111.63	FMDDVAEHK(1)FK	3	-0.59808	1	0.947	0.939	1.018	1.011	1.04	1.005	1.052	0.136355
Ghir_D02G008280.1	58	K	30S ribosomal protein S13, chloroplastic GN=RPS13	RPS13	1	0.00212364	69.721	VGGVEIPNNK(1)R	2	-0.16825	2	0.947	1.035	0.973	1.031	1.005	0.993	1.025	0.4252
Ghir_D07G017740.1	41	K	60S ribosomal protein L5 GN=RPL5	RPL5	1	0.0320673	60.064	LINQDK(1)NK	2	-0.49559	1	0.947	0.929	0.921	1.069	1.08	0.959	1.111	0.055481
Ghir_D09G011130.1	73	K	60S ribosomal protein L7-4 GN=RPL7D	RPL7D	1	0.000936519	64.827	LK(1)GGFYVDPEAK	3	0.51521	1	0.947	1	0.828	1.032	1.088	0.997	1.123	0.126175
Ghir_D08G006000.1	130	K	ADP,ATP carrier protein 1, mitochondrial GN=ANT1	ANT1	1	0.014291	73.665	GIADCFK(1)R	2	-0.83576	2	0.947	1.009	1.07	1.011	0.962	1.02	0.989	0.81252
Ghir_D01G012860.1	100	K	ATP synthase subunit d, mitochondrial GN=At3g52300	At3g52300	1	4.70402e-08	137.84	FVDTVTPQFK(1)PK	3	0.35091	2	0.947	0.945	0.992	0.988	1.032	1.045	1.063	0.058902
Ghir_A08G007260.1	375	K	Chloroplast stem-loop binding protein of 41 kDa a, chloroplastic GN=CSP41A	CSP41A	1	0.000380966	117.7	FEEYVK(1)IGR	2	-0.1625	2	0.947	0.879	0.941	1.047	1.044	1.033	1.129	0.0072975
Ghir_A09G023090.1	243	K	Cortactin-binding protein 2 GN=CTTNBP2	CTTNBP2	0.896773	1.02046e-07	83.064	VAAAPAAPAEGTEDDK(0.103)QESDTK(0.897)GLR	4	-0.14585	1	0.947	0.97	1.098	0.926	0.928	1.147	0.995	0.93198
Ghir_D12G004490.1	359	K	Elongation factor 1-gamma GN=		1	0.00526683	100.02	VK(1)GLWLFR	2	-0.040161	1	0.947	1.036	1.069	0.969	0.993	1.02	0.977	0.60292
Ghir_D12G004500.1	244	K	Elongation factor 1-gamma GN=		0.767041	0.000649611	66.708	AEAAEEEAPK(0.233)PK(0.767)PK	3	-0.88201	1	0.947	1.011	0.882	1.069	1.1	0.916	1.086	0.306
Ghir_A09G015220.1	320	K	Embryonic protein DC-8 GN=		1	0.0120807	79.148	DYTAQK(1)AK	3	0.4471	2	0.947	0.953	1.041	0.999	1.022	1.016	1.033	0.351
Ghir_D09G017060.1	135	K	Ferritin-3, chloroplastic GN=		1	3.99475e-07	95.236	FFK(1)ESSEEEREHAEK	4	-0.026681	1	0.947	1.202	0.929	0.989	1.041	0.938	0.964	0.74872
Ghir_A04G011580.1	267	K	Glutamine synthetase nodule isozyme GN=		1	0.00414138	70.089	NDGGIDVIK(1)K	2	0.64609	1	0.947	1.047	1.015	0.991	0.943	1.069	0.998	0.96084
Ghir_A12G001770.1	297	K	Heat shock 70 kDa protein, mitochondrial GN=		1	0.00216659	81.92	TEGIDLSK(1)DR	2	-0.21047	3	0.947	0.962	1.081	1.014	0.998	1	1.007	0.84918
Ghir_D12G001780.1	298	K	Heat shock 70 kDa protein, mitochondrial GN=		1	0.00216659	81.92	TEGIDLSK(1)DR	2	-0.21047	4	0.947	0.962	1.081	1.014	0.998	1	1.007	0.84918
Ghir_D08G003190.1	471	K	Heat shock cognate protein 80 GN=HSC80	HSC80	1	5.29255e-05	110.51	K(1)AVENSPFLEK	2	0.46339	3	0.947	0.939	1.044	0.997	1.042	1.003	1.038	0.35358
Ghir_D08G024670.1	290	K	Isopentenyl-diphosphate Delta-isomerase II GN=IPI2	IPI2	1	1.24411e-11	145.69	GTLK(1)EVSDMETIHK	3	-0.20422	2	0.947	1.337	1.078	0.953	0.925	0.95	0.841	0.24834
Ghir_D02G006410.1	292	K	Late embryogenesis abundant protein D-29 GN=		1	0.000361237	78.324	SK(1)AGETIESAK	3	0.24409	1	0.947	1.158	0.978	0.981	0.962	1.024	0.962	0.62166
Ghir_D12G021720.1	130	K	Phosphoribulokinase, chloroplastic GN=		1	0.000878366	99.283	EK(1)GVTALDPR	3	0.45081	7	0.947	0.982	1.079	0.974	1.009	1.021	0.999	0.9999
Ghir_A09G005480.1	6	K	Photosystem I iron-sulfur center GN=psaC	psaC	1	1.41623e-22	164.53	SHSVK(1)IYDTCIGCTQCVR	3	-0.59419	4	0.947	1.024	0.77	0.95	1.148	1.036	1.143	0.2439
Ghir_A03G017150.1	92	K	Prohibitin-1, mitochondrial GN=PHB1	PHB1	1	0.0108874	83.862	ENVSK(1)EIR	2	-0.48346	1	0.947	0.979	1.019	1.067	1.006	0.961	1.03	0.47222
Ghir_D12G004160.1	85	K	Soluble inorganic pyrophosphatase 6, chloroplastic GN=PPA6	PPA6	1	3.21399e-05	121.73	VFFEDTSGK(1)K	3	-0.05376	2	0.947	1.027	1.05	1.036	1.017	0.942	0.99	0.83524
Ghir_D01G016860.1	38	K	T-complex protein 1 subunit epsilon GN=CCT5	CCT5	1	0.00324532	66.795	ANISAGK(1)AVAR	2	-0.49865	1	0.947	1.089	1.063	1.005	0.98	0.973	0.955	0.36798
Ghir_A07G003050.1	148	K	Temperature-induced lipocalin-1 GN=TIL	TIL	1	0.000130293	92.866	DLGYDVSK(1)LHK	3	0.6411	1	0.947	0.992	0.799	1.042	1.051	1.043	1.145	0.167342
Ghir_D04G017800.1	303	K	Triosephosphate isomerase, chloroplastic GN=TPIP1	TPIP1	1	2.42767e-27	190.86	GPEFATIVNSVTSK(1)K	3	0.6606	3	0.947	1.064	1.086	1.017	0.995	0.947	0.955	0.40522
Ghir_A02G001190.1	246	K	2,3-bisphosphoglycerate-independent phosphoglycerate mutase GN=PGM1	PGM1	1	0.00843491	86.898	NAIEAVK(1)K	2	-0.1996	1	0.949	1.071	1.047	0.992	1.002	0.98	0.97	0.47772
Ghir_D05G003530.1	63	K	40S ribosomal protein S3-3 GN=RPS3C	RPS3C	1	0.0211236	53.448	TQNVLGEK(1)GR	2	0.17007	1	0.949	1.042	1.055	1.069	0.935	0.978	0.979	0.696
Ghir_D09G022520.1	26	K	40S ribosomal protein S3a GN=		1	0.0358449	56.916	AADPFAK(1)K	2	0.26565	1	0.949	0.986	1.133	0.946	1.088	0.943	0.97	0.70202
Ghir_D10G013040.1	161	K	40S ribosomal protein S4 GN=RPS4	RPS4	1	4.78765e-05	75.764	ANDTIK(1)LDLESNK	3	2.1671	1	0.949	1.014	1.121	1.026	1.013	0.928	0.962	0.55376
Ghir_A05G034080.1	99	K	60S acidic ribosomal protein P0 GN=		1	9.80838e-07	119.39	GDLK(1)EVSEEVAK	2	-0.25984	3	0.949	1.048	1.006	0.999	1.003	1.002	1	0.9716
Ghir_D01G020640.1	55	K	60S ribosomal protein L21-1 GN=RPL21A	RPL21A	1	0.000223635	101.65	GMPHK(1)FYHGR	4	-0.31009	1	0.949	0.654	1.146	1.053	0.994	1.085	1.139	0.44842
Ghir_D09G011130.1	206	K	60S ribosomal protein L7-4 GN=RPL7D	RPL7D	1	0.0278556	54.066	LK(1)APLGGLK	2	0.22229	2	0.949	0.976	1.043	0.999	0.997	1.028	1.019	0.54958
Ghir_D11G002050.1	141	K	Agglutinin receptor GN=ssp5	ssp5	1	0.00147986	71.513	FAVSK(1)TEDMEDR	2	-0.060877	1	0.949	0.951	0.961	0.969	1.044	1.063	1.075	0.129118
Ghir_D10G005220.1	265	K	CBBY-like protein GN=CBBY	CBBY	1	0.0160881	73.665	AASAEK(1)QR	2	-0.28998	1	0.949	0.923	0.899	1.044	0.978	1.098	1.126	0.033364
Ghir_D11G015570.1	87	K	DUF2996 family protein [Medicago truncatula]		1	0.000572575	115.71	AAPK(1)AAAAK	2	-0.75397	1	0.949	1.118	0.924	0.906	1.076	1.031	1.007	0.92122
Ghir_D03G018410.1	152	K	Glycine cleavage system H protein, mitochondrial GN=GDCSH	GDCSH	1	1.47165e-22	155.16	VKPSSPSELESLMGPK(1)EYTK	3	0.041323	8	0.949	1.032	0.89	1.008	1.04	1.023	1.07	0.189761
Ghir_D03G018410.1	156	K	Glycine cleavage system H protein, mitochondrial GN=GDCSH	GDCSH	1	1.26005e-44	234.82	EYTK(1)FCEEEDASH	2	0.22099	4	0.949	0.974	0.955	1.066	0.981	1.02	1.066	0.066858
Ghir_D11G003000.1	146	K	Glycine cleavage system H protein, mitochondrial GN=GDCSH	GDCSH	1	6.76818e-18	144.57	VKPGSPSELESLMGPK(1)EYTK	3	-0.75754	7	0.949	0.953	0.989	1.025	1.023	1.014	1.059	0.0130617
Ghir_D11G003000.1	150	K	Glycine cleavage system H protein, mitochondrial GN=GDCSH	GDCSH	1	1.26005e-44	234.82	EYTK(1)FCEEEDASH	2	0.22099	4	0.949	0.974	0.955	1.066	0.981	1.02	1.066	0.066858
Ghir_D07G007270.1	24	K	Glycine-rich RNA-binding protein RZ1A GN=RZ1A	RZ1A	1	0.00949559	86.898	GLK(1)DAFEK	2	0.17943	1	0.949	0.918	0.918	1.002	1.016	1.096	1.118	0.020801
Ghir_D05G010000.1	136	K	L-ascorbate peroxidase 2, cytosolic GN=APX2	APX2	1	0.000137689	75.739	LPDATK(1)GSDHLR	2	-0.0088194	2	0.949	1.074	1.049	1.019	0.965	0.988	0.967	0.48054
Ghir_D05G027890.1	400	K	Patellin-5 GN=PATL5	PATL5	1	0.0216978	66.568	NSPGPGK(1)K	2	-0.65558	1	0.949	0.962	1.059	1.04	1.046	0.936	1.018	0.74696
Ghir_D01G017220.1	148	K	Peptidyl-prolyl cis-trans isomerase GN=PCKR1	PCKR1	1	3.1752e-14	131.67	HVVFGQVVEGMDVVK(1)AIEK	4	-0.66674	5	0.949	0.991	0.929	1.023	1.043	1.006	1.071	0.034038
Ghir_D07G010880.1	483	K	Protein plastid transcriptionally active 16, chloroplastic GN=PTAC16	PTAC16	1	4.40601e-07	110.8	QAPISFSPLPK(1)QK	3	0.23434	1	0.949	0.876	0.99	1.065	0.991	1.043	1.101	0.081044
Ghir_D13G025400.1	167	K	Ran-binding protein 1 homolog c GN=RANBP1C	RANBP1C	1	8.71575e-07	89.484	EENK(1)DASAAAGLLEK	3	0.6363	1	0.949	1.079	1.084	0.956	1.068	0.931	0.95	0.44152
Ghir_A08G026310.1	410	K	Ribulose bisphosphate carboxylase large chain GN=rbcL	rbcL	1	2.00507e-09	130.61	FEFDAVDK(1)LDKPAS	3	-0.081546	10	0.949	1.032	1.026	1.014	0.975	1.015	0.999	0.98882
Ghir_D11G015310.1	474	K	Serine carboxypeptidase-like 20 GN=SCPL20	SCPL20	1	8.62978e-10	110.6	GAGHTVPEYK(1)PEEALDFYSR	3	0.85806	2	0.949	0.95	0.924	0.969	1.077	1.051	1.097	0.050758
Ghir_A08G011850.1	251	K	Stomatin-like protein 2, mitochondrial GN=Stoml2	Stoml2	1	0.0401925	42.426	K(1)SAVILASEAAR	2	0.37616	1	0.949	1.026	1.434	0.953	0.927	0.928	0.824	0.29694
Ghir_A03G013430.1	224	K	Thioredoxin-like protein HCF164, chloroplastic GN=Os03g0767500	Os03g0767500	1	0.00287768	72.607	K(1)VHQVVDPR	3	-0.37574	1	0.949	1.115	1.058	0.968	1.035	0.945	0.944	0.36504
Ghir_D08G005980.1	215	K	Thylakoid lumenal 19 kDa protein, chloroplastic GN=At3g63540	At3g63540	1	2.69761e-10	117.48	LYAHFVNAPAPEWK(1)R	3	0.79327	1	0.949	0.906	1.038	1.005	0.998	1.058	1.058	0.2595
Ghir_D13G021580.1	46	K	Vacuolar protein sorting-associated protein 32 homolog 2 GN=VPS32.2	VPS32.2	1	0.00343874	91.549	AAAEVEK(1)AK	2	-0.77267	1	0.949	0.894	0.919	1.177	1.054	0.893	1.131	0.22688
Ghir_D08G024130.1	13	K	V-type proton ATPase subunit H GN=VHA-H	VHA-H	1	0.000330145	89.44	AELSTEQVLK(1)R	2	-0.23266	1	0.949	0.915	1.036	1.023	1.044	0.99	1.054	0.24914
Ghir_D04G009840.1	256	K	2-Cys peroxiredoxin BAS1-like, chloroplastic GN=At5g06290	At5g06290	0.999484	0.00561708	59.84	SMK(0.001)PDPK(0.999)LSK	3	0.079313	3	0.95	0.947	0.945	1.028	1.081	0.976	1.086	0.110821
Ghir_D13G020470.1	84	K	40S ribosomal protein S12 GN=RPS12	RPS12	1	2.11635e-10	147.62	ALCADHNVK(1)VLR	3	-0.019831	2	0.95	1.059	0.996	1.047	0.959	0.997	0.999	0.99404
Ghir_D05G009740.1	117	K	60S ribosomal protein L23A GN=RPL23A	RPL23A	1	0.00678984	92.051	MYDIQAK(1)K	2	-2.1585	2	0.95	0.92	0.97	1.079	1.014	0.993	1.087	0.047777
Ghir_D11G015140.1	123	K	60S ribosomal protein L32-1 GN=RPL32A	RPL32A	1	1.57883e-07	113.01	AAQLDVVVTNK(1)LAR	3	-0.78636	2	0.95	1	0.964	1.001	0.997	1.052	1.047	0.119261
Ghir_D07G017740.1	5	K	60S ribosomal protein L5 GN=RPL5	RPL5	1	0.0141798	91.906	PFVK(1)AQK	2	-0.20272	1	0.95	0.863	0.981	0.996	1.04	1.075	1.113	0.070978
Ghir_D02G019950.1	343	K	Ankyrin repeat domain-containing protein 2A GN=AKR2A	AKR2A	1	9.04463e-16	151.04	TAIDVAK(1)LNNQHEVLK	3	-0.49322	3	0.95	0.932	1.101	0.967	0.975	1.075	1.011	0.84604
Ghir_D10G021420.1	346	K	Chaperonin 60 subunit beta 2, chloroplastic GN=CPN60B2	CPN60B2	1	0.000235112	68.164	K(1)SQYLDDIAILTGGTVIR	3	0.63735	1	0.95	1.261	0.961	0.921	1.019	0.982	0.921	0.48778
Ghir_A02G009850.1	254	K	Dolichyl-diphosphooligosaccharide--protein glycosyltransferase subunit 1A GN=OST1A	OST1A	1	6.00699e-09	124.42	LIHGGAQSK(1)GEFSR	3	-0.75253	1	0.95	0.86	1.036	1.008	1.122	0.955	1.084	0.3202
Ghir_A04G005040.1	482	K	Elongation factor 2 GN=		1	1.89742e-07	138.24	AMK(1)FSVSPVVR	2	-0.84566	4	0.95	0.939	1.016	1.006	0.994	1.054	1.051	0.173061
Ghir_A04G010520.1	194	K	Glutathione S-transferase U18 GN=GSTU18	GSTU18	1	0.00278309	74.962	TPGLVK(1)WADR	2	0.38804	2	0.95	1.096	1.036	1.003	0.942	1.021	0.962	0.48308
Ghir_D05G023980.1	205	K	L-ascorbate peroxidase S, chloroplastic/mitochondrial GN=APXS	APXS	0.999903	0.00015579	79.875	SGWGKPETK(1)YTK	3	0.75608	1	0.95	1.035	1.001	1.068	0.962	0.983	1.009	0.8421
Ghir_A10G006850.1	223	K	Mitochondrial phosphate carrier protein 3, mitochondrial GN=MPT3	MPT3	1	0.000235589	96.604	GLSDGLPK(1)FVR	2	-0.58872	1	0.95	0.997	0.885	1.013	1.089	0.988	1.091	0.125321
Ghir_D01G000370.1	177	K	NADP-dependent D-sorbitol-6-phosphate dehydrogenase GN=S6PDH	S6PDH	1	3.32661e-06	88.421	VK(1)PAVNQIETHPYFQR	3	-0.6777	1	0.95	0.833	1.035	0.941	1.119	1.04	1.1	0.2963
Ghir_D08G015980.1	402	K	Notchless protein homolog GN=NLE1	NLE1	1	0.0197192	54.198	DSTLK(1)VWDIR	2	0.54048	1	0.95	0.935	1.144	1.004	0.995	0.995	0.988	0.92004
Ghir_A10G001230.1	181	K	Oxygen-evolving enhancer protein 3-2, chloroplastic GN=PSBQ2	PSBQ2	1	0.0008423	119.75	SLDELTK(1)K	2	-0.022288	7	0.95	1.035	0.99	1.011	1.022	0.987	1.015	0.59358
Ghir_D01G009240.1	211	K	Phosphoglycerate kinase, chloroplastic GN=		0.998406	1.1476e-08	121.82	FYK(0.002)EEEK(0.998)NEPEFAK	4	0.25803	3	0.95	0.977	0.932	1.087	1.01	0.979	1.076	0.099699
Ghir_A07G018700.1	180	K	Ribulose bisphosphate carboxylase small chain, chloroplastic GN=RBCS	RBCS	0.996527	2.97781e-11	130.72	QVQCISFIAYK(0.003)PK(0.997)GY	3	-2.0466	1	0.95	0.986	0.91	1.031	1.001	1.05	1.083	0.041583
Ghir_A05G020540.1	172	K	Serine carboxypeptidase II-3 GN=CXP-2-3	CXP-2-3	1	0.0435997	43.897	VNSDGK(1)TLYR	2	-0.53257	1	0.95	0.965	1.047	1.041	1.055	0.929	1.021	0.70678
Ghir_A01G016160.1	124	K	SKP1-like protein 1A GN=SKP1A	SKP1A	1	0.0169534	72.928	GK(1)TPEEIR	2	-0.80458	2	0.95	0.92	0.99	1.004	1.057	1.017	1.076	0.04852
Ghir_D08G005980.1	122	K	Thylakoid lumenal 19 kDa protein, chloroplastic GN=At3g63540	At3g63540	1	2.81528e-06	88.706	GTNGTDSEFYNPK(1)K	3	0.30197	3	0.95	0.995	0.922	1.01	1.016	1.047	1.072	0.048217
Ghir_D05G036830.1	449	K	Uridine 5'-monophosphate synthase GN=PYRE-F	PYRE-F	1	8.24697e-07	112.42	GIIK(1)AANPAEAAR	2	-0.61021	1	0.95	1.097	0.918	1.009	0.986	1.029	1.02	0.70724
Ghir_A06G009480.1	19	K	Vacuolar-processing enzyme GN=		1	0.000146693	127.68	K(1)HASGNYK	3	-0.6205	1	0.95	1.215	0.97	0.938	1.023	0.979	0.938	0.5182
Ghir_D05G025520.1	97	K	30S ribosomal protein 2, chloroplastic GN=PSRP2	PSRP2	1	5.56081e-16	137.73	IVEEHGAVEK(1)AEVMYDK	3	-0.12776	3	0.952	0.909	0.958	1	1.063	1.035	1.099	0.0176213
Ghir_D02G006080.1	57	K	30S ribosomal protein S1, chloroplastic GN=RPS1	RPS1	1	0.00347722	88.338	K(1)MFEDAYER	2	-0.24295	4	0.952	0.967	0.993	1.001	1.022	1.027	1.047	0.03364
Ghir_A08G015170.1	288	K	50S ribosomal protein L1, chloroplastic GN=RPL1	RPL1	1	3.43885e-05	79.875	ADK(1)TGIVHIPFGK	3	0.2101	2	0.952	1.02	0.959	0.965	1.029	1.048	1.038	0.32762
Ghir_D13G017980.1	406	K	5-methyltetrahydropteroyltriglutamate--homocysteine methyltransferase GN=METE	METE	1	0.000103614	102.4	AAAALK(1)GSDHR	3	-0.25633	5	0.952	0.976	1.083	0.956	1.111	0.937	0.998	0.95856
Ghir_D11G015140.1	37	K	60S ribosomal protein L32-1 GN=RPL32A	RPL32A	1	0.00224016	106.18	RPK(1)GIDSR	3	0.14482	2	0.952	0.9	0.824	1.083	1.061	1.023	1.183	0.0197956
Ghir_D08G003460.1	138	K	ADP,ATP carrier protein 1, mitochondrial GN=ANT1	ANT1	1	0.0182987	69.825	GIGDCFK(1)R	2	-0.087992	3	0.952	1.105	0.992	1.003	1.004	0.976	0.978	0.68262
Ghir_A08G022040.1	58	K	Basic 7S globulin GN=BG	BG	1	0.00895191	46.892	TPSQK(1)VPFVVDLNGR	3	-1.0576	2	0.952	0.948	1.041	1.025	1.008	1.005	1.033	0.34428
Ghir_A03G006680.1	413	K	Chaperone protein ClpC, chloroplastic GN=		0.999996	2.6413e-05	107.53	K(1)HIEKDPALER	4	0.018251	2	0.952	1.027	1.007	1.043	0.991	0.98	1.009	0.76588
Ghir_D13G022650.1	85	K	Cytochrome b-c1 complex subunit 7-2 GN=QCR7-2	QCR7-2	1	7.7815e-06	87.429	HEYLPEDLQK(1)MQTPFR	3	-1.3305	1	0.952	1.158	1.116	1.028	0.832	1.034	0.897	0.30402
Ghir_A10G002370.1	126	K	Desiccation-related protein PCC3-06 GN=		1	4.25344e-11	143.05	EYAQGTK(1)ETGQSAK	3	-0.14888	1	0.952	0.818	0.969	1.093	1.014	1.03	1.145	0.077479
Ghir_D08G025750.1	440	K	Eukaryotic translation initiation factor isoform 4G-1 GN=EIF(ISO)4G1	EIF(ISO)4G1	1	0.00954791	89.296	REEVK(1)AK	3	-0.16712	1	0.952	0.998	1.204	0.948	0.958	1.026	0.93	0.41858
Ghir_D02G016580.1	462	K	Glutamate--glyoxylate aminotransferase 2 GN=GGAT2	GGAT2	1	5.43281e-13	123.14	TTILPAEEDMPEIMSSFK(1)K	4	-1.0547	3	0.952	0.956	0.966	0.927	1.098	1.048	1.069	0.33132
Ghir_D12G028260.1	291	K	Guanine nucleotide-binding protein subunit beta-like protein GN=GB1	GB1	1	0.000625839	102.4	SDVTDNANK(1)K	2	-0.43353	1	0.952	0.979	1.09	0.956	0.975	1.067	0.992	0.90088
Ghir_A12G001770.1	599	K	Heat shock 70 kDa protein, mitochondrial GN=		1	0.00944031	69.721	EK(1)IPSEIAK	2	0.99738	1	0.952	0.98	1.069	1.001	1.02	0.986	1.002	0.93534
Ghir_A01G021680.1	192	K	Heat shock cognate 70 kDa protein GN=HSP70	HSP70	1	0.00401418	102.52	K(1)ATSVGEK	2	-0.22241	3	0.952	0.921	1.059	0.995	1.035	1.012	1.038	0.42758
Ghir_A08G003090.1	440	K	Heat shock cognate protein 80 GN=HSC80	HSC80	1	7.38794e-11	140.31	YHSTK(1)SGDEMTSLK	3	-0.77185	2	0.952	1.08	0.995	0.897	0.984	1.115	0.99	0.86834
Ghir_D08G003190.1	271	K	Heat shock cognate protein 80 GN=HSC80	HSC80	0.999895	2.28667e-10	119.46	K(1)PEEITKEEYAAFYK	3	0.47857	2	0.952	0.968	0.835	1.026	1.101	1.001	1.135	0.079101
Ghir_D03G003270.1	180	K	Malate dehydrogenase, glyoxysomal GN=		1	0.0360703	47.894	K(1)AGTFDPNR	2	0.15076	1	0.952	0.979	0.972	1.016	1.063	0.977	1.053	0.119863
Ghir_D11G019970.1	271	K	Oxygen-evolving enhancer protein 1, chloroplastic GN=PSBO	PSBO	1	3.71929e-21	145.6	GGSTGYDNAVALPAGGRGDEEELAK(1)ENNK	4	0.20254	13	0.952	0.994	0.958	0.996	1.035	1.025	1.052	0.044985
Ghir_D11G019970.1	244	K	Oxygen-evolving enhancer protein 1, chloroplastic GN=PSBO	PSBO	1	0.000245569	105.2	GSSFLDPK(1)GR	2	0.35497	5	0.952	0.985	1.033	1.002	1.041	0.98	1.018	0.57628
Ghir_A05G039300.1	144	K	Oxygen-evolving enhancer protein 2, chloroplastic GN=PSBP	PSBP	1	3.79418e-18	143.93	YEDNFDTTSNLSVMITPTDK(1)K	4	0.63875	4	0.952	0.968	0.996	1.017	0.987	1.045	1.046	0.102795
Ghir_D05G013100.1	130	K	Photosystem I reaction center subunit VI, chloroplastic GN=PSAH	PSAH	1	3.06472e-05	98.898	K(1)GPQLPPKPGPR	3	-0.27917	5	0.952	0.965	0.959	1.04	1	1.028	1.067	0.0062776
Ghir_A10G010520.1	93	K	PH-response transcription factor [Arabidopsis thaliana]		1	0.00130158	92.856	ADQEK(1)ESLLK	2	1.8561	1	0.952	1.065	1.021	1.024	0.989	0.976	0.984	0.68844
Ghir_D12G011630.1	60	K	PREDICTED: remorin [Theobroma cacao]		1	0.000174229	71.879	ALAVVEK(1)APEPAPK	3	0.41447	1	0.952	1.085	1.039	0.95	1.002	1.019	0.966	0.48526
Ghir_A05G015300.1	31	K	Prefoldin subunit 6 GN=Pfdn6	Pfdn6	1	0.00121479	95.642	DIAK(1)NHQVR	3	-1.179	1	0.952	0.924	1.25	0.988	0.947	1.012	0.943	0.6381
Ghir_D10G023320.1	84	K	Probable prefoldin subunit 2 GN=At3g22480	At3g22480	1	0.000664128	82.515	NK(1)EGLEEVIAR	2	-0.17568	1	0.952	1.061	0.969	0.962	1.032	1.023	1.012	0.77448
Ghir_A03G003180.1	716	K	Protein TIC110, chloroplastic GN=TIC110	TIC110	1	0.0443389	66.799	INPQK(1)AK	2	-0.91415	1	0.952	0.918	1.046	1.043	0.997	1.011	1.046	0.32034
Ghir_D03G016390.1	218	K	Puromycin-sensitive aminopeptidase GN=MPA1	MPA1	1	0.0122943	48.216	K(1)ITFYQDRPDIMAK	3	1.1024	1	0.952	0.991	1.009	1.065	0.932	1.035	1.027	0.59492
Ghir_A08G011930.1	106	K	Ribosome-binding factor PSRP1, chloroplastic GN=PSRP1	PSRP1	1	9.97134e-11	124.25	SLELTDTVK(1)QHVEEK	3	-0.042813	2	0.952	1.018	0.935	1.061	0.966	1.027	1.051	0.2565
Ghir_A11G017280.1	147	K	Ribulose bisphosphate carboxylase small chain, chloroplastic GN=RBCS	RBCS	1	5.97579e-27	162.77	LPMFGCTDSAQVLEELEECK(1)K	4	-0.9962	8	0.952	0.97	0.976	1.023	1.038	0.997	1.055	0.0183994
Ghir_D05G013270.1	374	K	RuBisCO large subunit-binding protein subunit beta, chloroplastic GN=		1	2.6216e-05	96.604	EEVGLSLDK(1)AEK	3	0.89893	1	0.952	1.02	1.049	0.955	0.991	1.053	0.993	0.86584
Ghir_D11G022190.1	311	K	Serine hydroxymethyltransferase, mitochondrial GN=		1	0.00376745	56.569	QGK(1)EVLYDYEDK	3	0.30403	1	0.952	1.048	1.038	1.043	0.997	0.949	0.984	0.71462
Ghir_D08G013830.1	245	K	Translocase of chloroplast 33, chloroplastic GN=TOC33	TOC33	1	0.00063456	83.182	AITGVATNK(1)SR	2	-0.66646	1	0.952	1.004	1.072	0.976	0.997	1.021	0.989	0.79336
Ghir_D04G003700.1	63	K	Ubiquitin-NEDD8-like protein RUB2 GN=RUB2	RUB2	1	4.32835e-16	136.26	TLADYNIQK(1)ESTLHLVLR	3	0.33874	1	0.952	1.082	0.961	1.015	1.01	0.985	1.005	0.88286
Ghir_D02G011180.1	506	K	2,3-bisphosphoglycerate-independent phosphoglycerate mutase GN=		1	0.000970218	74.987	SGQPLYDK(1)SGK	3	-0.67672	2	0.953	1.089	0.898	1.006	1.083	0.947	1.033	0.64872
Ghir_D05G025520.1	192	K	30S ribosomal protein 2, chloroplastic GN=PSRP2	PSRP2	1	0.0106629	83.206	FFSEK(1)GK	3	-0.59961	4	0.953	1.055	0.932	1.028	1.008	1.001	1.033	0.43392
Ghir_D04G016800.1	145	K	40S ribosomal protein S6 GN=rps6	rps6	1	0.0198061	82.279	K(1)LFNLSK	2	-0.96333	2	0.953	0.889	0.856	1.066	1.085	1.003	1.169	0.0165199
Ghir_D09G020740.1	108	K	60S ribosomal protein L13a-4 GN=RPL13AD	RPL13AD	1	0.000334345	69.92	LK(1)AYEGIPAPYDK	3	-0.826	1	0.953	1.177	0.938	0.983	0.988	1.002	0.969	0.75684
Ghir_D10G021420.1	411	K	Chaperonin 60 subunit beta 2, chloroplastic GN=CPN60B2	CPN60B2	1	2.16763e-10	117.07	VVQIK(1)NLIEAAEQDYEK	3	2.1849	1	0.953	1.061	0.719	1.014	1.073	1.051	1.148	0.32658
Ghir_A07G017820.1	42	K	Chlorophyll a-b binding protein 151, chloroplastic GN=CAB-151	CAB-151	1	6.00685e-13	125.41	TVK(1)NAPTSIWYGPDRPK	4	-0.23834	2	0.953	0.88	0.932	1.009	1.113	1.002	1.13	0.042642
Ghir_A05G018520.1	155	K	Dehydrin COR47 GN=COR47	COR47	1	0.00151161	106.6	EK(1)LPGQHK	3	-0.58566	1	0.953	0.833	1.007	1.03	1.053	1.027	1.113	0.191383
Ghir_A06G018020.1	530	K	Heat shock cognate 70 kDa protein GN=HSP70	HSP70	1	7.72183e-10	113.47	MVQEAEK(1)YK	2	-0.11212	4	0.953	0.967	0.935	1.023	1.029	1.027	1.078	0.00157688
Ghir_D08G003190.1	556	K	Heat shock cognate protein 80 GN=HSC80	HSC80	0.99991	2.55484e-12	132.84	DVLGDKVEK(1)VVVSDR	3	0.00056601	2	0.953	1.024	1.001	1.025	0.974	1.02	1.014	0.63138
Ghir_D08G002740.1	189	K	Multiple organellar RNA editing factor 9, chloroplastic GN=MORF9	MORF9	1	0.00781898	72.243	YPTYQPK(1)AR	2	0.03278	2	0.953	0.941	1.03	1.01	0.993	1.042	1.041	0.2624
Ghir_A11G019900.1	99	K	Oxygen-evolving enhancer protein 1, chloroplastic GN=PSBO	PSBO	1	1.6665e-11	130.72	RLTYAEIQSK(1)TYMEVK	3	-1.0709	5	0.953	1.008	0.955	1.012	1.032	1.004	1.045	0.091001
Ghir_D05G027890.1	70	K	Patellin-5 GN=PATL5	PATL5	1	0.0255319	65.627	VEEK(1)EETK	2	0.74979	1	0.953	1.039	0.885	1.024	1.066	0.976	1.066	0.28574
Ghir_D13G013130.1	118	K	Patellin-5 GN=PATL5	PATL5	1	1.32214e-07	101.78	K(1)EEDQPATSAAETEVK	3	0.45119	1	0.953	1.035	0.89	0.985	1.009	1.074	1.066	0.26786
Ghir_D07G010000.1	401	K	Peptidyl-prolyl cis-trans isomerase FKBP62 GN=FKBP62	FKBP62	1	0.0331814	70.525	IEAAGK(1)K	2	0.8987	1	0.953	1.004	0.962	1.012	1.069	0.967	1.044	0.26734
Ghir_D05G029540.1	296	K	Pleiotropic drug resistance protein 2 GN=PDR2	PDR2	1	0.00822039	85.265	EK(1)QAGIK	3	0.13522	5	0.953	0.927	0.984	1.052	1.024	0.999	1.074	0.035518
Ghir_D01G019830.1	125	K	Protein disulfide-isomerase GN=		1	0.000838023	101.9	NVQEYK(1)GPR	3	0.025331	3	0.953	0.951	1.007	1.032	1.013	1.005	1.048	0.081976
Ghir_D11G022190.1	308	K	Serine hydroxymethyltransferase, mitochondrial GN=		1	0.0107455	98.418	GINK(1)QGK	2	-0.25012	2	0.953	0.882	0.972	1.026	1.016	1.06	1.105	0.035679
Ghir_D02G000840.1	596	K	Stromal 70 kDa heat shock-related protein, chloroplastic GN=HSP70	HSP70	1	8.86491e-38	212.72	RDAIDTK(1)NQADSVVYQTEK	3	0.35756	15	0.953	1.064	0.958	1.053	0.976	0.989	1.014	0.74232
Ghir_D02G000840.1	611	K	Stromal 70 kDa heat shock-related protein, chloroplastic GN=HSP70	HSP70	1	1.1771e-06	92.773	QLK(1)ELGDK	3	-1.0444	4	0.953	1.021	0.987	1.087	1.024	0.915	1.022	0.7365
Ghir_D13G008140.1	187	K	26S proteasome non-ATPase regulatory subunit 11 homolog GN=RPN6	RPN6	1	0.00517978	81.335	AK(1)ASLTAAR	2	0.12246	1	0.954	1.167	1.019	0.989	0.986	0.962	0.935	0.40152
Ghir_D04G016800.1	151	K	40S ribosomal protein S6 GN=rps6	rps6	1	0.000132947	82.069	LFNLSK(1)EDDVRK	3	1.4064	2	0.954	1.036	0.959	0.973	1.029	1.03	1.028	0.43738
Ghir_D09G010110.1	146	K	60S ribosomal protein L10a-1 GN=RPL10AA	RPL10AA	1	1.75319e-23	165.49	FPTLVTHQESLESK(1)VNETK	3	-0.30254	1	0.954	1.082	0.912	0.951	1.123	0.96	1.029	0.72138
Ghir_A05G017570.1	37	K	Aminomethyltransferase, mitochondrial GN=GDCST	GDCST	1	2.1383e-09	127.36	K(1)TVLYNFHIAHGGK	3	0.2848	2	0.954	1.079	0.945	1.097	0.905	1.014	1.013	0.87874
Ghir_D05G023090.1	209	K	Annexin D1 GN=ANN1	ANN1	1	3.92833e-13	122.64	AQINATLNHYK(1)NEYGNDINK	4	-0.2706	2	0.954	0.941	1.087	0.973	1.007	1.038	1.012	0.79476
Ghir_D10G001510.1	164	K	B-cell receptor-associated protein 31 GN=BCAP31	BCAP31	1	0.000251078	84.169	QLESDLETK(1)TK	3	-2.4055	1	0.954	0.997	0.927	1.02	1.005	1.042	1.066	0.053744
Ghir_A02G015600.1	130	K	Binding partner of ACD11 1 GN=BPA1	BPA1	1	4.2719e-09	107.5	AFDEK(1)HQFTSTATAK	3	-0.29283	1	0.954	1.109	1.052	0.983	0.997	0.97	0.947	0.30592
Ghir_D10G021420.1	184	K	Chaperonin 60 subunit beta 2, chloroplastic GN=CPN60B2	CPN60B2	1	0.0430927	67.464	GIEK(1)TSR	2	-0.35438	1	0.954	1.076	0.945	0.953	1.066	1.002	1.015	0.77648
Ghir_D05G025270.1	57	K	Chlorophyll a-b binding protein CP26, chloroplastic GN=LHCB5	LHCB5	1	0.0167449	86.866	AAPPK(1)PK	2	-0.32856	4	0.954	0.947	0.927	1.075	1.04	0.977	1.093	0.039162
Ghir_A11G029760.1	184	K	Chloroplast stem-loop binding protein of 41 kDa b, chloroplastic GN=CSP41B	CSP41B	1	6.99597e-07	96.143	SDMLPHCEIDAVDPK(1)SR	3	-0.34455	3	0.954	0.898	0.939	1.03	1.021	1.059	1.114	0.0069042
Ghir_D08G003000.1	425	K	Dihydrolipoyllysine-residue succinyltransferase component of 2-oxoglutarate dehydrogenase complex 2, mitochondrial GN=At4g26910	At4g26910	1	0.0109744	67.334	IK(1)DVVEDPR	2	0.12705	1	0.954	1.14	1.041	0.928	1.119	0.896	0.939	0.48948
Ghir_D09G021920.1	154	K	Elongation factor P GN=efp	efp	1	2.59033e-05	110.31	LNEADVGDK(1)TK	3	0.26153	1	0.954	0.944	0.99	1.034	0.988	1.039	1.06	0.054376
Ghir_A03G021130.1	68	K	Ferredoxin-1, chloroplastic GN=SEND33	SEND33	1	4.9748e-12	151.8	K(1)FDCSDGEYILDR	3	-0.23713	4	0.954	0.945	1.013	1.049	0.987	1.014	1.047	0.172335
Ghir_A07G023630.1	279	K	Formate dehydrogenase, mitochondrial GN=FDH1	FDH1	1	0.0184856	83.862	K(1)GVLIVNNAR	2	-0.20406	1	0.954	1.115	1.009	0.954	1.011	1.004	0.965	0.52368
Ghir_A01G021050.1	219	K	Glutathione S-transferase L3 GN=GSTL3	GSTL3	1	0.0204103	58.592	QTK(1)TVDPK	3	-0.37278	2	0.954	1.071	0.97	1.01	0.999	1.001	1.005	0.87804
Ghir_A05G004440.1	389	K	Glycine dehydrogenase (decarboxylating), mitochondrial GN=GDCSP	GDCSP	1	1.74328e-12	138.19	IIGVSVDSSGK(1)PALR	2	0.7786	3	0.954	1.077	1.053	1.005	0.975	0.986	0.962	0.38018
Ghir_A03G012060.1	344	K	Heat shock protein 90-5, chloroplastic GN=HSP90-5	HSP90-5	0.99932	8.28162e-06	87.429	NPK(0.999)EVEK(0.001)DEYNEFYK	3	-1.0071	1	0.954	1.133	0.753	1.008	0.935	1.141	1.086	0.52024
Ghir_D08G024670.1	242	K	Isopentenyl-diphosphate Delta-isomerase II GN=IPI2	IPI2	1	8.60125e-13	119.37	DVNVHPNPDEVAEAK(1)YVNR	3	0.12931	3	0.954	0.98	0.976	0.951	1.042	1.059	1.049	0.24828
Ghir_D05G023980.1	281	K	L-ascorbate peroxidase S, chloroplastic/mitochondrial GN=APXS	APXS	1	2.7462e-15	150.76	DYAEAHAK(1)LSNLGAK	4	0.37211	3	0.954	0.992	0.895	1.076	1.048	0.96	1.086	0.147985
Ghir_A06G004760.1	333	K	L-ascorbate peroxidase T, chloroplastic GN=APXT	APXT	1	2.7462e-15	150.76	DYAEAHAK(1)LSNLGAK	4	0.37211	3	0.954	0.992	0.895	1.076	1.048	0.96	1.086	0.147985
Ghir_D11G005220.1	241	K	Lipase GN=		1	4.68121e-07	110.31	IHSGFLK(1)ALGMQK	3	-0.11531	2	0.954	0.88	1.049	1.052	0.974	1.039	1.063	0.32274
Ghir_D11G001970.1	287	K	Luminal-binding protein 5 GN=BIP5	BIP5	1	0.0112662	97.431	DISK(1)DNK	2	-0.63654	1	0.954	1.03	1.104	1.029	0.998	0.937	0.96	0.47208
Ghir_D12G008930.1	16	K	Mitochondrial outer membrane protein porin 2 GN=VDAC2	VDAC2	1	0.0222887	82.287	AK(1)DLLTK	2	0.037946	1	0.954	1.061	0.959	0.972	1.043	1.006	1.016	0.7025
Ghir_D11G019970.1	129	K	Oxygen-evolving enhancer protein 1, chloroplastic GN=PSBO	PSBO	1	2.01467e-16	125	PGK(1)YYAK	2	0.36519	2	0.954	0.862	0.892	1.075	1.034	1.043	1.164	0.0088822
Ghir_A11G022510.1	197	K	Protein CROWDED NUCLEI 4 GN=CRWN4	CRWN4	1	0.0253423	63.076	K(1)LQEVEAR	2	-1.0252	1	0.954	0.897	1.022	1.021	1.036	1.013	1.069	0.151459
Ghir_D07G010880.1	378	K	Protein plastid transcriptionally active 16, chloroplastic GN=PTAC16	PTAC16	1	0.00375828	103.55	EAAEAAK(1)K	2	-0.11591	2	0.954	1.03	1.095	0.995	1.035	0.939	0.964	0.50686
Ghir_D05G008670.1	11	K	Stress-response A/B barrel domain-containing protein At5g22580 GN=At5g22580	At5g22580	1	0.00356554	89.55	HLVVVK(1)FK	3	-2.5036	2	0.954	0.957	0.978	1.063	0.974	1.023	1.059	0.098035
Ghir_D04G012220.1	225	K	29 kDa ribonucleoprotein A, chloroplastic GN=		1	0.000885979	99.5	VVEAK(1)VVYDR	3	1.3714	4	0.956	0.954	0.878	1.012	1.107	0.993	1.116	0.066184
Ghir_D11G015140.1	19	K	60S ribosomal protein L32-1 GN=RPL32A	RPL32A	1	0.0102404	73.157	FK(1)RPQSDR	3	-0.069788	1	0.956	0.915	0.847	1.043	1.035	1.067	1.157	0.0158043
Ghir_D09G025260.1	171	K	Adenylate kinase 4 GN=ADK-B	ADK-B	1	0.000260795	104.22	TYHTK(1)FAPPK	3	0.68724	2	0.956	1.092	0.999	1.005	0.953	1.027	0.98	0.68694
Ghir_D02G019450.1	847	K	Alanine--tRNA ligase GN=ALATS	ALATS	1	0.000494696	61.477	VASLK(1)TTVDSASIPAAQK	3	-2.5518	1	0.956	0.933	1.092	0.96	0.994	1.064	1.012	0.82152
Ghir_D02G001380.1	55	K	Calreticulin-3 GN=CRT3	CRT3	1	0.0127056	64.64	SEGK(1)AGTFK	2	0.19557	1	0.956	0.945	1.047	0.961	0.989	1.083	1.029	0.59208
Ghir_A03G017800.1	119	K	Cytochrome b6-f complex iron-sulfur subunit, chloroplastic GN=petC	petC	1	1.46419e-31	180.52	DAIGNDVIAEEWLK(1)THGPGDR	4	-0.46116	3	0.956	0.918	0.944	1.01	1.166	0.922	1.099	0.26358
Ghir_A10G002370.1	151	K	Desiccation-related protein PCC3-06 GN=		1	1.78106e-06	130.2	ASQTAYELK(1)EK	3	-0.45506	2	0.956	0.942	1.007	1.048	0.992	1.013	1.051	0.125499
Ghir_D05G006850.1	110	K	EH domain-containing and endocytosis protein 1 GN=EDE1	EDE1	1	0.0416722	46.426	VGK(1)AHAK	3	1.1493	1	0.956	1.12	1.166	0.999	0.94	0.948	0.89	0.150644
Ghir_D04G008840.1	438	K	Elongation factor 1-alpha GN=EF1	EF1	1	0.000935367	89.301	KDPSGAK(1)VTK	3	0.08156	1	0.956	1.115	0.992	1.133	0.886	0.955	0.971	0.72412
Ghir_A05G008570.1	138	K	Flagellar radial spoke protein 5 GN=RSP5	RSP5	1	5.66286e-05	105.65	ERPPEYLEK(1)VR	3	-0.11593	1	0.956	1.02	0.939	1.053	1.022	0.974	1.046	0.2542
Ghir_A04G007190.1	327	K	Fructose-bisphosphate aldolase 6, cytosolic GN=FBA6	FBA6	1	4.87858e-08	118.76	CK(1)ANSEATLGTYK	3	1.6543	1	0.956	0.959	0.962	1.099	0.999	0.969	1.066	0.2414
Ghir_A09G014700.1	327	K	Monodehydroascorbate reductase GN=AFRR	AFRR	1	0.000583855	105.03	SAEQAVK(1)AIK	2	-0.24048	4	0.956	0.912	1.013	1.039	1.02	1.007	1.064	0.117482
Ghir_A02G012420.1	506	K	NADPH-dependent thioredoxin reductase 3 GN=NTRC	NTRC	1	0.0184978	71.614	TVSGVK(1)MK	2	0.14037	1	0.956	0.983	0.884	0.997	1.071	1.026	1.096	0.072103
Ghir_D09G025180.1	133	K	Nucleoside diphosphate kinase 2, chloroplastic GN=NDPK2	NDPK2	1	9.17124e-10	130.72	LFQCHK(1)ELAEEHYK	4	-0.84521	1	0.956	0.918	0.99	1.02	1.006	1.048	1.073	0.046184
Ghir_D05G027890.1	460	K	Patellin-5 GN=PATL5	PATL5	1	5.72807e-09	103.83	FVFASPAK(1)SAETLFK	3	1.5436	1	0.956	1.035	1.035	1.019	1.003	0.973	0.99	0.75858
Ghir_A10G017390.1	103	K	Pathogenesis-related protein STH-2 GN=STH-2	STH-2	1	3.29515e-11	117.65	ISYENK(1)FEAAAGGGSICK	3	0.17674	2	0.956	1.024	0.97	0.994	1.018	1.02	1.028	0.2843
Ghir_A05G006680.1	914	K	Plasma membrane ATPase 4 GN=PMA4	PMA4	1	8.9817e-07	95.236	ELNTLK(1)GHVESVVK	3	1.1327	1	0.956	1.018	0.986	1.008	0.982	1.037	1.023	0.40252
Ghir_D02G019560.1	114	K	Porphobilinogen deaminase, chloroplastic GN=HEMC	HEMC	1	1.07508e-06	92.264	TTGDK(1)ILSQPLADIGGK	3	0.77249	1	0.956	0.962	1.118	0.994	0.97	1.025	0.985	0.81764
Ghir_D04G014080.1	84	K	Probable pyridoxal 5'-phosphate synthase subunit PDX1 GN=PDX1	PDX1	1	0.0101489	49.448	MSDPQLIK(1)EIK	3	0.4282	1	0.956	0.906	0.816	0.991	1.11	1.066	1.183	0.041778
Ghir_D10G004000.1	80	K	Ras-related protein RABA1c GN=RABA1C	RABA1C	1	4.58774e-09	104.95	HLVAVSTEDGK(1)SFAEK	3	-0.59036	1	0.956	1.036	1.196	0.911	0.955	1.05	0.915	0.3274
Ghir_A06G015700.1	235	K	Thiamine thiazole synthase 2, chloroplastic GN=THI1-2	THI1-2	1	1.2164e-27	177.6	VVVSSCGHDGPFGATGVK(1)R	3	-0.89963	2	0.956	0.962	0.935	1.008	1.035	1.037	1.08	0.0036951
Ghir_D04G017800.1	163	K	Triosephosphate isomerase, chloroplastic GN=TPIP1	TPIP1	1	3.185e-06	93.623	HIIGEDDQFIGK(1)K	3	0.14015	3	0.956	0.997	0.998	1.064	0.967	0.999	1.027	0.45742
Ghir_D10G000550.1	509	K	V-type proton ATPase catalytic subunit A GN=CVA69.24	CVA69.24	1	1.49079e-12	135.02	DALAETDK(1)ITLETAK	3	-0.94805	1	0.956	0.98	1.078	0.961	0.999	1.042	0.996	0.9451
Ghir_D08G013010.1	93	K	V-type proton ATPase subunit E GN=VATE	VATE	1	3.8281e-07	98.175	VLQAQDDVVNAMK(1)ESASK	3	-2.243	1	0.956	0.959	0.996	0.9	1.049	1.103	1.048	0.52258
Ghir_D04G016810.1	15	K	14-3-3-like protein GN=		1	7.9625e-13	141.6	EENVYMAK(1)LAEQAER	2	-1.2212	4	0.957	1.033	1.01	1.052	0.961	0.993	1.002	0.9611
Ghir_A09G021660.1	115	K	20 kDa chaperonin, chloroplastic GN=CPN20	CPN20	1	1.06022e-07	132.08	TIGNTK(1)SESSVK	2	0.25266	1	0.957	0.97	0.992	0.982	1.074	0.991	1.044	0.23628
Ghir_D04G016800.1	131	K	40S ribosomal protein S6 GN=rps6	rps6	1	7.18494e-05	78.078	KGENDLPGLTDTEK(1)PR	3	0.27961	1	0.957	0.904	1.061	1.086	0.954	1.005	1.042	0.52306
Ghir_A11G033230.1	68	K	Acyl-CoA-binding protein GN=		1	0.000135738	80.632	SK(1)EEAMGDYITK	2	0.65582	4	0.957	1.004	0.995	1.074	0.989	0.964	1.024	0.55718
Ghir_D03G006940.1	242	K	Aldehyde oxidase 4 GN=AOX4	AOX4	1	1.984e-09	112.34	AVK(1)YIDSAHYFVPQGR	3	0.55056	1	0.957	1.044	1.027	0.957	1.084	0.954	0.989	0.82086
Ghir_D06G016940.1	94	K	Aminomethyltransferase, mitochondrial GN=GDCST	GDCST	1	0.000396342	98.754	GK(1)DSVSFLEK	3	-0.09694	1	0.957	0.997	0.853	1.066	1.052	0.984	1.105	0.127302
Ghir_D04G010210.1	47	K	Calmodulin-like protein 6 GN=CML6	CML6	1	0.00991196	97.635	K(1)AFESLR	2	-0.38807	3	0.957	0.971	1.047	1.012	0.998	1.008	1.014	0.64518
Ghir_A12G013420.1	56	K	Calvin cycle protein CP12-2, chloroplastic GN=CP12-2	CP12-2	1	0.00861752	49.842	AAPDGISEK(1)VEK	3	-0.38605	1	0.957	1.014	0.995	0.971	1.046	1.008	1.02	0.51562
Ghir_D05G015270.1	41	K	Chlorophyll a-b binding protein 21, chloroplastic GN=CAB21	CAB21	1	2.64315e-22	171.04	TATK(1)AAPSGSPWYGPDR	2	0.41935	5	0.957	1.021	1.052	1.018	0.992	0.982	0.987	0.70976
Ghir_A08G007260.1	351	K	Chloroplast stem-loop binding protein of 41 kDa a, chloroplastic GN=CSP41A	CSP41A	1	0.00144225	102.52	AAK(1)DILGWK	3	-0.76052	2	0.957	0.976	0.909	0.982	1.038	1.065	1.086	0.06254
Ghir_D11G029930.1	283	K	Chloroplast stem-loop binding protein of 41 kDa b, chloroplastic GN=CSP41B	CSP41B	1	4.68121e-07	110.31	YVTFDGLAK(1)ACAK	3	0.045452	1	0.957	0.866	0.973	1.016	1.058	1.034	1.112	0.048919
Ghir_D05G013870.1	535	K	Dihydrolipoyllysine-residue acetyltransferase component 2 of pyruvate dehydrogenase complex, mitochondrial GN=At3g13930	At3g13930	1	4.73831e-09	106.32	VIDGAIGAEWLK(1)AFK	3	0.42379	1	0.957	1.238	1.019	1.017	1.014	0.869	0.902	0.34698
Ghir_D03G012050.1	370	K	Elongation factor Tu, chloroplastic GN=TUFB1	TUFB1	1	3.06207e-08	113.93	GVQK(1)ADIQR	2	0.64054	3	0.957	1.124	1.183	0.961	0.901	1.016	0.882	0.16576
Ghir_D01G021730.1	371	K	Enolase GN=		1	1.13702e-07	106.76	MSK(1)QAGWGVMASHR	3	-1.8322	2	0.957	0.898	1.087	1.023	1.148	0.866	1.032	0.78942
Ghir_A05G033850.1	127	K	Fructose-bisphosphate aldolase 3, chloroplastic GN=FBA3	FBA3	1	0.00160849	71.085	K(1)FVDVLHDQK	3	-0.0024508	1	0.957	0.892	0.998	1.043	0.986	1.053	1.083	0.107358
Ghir_A02G006080.1	158	K	Late embryogenesis abundant protein D-29 GN=		1	0.0282417	63.32	DMK(1)DTAYK	2	0.081592	1	0.957	1.015	0.933	1.058	0.98	1.014	1.051	0.21206
Ghir_D13G020370.1	290	K	Leucine aminopeptidase 1 GN=LAP1	LAP1	1	1.0138e-22	167.69	LALVGK(1)GLTFDSGGYNIK	3	0.47214	1	0.957	1.088	0.959	0.921	1.029	1.055	1	0.9945
Ghir_A06G010320.1	350	K	Leucine aminopeptidase 2, chloroplastic GN=LAP2	LAP2	1	1.0138e-22	167.69	LALVGK(1)GLTFDSGGYNIK	3	0.47214	1	0.957	1.088	0.959	0.921	1.029	1.055	1	0.9945
Ghir_D07G023260.1	13	K	Mitochondrial outer membrane protein porin of 34 kDa GN=		1	1.38821e-05	113.93	GPGLYTEIGK(1)K	2	0.24809	5	0.957	1.062	0.964	1.008	1.018	0.99	1.011	0.74426
Ghir_D01G000370.1	238	K	NADP-dependent D-sorbitol-6-phosphate dehydrogenase GN=S6PDH	S6PDH	1	0.0134058	93.374	ALAEK(1)YK	2	-1.0547	2	0.957	1.023	0.936	1.014	0.991	1.043	1.045	0.2164
Ghir_D07G010000.1	523	K	Peptidyl-prolyl cis-trans isomerase FKBP62 GN=FKBP62	FKBP62	1	0.0241171	80.438	LEYK(1)ALK	2	-0.2426	2	0.957	1.155	0.959	0.961	1.02	0.992	0.968	0.67948
Ghir_D04G020270.1	506	K	Phosphoglucomutase, cytoplasmic GN=PGM1	PGM1	1	4.65616e-11	105.32	VVNADEFEYKDPVDGSVSK(1)HQGIR	4	-0.78268	1	0.957	0.879	0.993	1.141	0.978	0.97	1.092	0.24824
Ghir_D12G021720.1	251	K	Phosphoribulokinase, chloroplastic GN=		1	1.63811e-10	108.5	K(1)YADAVIEVLPTQLIPDDNEGK	3	0.17029	2	0.957	0.932	0.85	1.043	1.035	1.058	1.145	0.020095
Ghir_A05G015010.1	168	K	Proteasome subunit alpha type-2-A GN=PAB1	PAB1	1	1.78106e-06	130.2	NVSNAK(1)TFLEK	3	-0.5917	3	0.957	0.983	0.976	1.034	0.995	1.02	1.046	0.032164
Ghir_A05G023590.1	24	K	Protein GrpE GN=grpE	grpE	0.990929	0.00941122	54.259	QQIK(0.009)PETEK(0.991)EK	3	-1.0135	1	0.957	1.014	0.835	1.017	1.088	0.998	1.106	0.178182
Ghir_A06G017850.1	469	K	Ribulose bisphosphate carboxylase/oxygenase activase 1, chloroplastic GN=RCA1	RCA1	1	0.00214271	79.148	SDDGTCTYK(1)F	2	-0.46904	3	0.957	0.857	1.006	0.897	1.166	1.036	1.099	0.36706
Ghir_D01G002600.1	26	K	Serine/threonine-protein kinase PBL27 GN=PBL27	PBL27	1	0.0149749	58.815	SIK(1)ELNNK	3	0.13926	4	0.957	0.956	0.922	1.037	1.026	1.023	1.089	0.0027763
Ghir_A01G016160.1	63	K	SKP1-like protein 1A GN=SKP1A	SKP1A	1	0.000105946	92.19	K(1)HVDAAADKEK	4	-0.32163	2	0.957	0.979	1.035	0.973	1.003	1.047	1.018	0.60952
Ghir_D08G005980.1	109	K	Thylakoid lumenal 19 kDa protein, chloroplastic GN=At3g63540	At3g63540	1	2.41189e-09	112.67	VEK(1)GTNGTDSEFYNPK	3	0.40094	1	0.957	1.082	1.026	0.885	0.96	1.131	0.971	0.69858
Ghir_D08G013830.1	253	K	Translocase of chloroplast 33, chloroplastic GN=TOC33	TOC33	1	0.0108979	95.531	AIVVSK(1)K	2	0.23122	1	0.957	0.956	0.998	1.068	1	0.983	1.048	0.183541
Ghir_D11G006920.1	88	K	30S ribosomal protein S3, chloroplastic GN=rps3	rps3	1	0.00334171	107.57	LLIEDK(1)PR	2	0.19127	2	0.959	1.038	0.915	1.084	0.979	0.987	1.047	0.39756
Ghir_A05G031670.1	174	K	Aconitate hydratase 3, mitochondrial GN=ACO3	ACO3	1	0.00481862	69.721	QVEIPFK(1)PAR	2	-0.14306	2	0.959	0.989	1.01	1.037	0.969	1.022	1.024	0.41486
Ghir_D03G008190.1	156	K	ATP synthase subunit alpha, chloroplastic GN=atpA	atpA	1	6.0304e-09	124.39	TNK(1)PQFQEIISSTK	2	-0.70731	4	0.959	0.945	0.949	0.991	1.078	1.012	1.08	0.041085
Ghir_D01G005280.1	969	K	Carbamoyl-phosphate synthase large chain, chloroplastic GN=CARB	CARB	1	0.0121605	49.448	EVTPK(1)HVSVK	3	-0.47059	1	0.959	1.141	1.033	1.04	0.983	0.917	0.938	0.37224
Ghir_D10G021420.1	405	K	Chaperonin 60 subunit beta 2, chloroplastic GN=CPN60B2	CPN60B2	1	2.52428e-19	155.63	DTTTIVGDGSTQEAVNK(1)R	3	0.12745	2	0.959	1.082	1.183	0.874	1.113	0.913	0.9	0.32436
Ghir_D13G004300.1	507	K	D-3-phosphoglycerate dehydrogenase 1, chloroplastic GN=PGDH1	PGDH1	1	0.00286686	65.179	VK(1)DGIPHLTK	3	-0.78391	1	0.959	0.859	1.006	1.052	1.041	1.001	1.096	0.130664
Ghir_D05G007510.1	81	K	Elongation factor 1-beta 1 GN=At5g12110	At5g12110	1	4.38697e-05	79.346	AVGVGFGGK(1)AAPAESAK	3	0.67665	2	0.959	1.041	1.069	1.01	0.978	0.985	0.969	0.41738
Ghir_D07G005460.1	45	K	Glutamate-1-semialdehyde 2,1-aminomutase 2, chloroplastic GN=GSA2	GSA2	1	0.0106654	96.027	K(1)NYTLQK	3	0.085267	3	0.959	1.011	0.952	1.024	1.027	0.993	1.042	0.131957
Ghir_D02G016580.1	357	K	Glutamate--glyoxylate aminotransferase 2 GN=GGAT2	GGAT2	1	0.000508181	107.09	ESK(1)GILESLR	3	0.45093	4	0.959	0.941	0.97	1.018	1.038	1.015	1.07	0.0039017
Ghir_D11G016760.1	40	K	Glutathione S-transferase F9 GN=GSTF9	GSTF9	1	0.000190811	108.7	GEHK(1)DPEFLK	3	-0.25467	2	0.959	0.964	0.995	0.999	1.03	1.019	1.045	0.040256
Ghir_A06G009390.1	152	K	Glycine dehydrogenase (decarboxylating), mitochondrial GN=GDCSP	GDCSP	1	0.0272033	77.318	MLESK(1)NK	2	-1.1022	1	0.959	0.879	0.927	1.061	0.968	1.093	1.129	0.053281
Ghir_D11G001970.1	532	K	Luminal-binding protein 5 GN=BIP5	BIP5	1	0.000500942	94.82	SEK(1)ITITNDK	3	0.53638	1	0.959	0.995	1.027	1.044	1.029	0.942	1.011	0.79064
Ghir_A05G013160.1	628	K	MAR-binding filament-like protein 1-1 GN=MFP1-1	MFP1-1	1	2.41716e-10	118.72	KLEEELSSAK(1)GEILR	3	-0.052189	1	0.959	0.936	0.952	1.039	1.062	0.983	1.083	0.029982
Ghir_D10G015600.1	9	K	Obg-like ATPase 1 GN=YchF1	YchF1	1	0.00157608	59.75	SK(1)EAPAERPILGR	3	-0.72397	1	0.959	1.062	0.978	1.04	0.964	1.003	1.003	0.93782
Ghir_A10G001230.1	195	K	Oxygen-evolving enhancer protein 3-2, chloroplastic GN=PSBQ2	PSBQ2	1	1.8969e-23	188.59	LFNTIDGLDHAAK(1)IK	4	-0.60335	7	0.959	0.976	0.942	1.01	1.029	1.03	1.067	0.0058403
Ghir_A01G002280.1	138	K	Photosynthetic NDH subunit of lumenal location 5, chloroplastic GN=PNSL5	PNSL5	1	1.12497e-07	134.84	GFGYK(1)GSAFHR	2	-0.59483	3	0.959	0.959	1.012	1.031	1.05	0.962	1.039	0.30842
Ghir_D01G002190.1	138	K	Photosynthetic NDH subunit of lumenal location 5, chloroplastic GN=PNSL5	PNSL5	1	1.12497e-07	134.84	GFGYK(1)GSAFHR	2	-0.59483	3	0.959	0.959	1.012	1.031	1.05	0.962	1.039	0.30842
Ghir_D02G019560.1	363	K	Porphobilinogen deaminase, chloroplastic GN=HEMC	HEMC	1	0.0123591	65.179	DAGK(1)ELLSR	2	0.80124	1	0.959	1.076	0.999	1.038	0.984	0.967	0.985	0.73868
Ghir_D03G004930.1	265	K	Probable cinnamyl alcohol dehydrogenase 9 GN=CAD9	CAD9	1	1.49863e-06	122.97	K(1)LIGGSDVGGMK	2	-0.90733	1	0.959	0.947	0.915	1.017	1.07	1.009	1.097	0.0159394
Ghir_A03G017150.1	163	K	Prohibitin-1, mitochondrial GN=PHB1	PHB1	1	2.29216e-09	110.12	AQGEAK(1)SAQLIGQAIAK	3	0.61915	1	0.959	1.033	0.901	1.029	1.031	1	1.058	0.2303
Ghir_D04G006310.1	776	K	Protein SIEVE ELEMENT OCCLUSION B GN=SEOB	SEOB	1	5.04252e-05	74.987	INVAEK(1)GFDGAFK	3	-0.6184	1	0.959	0.998	1.086	1.001	1.019	0.967	0.982	0.68328
Ghir_D05G036730.1	344	K	Protochlorophyllide reductase, chloroplastic GN=PORA	PORA	1	5.55119e-05	110.08	GFVSEEEAGK(1)R	2	-0.22721	2	0.959	0.992	0.839	0.961	1	1.15	1.115	0.22008
Ghir_A08G026310.1	402	K	Ribulose bisphosphate carboxylase large chain GN=rbcL	rbcL	1	2.69052e-08	145.6	AIK(1)FEFDAVDK	3	-0.3538	6	0.959	0.974	0.979	1.005	0.997	1.048	1.047	0.050558
Ghir_A11G015470.1	473	K	Ribulose bisphosphate carboxylase large chain GN=rbcL	rbcL	1	2.69052e-08	145.6	AIK(1)FEFDAVDK	3	-0.3538	5	0.959	0.974	0.979	1.005	0.997	1.048	1.047	0.050558
Ghir_A07G018700.1	151	K	Ribulose bisphosphate carboxylase small chain, chloroplastic GN=RBCS	RBCS	1	0.00119167	106.37	K(1)EYPNAFIR	2	0.066778	14	0.959	0.977	0.986	1.028	0.989	1.027	1.042	0.054221
Ghir_D13G012600.1	149	K	Thioredoxin F2, chloroplastic GN=At5g16400	At5g16400	0.978196	0.0124982	45.618	LDCNQENK(0.022)PLAK(0.978)ELGIR	3	-1.2244	1	0.959	1.004	0.999	0.984	1.036	1.005	1.021	0.36998
Ghir_D05G022960.1	81	K	14-3-3 protein 7 GN=TFT7	TFT7	1	0.00520035	98.048	GNEQNVK(1)R	2	0.42776	2	0.96	1.091	1.073	1.011	0.978	0.956	0.943	0.2538
Ghir_D13G024890.1	124	K	40S ribosomal protein S15a-1 GN=RPS15AA	RPS15AA	1	0.0220983	50.452	NVGGK(1)VLGFFY	2	0.52271	1	0.96	1.065	1.029	1.029	0.997	0.954	0.976	0.55666
Ghir_D10G005710.1	62	K	40S ribosomal protein SA GN=RAP40	RAP40	1	4.76182e-05	126.66	TWEK(1)LQLAAR	2	0.39453	2	0.96	0.997	1.072	0.976	1.026	0.991	0.988	0.77028
Ghir_D10G023290.1	5	K	60S ribosomal protein L35 GN=RPL35	RPL35	1	0.000620056	123.72	IK(1)VHELR	2	0.60336	3	0.96	1.008	1.015	1.026	1.006	0.985	1.011	0.61498
Ghir_D13G001930.1	52	K	60S ribosomal protein L35a-3 GN=RPL35AC	RPL35AC	1	0.00292095	73.327	EEVAWYAGK(1)R	2	0.24569	1	0.96	0.936	0.927	1.017	1.062	1.015	1.096	0.0071621
Ghir_D10G010880.1	405	K	Alanine--glyoxylate aminotransferase 2 homolog 1, mitochondrial GN=AGT2	AGT2	1	3.27425e-06	94.673	SLQDK(1)HDIIGDVR	3	0.56224	1	0.96	1.229	1.09	0.862	0.903	1.105	0.875	0.26832
Ghir_D12G010310.1	197	K	ATP synthase subunit O, mitochondrial GN=		1	0.000156606	72.209	ETLQEIIGQGK(1)QVK	3	0.5444	1	0.96	0.967	1.047	1.001	0.915	1.103	1.015	0.84226
Ghir_A02G019300.1	406	K	Catalase isozyme 2 GN=CAT2	CAT2	1	1.23273e-05	85.469	HAEK(1)HPIPSTVLSGK	3	0.46723	1	0.96	0.909	0.905	1.133	1.036	0.948	1.124	0.105561
Ghir_A13G015660.1	69	K	Chlorophyll a-b binding protein 8, chloroplastic GN=CAB8	CAB8	1	0.00826802	47.606	FQDWAK(1)PGSMGK	3	0.41427	2	0.96	1.513	1.115	1.002	0.88	0.833	0.757	0.142495
Ghir_D06G022310.1	45	K	Coatomer subunit zeta-1 GN=At1g60970	At1g60970	1	0.00261147	110.88	AVFTK(1)TQK	2	0.031903	1	0.96	1.108	1.084	1.036	0.947	0.948	0.93	0.2525
Ghir_A01G009750.1	396	K	Elongation factor 1-alpha GN=REFA1	REFA1	1	1.25525e-26	162.76	MIPTK(1)PMVVETFSEYPPLGR	3	-0.14686	3	0.96	0.977	0.933	1.136	0.977	0.955	1.069	0.3183
Ghir_D03G012050.1	335	K	Elongation factor Tu, chloroplastic GN=TUFB1	TUFB1	1	1.18567e-06	93.909	VGETVDIVGLK(1)DTR	2	-0.20607	3	0.96	1.024	1.001	1.002	1.04	0.974	1.01	0.7195
Ghir_D10G008680.1	190	K	Glyceraldehyde-3-phosphate dehydrogenase A, chloroplastic GN=GAPA	GAPA	1	0.00149478	104.22	K(1)VLITAPGK	2	0.055254	5	0.96	0.977	0.945	1.03	0.996	1.038	1.063	0.0183975
Ghir_A07G025060.1	185	K	Glyceraldehyde-3-phosphate dehydrogenase GAPA2, chloroplastic GN=GAPA2	GAPA2	1	0.00149478	104.22	K(1)VLITAPGK	2	0.055254	5	0.96	0.977	0.945	1.03	0.996	1.038	1.063	0.0183975
Ghir_D12G028260.1	177	K	Guanine nucleotide-binding protein subunit beta-like protein GN=GB1	GB1	1	0.000144363	91.123	TVK(1)VWNLTNCK	3	-0.047866	2	0.96	0.985	0.939	0.988	1.047	1.03	1.063	0.051498
Ghir_A06G018020.1	518	K	Heat shock cognate 70 kDa protein GN=HSP70	HSP70	1	0.00310548	93.178	LSK(1)EEIEK	3	0.35097	1	0.96	1.021	1.14	0.901	0.905	1.143	0.945	0.55216
Ghir_D11G009660.1	336	K	L-3-cyanoalanine synthase 1, mitochondrial GN=CAS1	CAS1	1	0.000484381	66.059	GK(1)LIVTVHPSFGER	3	-0.94992	1	0.96	0.971	0.941	1.116	0.979	0.974	1.069	0.22954
Ghir_D11G001970.1	109	K	Luminal-binding protein 5 GN=BIP5	BIP5	0.999982	0.0028989	83.862	K(1)FDDKEVQK	3	0.4933	2	0.96	1.053	0.969	1.031	0.949	1.036	1.011	0.79424
Ghir_A09G006660.1	40	K	Multiple organellar RNA editing factor 2, chloroplastic GN=MORF2	MORF2	1	0.000152094	72.815	TLAK(1)VVGSEEEAK	2	-2.2768	2	0.96	1.006	0.918	1.039	1.035	0.99	1.062	0.117302
Ghir_A06G009660.1	79	K	NADP-dependent malic enzyme GN=		1	0.00585107	89.55	K(1)LMHNLR	3	-0.93444	1	0.96	0.853	0.862	1.096	1.1	0.971	1.184	0.038943
Ghir_A05G018200.1	109	K	Outer envelope pore protein 21B, chloroplastic GN=OEP21B	OEP21B	1	0.00152746	64.121	K(1)SEGAAEFIYK	3	0.08693	1	0.96	0.913	1.093	1.034	0.969	1.02	1.019	0.72516
Ghir_D12G021720.1	216	K	Phosphoribulokinase, chloroplastic GN=		1	0.006519	107.43	FAWK(1)IQR	2	0.33445	4	0.96	0.964	1.012	1.005	1.035	1	1.035	0.15594
Ghir_A06G015110.1	118	K	Photosystem I reaction center subunit III, chloroplastic GN=PSAF	PSAF	1	0.0300252	74.464	ATIEK(1)TK	3	0.27776	4	0.96	0.938	0.982	1.014	1.036	1.016	1.065	0.0136015
Ghir_A04G004970.1	118	K	Probable glutathione S-transferase GN=		0.987528	8.91102e-08	113.47	K(0.012)LWTTK(0.988)GEEQEAAK	3	-0.25133	1	0.96	0.998	1.066	0.956	0.975	1.065	0.991	0.84394
Ghir_A09G020540.1	239	K	RGG repeats nuclear RNA binding protein B GN=RGGB	RGGB	1	0.000661817	103.08	ALLALK(1)TEER	2	0.21356	2	0.96	0.957	0.899	1.002	1.048	1.048	1.1	0.021462
Ghir_A11G015470.1	21	K	Ribulose bisphosphate carboxylase large chain GN=rbcL	rbcL	1	3.87879e-05	127.83	ASVGFK(1)AGVK	3	0.35608	22	0.96	1.009	0.949	1.038	1.011	0.997	1.044	0.124056
Ghir_D11G017360.1	141	K	Ribulose bisphosphate carboxylase small chain, chloroplastic GN=RBCS	RBCS	1	5.97851e-43	215.81	LPMFGCTDSAQVLK(1)ELEECK	4	-0.96286	14	0.96	0.983	0.961	0.993	1.035	1.027	1.052	0.027262
Ghir_D11G017360.1	110	K	Ribulose bisphosphate carboxylase small chain, chloroplastic GN=RBCS	RBCS	1	3.57817e-10	150.22	K(1)YSSLPTYYDGR	3	0.35859	15	0.96	0.985	0.987	1.053	0.983	1.003	1.036	0.186322
Ghir_D04G013320.1	369	K	Ribulose bisphosphate carboxylase/oxygenase activase 1, chloroplastic GN=RCA1	RCA1	1	1.23245e-10	122.33	EGPPTFEQPK(1)MTLEK	4	0.53668	7	0.96	1.035	0.996	0.951	0.998	1.063	1.007	0.87668
Ghir_A05G009760.1	191	K	Triosephosphate isomerase, cytosolic GN=CTIMC	CTIMC	1	1.07456e-06	90.385	K(1)WLHENVGGDIAASTR	3	-0.82985	2	0.96	0.988	1.096	0.989	1.071	0.926	0.981	0.75596
Ghir_A10G017990.1	165	K	1-Cys peroxiredoxin GN=		1	3.13909e-08	140.82	AVDSLQK(1)TSQYK	2	0.43685	4	0.962	0.982	0.989	1.031	1.033	0.977	1.037	0.148059
Ghir_D06G008550.1	66	K	20 kDa chaperonin, chloroplastic GN=CPN20	CPN20	1	0.00280643	74.698	YTSVK(1)PLGDR	2	0.58505	2	0.962	0.965	1.019	0.989	0.982	1.062	1.03	0.4081
Ghir_A05G008830.1	69	K	30S ribosomal protein S2, chloroplastic GN=rps2	rps2	1	0.00106712	96.604	GK(1)QFLIVGTK	2	0.85058	1	0.962	0.854	0.941	0.996	1.079	1.054	1.135	0.043262
Ghir_D09G011710.1	92	K	40S ribosomal protein S2-2 GN=RPS2B	RPS2B	1	0.00905454	70.321	ITPVQK(1)QTR	2	-0.4154	1	0.962	0.939	0.962	0.993	1.029	1.054	1.074	0.020057
Ghir_A09G004080.1	65	K	50S ribosomal protein L27, chloroplastic GN=RPL27	RPL27	1	0.00551902	93.178	GAGSTK(1)NGR	2	1.5093	1	0.962	1.146	0.959	0.912	1.008	1.054	0.97	0.7099
Ghir_D13G010950.1	286	K	5-methyltetrahydropteroyltriglutamate--homocysteine methyltransferase GN=METE	METE	1	8.7967e-06	107.17	GK(1)YLFAGVVDGR	2	-1.2962	2	0.962	0.994	0.972	1.183	0.901	0.956	1.038	0.748
Ghir_D13G017980.1	286	K	5-methyltetrahydropteroyltriglutamate--homocysteine methyltransferase GN=METE	METE	1	8.7967e-06	107.17	GK(1)YLFAGVVDGR	2	-1.2962	2	0.962	0.994	0.972	1.183	0.901	0.956	1.038	0.748
Ghir_A11G016450.1	88	K	60S ribosomal protein L13-1 GN=		1	0.000279392	70.26	K(1)LAPTIGIAVDHR	3	1.2281	1	0.962	1.13	0.992	1.044	0.951	0.968	0.961	0.53782
Ghir_D11G001770.1	167	K	60S ribosomal protein L9 GN=RPL9	RPL9	1	1.01916e-06	118.87	SAALINQK(1)CHVK	3	-0.035677	1	0.962	0.888	1.03	1.073	0.988	1.005	1.065	0.26872
Ghir_A12G028700.1	31	K	Carbonic anhydrase, chloroplastic GN=		1	0.0395786	69.338	VQSK(1)VEK	2	0.55396	1	0.962	0.888	0.95	1.017	1.035	1.054	1.109	0.0179442
Ghir_D05G015270.1	37	K	Chlorophyll a-b binding protein 21, chloroplastic GN=CAB21	CAB21	0.963664	1.52769e-06	89.011	K(0.964)TATK(0.036)AAPSGSPWYGPDR	3	0.078437	2	0.962	0.96	1.16	0.983	1.015	0.97	0.963	0.62564
Ghir_A04G005040.1	722	K	Elongation factor 2 GN=		1	3.65482e-22	192.15	VFYASQLTAK(1)PR	3	-0.55204	4	0.962	0.891	0.978	1.043	1.024	1.025	1.092	0.038603
Ghir_A06G006780.1	268	K	Elongation factor Ts GN=tsf	tsf	1	5.04938e-05	74.966	GQELDGTVK(1)NLTR	3	-0.4676	2	0.962	0.926	1.089	0.958	1.025	1.037	1.014	0.78286
Ghir_A01G004820.1	452	K	EP1-like glycoprotein 4 GN=At1g78860	At1g78860	1	6.65941e-07	92.773	TSNSSHVGYIK(1)APNK	3	-0.62049	1	0.962	0.868	0.962	1.063	1.07	0.977	1.114	0.074363
Ghir_A13G013570.1	17	K	Fructose-bisphosphate aldolase 5, cytosolic GN=FBA5	FBA5	1	0.00134816	92.112	NAK(1)YIATPGK	2	0.86971	2	0.962	1.004	1.006	0.984	1.037	1.001	1.017	0.47686
Ghir_A08G022400.1	302	K	GDP-mannose 3,5-epimerase 1 GN=GME-1	GME-1	1	0.00763215	63.091	EK(1)LGWAPTMR	2	-0.35863	2	0.962	1	0.987	0.997	0.988	1.048	1.028	0.26588
Ghir_D02G003120.1	165	K	Glutamine synthetase leaf isozyme, chloroplastic GN=		1	5.38441e-07	76.161	GGNNILVICDAYTPAGEPIPTNK(1)R	3	-0.92515	3	0.962	1.1	1.119	1.011	0.968	0.939	0.917	0.181975
Ghir_A12G001000.1	82	K	Glutathione S-transferase F6 GN=GSTF6	GSTF6	1	5.06998e-19	140.73	AVTHYIAHEYSDK(1)GTQLLIPGSNK	4	0.21372	2	0.962	1.029	0.939	1.004	1.047	0.99	1.038	0.3063
Ghir_A01G016150.1	345	K	Glycerate dehydrogenase GN=HPR-A	HPR-A	1	7.22329e-05	94.547	IK(1)GYPIWGDSNR	3	-0.20973	3	0.962	0.938	0.978	1.011	1.018	1.039	1.066	0.0119824
Ghir_D12G028260.1	277	K	Guanine nucleotide-binding protein subunit beta-like protein GN=GB1	GB1	1	0.00189262	102.4	VDLK(1)AEAEK	3	-1.5405	3	0.962	0.932	0.955	1.031	1.006	1.045	1.082	0.0058821
Ghir_A03G015850.1	50	K	MLP-like protein 423 GN=MLP423	MLP423	1	4.61352e-09	104.88	SIQVLEGDGK(1)APGSVR	2	-0.18593	3	0.962	0.897	0.955	1.012	1.054	1.034	1.102	0.0180249
Ghir_A02G001080.1	50	K	Natterin-4 GN=		1	4.94328e-16	168.5	FEVESAK(1)GGLVHIR	2	0.020494	3	0.962	0.906	1.012	1.026	1.064	0.977	1.065	0.192237
Ghir_D08G005690.1	120	K	Oxygen-dependent coproporphyrinogen-III oxidase, chloroplastic GN=CPX	CPX	1	0.00666809	56.548	FK(1)EDAWTRPGGGGGISR	3	-1.0345	3	0.962	0.962	0.964	1.013	1.046	1.004	1.061	0.042264
Ghir_D01G017220.1	152	K	Peptidyl-prolyl cis-trans isomerase GN=PCKR1	PCKR1	1	0.00130577	73.435	AIEK(1)VGSSSGR	3	-2.6866	4	0.962	0.889	0.867	1.134	1.031	0.98	1.157	0.052136
Ghir_D04G017760.1	152	K	Peptidyl-prolyl cis-trans isomerase GN=PCKR1	PCKR1	1	0.00130577	73.435	AIEK(1)VGSSSGR	3	-2.6866	4	0.962	0.889	0.867	1.134	1.031	0.98	1.157	0.052136
Ghir_D08G026300.1	349	K	Peroxisomal fatty acid beta-oxidation multifunctional protein AIM1 GN=AIM1	AIM1	1	0.0025496	77.597	GIK(1)TVEANVR	2	0.15616	1	0.962	1.059	0.936	1.024	0.973	1.031	1.024	0.5835
Ghir_D09G011720.1	90	K	Photosystem II 5 kDa protein, chloroplastic GN=PSBT	PSBT	1	0.0159602	65.224	RGTAEAK(1)K	3	0.80152	1	0.962	0.927	0.91	1.055	1.119	0.934	1.11	0.140284
Ghir_D09G023480.1	81	K	Plastid-lipid-associated protein 6, chloroplastic GN=PAP6	PAP6	1	4.77777e-06	134.13	SELISSLK(1)LK	2	0.38467	1	0.962	1.026	1.007	0.977	1.043	0.99	1.005	0.86634
Ghir_D05G030680.1	175	K	PsbP-like protein 1, chloroplastic GN=PPL1	PPL1	1	5.28375e-05	117.52	VLAPPTQK(1)TK	3	-0.10331	2	0.962	0.989	0.967	0.972	1.027	1.049	1.045	0.149896
Ghir_D05G036830.1	293	K	Uridine 5'-monophosphate synthase GN=PYRE-F	PYRE-F	1	4.82347e-07	99.927	AIAEK(1)HNFMIFEDR	3	-0.70175	2	0.962	0.98	1.041	0.964	1.058	0.994	1.011	0.78044
Ghir_D04G007840.1	71	K	V-type proton ATPase subunit C GN=VHA-C	VHA-C	1	6.63093e-09	130.61	SNTFIEGVSHK(1)IR	3	-0.49496	1	0.962	1.055	0.944	1.111	0.934	0.978	1.021	0.77324
Ghir_A05G015400.1	140	K	3-oxoacyl-[acyl-carrier-protein] synthase I, chloroplastic GN=KAS1	KAS1	1	0.00291627	104.37	YCIVAGK(1)K	2	-0.98413	3	0.963	1.067	1.012	1.04	0.981	0.965	0.982	0.65088
Ghir_D04G019830.1	170	K	60S ribosomal protein L17-2 GN=RPL17B	RPL17B	1	7.46954e-06	109	EPETQLAASK(1)SK	3	-0.65606	1	0.963	0.86	0.858	1.09	1.06	1.015	1.181	0.0183031
Ghir_D05G023090.1	225	K	Annexin D1 GN=ANN1	ANN1	1	1.30337e-05	111.66	ADPK(1)DEFLALLR	2	0.039536	1	0.963	1.045	1.016	0.985	1.002	1.008	0.99	0.7334
Ghir_D02G016580.1	90	K	Glutamate--glyoxylate aminotransferase 2 GN=GGAT2	GGAT2	1	3.01373e-17	143.04	AK(1)HYLSLTSGGLGAYSDSR	3	-0.12118	4	0.963	0.968	1.064	0.969	0.99	1.051	1.005	0.89924
Ghir_A02G002720.1	354	K	Glutamine synthetase leaf isozyme, chloroplastic GN=		1	1.26557e-26	162.65	LTGK(1)HETASINTFSWGVANR	3	-0.57199	5	0.963	0.986	1.081	1.037	0.972	0.983	0.987	0.78596
Ghir_A05G036540.1	169	K	Glutathione S-transferase DHAR2 GN=DHAR2	DHAR2	1	0.000241537	78.809	K(1)WTVPESLTNVR	3	-0.18097	2	0.963	1.004	1.052	0.946	1.01	1.042	0.993	0.8611
Ghir_A01G021050.1	48	K	Glutathione S-transferase L3 GN=GSTL3	GSTL3	1	0.000508181	107.09	NYK(1)GLQDEIK	2	0.44403	2	0.963	0.956	1.055	1	1.07	0.95	1.015	0.76206
Ghir_D08G003190.1	530	K	Heat shock cognate protein 80 GN=HSC80	HSC80	0.805367	0.00104345	87.184	LDESEDEK(0.195)K(0.805)K	3	-0.38213	2	0.963	0.953	0.978	0.947	1.062	1.051	1.057	0.21828
Ghir_D08G005210.1	134	K	Legumin A GN=LEGA	LEGA	1	0.00484669	66.664	FQDQHQK(1)VR	3	-0.08061	1	0.963	1.103	1.196	0.931	0.984	0.963	0.882	0.135897
Ghir_D10G003560.1	287	K	Magnesium-chelatase subunit ChlI, chloroplastic GN=CHLI	CHLI	1	0.0243868	80.165	VK(1)IVEER	2	-1.0898	1	0.963	0.988	0.964	0.993	1.136	0.922	1.047	0.56684
Ghir_D13G023700.1	128	K	Mitochondrial fission 1 protein A GN=FIS1A	FIS1A	1	0.0402672	66.27	QAQSLK(1)K	2	-0.13175	1	0.963	1.02	0.947	0.985	1.026	1.032	1.039	0.22846
Ghir_A10G001230.1	129	K	Oxygen-evolving enhancer protein 3-2, chloroplastic GN=PSBQ2	PSBQ2	1	0.00216659	81.92	ESAK(1)DILGVK	2	-0.22379	1	0.963	0.995	0.958	1.063	0.975	1.011	1.046	0.186705
Ghir_D04G015520.1	115	K	Pathogenesis-related protein STH-2 GN=STH-2	STH-2	1	1.38185e-22	176.21	FEAAAGGGSLCK(1)SSMK	2	-0.55095	12	0.963	0.998	0.979	0.994	1.052	0.991	1.033	0.21722
Ghir_D08G016470.1	300	K	Pectin acetylesterase 7 GN=PAE7	PAE7	1	0.0127796	76.228	K(1)CTAAQLK	2	1.2526	1	0.963	0.879	1.055	1.006	1.084	0.969	1.056	0.41778
Ghir_A04G013130.1	861	K	Presequence protease 2, chloroplastic/mitochondrial GN=PREP2	PREP2	1	6.69278e-05	85.554	FVGK(1)FLDLLPSK	3	-0.61202	1	0.963	0.938	0.876	1.064	1.107	0.946	1.122	0.106638
Ghir_A04G015010.1	180	K	Protein HHL1, chloroplastic GN=HHL1	HHL1	1	0.0267934	77.732	TVVDK(1)VK	2	0.30749	2	0.963	0.997	1.015	1.005	1	1.014	1.015	0.4034
Ghir_D05G020740.1	616	K	Protein WEAK CHLOROPLAST MOVEMENT UNDER BLUE LIGHT 1 GN=WEB1	WEB1	1	0.0144293	61.958	SDLANTK(1)QR	2	-3.0105	1	0.963	1.027	0.868	0.982	1.051	1.044	1.077	0.23012
Ghir_D08G011400.1	290	K	Ribosome-binding factor PSRP1, chloroplastic GN=PSRP1	PSRP1	1	0.00973835	48.442	K(1)AGGYGLIIPK	3	-0.27662	1	0.963	1.018	0.845	0.962	1.031	1.1	1.094	0.24502
Ghir_D12G004160.1	263	K	Soluble inorganic pyrophosphatase 6, chloroplastic GN=PPA6	PPA6	1	0.00113725	83.883	FGLGNK(1)AANK	3	-0.17013	2	0.963	1.03	0.981	0.953	1.046	1.022	1.016	0.67962
Ghir_A05G025880.1	144	K	T-complex protein 1 subunit beta GN=CCT2	CCT2	1	0.000538752	106.26	VVDNK(1)ENAEK	2	0.88746	1	0.963	0.982	1.11	1.016	1.06	0.905	0.976	0.7225
Ghir_A02G007060.1	125	K	Thioredoxin M-type, chloroplastic GN=		1	7.86849e-23	172.42	IVCYK(1)LNTDDSPNIATK	3	-0.35769	2	0.963	1.062	0.953	0.99	1.043	0.986	1.014	0.72774
Ghir_A08G018080.1	190	K	TPR repeat-containing thioredoxin TDX GN=TDX	TDX	1	2.24145e-07	101.05	DANAALEINPDSAK(1)GYK	3	-0.005549	1	0.963	1.042	0.999	1.028	0.972	1.003	1	0.99796
Ghir_D04G003700.1	82	K	Ubiquitin-NEDD8-like protein RUB2 GN=RUB2	RUB2	1	0.0169949	87.639	VK(1)TLTGK	2	0.19498	1	0.963	0.923	0.964	0.996	1.013	1.073	1.081	0.043262
Ghir_D13G004570.1	54	K	40S ribosomal protein S29 GN=RPS29A	RPS29A	1	0.0113968	82.75	EIGFIK(1)YR	2	-0.042908	2	0.964	1.141	1.066	0.965	0.959	0.999	0.922	0.192421
Ghir_D10G013040.1	202	K	40S ribosomal protein S4 GN=RPS4	RPS4	1	4.55508e-27	162.72	HK(1)GSFETIHVQDAAGHEFATR	3	-0.22671	5	0.964	1.1	1.067	0.989	1.008	0.945	0.94	0.2398
Ghir_D02G017670.1	206	K	50S ribosomal protein L15, chloroplastic (Fragment) GN=RPL15	RPL15	1	0.00115299	101.3	AFSASAK(1)EK	3	-0.91588	2	0.964	0.9	0.938	1.037	1.022	1.047	1.108	0.0081432
Ghir_A10G012950.1	7	K	Adenosylhomocysteinase GN=SAHH	SAHH	1	0.00561325	59.731	ALSVEK(1)TAAGR	2	-0.59123	1	0.964	0.995	1.063	1.033	1	0.962	0.991	0.82072
Ghir_D02G019450.1	866	K	Alanine--tRNA ligase GN=ALATS	ALATS	1	5.23402e-05	102.52	AK(1)IAQLQNQLK	3	0.19305	1	0.964	1.056	0.912	1.075	1.006	0.959	1.037	0.53226
Ghir_D01G010280.1	502	K	ATP-dependent zinc metalloprotease FTSH, chloroplastic GN=FTSH	FTSH	1	7.97614e-08	82.517	K(1)LVAYHEAGHALVGALMPEYDPVAK	4	0.54922	1	0.964	0.942	1.106	0.988	0.964	1.05	0.997	0.98094
Ghir_D10G018920.1	109	K	Beta-D-xylosidase 1 GN=BXL1	BXL1	1	9.65544e-11	116.39	GQETPGEDPVLAGK(1)YAANYVR	3	0.0032437	1	0.964	0.857	1.036	1.076	0.984	1.017	1.077	0.27882
Ghir_D05G006650.1	428	K	Coatomer subunit beta-1 GN=At4g31480	At4g31480	1	0.00697479	64.64	EIIETNPK(1)LR	2	0.04719	1	0.964	1.006	1.041	1.069	1.004	0.927	0.996	0.92234
Ghir_D11G003700.1	41	K	Eukaryotic translation initiation factor 5A GN=		1	5.46917e-05	78.814	NRPCK(1)VVEVSTSK	3	-0.33581	2	0.964	0.998	0.929	1.004	1.035	1.022	1.059	0.062875
Ghir_D05G019010.1	89	K	Ferredoxin--NADP reductase, leaf isozyme, chloroplastic GN=PETH	PETH	1	6.16389e-05	89.624	EPYIGK(1)CLLNTK	2	-0.31737	3	0.964	0.912	0.982	0.964	1.05	1.064	1.077	0.125055
Ghir_D01G011230.1	200	K	Isoflavone reductase-like protein GN=		1	1.13323e-13	128.01	AVFNHEADIGTYTIK(1)AVDDPR	3	0.66169	1	0.964	0.986	1.116	0.925	1.059	0.991	0.97	0.64798
Ghir_D05G010000.1	52	K	L-ascorbate peroxidase 2, cytosolic GN=APX2	APX2	1	5.10033e-06	125.53	TK(1)TGGPFGTMK	2	-0.38937	7	0.964	0.93	0.993	1.028	1.038	0.997	1.061	0.057676
Ghir_D11G001970.1	161	K	Luminal-binding protein 5 GN=BIP5	BIP5	1	6.51945e-05	100.93	MK(1)ETAEAFLGK	3	-0.58943	3	0.964	1.076	0.95	0.958	0.985	1.067	1.007	0.8946
Ghir_A05G018200.1	27	K	Outer envelope pore protein 21B, chloroplastic GN=OEP21B	OEP21B	0.992482	2.29203e-06	87.062	EK(0.008)FPIDSK(0.992)THLQVQGELDTR	4	-0.21134	1	0.964	1.068	0.961	0.973	0.969	1.069	1.006	0.90234
Ghir_D11G019970.1	190	K	Oxygen-evolving enhancer protein 1, chloroplastic GN=PSBO	PSBO	1	9.74012e-23	151.21	FEEK(1)DGIDYAAVTVQLPGGER	3	-0.44046	2	0.964	1.035	1.079	0.941	0.947	1.082	0.965	0.54868
Ghir_A08G025420.1	90	K	Peroxiredoxin-2B GN=PRXIIB	PRXIIB	1	0.000282398	113.22	AWTK(1)TYPENK	2	-0.1611	3	0.964	1.015	0.973	1.072	1.035	0.923	1.026	0.63832
Ghir_D05G017830.1	119	K	Plastid-lipid-associated protein, chloroplastic GN=PAP	PAP	1	0.0102086	68.525	GLK(1)ASSETR	2	-0.40059	1	0.964	1.008	0.859	1.017	1.062	1.011	1.091	0.148515
Ghir_A05G037010.1	1365	K	PREDICTED: A-kinase anchor protein 12 isoform X1 [Gossypium arboreum]		1	4.46111e-05	76.759	TVK(1)DHEQAPVAVK	3	0.19068	1	0.964	0.871	0.981	0.985	1.069	1.045	1.1	0.095263
Ghir_D12G011630.1	148	K	PREDICTED: remorin [Theobroma cacao]		1	6.27317e-05	104.17	KAEYAETMK(1)NK	3	-0.35347	1	0.964	1.039	0.964	1	0.996	1.026	1.019	0.51712
Ghir_D08G022690.1	202	K	Probable linoleate 9S-lipoxygenase 5 GN=LOX1.5	LOX1.5	1	0.00286666	61.409	GDGTGQLK(1)TGDR	2	0.042439	1	0.964	0.989	1.012	0.923	1.068	1.034	1.02	0.71354
Ghir_A05G024100.1	139	K	Protein disulfide-isomerase GN=		1	7.79507e-05	106.32	K(1)QSGPASAELK	2	-1.1467	3	0.964	0.883	1.024	1.049	1.016	1.006	1.07	0.198441
Ghir_D12G024570.1	225	K	Reticulon-like protein B3 GN=RTNLB3	RTNLB3	1	0.00804691	83.377	AMHEIK(1)K	3	0.20497	3	0.964	0.803	0.833	1.021	1.107	1.077	1.233	0.025078
Ghir_A13G024480.1	395	K	RuBisCO large subunit-binding protein subunit alpha, chloroplastic GN=		1	5.5899e-08	113.4	K(1)ELAETDSVYDTEK	3	-0.086136	2	0.964	1.02	1.001	1.014	0.97	1.03	1.01	0.7142
Ghir_A05G021350.1	457	K	Subtilisin-like protease SBT1.7 GN=SBT1.7	SBT1.7	1	0.0292602	72.879	K(1)YISSTR	2	0.8165	1	0.964	0.994	1.059	0.973	1.018	1.008	0.994	0.86968
Ghir_A04G010940.1	300	K	Transaldolase GN=tal	tal	1	4.49726e-07	110.64	GK(1)AAVAQAALAYR	3	0.17903	2	0.964	1.018	0.822	0.935	1.067	1.1	1.106	0.27536
Ghir_D06G022740.1	134	K	30S ribosomal protein S5, chloroplastic GN=rps5	rps5	1	0.0386452	57.55	SSAFGK(1)VK	2	-2.5508	1	0.966	0.898	0.944	1.018	1.022	1.061	1.104	0.0169441
Ghir_D07G007310.1	59	K	40S ribosomal protein S7 GN=RPS7	RPS7	1	0.000450226	94.692	K(1)AVVIHVPYR	2	-0.51138	3	0.966	0.868	1.006	0.978	1.063	1.047	1.087	0.170484
Ghir_A08G015170.1	250	K	50S ribosomal protein L1, chloroplastic GN=RPL1	RPL1	1	3.31041e-05	107.79	VAGLGK(1)ILGPR	2	-0.062257	2	0.966	1.004	0.915	0.998	1.042	1.023	1.062	0.111438
Ghir_D09G008000.1	89	K	60S ribosomal protein L11-2 GN=RPL11B	RPL11B	1	0.0197456	70.552	VK(1)EYELLR	2	0.064766	2	0.966	1.07	1.047	0.93	1.024	1.014	0.963	0.43308
Ghir_D01G012860.1	149	K	ATP synthase subunit d, mitochondrial GN=At3g52300	At3g52300	1	4.18652e-16	138.91	ISTMTADEYFEK(1)HPELK	4	-0.33971	6	0.966	1.011	0.998	0.984	1.045	0.991	1.015	0.55924
Ghir_D01G010280.1	500	K	ATP-dependent zinc metalloprotease FTSH, chloroplastic GN=FTSH	FTSH	1	0.00256599	73.885	NAVVSDEK(1)K	3	0.15093	1	0.966	0.915	0.97	1.002	0.985	1.093	1.08	0.109342
Ghir_D04G010210.1	128	K	Calmodulin-like protein 6 GN=CML6	CML6	1	0.0026494	94.767	K(1)AADLEAAK	3	0.027079	4	0.966	1.079	1.007	1.027	0.988	0.966	0.977	0.56974
Ghir_D10G021420.1	96	K	Chaperonin 60 subunit beta 2, chloroplastic GN=CPN60B2	CPN60B2	1	1.02256e-08	118.76	LADLVGVTLGPK(1)GR	3	-0.90474	1	0.966	1.012	0.867	0.978	1.073	1.032	1.084	0.198802
Ghir_D11G029930.1	287	K	Chloroplast stem-loop binding protein of 41 kDa b, chloroplastic GN=CSP41B	CSP41B	1	5.17976e-07	93.371	ACAK(1)AGGFPEPEIVHYNPK	4	-0.31336	3	0.966	0.994	0.978	0.99	1.031	1.017	1.034	0.082795
Ghir_D05G013870.1	184	K	Dihydrolipoyllysine-residue acetyltransferase component 2 of pyruvate dehydrogenase complex, mitochondrial GN=At3g13930	At3g13930	1	0.0320673	60.064	GDGSK(1)EIK	2	0.1865	2	0.966	0.956	0.945	0.99	1.03	1.053	1.072	0.022517
Ghir_D11G018580.1	291	K	Ferredoxin--NADP reductase, leaf isozyme, chloroplastic GN=PETH	PETH	1	9.93802e-06	94.692	GEK(1)MYIQTR	3	0.11308	6	0.966	1.006	1.035	1.013	0.989	1.002	0.999	0.97712
Ghir_D09G020360.1	355	K	Glutamine synthetase leaf isozyme, chloroplastic GN=		1	9.88938e-27	165.49	LTGK(1)HETASIDSFSWGVANR	3	0.46972	2	0.966	0.888	1.013	0.985	1.101	0.988	1.072	0.25908
Ghir_D10G008680.1	189	K	Glyceraldehyde-3-phosphate dehydrogenase A, chloroplastic GN=GAPA	GAPA	1	0.000350667	127.56	HIQAGAK(1)K	2	-0.0062395	8	0.966	1.029	0.925	1.058	1.007	0.98	1.043	0.32954
Ghir_D08G003190.1	277	K	Heat shock cognate protein 80 GN=HSC80	HSC80	0.998994	2.19784e-10	119.96	K(0.001)PEEITK(0.999)EEYAAFYK	4	0.42477	3	0.966	0.941	0.924	1.02	1.024	1.048	1.092	0.0046048
Ghir_D11G001970.1	360	K	Luminal-binding protein 5 GN=BIP5	BIP5	1	0.0013991	88.596	AMEDAGLEK(1)R	2	0.25164	4	0.966	1.033	1.007	1.038	0.999	0.966	0.999	0.97242
Ghir_D02G014790.1	73	K	MLP-like protein 28 GN=MLP28	MLP28	1	1.54376e-12	122.33	AK(1)EVVEAVDPDKNLVTFR	4	0.090352	7	0.966	1.023	0.925	1.006	1.035	1.008	1.046	0.20636
Ghir_A07G020670.1	120	K	Nuclear transcription factor Y subunit B-3 GN=NFYB3	NFYB3	1	0.00336274	66.393	EMEGEK(1)SSMGR	2	0.20639	1	0.966	0.853	0.713	1.123	1.056	1.057	1.278	0.049197
Ghir_A08G022210.1	325	K	Probable glutamate dehydrogenase 3 GN=GSH3	GSH3	1	2.39525e-10	111.57	FIIEAANHPTDPEADEILSK(1)K	3	4.2553	2	0.966	1.089	1.035	0.965	0.99	1.008	0.959	0.33028
Ghir_D01G019830.1	365	K	Protein disulfide-isomerase GN=		1	0.000145823	74.611	VAPYVK(1)SEPIPK	3	0.41247	1	0.966	1.091	1.072	0.998	0.953	0.993	0.941	0.21602
Ghir_A13G018870.1	143	K	PsbP domain-containing protein 1, chloroplastic GN=PPD1	PPD1	1	8.48191e-06	85.837	TVEDLGPPEEAGK(1)K	3	0.63022	1	0.966	1.061	1.038	1.034	0.977	0.963	0.97	0.45048
Ghir_D11G013070.1	106	K	Ribosome-recycling factor, chloroplastic GN=RRF	RRF	1	0.000945352	111.86	MEK(1)TIETVR	2	-0.044739	2	0.966	1.008	0.85	1.041	1.059	0.993	1.095	0.163737
Ghir_D02G000840.1	141	K	Stromal 70 kDa heat shock-related protein, chloroplastic GN=HSP70	HSP70	1	0.00123003	73.435	K(1)MSEVDEESK	3	-0.069425	2	0.966	0.913	0.916	1.037	1.019	1.051	1.112	0.0064755
Ghir_A05G018660.1	202	K	Thioredoxin-like protein CDSP32, chloroplastic GN=CDSP32	CDSP32	1	2.19487e-12	172.8	LIEDHK(1)LDHK	3	-0.43631	2	0.966	0.982	1.024	0.967	1.035	1.019	1.016	0.57876
Ghir_A13G000470.1	175	K	transmembrane protein, putative [Medicago truncatula]		1	0.00343497	105.2	EAEEQDK(1)R	2	-0.44605	1	0.966	1.143	0.989	1.02	0.974	0.965	0.955	0.4767
Ghir_D01G011780.1	104	K	Alpha-amylase GN=AMY1.1	AMY1.1	1	0.000211043	71.879	GVK(1)CVADIVINHR	3	-0.74393	1	0.967	0.862	1.158	1.017	0.995	1.003	1.009	0.86392
Ghir_D13G005940.1	14	K	Ankyrin repeat domain-containing protein 2B GN=AKR2B	AKR2B	0.987772	4.23367e-11	125.45	K(0.012)PATADEK(0.988)SALETESK	3	0.21718	1	0.967	0.909	1.016	0.962	1.068	1.032	1.059	0.26818
Ghir_D01G010280.1	129	K	ATP-dependent zinc metalloprotease FTSH, chloroplastic GN=FTSH	FTSH	1	0.000250853	113.22	YSEFLNAVK(1)K	2	-1.2154	1	0.967	1.08	0.986	1.005	1.013	0.971	0.985	0.72786
Ghir_A02G009850.1	593	K	Dolichyl-diphosphooligosaccharide--protein glycosyltransferase subunit 1A GN=OST1A	OST1A	1	0.000438357	73.927	VALQQQK(1)LTALR	2	-0.7837	1	0.967	1.015	1.056	1.014	1.063	0.911	0.984	0.74776
Ghir_D12G004490.1	230	K	Elongation factor 1-gamma GN=		0.90002	0.00815544	63.734	ETK(0.1)PK(0.9)AEPK	3	-0.38573	1	0.967	0.883	1.118	1.041	1.011	0.971	1.019	0.767
Ghir_A12G006300.1	355	K	Fructose-bisphosphate aldolase 2, chloroplastic GN=FBA2	FBA2	1	0.000135902	73.057	WGGRPENVK(1)DAQEALLIR	3	0.41898	2	0.967	0.876	0.902	1.057	1.006	1.069	1.141	0.0189214
Ghir_D11G029590.1	117	K	GTP-binding protein SAR1A GN=SAR1A	SAR1A	1	7.06029e-06	86.756	YHLGLTNFTTGK(1)GK	3	0.14846	2	0.967	1.074	0.993	0.96	1.018	1.011	0.985	0.7158
Ghir_Scaffold1357G000040.1	206	K	Guanosine nucleotide diphosphate dissociation inhibitor 2 GN=GDI2	GDI2	1	1.41582e-05	109.96	YLDEPALDTVK(1)R	2	-0.84711	1	0.967	0.976	0.986	1.073	1.014	0.953	1.038	0.35752
Ghir_D12G001780.1	187	K	Heat shock 70 kDa protein, mitochondrial GN=		1	0.00784697	45.436	GVSK(1)AVITVPAYFNDAQR	3	-0.48778	1	0.967	1.129	0.953	0.953	1.002	1.028	0.978	0.7574
Ghir_D08G003190.1	625	K	Heat shock cognate protein 80 GN=HSC80	HSC80	1	0.00282729	84.507	RADAEK(1)NDK	3	-0.7259	1	0.967	0.956	1.03	0.925	0.98	1.127	1.027	0.72866
Ghir_D10G003560.1	366	K	Magnesium-chelatase subunit ChlI, chloroplastic GN=CHLI	CHLI	1	0.00854029	89.046	ALAALK(1)GR	2	-0.057093	3	0.967	0.913	1.013	1.009	1.066	0.986	1.058	0.20858
Ghir_D01G018720.1	174	K	Malate dehydrogenase, glyoxysomal GN=MDHG	MDHG	1	0.00867422	67.897	K(1)AGTYDPK	2	-0.064646	4	0.967	0.888	1.035	1.061	0.984	1.017	1.06	0.29616
Ghir_D02G021010.1	381	K	Methylmalonate-semialdehyde dehydrogenase [acylating], mitochondrial GN=ALDH6B2	ALDH6B2	1	0.0361858	50.034	GAK(1)LLLDGR	2	0.055716	1	0.967	1.133	0.922	1	0.998	0.998	0.991	0.9467
Ghir_D06G015260.1	190	K	Oil body-associated protein 2A GN=OBAP2A	OBAP2A	1	0.00706784	71.501	IDPELVK(1)K	3	-0.42533	2	0.967	1.096	1.018	1.01	0.965	0.992	0.963	0.3982
Ghir_A10G015420.1	122	K	Oxygen-evolving enhancer protein 2, chloroplastic GN=PSBP	PSBP	1	5.32166e-09	104.86	WNPSK(1)EVEYPGQVLR	3	0.97573	1	0.967	1.001	1.046	0.949	1.052	1	0.996	0.90634
Ghir_D10G018870.1	97	K	Pathogenesis-related protein STH-2 GN=STH-2	STH-2	1	0.00851958	71.153	LEK(1)ISYENR	3	0.39885	3	0.967	0.938	1.327	0.903	1.111	0.882	0.896	0.48354
Ghir_D07G001110.1	175	K	Pre-mRNA-splicing factor ISY1 GN=ISY1	ISY1	0.999992	0.00868139	57.174	TKPPPLPK(1)DR	3	-2.0273	1	0.967	1.127	0.898	1.003	1.054	0.952	1.006	0.90458
Ghir_D07G010880.1	348	K	Protein plastid transcriptionally active 16, chloroplastic GN=PTAC16	PTAC16	1	0.00255927	95.483	K(1)AYAEATAR	2	-0.17876	3	0.967	1.033	0.896	0.995	1.05	1.014	1.056	0.27088
Ghir_D08G011400.1	106	K	Ribosome-binding factor PSRP1, chloroplastic GN=PSRP1	PSRP1	1	1.42334e-10	120.77	NLELTDTVK(1)QHVEEK	3	0.13675	3	0.967	1	0.905	1.074	1.058	0.937	1.069	0.27888
Ghir_A07G018700.1	178	K	Ribulose bisphosphate carboxylase small chain, chloroplastic GN=RBCS	RBCS	1	4.43562e-15	165.64	QVQCISFIAYK(1)PK	4	-1.1676	4	0.967	1.014	0.992	0.986	1.032	1.003	1.016	0.4487
Ghir_D05G025110.1	180	K	ripening regulated protein DDTFR8 [Solanum lycopersicum]		0.99498	0.0265567	42.242	K(0.005)DASSSGAEHEVK(0.995)NV	3	1.7682	1	0.967	0.86	0.775	1.063	1.132	1.008	1.231	0.043259
Ghir_D04G017800.1	246	K	Triosephosphate isomerase, chloroplastic GN=TPIP1	TPIP1	1	0.000498358	105.65	K(1)NVSEEVASK	2	0.62324	4	0.967	0.935	0.955	1.041	1.031	1.005	1.077	0.0067015
Ghir_D01G010490.1	439	K	V-type proton ATPase subunit B2 GN=VHA-B2	VHA-B2	1	3.58976e-06	127.02	K(1)FVTQGAYDTR	3	0.047571	4	0.967	1.103	1.046	0.941	0.94	1.07	0.947	0.39458
Ghir_D01G010490.1	41	K	V-type proton ATPase subunit B2 GN=VHA-B2	VHA-B2	1	0.00102613	74.392	GPK(1)YQEIVNIR	3	0.41766	3	0.967	0.956	0.986	1.017	1.033	1.003	1.05	0.017597
Ghir_D05G002170.1	301	K	26S protease regulatory subunit 8 homolog A GN=RPT6A	RPT6A	1	0.0219264	56.936	IK(1)VLMATNR	2	-0.21055	1	0.969	1.13	1.063	0.941	0.997	0.989	0.926	0.191999
Ghir_D11G013330.1	148	K	2-methyl-6-phytyl-1,4-hydroquinone methyltransferase, chloroplastic GN=		1	0.0288075	75.696	GIK(1)EAYR	2	3.989	1	0.969	0.957	1.096	1.011	0.983	1.002	0.991	0.88464
Ghir_D05G013120.1	114	K	30S ribosomal protein S17, chloroplastic GN=RPS17	RPS17	1	0.0114887	71.425	SRPISK(1)TK	3	-0.2842	1	0.969	0.906	0.998	1.065	0.991	1.013	1.068	0.136461
Ghir_D05G016410.1	136	K	30S ribosomal protein S5, chloroplastic GN=rps5	rps5	1	0.00633153	74.962	TSAFGK(1)VTK	2	-0.40079	1	0.969	1.004	1.027	1.003	1.018	0.985	1.002	0.91552
Ghir_D04G016800.1	157	K	40S ribosomal protein S6 GN=rps6	rps6	1	0.00112114	124.98	K(1)YVNTYR	2	-0.88896	2	0.969	0.923	0.935	1.009	1.06	1.023	1.094	0.0123037
Ghir_D11G000560.1	59	K	40S ribosomal protein S7 GN=RPS7	RPS7	1	0.000232817	104.22	K(1)AVVVHVPYR	3	-2.4949	2	0.969	0.986	1.15	1.007	1.014	0.935	0.952	0.48066
Ghir_D05G028300.1	30	K	60S ribosomal protein L10 GN=RPL10	RPL10	1	0.0205997	69.825	GVPDPK(1)IR	2	0.49802	1	0.969	0.847	0.905	1.042	1.065	1.038	1.156	0.02106
Ghir_D13G024870.1	39	K	Actin-depolymerizing factor 1 GN=ADF1	ADF1	1	0.00585429	98.048	QK(1)QVVVEK	2	0.21829	1	0.969	1.14	1.058	1.008	0.944	0.971	0.923	0.196959
Ghir_A11G033230.1	13	K	Acyl-CoA-binding protein GN=		1	9.30695e-08	108.58	GLKEEFEEHAEK(1)VK	4	-0.64375	4	0.969	0.976	0.93	1.028	1.062	0.979	1.067	0.081297
Ghir_D05G023090.1	147	K	Annexin D1 GN=ANN1	ANN1	1	1.9956e-05	116.03	K(1)LLLPLVSSYR	2	0.20702	1	0.969	0.951	1.087	0.989	1.014	1.001	0.999	0.98732
Ghir_D11G023110.1	173	K	Annexin D2 GN=ANN2	ANN2	1	0.0323242	73.208	SEAK(1)ILR	2	-0.24247	1	0.969	1.033	0.981	1.008	0.984	1.023	1.011	0.65442
Ghir_D01G012860.1	116	K	ATP synthase subunit d, mitochondrial GN=At3g52300	At3g52300	1	0.00493521	85.355	EAEEK(1)SLK	3	-0.64929	4	0.969	1.061	1.036	0.973	0.997	1.003	0.97	0.35254
Ghir_D13G004360.1	159	K	Basic secretory protease (Fragments) GN=		1	1.61545e-05	85.563	ANYIPSHWVK(1)PGQGDR	3	-1.0455	1	0.969	1.014	0.913	0.949	1.066	1.044	1.056	0.3109
Ghir_A10G019690.1	77	K	Chaperonin 60 subunit beta 2, chloroplastic GN=CPN60B2	CPN60B2	1	0.00843491	86.898	K(1)LQTGVNK	2	0.64298	2	0.969	0.95	1.018	0.97	1.032	1.038	1.035	0.3134
Ghir_D10G021160.1	146	K	Cysteine proteinase inhibitor 12 GN=Os01g0270100	Os01g0270100	1	4.71401e-18	144.3	HAGDADSSASFTACDLGAK(1)K	3	0.024158	1	0.969	1.376	0.787	0.91	1.021	1.011	0.939	0.836
Ghir_D04G012850.1	193	K	Diaminopimelate epimerase, chloroplastic GN=DAPF	DAPF	1	0.0102757	49.28	VK(1)VDMGEPILK	3	-0.24599	1	0.969	1.012	0.964	1.124	0.921	0.987	1.03	0.68992
Ghir_A01G009750.1	318	K	Elongation factor 1-alpha GN=REFA1	REFA1	1	4.83122e-12	153.09	GFVASNSK(1)DDPAK	3	0.35958	8	0.969	0.954	0.966	1.009	1.013	1.039	1.06	0.0050398
Ghir_A06G006780.1	684	K	Elongation factor Ts GN=tsf	tsf	1	0.0304927	59.153	GLASAEK(1)K	2	-0.019881	1	0.969	0.751	0.933	1.078	1.102	0.998	1.198	0.093837
Ghir_D01G021730.1	278	K	Enolase GN=		1	0.000456006	110.53	QK(1)ISGDALK	3	1.2801	4	0.969	1.067	0.975	1.036	0.976	0.989	0.997	0.94432
Ghir_D08G003190.1	45	K	Heat shock cognate protein 80 GN=HSC80	HSC80	1	7.87647e-08	112.02	ELISNASDALDK(1)IR	3	4.3158	3	0.969	1.02	0.989	0.979	1.002	1.038	1.014	0.57994
Ghir_D13G023490.1	57	K	Histone H3.2 GN=B34	B34	0.996714	0.00226068	65.295	K(0.003)YQK(0.997)STELLIR	3	-0.60363	2	0.969	1.067	0.898	1.028	1.022	0.989	1.036	0.50534
Ghir_D05G023980.1	178	K	L-ascorbate peroxidase S, chloroplastic/mitochondrial GN=APXS	APXS	1	1.86197e-10	116.73	MGLNDK(1)EIVALSGAHTLGR	3	-0.37779	2	0.969	0.895	1.089	0.983	1.049	0.999	1.026	0.65586
Ghir_A02G006080.1	297	K	Late embryogenesis abundant protein D-29 GN=		1	1.76334e-08	127.52	DTIASGYESAK(1)QK	3	0.27173	1	0.969	0.924	1.064	1.08	0.978	0.971	1.024	0.67136
Ghir_D11G001970.1	120	K	Luminal-binding protein 5 GN=BIP5	BIP5	1	0.0210656	66.568	DMK(1)LVPYK	3	1.7821	2	0.969	1.127	0.956	1.014	1.01	0.956	0.976	0.72204
Ghir_D01G018720.1	337	K	Malate dehydrogenase, glyoxysomal GN=MDHG	MDHG	1	2.85638e-05	115.12	AK(1)EELAGSIQK	2	0.76366	2	0.969	0.971	0.942	0.983	1.027	1.055	1.063	0.054921
Ghir_A08G022380.1	294	K	Probable aldo-keto reductase 1 GN=AKR1	AKR1	1	3.29626e-13	165.64	NLDSNIESVK(1)VK	2	-0.32292	4	0.969	1.036	1.027	0.981	0.982	1.029	0.987	0.64402
Ghir_D03G003200.1	173	K	Probable xyloglucan endotransglucosylase/hydrolase protein 6 GN=XTH6	XTH6	1	0.00769872	91.867	VYK(1)NNEAK	2	0.62734	1	0.969	1.048	0.922	1.072	0.949	1.014	1.033	0.56306
Ghir_A01G010230.1	169	K	Proteasome subunit alpha type-1-B GN=PAF2	PAF2	1	0.000437943	109	SQAAK(1)TYLER	3	0.0065227	3	0.969	1.061	0.975	1.028	0.99	0.986	1	0.99174
Ghir_D01G019920.1	102	K	PsbP domain-containing protein 3, chloroplastic GN=PPD3	PPD3	1	0.00552474	57.785	VYTDEVNK(1)FK	3	2.205	2	0.969	0.967	0.932	1.044	0.981	1.047	1.071	0.050442
Ghir_D09G002070.1	276	K	SAL1 phosphatase GN=SAL1	SAL1	1	0.0103098	80.294	FPHK(1)GYR	3	-0.25566	1	0.969	0.847	0.791	1.038	1.045	1.117	1.227	0.03146
Ghir_D02G000840.1	199	K	Stromal 70 kDa heat shock-related protein, chloroplastic GN=HSP70	HSP70	1	0.00369477	105.98	FLNDK(1)VTK	2	-0.32712	3	0.969	1.004	0.955	1.028	1.026	0.987	1.039	0.129624
Ghir_D07G015890.1	337	K	Transketolase-2, chloroplastic GN=TKL-2	TKL-2	1	1.29347e-46	192.12	VTTTIGYGSPNK(1)ANSYSVHGSALGAK	3	0.25591	3	0.969	0.977	0.887	1.049	1.054	0.987	1.091	0.080179
Ghir_A02G009250.1	238	K	2,3-bisphosphoglycerate-independent phosphoglycerate mutase GN=PGM1	PGM1	1	2.84451e-15	150.39	GEAPHK(1)FTNAVEAVK	3	0.47118	2	0.97	0.944	0.95	0.951	1.022	1.101	1.073	0.184203
Ghir_D11G006920.1	49	K	30S ribosomal protein S3, chloroplastic GN=rps3	rps3	1	0.0301554	61.691	NYVQK(1)NTR	2	-0.34004	1	0.97	0.986	0.83	0.973	1.043	1.097	1.117	0.157755
Ghir_A08G015170.1	134	K	50S ribosomal protein L1, chloroplastic GN=RPL1	RPL1	1	0.00423088	103.55	FLEIQK(1)LR	2	0.026705	1	0.97	1.071	0.878	0.997	1.034	1.015	1.044	0.47646
Ghir_A05G014590.1	466	K	Alanine aminotransferase 2, mitochondrial GN=ALAAT2	ALAAT2	1	8.16925e-05	120.77	K(1)APDAYYCQR	2	-0.6247	1	0.97	0.885	0.942	1.054	1.046	1.008	1.111	0.025097
Ghir_D08G003010.1	252	K	Aspartic proteinase A1 GN=APA1	APA1	1	3.24887e-08	101.75	NPEDDVGGEVVFGGMDPK(1)HYK	3	-0.48919	1	0.97	1.052	1.073	1.058	0.963	0.939	0.956	0.39868
Ghir_D08G006050.1	402	K	Carotenoid 9,10(9',10')-cleavage dioxygenase 1 GN=CCD1	CCD1	1	0.0426626	54.066	SGLASQK(1)K	2	0.58826	1	0.97	1.033	1.052	0.958	1.029	0.994	0.976	0.49042
Ghir_A13G002210.1	162	K	Chlorophyll a-b binding protein 6A, chloroplastic GN=CAB6A	CAB6A	1	0.0191831	71.03	SMEK(1)DTEK	2	-0.28855	1	0.97	0.906	0.998	0.985	1.006	1.08	1.069	0.17248
Ghir_D11G029930.1	110	K	Chloroplast stem-loop binding protein of 41 kDa b, chloroplastic GN=CSP41B	CSP41B	1	2.04207e-07	147.19	ILHLK(1)GDR	2	-0.31184	5	0.97	1.003	1.002	1.007	1.004	1.008	1.015	0.31248
Ghir_D10G007890.1	104	K	Cytochrome c oxidase subunit 5b-2, mitochondrial GN=COX5B-2	COX5B-2	1	3.6698e-06	97.297	EAPAVVK(1)SYYDK	2	-0.55434	4	0.97	0.945	0.999	1.04	0.995	1.014	1.046	0.091677
Ghir_A08G022400.1	48	K	GDP-mannose 3,5-epimerase 1 GN=GME-1	GME-1	1	0.00165045	58.658	LK(1)SEGHYIIASDWK	3	0.85913	1	0.97	1.143	1.041	1.064	0.874	0.99	0.928	0.36938
Ghir_D11G016760.1	78	K	Glutathione S-transferase F9 GN=GSTF9	GSTF9	1	1.15461e-05	115.33	YK(1)SQGTDLLGK	3	-1.8932	2	0.97	0.982	0.987	1.013	0.999	1.025	1.033	0.022261
Ghir_D04G008460.1	62	K	Glyceraldehyde-3-phosphate dehydrogenase 2, cytosolic GN=GAPC2	GAPC2	1	0.00707282	106.04	HHELK(1)VK	2	0.057522	4	0.97	1.053	1.044	1.02	0.999	0.955	0.97	0.40126
Ghir_D13G025490.1	464	K	Heat shock 70 kDa protein GN=HSP70	HSP70	1	0.00471579	51.566	DNNLLGK(1)FELTGIPPAPR	3	-0.062013	1	0.97	0.994	0.961	1.037	0.991	1.015	1.04	0.075241
Ghir_D01G000840.1	176	K	Kynurenine formamidase GN=kynB	kynB	1	9.04749e-07	92.439	K(1)EFDSSYVGFTTDGAR	3	1.1578	1	0.97	0.86	0.952	1.092	1.037	0.985	1.119	0.076897
Ghir_A06G009660.1	55	K	NADP-dependent malic enzyme GN=		1	0.00133826	107.79	GLAFTEK(1)ER	2	0.87286	2	0.97	1.027	1.002	0.956	1	1.053	1.003	0.93488
Ghir_A10G001230.1	107	K	Oxygen-evolving enhancer protein 3-2, chloroplastic GN=PSBQ2	PSBQ2	1	0.000651843	114.89	DLDLAYK(1)DR	2	-0.037505	7	0.97	0.894	0.905	1.066	1.036	1.017	1.126	0.0143642
Ghir_D08G026300.1	216	K	Peroxisomal fatty acid beta-oxidation multifunctional protein AIM1 GN=AIM1	AIM1	1	0.000473981	86.803	TDK(1)IGSLSEAR	2	0.85611	1	0.97	0.983	1.061	1.052	0.976	0.972	0.995	0.91068
Ghir_A01G002280.1	173	K	Photosynthetic NDH subunit of lumenal location 5, chloroplastic GN=PNSL5	PNSL5	1	5.21297e-05	131.41	TFK(1)DENFK	2	0.51835	4	0.97	0.992	0.976	1.003	1.029	1.004	1.033	0.037658
Ghir_D08G012400.1	438	K	Photosystem II CP47 reaction center protein GN=psbB	psbB	1	0.00011389	117.86	ATLK(1)SDGVFR	3	-0.15176	9	0.97	1.08	0.995	0.985	1.007	0.993	0.98	0.59826
Ghir_D11G006000.1	218	K	Probable ATP synthase 24 kDa subunit, mitochondrial GN=At2g21870	At2g21870	1	7.59254e-07	129.89	DALEAMETQK(1)K	3	0.28532	1	0.97	0.942	0.998	1.05	0.928	1.073	1.048	0.39782
Ghir_A11G024570.1	207	K	Protein GrpE GN=grpE	grpE	1	0.0259419	65.278	VK(1)TEGEEK	2	-1.5805	2	0.97	0.912	0.949	1.034	0.999	1.057	1.091	0.022961
Ghir_D07G010880.1	386	K	Protein plastid transcriptionally active 16, chloroplastic GN=PTAC16	PTAC16	1	0.00906338	85.355	K(1)LSEQEAK	2	0.16778	2	0.97	0.904	0.87	1.02	1.016	1.097	1.142	0.030321
Ghir_D06G016870.1	173	K	Putative lactoylglutathione lyase GN=		1	0.00133488	93.649	FYEK(1)ALGMK	2	-0.8179	3	0.97	1.009	1.073	1.002	0.945	1.033	0.976	0.57922
Ghir_A08G014770.1	302	K	RGG repeats nuclear RNA binding protein B GN=RGGB	RGGB	1	5.78126e-13	137.45	K(1)SVSINEFLKPAEGER	3	0.30678	2	0.97	1.012	0.904	1.024	0.971	1.067	1.061	0.23622
Ghir_D10G025080.1	390	K	Ribulose bisphosphate carboxylase/oxygenase activase 2, chloroplastic GN=RCA2	RCA2	1	2.0378e-09	116.06	EGPPSFEQPK(1)MTIEK	4	-0.23163	11	0.97	0.95	0.922	1.024	1.017	1.042	1.085	0.0076427
Ghir_A10G014810.1	461	K	T-complex protein 1 subunit alpha GN=CCT1	CCT1	1	0.0349447	46.068	DATELVAK(1)LR	2	-0.54748	1	0.97	1.074	1.084	0.989	1.031	0.924	0.941	0.27526
Ghir_A01G007500.1	164	K	Trigger factor-like protein TIG, Chloroplastic GN=TIG	TIG	1	0.00323078	90.15	ATVESILK(1)R	2	-0.7542	2	0.97	1.011	0.956	0.988	1.007	1.042	1.034	0.21664
Ghir_D09G010760.1	348	K	Tryptophan--tRNA ligase, cytoplasmic GN=At3g04600	At3g04600	1	0.0363453	68.625	K(1)EYGAGR	2	-0.59314	1	0.97	1.041	0.989	0.989	0.99	1.029	1.003	0.91136
Ghir_A04G008260.1	55	K	V-type proton ATPase subunit G GN=VATG	VATG	1	0.0123193	65.241	AQVEK(1)EFQR	2	-0.016813	1	0.97	0.916	0.986	0.932	1.112	1.027	1.069	0.30894
Ghir_D06G008550.1	115	K	20 kDa chaperonin, chloroplastic GN=CPN20	CPN20	1	2.28684e-08	142.45	TIGNTK(1)LESSVK	2	0.4084	3	0.972	0.986	0.935	0.988	1.014	1.057	1.057	0.092337
Ghir_A05G015400.1	102	K	3-oxoacyl-[acyl-carrier-protein] synthase I, chloroplastic GN=KAS1	KAS1	1	0.00899619	70.412	FDASK(1)FPTR	2	-0.4541	2	0.972	0.889	0.984	1.011	1.032	1.04	1.084	0.069958
Ghir_D08G025250.1	24	K	40S ribosomal protein S19-3 GN=RPS19C	RPS19C	1	0.00388522	85.272	AYAAHLK(1)R	3	0.26286	2	0.972	0.879	0.953	1.037	1.02	1.048	1.107	0.031724
Ghir_D13G013860.1	24	K	40S ribosomal protein S19-3 GN=RPS19C	RPS19C	1	0.00388522	85.272	AYAAHLK(1)R	3	0.26286	2	0.972	0.879	0.953	1.037	1.02	1.048	1.107	0.031724
Ghir_A09G005640.1	158	K	40S ribosomal protein S7 GN=RPS7	RPS7	1	0.0403524	56.916	VYLDPK(1)ER	2	-0.81318	1	0.972	0.903	0.925	1.067	1.022	1.015	1.109	0.0180754
Ghir_A04G004020.1	170	K	50S ribosomal protein L2, chloroplastic GN=rpl2-A	rpl2-A	1	0.0416685	68.224	LIAK(1)EGK	2	-0.61165	1	0.972	1.039	1.136	0.933	0.981	1.02	0.932	0.25708
Ghir_D13G017980.1	27	K	5-methyltetrahydropteroyltriglutamate--homocysteine methyltransferase GN=METE	METE	1	9.51302e-07	140.16	FALESFWDK(1)K	2	0.61593	2	0.972	1.136	0.962	1.037	0.85	1.082	0.967	0.71552
Ghir_D09G011130.1	213	K	60S ribosomal protein L7-4 GN=RPL7D	RPL7D	1	0.0327152	41.652	APLGGLK(1)K	3	0.7725	1	0.972	0.915	0.861	1.112	1.003	1.014	1.139	0.053396
Ghir_D03G018500.1	140	K	Acetylornithine deacetylase GN=At4g17830	At4g17830	1	0.00885538	102	LAETK(1)PK	2	-1.0204	2	0.972	0.959	1.038	0.978	1.02	1.025	1.018	0.55536
Ghir_D09G025260.1	230	K	Adenylate kinase 4 GN=ADK-B	ADK-B	1	0.00727407	72.789	LHAEK(1)PQK	3	-0.16384	1	0.972	0.929	1.038	1.007	0.979	1.051	1.033	0.43162
Ghir_A13G006350.1	33	K	Ankyrin repeat domain-containing protein 2A GN=AKR2A	AKR2A	0.999976	0.0059433	56.087	SSKPETSTTEK(1)K	3	0.43482	1	0.972	0.995	0.99	0.952	1.025	1.052	1.024	0.49222
Ghir_D03G008190.1	61	K	ATP synthase subunit alpha, chloroplastic GN=atpA	atpA	1	0.000477001	93.623	VGSAAQIK(1)AMK	3	0.11468	4	0.972	1.099	1.075	0.935	1.014	0.988	0.934	0.20358
Ghir_D04G005840.1	180	K	Carbonic anhydrase, chloroplastic GN=		1	6.33565e-05	66.467	TK(1)VQAEHGGEPLGVQCTHCEK	4	-0.64657	1	0.972	0.734	0.764	1.139	1.193	0.936	1.323	0.069976
Ghir_D10G021420.1	486	K	Chaperonin 60 subunit beta 2, chloroplastic GN=CPN60B2	CPN60B2	1	0.00140902	107.06	LASK(1)VDAIK	3	0.28296	3	0.972	0.979	0.899	1.023	1.031	1.027	1.081	0.102863
Ghir_A13G015660.1	106	K	Chlorophyll a-b binding protein 8, chloroplastic GN=CAB8	CAB8	1	1.49163e-13	115.01	YLGGSGEPAYPGGPLFNPLGFGK(1)DEK	4	-0.88043	4	0.972	0.894	0.916	1.074	1.006	1.034	1.119	0.022443
Ghir_D02G006100.1	446	K	Dihydrolipoyl dehydrogenase 1, mitochondrial GN=LPD1	LPD1	1	0.00572077	78.342	ILADK(1)ETDK	3	1.1192	2	0.972	1.024	0.868	1.019	1.006	1.048	1.073	0.22186
Ghir_D05G006850.1	68	K	EH domain-containing and endocytosis protein 1 GN=EDE1	EDE1	1	0.032848	72.928	TK(1)DEMIK	2	-0.5641	1	0.972	1.014	0.918	1.075	0.982	0.996	1.051	0.28146
Ghir_A01G018710.1	960	K	Ferredoxin-dependent glutamate synthase 1, chloroplastic/mitochondrial GN=GLU1	GLU1	1	0.00104363	110.84	DLLEFK(1)SNR	2	-0.07996	2	0.972	0.97	1.039	0.977	1.034	1.006	1.012	0.68312
Ghir_A09G017580.1	230	K	Ferritin-3, chloroplastic GN=		1	0.00106274	94.538	K(1)ISDYVSQLR	2	2.5459	1	0.972	0.977	0.996	1.062	1.001	0.97	1.03	0.35548
Ghir_D07G021050.1	366	K	Glucose-1-phosphate adenylyltransferase small subunit 2, chloroplastic GN=AGPP	AGPP	1	0.0189275	50.897	K(1)PVPDFSFYDR	2	-0.027682	1	0.972	1.094	0.935	0.993	1.003	1.011	1.002	0.93724
Ghir_D07G005460.1	185	K	Glutamate-1-semialdehyde 2,1-aminomutase 2, chloroplastic GN=GSA2	GSA2	1	8.63918e-05	72.21	IIK(1)FEGCYHGHADPFLVK	4	-0.45504	1	0.972	0.892	1.198	1.007	1.022	0.949	0.973	0.83164
Ghir_D04G008460.1	265	K	Glyceraldehyde-3-phosphate dehydrogenase 2, cytosolic GN=GAPC2	GAPC2	1	3.47082e-10	151.74	AAIK(1)AESEGNLK	2	0.0013663	3	0.972	1.026	0.912	1.052	1.066	0.933	1.048	0.43876
Ghir_D07G006750.1	52	K	Guanine nucleotide-binding protein subunit beta-like protein GN=GB1	GB1	1	0.00791389	72.096	DEK(1)TYGVPR	2	-0.83289	1	0.972	1.086	0.987	0.948	1.026	1.011	0.98	0.67268
Ghir_D12G001780.1	205	K	Heat shock 70 kDa protein, mitochondrial GN=		1	0.0125516	80.231	QATK(1)DAGR	2	-0.2237	1	0.972	0.956	0.898	1.172	0.992	0.925	1.093	0.31816
Ghir_D02G004610.1	178	K	Heterogeneous nuclear ribonucleoprotein 1 GN=RNP1	RNP1	1	4.01434e-06	95.264	SFHDLNGK(1)QVEVK	3	-0.03503	1	0.972	1.008	0.967	1.049	1	0.985	1.03	0.27792
Ghir_A05G014610.1	317	K	Pectinesterase 3 GN=		1	1.71353e-32	192.6	DITFQNTAGPSK(1)HQAVALR	3	-0.097255	2	0.972	0.916	1.055	1.008	0.963	1.063	1.031	0.56446
Ghir_A12G004210.1	62	K	PREDICTED: kinesin-like protein KIN-7M, chloroplastic [Camelina sativa]		1	1.61358e-05	134.26	IVHK(1)THEK	3	0.58446	2	0.972	1.03	0.919	0.993	0.966	1.086	1.042	0.4397
Ghir_D13G016750.1	52	K	Probable glutathione S-transferase GN=		1	4.22361e-06	89.46	SDLLLQMNPVHK(1)K	3	0.053495	1	0.972	0.992	1.076	0.999	1.044	0.945	0.983	0.70698
Ghir_D03G003200.1	45	K	Probable xyloglucan endotransglucosylase/hydrolase protein 6 GN=XTH6	XTH6	1	5.80137e-10	116.78	ITWSDSHIK(1)QIDGGR	3	-0.41861	2	0.972	1.115	1.026	0.984	0.968	0.999	0.948	0.2735
Ghir_D10G004380.1	69	K	Programmed cell death protein 5 GN=Pdcd5	Pdcd5	1	0.0114451	82.645	IALVK(1)PEK	2	-0.29194	1	0.972	0.983	1.147	0.998	1.022	0.938	0.954	0.48702
Ghir_A03G017150.1	43	K	Prohibitin-1, mitochondrial GN=PHB1	PHB1	1	2.508e-10	118.21	VLTRPK(1)STQLTEIYR	3	-0.18203	1	0.972	1.127	1.101	0.929	1.028	0.952	0.909	0.16272
Ghir_A06G004720.1	993	K	Protein transport protein Sec24-like At4g32640 GN=At4g32640	At4g32640	1	0.00228134	77.387	K(1)FNDVVNVVR	2	0.64383	1	0.972	1.008	1.066	0.967	1.021	0.996	0.98	0.55358
Ghir_A08G014770.1	291	K	RGG repeats nuclear RNA binding protein B GN=RGGB	RGGB	1	0.01532	55.467	K(1)EAYDREER	3	0.25246	2	0.972	0.971	0.964	1.073	0.95	1.03	1.05	0.31464
Ghir_D02G007500.1	115	K	Thioredoxin M-type, chloroplastic GN=		1	7.23529e-07	95.57	VIEPVIAELAK(1)EYAGK	3	-0.64688	2	0.972	0.904	0.909	1.02	1.04	1.054	1.118	0.0112215
Ghir_D12G006090.1	406	K	3-dehydroquinate synthase, chloroplastic GN=DHQS	DHQS	1	0.024655	63.734	K(1)VADGLLR	2	-0.66939	1	0.973	1.202	0.921	1.057	0.953	0.948	0.955	0.67388
Ghir_D11G022930.1	67	K	50S ribosomal protein L29, chloroplastic GN=RPL29	RPL29	1	0.0203605	70.028	EEEMK(1)EIR	2	-1.2754	1	0.973	0.97	0.975	1.015	1.02	1.012	1.044	9.7006e-05
Ghir_D12G014180.1	10	K	60S ribosomal protein L22-2 GN=RPL22B	RPL22B	1	0.0146089	61.679	GAAVGPK(1)GK	2	0.5169	1	0.973	1.1	0.922	0.995	1.011	1.002	1.004	0.90516
Ghir_A05G017570.1	153	K	Aminomethyltransferase, mitochondrial GN=GDCST	GDCST	1	3.01079e-14	172.57	DK(1)DLAHIEEHMK	3	-0.37586	5	0.973	0.971	0.975	1.03	1.01	1.006	1.044	0.0045027
Ghir_D10G021420.1	519	K	Chaperonin 60 subunit beta 2, chloroplastic GN=CPN60B2	CPN60B2	1	1.47248e-19	173.03	LIAK(1)NAGVNGSVVSEK	3	0.26772	2	0.973	1.076	1.032	0.993	1.012	0.962	0.963	0.32048
Ghir_D11G029930.1	103	K	Chloroplast stem-loop binding protein of 41 kDa b, chloroplastic GN=CSP41B	CSP41B	1	6.06842e-10	108.96	GKAPVTQQLPGESDSDYAEFK(1)SK	3	-0.65025	6	0.973	0.888	0.898	1.135	0.97	1.019	1.132	0.087502
Ghir_D11G006590.1	287	K	Dihydroorotase, mitochondrial GN=PYR4	PYR4	1	4.58873e-09	126.32	FFLGTDSAPHEK(1)QR	3	-0.2928	1	0.973	0.895	0.989	1.012	1.029	1.036	1.077	0.076982
Ghir_D10G005790.1	384	K	DUF936 family protein [Medicago truncatula]		1	0.0211725	60.682	K(1)GLIHDK	3	0.36161	1	0.973	0.807	0.975	1.043	1.018	1.067	1.135	0.111399
Ghir_D06G007850.1	156	K	esterase/lipase/thioesterase family protein [Populus trichocarpa]		1	0.0128767	64.374	NK(1)TGGVEYR	2	-0.42911	1	0.973	0.98	0.942	0.966	1.025	1.067	1.056	0.159437
Ghir_A01G018710.1	1382	K	Ferredoxin-dependent glutamate synthase 1, chloroplastic/mitochondrial GN=GLU1	GLU1	1	0.00403561	87.667	TIK(1)IYNVDR	2	0.22418	2	0.973	1.033	1.05	1.008	0.947	1.023	0.974	0.47802
Ghir_D05G019010.1	270	K	Ferredoxin--NADP reductase, leaf isozyme, chloroplastic GN=PETH	PETH	1	0.00417404	109.48	EK(1)APNNLR	2	0.51804	3	0.973	0.995	0.982	0.975	1.051	1.006	1.028	0.30054
Ghir_A03G009050.1	571	K	Isoflavone reductase-like protein GN=		1	0.000923613	98.898	TAFATK(1)AQIR	2	0.26423	1	0.973	1.047	0.936	0.962	1.057	1.01	1.025	0.59296
Ghir_A02G006080.1	235	K	Late embryogenesis abundant protein D-29 GN=		0.998397	1.61908e-05	103.83	K(0.002)AEEAK(0.998)EVVAEK	3	-0.33849	2	0.973	1.003	1.035	0.926	1.073	1.004	0.997	0.93268
Ghir_D08G002740.1	166	K	Multiple organellar RNA editing factor 9, chloroplastic GN=MORF9	MORF9	1	0.0170479	72.848	NK(1)DYGGDK	2	-0.67552	1	0.973	0.889	0.933	1.088	1.047	0.971	1.111	0.068303
Ghir_A09G005540.1	88	K	NADH dehydrogenase [ubiquinone] 1 beta subcomplex subunit 10-B GN=At3g18410	At3g18410	1	0.0374034	49.444	GIGWGK(1)DGR	2	0.082093	1	0.973	1.048	1.009	1.028	1.007	0.957	0.987	0.69766
Ghir_A05G039300.1	231	K	Oxygen-evolving enhancer protein 2, chloroplastic GN=PSBP	PSBP	1	2.74725e-22	166.92	TADGDEGGKHQLITATVNNGK(1)LYICK	4	-0.14141	7	0.973	1.017	0.935	1.052	1.007	0.983	1.04	0.27724
Ghir_A05G017330.1	151	K	Oxygen-evolving enhancer protein 3-2, chloroplastic GN=PSBQ2	PSBQ2	1	0.00191096	70.54	K(1)AWPYVQNDLR	2	0.50148	1	0.973	0.856	0.927	0.964	1.119	1.046	1.135	0.09088
Ghir_D08G026820.1	127	K	Peroxiredoxin Q, chloroplastic GN=PRXQ	PRXQ	1	8.75707e-20	159.26	K(1)AGAEVIGISVDSAESHK	3	1.6404	2	0.973	0.968	1.03	1.072	0.981	0.966	1.016	0.7071
Ghir_D01G009230.1	192	K	Phosphoglycerate kinase, cytosolic GN=		1	0.000330145	89.44	K(1)PFAAIVGGSK	3	-0.4089	2	0.973	1.021	1.058	0.993	0.995	0.992	0.976	0.43878
Ghir_D05G013100.1	137	K	Photosystem I reaction center subunit VI, chloroplastic GN=PSAH	PSAH	1	0.00181044	66.056	GPQLPPK(1)PGPR	3	-0.48741	6	0.973	0.994	0.942	1.016	0.989	1.046	1.049	0.10152
Ghir_D02G019560.1	109	K	Porphobilinogen deaminase, chloroplastic GN=HEMC	HEMC	1	0.000561587	92.538	IVVIK(1)TTGDK	3	-0.41198	2	0.973	1.07	0.862	0.993	0.987	1.072	1.051	0.48262
Ghir_D04G007820.1	425	K	Probable alpha-mannosidase At5g13980 GN=At5g13980	At5g13980	1	0.000146742	110.39	QHVANDYAK(1)R	3	0.34151	2	0.973	0.998	0.973	1.099	0.966	0.968	1.03	0.55458
Ghir_A07G010820.1	447	K	Protein plastid transcriptionally active 16, chloroplastic GN=PTAC16	PTAC16	1	0.0219715	68.657	APNEEK(1)PK	3	0.092588	3	0.973	0.979	0.873	1.042	1.006	1.043	1.094	0.079837
Ghir_D07G010880.1	447	K	Protein plastid transcriptionally active 16, chloroplastic GN=PTAC16	PTAC16	1	0.0219715	68.657	APNEEK(1)PK	3	0.092588	3	0.973	0.979	0.873	1.042	1.006	1.043	1.094	0.079837
Ghir_D05G033190.1	243	K	Pyruvate dehydrogenase E1 component subunit alpha-2, mitochondrial GN=IAR4	IAR4	1	0.0007453	113.93	AAK(1)SPAYYK	3	-0.82028	3	0.973	0.965	1.046	1.037	1.019	0.959	1.01	0.77966
Ghir_D01G018730.1	170	K	Serine--tRNA ligase, cytoplasmic GN=At5g27470	At5g27470	1	0.0018038	86.014	GYYLK(1)GDGVR	2	-0.019087	1	0.973	1.008	0.898	1.085	1.011	0.97	1.065	0.25372
Ghir_D02G000840.1	120	K	Stromal 70 kDa heat shock-related protein, chloroplastic GN=HSP70	HSP70	1	0.013749	74.184	LVGQIAK(1)R	2	-0.75633	3	0.973	0.998	0.995	0.996	0.978	1.049	1.019	0.45298
Ghir_A07G003050.1	58	K	Temperature-induced lipocalin-1 GN=TIL	TIL	1	0.000606225	101.53	K(1)DSIEGTAYK	3	-0.2818	3	0.973	1.006	0.932	1.007	1.021	1.023	1.048	0.104481
Ghir_D08G005980.1	86	K	Thylakoid lumenal 19 kDa protein, chloroplastic GN=At3g63540	At3g63540	1	0.00504446	52.172	K(1)ASAEYVYDVPDGWK	3	-0.09005	1	0.973	0.986	1.076	0.999	1.022	0.968	0.985	0.70178
Ghir_A11G017920.1	407	K	UTP--glucose-1-phosphate uridylyltransferase GN=UGPA	UGPA	1	4.15477e-07	100.68	FK(1)SIPSIIELDSLK	3	-1.2253	1	0.973	1.029	0.989	1.006	1.038	0.967	1.007	0.81696
Ghir_D07G023880.1	153	K	50S ribosomal protein L12-1, chloroplastic GN=RPL12A	RPL12A	1	4.0985e-05	105.03	EAK(1)ELIEGLPK	2	0.32303	4	0.974	0.964	0.984	1.001	1.027	1.018	1.042	0.01228
Ghir_D08G001410.1	147	K	50S ribosomal protein L12-1, chloroplastic GN=RPL12A	RPL12A	1	4.0985e-05	105.03	EAK(1)ELIEGLPK	2	0.32303	4	0.974	0.964	0.984	1.001	1.027	1.018	1.042	0.01228
Ghir_A06G016010.1	347	K	ATP synthase gamma chain, chloroplastic GN=ATPC	ATPC	1	0.000367755	111.61	K(1)TLSIVYNR	3	-0.45021	4	0.974	1.012	0.959	1.027	1.027	0.979	1.03	0.26228
Ghir_D08G016370.1	262	K	ATP-dependent Clp protease proteolytic subunit 4, chloroplastic GN=CLPP4	CLPP4	0.999973	0.000805552	64.565	VK(1)ASLNYEEISKDPR	3	0.2675	1	0.974	1.02	0.973	1.015	0.981	1.025	1.018	0.42632
Ghir_D09G020460.1	393	K	Chaperonin CPN60-2, mitochondrial GN=CPN60-2	CPN60-2	1	5.26673e-14	160.18	SAIELSTSDYDK(1)EK	3	0.42917	2	0.974	1.026	0.975	1.004	1.068	0.946	1.014	0.7481
Ghir_D08G027520.1	190	K	DEAD-box ATP-dependent RNA helicase 56 GN=RH56	RH56	0.999209	0.0205148	46.88	DK(0.001)DLSLK(0.999)NVR	3	-1.1772	1	0.974	1.011	0.949	1.065	1.026	0.947	1.035	0.43506
Ghir_D04G011350.1	106	K	Fructose-bisphosphate aldolase 6, cytosolic GN=FBA6	FBA6	1	0.000130816	80.507	VDK(1)GTVELNGTNR	2	0.18023	1	0.974	0.991	1.101	0.967	1.085	0.924	0.971	0.6434
Ghir_D01G009850.1	158	K	Glyceraldehyde-3-phosphate dehydrogenase B, chloroplastic GN=GAPB	GAPB	1	6.88993e-11	126.77	IVDNETISVDGK(1)PIK	3	0.63471	4	0.974	0.968	0.953	1.012	1.022	1.025	1.057	0.00186405
Ghir_A07G025060.1	319	K	Glyceraldehyde-3-phosphate dehydrogenase GAPA2, chloroplastic GN=GAPA2	GAPA2	1	6.88591e-07	128.22	K(1)TFAEEVNAAFR	2	-0.7034	1	0.974	1.091	1.086	0.938	0.902	1.092	0.93	0.3437
Ghir_A09G003200.1	52	K	Heterogeneous nuclear ribonucleoprotein 1 GN=RNP1	RNP1	1	0.00529353	80.706	GAAGSK(1)DFK	2	0.79313	1	0.974	1.111	1.041	0.952	1.047	0.947	0.942	0.30444
Ghir_A02G005240.1	6	K	Major allergen Pru ar 1 GN=		1	5.95591e-10	115.8	GVFTK(1)EAEVSTPLPPAK	3	0.27179	3	0.974	1.024	0.964	0.998	1.031	0.996	1.021	0.38344
Ghir_A05G013160.1	387	K	MAR-binding filament-like protein 1-1 GN=MFP1-1	MFP1-1	1	2.41027e-07	102.65	LK(1)EELLVAEETLAK	3	-0.62791	1	0.974	1.039	0.936	0.92	1.052	1.06	1.028	0.65478
Ghir_A06G009660.1	154	K	NADP-dependent malic enzyme GN=		1	0.00821082	90.15	GK(1)ILEVLK	2	0.54142	1	0.974	0.986	1.063	1.011	0.981	1.003	0.991	0.77916
Ghir_A02G001080.1	277	K	Natterin-4 GN=		1	2.50104e-20	157.57	IPSVTK(1)EAYLNVVEPVLSR	2	1.9506	4	0.974	0.992	1.221	0.914	0.926	1.076	0.915	0.38918
Ghir_A02G002900.1	85	K	Non-specific lipid-transfer protein 1 GN=		1	0.00019008	73.881	IK(1)GNLAETLPAK	3	-0.2758	2	0.974	0.906	1.073	0.996	1.043	0.991	1.026	0.61786
Ghir_A11G019900.1	105	K	Oxygen-evolving enhancer protein 1, chloroplastic GN=PSBO	PSBO	1	2.43212e-42	188.8	TYMEVK(1)GTGTANQCPTIDGGVDSFAFKPGK	4	-0.057323	8	0.974	0.932	0.938	0.996	1.046	1.042	1.084	0.0179042
Ghir_D11G019970.1	105	K	Oxygen-evolving enhancer protein 1, chloroplastic GN=PSBO	PSBO	1	2.43212e-42	188.8	TYMEVK(1)GTGTANQCPTIDGGVDSFAFKPGK	4	-0.057323	8	0.974	0.932	0.938	0.996	1.046	1.042	1.084	0.0179042
Ghir_D05G014410.1	208	K	Pectinesterase 3 GN=		1	1.27447e-05	111.83	EVLIDGEK(1)YVEK	2	-0.14959	3	0.974	0.971	0.902	1.051	1.003	1.028	1.083	0.048898
Ghir_A02G003190.1	138	K	Photosystem I reaction center subunit II, chloroplastic GN=psaD	psaD	1	0.00205113	80.312	K(1)EQCLALGTR	2	0.20858	3	0.974	1.036	1.002	0.993	0.966	1.04	0.996	0.88068
Ghir_A08G022380.1	133	K	Probable aldo-keto reductase 1 GN=AKR1	AKR1	1	2.0314e-08	142.45	K(1)TPIEDTMEELKK	3	-0.12373	5	0.974	0.982	0.964	0.982	1.056	1.009	1.043	0.126082
Ghir_A09G001040.1	185	K	Probable mitochondrial-processing peptidase subunit beta, mitochondrial GN=At3g02090	At3g02090	1	0.0345574	59.067	VMDK(1)DVFK	2	-0.44525	2	0.974	1.012	0.978	1.026	0.988	1.01	1.02	0.2867
Ghir_A12G013670.1	226	K	Probable protein disulfide-isomerase A6 GN=		1	1.74381e-06	122.64	GNK(1)AGEDYDGGR	2	-0.26074	1	0.974	1.237	0.982	0.858	1.03	1.024	0.912	0.41632
Ghir_D05G036730.1	334	K	Protochlorophyllide reductase, chloroplastic GN=PORA	PORA	1	4.0301e-09	111.22	YITK(1)GFVSEEEAGKR	3	-0.40986	2	0.974	0.929	0.916	1.04	1.013	1.041	1.098	0.0105764
Ghir_A08G003180.1	120	K	Putative 4-hydroxy-4-methyl-2-oxoglutarate aldolase 3 GN=At5g56260	At5g56260	1	0.000373084	67.902	AIGEK(1)HAPISIAGTLIR	3	0.181	1	0.974	1.008	1.019	0.992	1.027	0.987	1.002	0.93138
Ghir_A08G014770.1	253	K	RGG repeats nuclear RNA binding protein B GN=RGGB	RGGB	1	0.00125362	93.623	ALQALK(1)IEER	2	0.70486	1	0.974	0.988	0.981	0.966	1.019	1.051	1.032	0.28872
Ghir_D02G000840.1	616	K	Stromal 70 kDa heat shock-related protein, chloroplastic GN=HSP70	HSP70	1	0.00645305	54.343	ELGDK(1)VPGPVK	3	-0.082648	1	0.974	1.058	0.816	0.997	1.035	1.049	1.082	0.34176
Ghir_D11G029180.1	96	K	Translationally-controlled tumor protein homolog GN=TCTP	TCTP	1	0.00529376	80.438	YIK(1)NLTPK	3	0.42717	1	0.974	1.004	1.027	1	0.956	1.048	1	0.9804
Ghir_D08G013010.1	111	K	V-type proton ATPase subunit E GN=VATE	VATE	1	2.27625e-09	129.01	DLLNVSHDHHVYK(1)R	5	-0.44037	5	0.974	0.989	0.987	1.103	0.955	0.971	1.027	0.64784
Ghir_D07G015180.1	65	K	50S ribosomal protein L5, chloroplastic GN=RPL5	RPL5	1	0.00451895	102.52	LK(1)TTYLDK	3	-0.64444	3	0.976	0.912	0.979	1.046	1.01	1.017	1.072	0.052017
Ghir_D08G005830.1	324	K	6-phosphogluconate dehydrogenase, decarboxylating 3 GN=At3g02360	At3g02360	1	3.38381e-05	81.594	SGGFGDVLTDQVVDK(1)AR	3	3.1697	1	0.976	1.023	1.149	0.993	0.946	0.995	0.932	0.25334
Ghir_A13G021200.1	55	K	alba DNA/RNA-binding protein [Medicago truncatula]		1	0.025088	56.721	GRPVQK(1)AK	3	-0.55972	1	0.976	0.9	1.073	0.953	1.016	1.063	1.028	0.64978
Ghir_D05G017560.1	252	K	Aminomethyltransferase, mitochondrial GN=GDCST	GDCST	1	0.000661794	105.52	AILEK(1)SGGK	3	-0.23203	3	0.976	0.979	0.992	1.014	0.986	1.032	1.029	0.116882
Ghir_D05G023090.1	297	K	Annexin D1 GN=ANN1	ANN1	1	3.04016e-08	133.16	AIVK(1)DTHGDYEK	3	-0.64567	3	0.976	1.089	0.987	0.993	1.015	0.972	0.976	0.57076
Ghir_D13G002750.1	329	K	Aspartate-semialdehyde dehydrogenase GN=asd	asd	1	3.53882e-10	112.64	ISNHFPTPLEVSNK(1)DDVAVGR	3	0.76316	1	0.976	0.973	1.341	1.001	0.912	0.952	0.871	0.3105
Ghir_D01G010280.1	501	K	ATP-dependent zinc metalloprotease FTSH, chloroplastic GN=FTSH	FTSH	0.830746	0.00361025	67.214	NAVVSDEK(0.169)K(0.831)K	3	-0.3821	1	0.976	1.003	0.95	1.014	1.003	1.023	1.038	0.088343
Ghir_D03G005250.1	230	K	Binding partner of ACD11 1 GN=BPA1	BPA1	1	0.0042011	71.176	AAGDVGQK(1)TK	2	-0.3872	1	0.976	1.12	1.035	0.992	0.971	0.978	0.939	0.26956
Ghir_A03G015520.1	20	K	Carbonic anhydrase, chloroplastic GN=		1	3.17272e-13	145.69	LLSDK(1)ADLGSVAAAK	2	1.8187	3	0.976	1.027	0.947	0.976	1.05	1.006	1.028	0.43514
Ghir_D09G017060.1	230	K	Ferritin-3, chloroplastic GN=		1	0.000511449	105.25	K(1)ISEYVSQLR	2	-0.51666	1	0.976	0.971	0.987	0.994	1.038	1.008	1.036	0.060622
Ghir_D11G036300.1	318	K	Fructose-1,6-bisphosphatase, chloroplastic GN=FBP	FBP	0.999999	1.07938e-06	93.226	YIDDLKDPGPSGK(1)PYSAR	3	-0.027739	2	0.976	0.998	0.976	1.066	1.043	0.921	1.027	0.61986
Ghir_A04G007190.1	24	K	Fructose-bisphosphate aldolase 6, cytosolic GN=FBA6	FBA6	1	2.14234e-24	158.37	NAAYIGTPGK(1)GILAADESTGTIGK	4	-0.54267	3	0.976	1	1.019	0.995	0.991	1.023	1.005	0.78252
Ghir_A08G022400.1	277	K	GDP-mannose 3,5-epimerase 1 GN=GME-1	GME-1	1	2.03186e-05	75.764	K(1)LPIHHIPGPEGVR	3	-0.31825	3	0.976	1.14	1.021	0.987	0.966	0.987	0.937	0.31104
Ghir_D09G008450.1	203	K	Germin-like protein subfamily 3 member 1 GN=GLP1	GLP1	1	0.0113869	66.692	LK(1)GVLGGTG	2	2.6761	4	0.976	1.136	1.035	1.023	0.93	0.979	0.932	0.25258
Ghir_A11G004090.1	261	K	Glyceraldehyde-3-phosphate dehydrogenase, cytosolic GN=GAPC	GAPC	1	6.36862e-09	145.6	AASYDEIK(1)AAIK	2	-0.18663	2	0.976	1.026	1.002	0.99	1.003	1.012	1	0.97622
Ghir_D09G016060.1	74	K	Heat shock cognate 70 kDa protein GN=HSP70	HSP70	1	4.46495e-11	120.54	NQVAMNPLNTVFDAK(1)R	2	2.8646	8	0.976	0.973	0.987	1.01	1.029	0.999	1.035	0.024295
Ghir_D08G026520.1	446	K	Mitochondrial-processing peptidase subunit alpha GN=MPP	MPP	1	1.14724e-06	91.518	AVASEDIGK(1)QILTYGER	3	-0.3254	1	0.976	1.036	0.984	0.926	0.903	1.18	1.004	0.97612
Ghir_A12G024500.1	286	K	Monodehydroascorbate reductase 5, mitochondrial GN=MDAR5	MDAR5	1	0.0266071	64.711	FLK(1)GASIK	2	0.41889	2	0.976	0.998	1.016	1.016	0.972	1.023	1.007	0.74574
Ghir_D01G009240.1	207	K	Phosphoglycerate kinase, chloroplastic GN=		0.999988	1.20641e-11	145.43	FYK(1)EEEKNEPEFAK	4	0.21219	5	0.976	0.971	0.945	1.061	1.004	0.993	1.057	0.071742
Ghir_D12G021720.1	281	K	Phosphoribulokinase, chloroplastic GN=		1	0.00200671	113.62	LIMK(1)EGVK	3	-0.46226	5	0.976	0.923	0.959	1.014	1.041	1.022	1.077	0.0153237
Ghir_D02G022010.1	110	K	Polyadenylate-binding protein 8 GN=PAB8	PAB8	1	0.00658686	63.602	K(1)SGAGNIFIK	2	0.20361	1	0.976	1.076	1.009	0.956	1.007	1.014	0.973	0.46794
Ghir_A05G008060.1	97	K	Serine/threonine-protein phosphatase BSL2 GN=BSL2	BSL2	1	0.0429034	53.965	K(1)EDGPGPR	2	0.27541	1	0.976	0.976	1.223	0.897	1.08	0.946	0.921	0.43952
Ghir_D09G017970.1	48	K	T-complex protein 1 subunit delta GN=CCT4	CCT4	1	0.00110363	77.062	TSLGPK(1)GMDK	3	0.092313	2	0.976	0.992	1.049	1.006	1.007	0.985	0.994	0.81054
Ghir_D07G015890.1	725	K	Transketolase-2, chloroplastic GN=TKL-2	TKL-2	1	1.78651e-06	122.39	FGASAPAGK(1)IYK	3	0.55312	3	0.976	0.998	0.99	1.003	1.011	1.01	1.02	0.045179
Ghir_D04G017800.1	190	K	Triosephosphate isomerase, chloroplastic GN=TPIP1	TPIP1	1	8.54365e-11	139.3	EAGK(1)TFDVCFQQLK	3	-0.62356	1	0.976	0.916	0.941	1.076	1.046	0.967	1.09	0.080378
Ghir_A11G001040.1	1089	K	Tripeptidyl-peptidase 2 GN=TPP2	TPP2	1	0.000404567	71.279	SNIADK(1)IHYYDK	3	1.1717	1	0.976	0.98	0.922	1.04	0.986	1.04	1.065	0.075303
Ghir_D04G003700.1	6	K	Ubiquitin-NEDD8-like protein RUB2 GN=RUB2	RUB2	1	1.01765e-07	135.99	MQIFVK(1)TLTGK	2	-0.042598	3	0.976	0.818	0.847	1.006	1.178	1	1.206	0.069919
Ghir_D05G038910.1	207	K	Uncharacterized oxidoreductase At1g06690, chloroplastic GN=At1g06690	At1g06690	1	0.000231729	95.273	AVGVSNYSEK(1)R	2	0.20113	1	0.976	0.971	1.101	0.942	1.07	0.972	0.979	0.7275
Ghir_D13G005360.1	94	K	14-3-3-like protein GN=		1	2.91053e-11	125.5	AK(1)IEAELSEICAGILK	3	0.66499	2	0.977	1.102	0.927	1.001	1.034	0.968	0.999	0.98236
Ghir_D09G013480.1	24	K	40S ribosomal protein S5 (Fragment) GN=RPS5	RPS5	1	1.06689e-08	118.16	DPTQPHLEVK(1)LFNR	3	-0.72544	2	0.977	1	0.889	1.007	1.05	1.015	1.072	0.138522
Ghir_D09G011130.1	156	K	60S ribosomal protein L7-4 GN=RPL7D	RPL7D	1	0.0203534	84.244	GFGK(1)LNK	2	0.00073696	2	0.977	0.979	0.942	1.043	0.981	1.031	1.054	0.080476
Ghir_A04G006140.1	149	K	Activator of 90 kDa heat shock protein ATPase homolog 1 GN=Ahsa1	Ahsa1	1	0.00821082	90.15	GK(1)ALVLEK	2	-0.51851	1	0.977	1	1.075	1.005	1.059	0.918	0.977	0.65932
Ghir_D11G002050.1	187	K	Agglutinin receptor GN=ssp5	ssp5	1	0.00277107	98.048	ILSSK(1)DIK	3	2.8565	3	0.977	0.995	0.995	0.998	0.993	1.032	1.019	0.24162
Ghir_A06G016010.1	83	K	ATP synthase gamma chain, chloroplastic GN=ATPC	ATPC	1	0.0066587	95.352	LVAAAK(1)VR	2	-0.19369	4	0.977	0.994	0.938	1.028	1.014	1.008	1.048	0.058657
Ghir_D12G010310.1	200	K	ATP synthase subunit O, mitochondrial GN=		1	0.00525365	95.352	QVK(1)LEQK	3	-0.19317	3	0.977	0.982	1.002	0.964	1.035	1.028	1.022	0.41768
Ghir_D08G024880.1	114	K	Basic transcription factor 3 GN=BTF3	BTF3	1	0.0127796	76.228	K(1)LAEQFQK	2	-0.22421	2	0.977	1.106	0.95	1.027	0.978	0.983	0.985	0.80506
Ghir_D06G012720.1	229	K	Biotin carboxyl carrier protein of acetyl-CoA carboxylase 1, chloroplastic GN=BCCP1	BCCP1	1	8.70204e-07	89.506	SPAPGEPPFVK(1)VGDK	3	-0.32552	1	0.977	0.877	1.093	0.935	0.995	1.104	1.03	0.71986
Ghir_D01G023730.1	37	K	Chlorophyll a-b binding protein CP29.2, chloroplastic GN=LHCB4.2	LHCB4.2	1	0.0182601	76.847	FGFGGK(1)K	2	0.13001	3	0.977	0.988	1.073	1.003	0.992	0.992	0.983	0.64366
Ghir_D12G004490.1	247	K	Elongation factor 1-gamma GN=		1	2.6622e-09	106.38	QAAK(1)AEAAEEEEAPKPK	4	0.46562	1	0.977	1.085	0.979	1.038	0.944	1.002	0.981	0.69828
Ghir_D03G012050.1	122	K	Elongation factor Tu, chloroplastic GN=TUFB1	TUFB1	1	4.64851e-08	136.83	K(1)YDEIDAAPEER	3	-0.27014	4	0.977	1.009	0.952	1.02	1.027	0.99	1.034	0.175341
Ghir_A01G018710.1	1314	K	Ferredoxin-dependent glutamate synthase 1, chloroplastic/mitochondrial GN=GLU1	GLU1	1	0.025076	79.469	TDLLK(1)PR	2	0.79756	2	0.977	0.967	1.07	1.023	1.007	0.97	0.995	0.9194
Ghir_D11G018580.1	310	K	Ferredoxin--NADP reductase, leaf isozyme, chloroplastic GN=PETH	PETH	1	0.00137226	115.71	ELWELLK(1)K	3	-0.79721	2	0.977	1.071	0.953	1.038	0.99	0.977	1.001	0.95754
Ghir_D11G018580.1	171	K	Ferredoxin--NADP reductase, leaf isozyme, chloroplastic GN=PETH	PETH	1	4.65093e-10	148.52	LVYTNEK(1)GELVK	2	-0.49597	4	0.977	0.948	1.049	0.998	1.025	0.998	1.016	0.62586
Ghir_A12G006300.1	58	K	Fructose-bisphosphate aldolase 2, chloroplastic GN=FBA2	FBA2	1	0.00105835	96.745	TAK(1)AIASPGR	2	0.35673	4	0.977	1.023	1.044	1	1.018	0.967	0.981	0.4764
Ghir_D08G008840.1	33	K	Glutaredoxin-C4 GN=GRXC4	GRXC4	1	0.000109728	131.22	K(1)TISAHK	3	0.94231	1	0.977	1.07	0.905	0.996	0.996	1.038	1.026	0.6047
Ghir_A05G004440.1	704	K	Glycine dehydrogenase (decarboxylating), mitochondrial GN=GDCSP	GDCSP	1	1.32302e-05	85.087	IVPVGTDSK(1)GNINIEELR	3	-0.16303	2	0.977	1.029	1.03	1.003	0.989	0.996	0.984	0.43166
Ghir_A07G022290.1	225	K	latex abundant protein 1 [Populus trichocarpa]		1	2.23021e-06	97.45	K(1)PEHGEYGSEYGR	3	-0.17115	1	0.977	0.882	0.927	1.062	1.022	1.027	1.117	0.025322
Ghir_D01G015220.1	586	K	Microtubule-associated protein 70-2 GN=MAP70.2	MAP70.2	1	0.00385842	87.806	VEK(1)EHENR	3	-0.8366	1	0.977	0.926	1.084	1.123	0.859	1.029	1.008	0.96694
Ghir_A09G014700.1	330	K	Monodehydroascorbate reductase GN=AFRR	AFRR	1	0.0232684	81.296	AIK(1)GLEK	2	0.15567	1	0.977	1.096	1.056	1.001	0.956	0.985	0.94	0.171318
Ghir_D02G001110.1	89	K	Natterin-4 GN=		1	1.17442e-15	161.19	ADEQYWITATAEK(1)K	2	-0.17201	7	0.977	1.045	1.049	0.992	1.007	0.972	0.967	0.26548
Ghir_A01G003560.1	214	K	Peroxisomal (S)-2-hydroxy-acid oxidase GLO1 GN=GLO1	GLO1	1	0.00100992	111.95	SLSWK(1)DVK	3	0.034197	5	0.977	1.064	0.935	1.062	0.994	0.962	1.014	0.77512
Ghir_D12G009610.1	33	K	Peroxisomal and mitochondrial division factor 2 GN=PMD2	PMD2	1	0.00639491	74.611	LTEQDSK(1)IK	2	-0.97037	1	0.977	1.044	1.043	1.06	0.924	0.99	0.971	0.53264
Ghir_D01G009240.1	87	K	Phosphoglycerate kinase, chloroplastic GN=		1	5.10607e-07	129.38	K(1)SVGDLTAADLK	3	0.63464	3	0.977	0.944	0.962	1.04	1.022	1.002	1.063	0.0141636
Ghir_D13G011930.1	249	K	Probable linoleate 9S-lipoxygenase 5 GN=LOX1.5	LOX1.5	1	0.00345124	107.08	SDPK(1)TESR	2	0.51081	1	0.977	0.85	0.982	0.97	1.134	0.999	1.105	0.21384
Ghir_D11G006490.1	180	K	Proteasome subunit alpha type-4-A GN=PAC1	PAC1	1	0.00608503	76.326	QDYK(1)DDITR	2	0.097834	1	0.977	1.006	1.084	0.961	1.017	0.996	0.97	0.43928
Ghir_A09G020540.1	259	K	RGG repeats nuclear RNA binding protein B GN=RGGB	RGGB	1	2.29844e-05	96.82	EFESMQQLSSK(1)K	3	0.34275	1	0.977	1.033	0.967	0.979	0.968	1.07	1.013	0.75234
Ghir_D11G013070.1	260	K	Ribosome-recycling factor, chloroplastic GN=RRF	RRF	1	0.00683875	91.867	LTDEYMK(1)K	2	0.037286	2	0.977	0.977	0.981	1.007	1.048	0.984	1.035	0.20264
Ghir_D01G004900.1	37	K	Ubiquitin-conjugating enzyme E2 36 GN=UBC36	UBC36	1	1.16303e-06	91.355	LELFLPEEYPMAAPK(1)VR	3	-0.017999	1	0.977	0.98	0.981	0.963	1.039	1.036	1.034	0.3175
Ghir_D04G006660.1	148	K	UDP-glucuronic acid decarboxylase 6 GN=UXS6	UXS6	1	0.00375828	103.55	SCYDEGK(1)R	2	-0.38618	1	0.977	0.973	1.075	0.994	0.975	1.026	0.99	0.81154
Ghir_D08G001410.1	133	K	50S ribosomal protein L12-1, chloroplastic GN=RPL12A	RPL12A	1	0.00722111	93.467	IAVIK(1)SVR	2	-0.0036388	4	0.979	0.976	0.938	1.038	1.022	0.999	1.057	0.034356
Ghir_D04G009340.1	345	K	Activator of 90 kDa heat shock protein ATPase homolog 1 GN=Ahsa1	Ahsa1	1	0.0233222	67.507	DLIFNK(1)IR	2	-0.12156	1	0.979	0.962	0.976	0.981	1.071	0.997	1.045	0.188479
Ghir_D07G002770.1	92	K	Aspartate aminotransferase 3, chloroplastic GN=ASP3	ASP3	1	2.2455e-05	87.447	TEEGK(1)PLVLNVVR	3	-1.7381	2	0.979	0.945	1.056	1.011	0.977	1.029	1.012	0.73352
Ghir_D11G029930.1	181	K	Chloroplast stem-loop binding protein of 41 kDa b, chloroplastic GN=CSP41B	CSP41B	1	2.02589e-07	101.28	SDMLPHCETDAVDPK(1)SR	3	-0.64055	4	0.979	0.927	0.907	1.018	0.978	1.102	1.101	0.083658
Ghir_D05G006850.1	136	K	EH domain-containing and endocytosis protein 1 GN=EDE1	EDE1	0.972139	0.0158355	50.95	LK(0.028)DK(0.972)DYLESR	3	1.082	1	0.979	1.044	1.061	1.037	0.918	1.01	0.961	0.41776
Ghir_A01G009750.1	427	K	Elongation factor 1-alpha GN=REFA1	REFA1	1	6.87353e-07	113.47	QTVAVGVIK(1)SVEK	2	-0.2303	5	0.979	0.979	1.002	1.022	1.034	0.971	1.023	0.34842
Ghir_D12G004490.1	198	K	Elongation factor 1-gamma GN=		1	8.87671e-06	107.06	YFWTLVNQPK(1)IK	3	-0.71425	1	0.979	0.954	1.035	1.012	1.019	0.99	1.018	0.51582
Ghir_A01G018710.1	205	K	Ferredoxin-dependent glutamate synthase 1, chloroplastic/mitochondrial GN=GLU1	GLU1	1	9.05468e-07	140.49	EDSHIEEAK(1)K	3	-0.0598	2	0.979	1.061	0.975	1.046	0.947	1.005	0.994	0.8929
Ghir_D04G008460.1	196	K	Glyceraldehyde-3-phosphate dehydrogenase 2, cytosolic GN=GAPC2	GAPC2	1	2.98054e-05	114.93	TVDGPSMK(1)DWR	2	-0.24474	2	0.979	0.96	0.999	0.955	1.026	1.057	1.034	0.36776
Ghir_A01G016150.1	256	K	Glycerate dehydrogenase GN=HPR-A	HPR-A	1	5.79293e-13	142.19	TTYHLINK(1)ESLATMK	4	-0.6755	5	0.979	0.968	1.002	1.004	1.008	1.02	1.028	0.068077
Ghir_A06G018020.1	163	K	Heat shock cognate 70 kDa protein GN=HSP70	HSP70	1	2.68604e-09	110.35	QATK(1)DAGVIAGLNVMR	2	-0.57325	3	0.979	1.106	0.962	0.993	0.999	0.99	0.979	0.69898
Ghir_D04G018320.1	77	K	Isocitrate dehydrogenase [NAD] regulatory subunit 1, mitochondrial GN=IDH1	IDH1	1	0.00369001	69.275	YDVHGDMK(1)R	3	-0.183	1	0.979	0.947	1.01	1.133	0.947	0.956	1.034	0.64542
Ghir_D11G005220.1	262	K	Lipase GN=		1	0.00712834	62.166	K(1)APLAYYDIR	3	0.38379	3	0.979	1.039	0.915	0.997	1.011	1.031	1.036	0.38798
Ghir_D12G027210.1	127	K	Membrane steroid-binding protein 2 GN=MSBP2	MSBP2	1	0.000954337	98.407	ALAK(1)MSFEEK	2	-0.21835	1	0.979	0.951	1.143	0.956	0.995	1.02	0.967	0.63544
Ghir_D01G017220.1	45	K	Peptidyl-prolyl cis-trans isomerase GN=PCKR1	PCKR1	1	1.80607e-06	130.16	ALCTGEK(1)GVGR	3	1.3216	5	0.979	1.117	1.03	1.02	0.981	0.943	0.942	0.25622
Ghir_D12G021720.1	239	K	Phosphoribulokinase, chloroplastic GN=		1	4.49003e-06	95.264	K(1)PDFDAYIDPQKK	3	-0.17474	4	0.979	0.982	0.976	1.043	0.997	0.996	1.034	0.164455
Ghir_D02G019560.1	320	K	Porphobilinogen deaminase, chloroplastic GN=HEMC	HEMC	1	1.23512e-13	130.87	TPIAGYASK(1)DEDGNCIFK	3	-0.34025	1	0.979	0.967	0.853	1.092	0.991	1.022	1.109	0.116563
Ghir_A08G022380.1	329	K	Probable aldo-keto reductase 1 GN=AKR1	AKR1	1	6.25996e-07	107.46	QFTWK(1)YGNTPPNK	3	1.4545	2	0.979	0.95	1.053	0.992	0.986	1.039	1.012	0.74054
Ghir_D11G020850.1	252	K	Probable cysteine protease RD21B GN=RD21B	RD21B	1	0.000769436	59.733	K(1)AVSHQPVSVAIEASGR	3	0.12615	1	0.979	0.992	0.999	1.069	1.013	0.939	1.017	0.72086
Ghir_D11G022180.1	87	K	Probable cytosolic oligopeptidase A GN=CYOP	CYOP	1	0.0103177	68.355	AVK(1)DTAELR	2	-0.033728	2	0.979	0.983	0.973	1.026	1.015	0.998	1.035	0.0154754
Ghir_A09G001040.1	59	K	Probable mitochondrial-processing peptidase subunit beta, mitochondrial GN=At3g02090	At3g02090	1	0.00107968	117.89	LALAVK(1)SK	2	0.17541	2	0.979	0.976	1.089	1.007	0.99	0.989	0.981	0.64838
Ghir_D09G011200.1	41	K	Proteasome subunit alpha type-3 GN=PAG1	PAG1	1	0.000607204	63.754	AVDNSGTVIGIK(1)CK	3	0.33195	1	0.979	0.915	0.835	1.002	1.157	0.983	1.151	0.111944
Ghir_D02G008020.1	380	K	Protein TolB GN=tolB	tolB	1	0.0236325	60.788	VGYHK(1)CR	3	-3.2731	1	0.979	0.977	1.022	0.915	1.025	1.079	1.014	0.83164
Ghir_D11G022190.1	472	K	Serine hydroxymethyltransferase, mitochondrial GN=		1	0.00167589	99.283	AETTGTK(1)LK	3	0.27932	4	0.979	0.986	0.942	1.065	0.979	1.007	1.05	0.168102
Ghir_D07G015890.1	358	K	Transketolase-2, chloroplastic GN=TKL-2	TKL-2	1	2.74295e-09	107.51	K(1)NLGWPYEPFHVPEDVK	4	-0.5032	2	0.979	1.018	0.936	0.995	1.014	1.03	1.036	0.2421
Ghir_D11G007820.1	131	K	UDP-glucose 6-dehydrogenase 1 GN=UGD1	UGD1	1	0.000273373	70.889	STVPVK(1)TAEAIEK	3	-0.14785	1	0.979	0.983	1.043	0.929	1.128	0.95	1.001	0.9682
Ghir_D07G001740.1	237	K	20 kDa chaperonin, chloroplastic GN=CPN20	CPN20	1	2.45329e-07	100.04	YAGNDFK(1)GNDGTSYIALR	3	-0.23003	2	0.98	1.001	1.01	1.002	1.003	1.005	1.006	0.54948
Ghir_D10G006220.1	45	K	25.3 kDa vesicle transport protein GN=SEC22	SEC22	1	0.00605479	54.871	NLSK(1)GHNEASR	3	1.1343	1	0.98	1.291	0.953	1.001	0.879	1.014	0.898	0.40158
Ghir_D07G015180.1	81	K	50S ribosomal protein L5, chloroplastic GN=RPL5	RPL5	1	2.99148e-08	124.07	EEFK(1)YTNIHQVPK	3	-0.86835	1	0.98	1.014	0.872	1.015	1.023	1.034	1.072	0.26056
Ghir_D13G017980.1	372	K	5-methyltetrahydropteroyltriglutamate--homocysteine methyltransferase GN=METE	METE	1	8.35449e-28	174.04	ALAGQK(1)DEAFFSANAAAQASR	3	0.41359	2	0.98	1.102	0.986	0.943	1.006	1.025	0.969	0.54416
Ghir_A03G018590.1	262	K	Ankyrin repeat domain-containing protein 2A GN=AKR2A	AKR2A	1	7.57699e-10	115.26	AALASDADK(1)DEEDSEGR	3	0.38313	2	0.98	0.877	0.955	1.033	1.008	1.058	1.102	0.054124
Ghir_D01G010280.1	491	K	ATP-dependent zinc metalloprotease FTSH, chloroplastic GN=FTSH	FTSH	1	0.00322915	89.142	IIAGPEK(1)K	3	1.0508	3	0.98	1.1	0.941	1.015	1.017	0.963	0.991	0.89926
Ghir_A09G006900.1	526	K	Bifunctional 3-dehydroquinate dehydratase/shikimate dehydrogenase, chloroplastic GN=EMB3004	EMB3004	1	6.28847e-05	96.371	FTGLPAPK(1)EQFR	2	-0.59645	1	0.98	0.977	0.953	1.075	0.978	0.998	1.048	0.196539
Ghir_D10G021420.1	491	K	Chaperonin 60 subunit beta 2, chloroplastic GN=CPN60B2	CPN60B2	1	9.28884e-17	173.25	VDAIK(1)DSLDNDEEK	3	-0.1655	3	0.98	0.98	0.955	1.027	0.969	1.051	1.045	0.163102
Ghir_A07G021390.1	315	K	Chloroplast envelope quinone oxidoreductase homolog GN=CEQORH	CEQORH	1	4.57201e-09	105	AEEAWAK(1)SIDGHATGK	3	0.15244	1	0.98	1.059	0.856	1.069	1.038	0.95	1.056	0.47026
Ghir_A04G005040.1	232	K	Elongation factor 2 GN=		1	0.000135284	76.073	MYASK(1)FGVDESK	3	2.7796	3	0.98	0.877	0.916	1.017	1.01	1.09	1.124	0.044019
Ghir_D04G008460.1	74	K	Glyceraldehyde-3-phosphate dehydrogenase 2, cytosolic GN=GAPC2	GAPC2	1	2.2809e-09	115.8	TLLFGEK(1)PVTVFGIR	2	0.56228	2	0.98	0.965	1.018	1.003	0.97	1.051	1.021	0.5151
Ghir_D01G011230.1	47	K	Isoflavone reductase-like protein GN=		1	0.00337295	91.069	GK(1)LVDNFK	3	0.17584	1	0.98	1.182	1.098	0.977	0.976	0.925	0.883	0.100817
Ghir_D11G001970.1	159	K	Luminal-binding protein 5 GN=BIP5	BIP5	1	1.12483e-15	148.57	VFSPEEISAMVLTK(1)MK	3	0.055554	2	0.98	1.218	0.976	0.959	1.048	0.913	0.92	0.39484
Ghir_D02G019800.1	17	K	Mitochondrial import receptor subunit TOM40-1 GN=TOM40-1	TOM40-1	1	2.17484e-06	133.23	FDFTK(1)GLNQK	2	-3.1874	2	0.98	1.12	0.962	1.008	0.992	0.974	0.971	0.61124
Ghir_D02G001060.1	245	K	Natterin-4 GN=		1	0.00636584	62.894	GTDK(1)DTLFR	2	0.80862	1	0.98	1.091	1.016	1.031	0.995	0.937	0.96	0.3876
Ghir_D10G002030.1	172	K	Oxygen-evolving enhancer protein 3-2, chloroplastic GN=PSBQ2	PSBQ2	1	0.000154012	116.71	FDLK(1)TVISSR	2	-0.50309	1	0.98	0.994	0.933	1.01	1.011	1.031	1.05	0.0735
Ghir_A13G010830.1	147	K	Peptidyl-prolyl cis-trans isomerase CYP19-3 GN=CYP19-3	CYP19-3	1	7.95114e-07	90.707	HVVFGK(1)VVDGYSVVK	3	-0.16243	1	0.98	1.077	0.907	1.027	0.988	1.008	1.02	0.68718
Ghir_D11G027490.1	141	K	Perakine reductase GN=PR	PR	1	3.71247e-15	147.1	IK(1)YIGLSEASPETIR	2	-0.61803	5	0.98	0.976	0.999	0.98	0.988	1.061	1.025	0.40938
Ghir_D13G004210.1	60	K	Polyadenylate-binding protein 8 GN=PAB8	PAB8	1	0.0193025	70.929	VCK(1)DLSTR	2	-0.59452	1	0.98	1.008	1.018	0.955	1.038	1.012	1	0.9777
Ghir_D08G003780.1	72	K	Proteasome subunit beta type-1 GN=PBF1	PBF1	1	0.000357045	118.41	ALQK(1)QLAAR	2	-0.97516	2	0.98	1.058	1.03	0.981	0.933	1.058	0.969	0.48906
Ghir_A04G011430.1	282	K	Protein THYLAKOID FORMATION 1, chloroplastic GN=THF1	THF1	1	0.0420089	65.224	ANEAVK(1)K	2	-0.81519	1	0.98	0.957	0.999	0.935	1.06	1.043	1.035	0.4721
Ghir_A05G011000.1	178	K	Ran-binding protein 1 homolog c GN=RANBP1C	RANBP1C	0.999982	0.000641451	57.484	EENKDASDAAGQLEK(1)LSFQEK	4	-1.4683	1	0.98	1.211	1.038	0.98	1.004	0.908	0.896	0.20116
Ghir_D11G013070.1	98	K	Ribosome-recycling factor, chloroplastic GN=RRF	RRF	1	0.00117213	110.22	SSIEK(1)DVK	3	-0.15261	4	0.98	1.001	1.073	0.991	0.997	0.993	0.976	0.4829
Ghir_D12G013290.1	253	K	S-adenosylmethionine synthase 1 GN=SAMS1	SAMS1	1	1.91046e-31	176.1	K(1)IIIDTYGGWGAHGGGAFSGK	3	-0.26781	3	0.98	1.035	0.992	1.017	1.003	0.982	0.998	0.94246
Ghir_D13G015930.1	120	K	Thioredoxin M4, chloroplastic GN=At3g15360	At3g15360	1	0.00153176	86.911	K(1)DAVIGAVPK	2	0.55161	2	0.98	0.965	1.019	0.999	1.016	1.01	1.021	0.2906
Ghir_D06G003540.1	174	K	Thylakoid lumenal 29 kDa protein, chloroplastic GN=CLEB3J9	CLEB3J9	1	0.0041678	90.05	K(1)EIDSYSK	2	-0.0052431	2	0.98	1.041	1.018	0.929	1.019	1.04	0.983	0.6712
Ghir_D07G015890.1	708	K	Transketolase-2, chloroplastic GN=TKL-2	TKL-2	1	0.020102	84.498	IVGSK(1)GK	3	-0.45228	5	0.98	0.997	0.964	1.028	1.016	0.992	1.032	0.090375
Ghir_A12G014070.1	10	K	60S ribosomal protein L22-2 GN=RPL22B	RPL22B	1	0.00442125	85.533	GTAAGPK(1)GK	2	1.0122	1	0.982	0.8	1.058	1.006	1.094	0.988	1.087	0.37252
Ghir_D12G001710.1	75	K	Beta-ureidopropionase GN=PYD3	PYD3	1	2.89745e-05	78.508	ALSSK(1)HDFDLQAFK	3	0.87471	1	0.982	0.939	1.022	1.075	1.02	0.939	1.031	0.55898
Ghir_D03G014640.1	239	K	Bifunctional aspartokinase/homoserine dehydrogenase GN=thrA	thrA	1	0.0453636	63.21	K(1)ALILAR	2	-0.13189	1	0.982	1.085	1.012	1.004	0.979	0.984	0.964	0.30088
Ghir_D04G005840.1	178	K	Carbonic anhydrase, chloroplastic GN=		1	0.0453402	55.064	IGMPAK(1)TK	2	-1.6642	1	0.982	1.011	1.081	1.021	0.95	0.998	0.966	0.38764
Ghir_A03G006680.1	454	K	Chaperone protein ClpC, chloroplastic GN=		1	0.0012194	109.71	YEIHHK(1)LR	2	-0.61502	3	0.982	0.95	0.945	0.95	1.117	1.002	1.067	0.27262
Ghir_D11G029930.1	262	K	Chloroplast stem-loop binding protein of 41 kDa b, chloroplastic GN=CSP41B	CSP41B	1	5.93325e-19	155.1	DLATAFIEVLGNEK(1)ASK	4	-0.020339	3	0.982	0.874	0.848	1.037	1.044	1.07	1.165	0.027584
Ghir_D11G029930.1	325	K	Chloroplast stem-loop binding protein of 41 kDa b, chloroplastic GN=CSP41B	CSP41B	1	3.08301e-08	132.97	DQHFFASVEK(1)AK	4	-0.15755	4	0.982	0.974	0.892	0.973	1.087	1.022	1.082	0.150537
Ghir_D05G008400.1	59	K	Ferredoxin-3, chloroplastic GN=FD3	FD3	1	0.0274604	77.058	IK(1)LVGPK	2	0.17687	2	0.982	1.065	0.93	1.048	0.995	0.974	1.013	0.76446
Ghir_D11G018580.1	303	K	Ferredoxin--NADP reductase, leaf isozyme, chloroplastic GN=PETH	PETH	1	0.000299491	69.345	MAEYAK(1)ELWELLK	3	-0.083066	1	0.982	0.936	0.933	1.02	1.01	1.05	1.08	0.0187249
Ghir_D05G032880.1	257	K	Fruit protein pKIWI502 GN=pKIWI502	pKIWI502	1	0.0194478	54.343	FK(1)EWESSGVK	2	0.50783	1	0.982	1.018	1.078	1	0.947	1.02	0.964	0.35708
Ghir_D03G011590.1	114	K	Glutamate dehydrogenase 2 GN=GDH2	GDH2	1	0.0253935	55.258	DLSK(1)SELER	2	-0.11542	1	0.982	0.998	0.986	1.059	1.013	0.95	1.019	0.63408
Ghir_D10G008680.1	299	K	Glyceraldehyde-3-phosphate dehydrogenase A, chloroplastic GN=GAPA	GAPA	1	0.00365124	100.84	GK(1)LNGIALR	2	0.84591	9	0.982	1.011	1.027	1.018	0.98	0.999	0.992	0.6802
Ghir_D09G019840.1	520	K	Hsp70-Hsp90 organizing protein 3 GN=HOP3	HOP3	1	0.00390565	64.534	GDFSPEELK(1)ER	2	-0.20155	1	0.982	1.056	1.039	1.014	0.947	1.005	0.964	0.29832
Ghir_A01G005000.1	159	K	Malate dehydrogenase 2, mitochondrial GN=At3g15020	At3g15020	1	0.0158191	72.2	K(1)AGTYDEK	2	0.77389	1	0.982	1.112	0.925	0.956	1.062	0.979	0.993	0.93608
Ghir_D13G012420.1	139	K	NHL repeat-containing protein 2 GN=NHLRC2	NHLRC2	1	0.00138849	105.46	EFNTEAAK(1)K	2	0.3633	1	0.982	0.904	0.984	1.022	1.039	1.009	1.07	0.080101
Ghir_A05G039300.1	236	K	Oxygen-evolving enhancer protein 2, chloroplastic GN=PSBP	PSBP	1	8.30145e-06	121.02	LYICK(1)AQAGDK	2	-0.33562	6	0.982	0.948	0.915	1.001	1.058	1.024	1.084	0.036239
Ghir_A08G025950.1	92	K	Peroxiredoxin Q, chloroplastic GN=PRXQ	PRXQ	1	0.00949559	86.898	NVSLSK(1)FK	2	0.30207	2	0.982	1.102	0.966	1.005	1.015	0.962	0.978	0.66108
Ghir_D01G009240.1	219	K	Phosphoglycerate kinase, chloroplastic GN=		1	1.65314e-32	191.64	K(1)LASLADLFVNDAFGTAHR	4	1.1392	5	0.982	1.059	1.018	0.97	1.052	0.956	0.974	0.50112
Ghir_A09G016370.1	163	K	PREDICTED: LOW QUALITY PROTEIN: ATP-dependent zinc metalloprotease FTSH 10, mitochondrial [Gossypium raimondii]		1	0.00248332	77.662	MK(1)PGFDPTK	3	-0.19998	1	0.982	1.055	0.907	1.027	0.962	1.045	1.031	0.56724
Ghir_D07G024270.1	259	K	Proteasome subunit beta type-7-A GN=PBB1	PBB1	1	0.020102	84.498	IIPLK(1)EK	2	0.15465	2	0.982	0.901	1.041	0.985	1.036	1.025	1.042	0.39638
Ghir_A10G023390.1	244	K	Sedoheptulose-1,7-bisphosphatase, chloroplastic GN=		1	2.6579e-31	176.85	DIPGTHEFLLLDEGK(1)WQHVK	5	-0.5297	3	0.982	0.945	1.101	0.999	0.943	1.05	0.988	0.85502
Ghir_D12G004160.1	253	K	Soluble inorganic pyrophosphatase 6, chloroplastic GN=PPA6	PPA6	1	0.00442125	85.533	IPDGK(1)PANK	3	-0.29166	3	0.982	1.009	0.939	0.999	1.06	0.982	1.038	0.3008
Ghir_A03G010810.1	419	K	2-isopropylmalate synthase 2, chloroplastic GN=IPMS2	IPMS2	1	4.38091e-07	100.43	SNEAGIVLGK(1)LSGR	3	1.6604	1	0.983	0.897	0.962	1.091	0.993	0.999	1.085	0.119298
Ghir_D02G006080.1	131	K	30S ribosomal protein S1, chloroplastic GN=RPS1	RPS1	1	1.87581e-13	142.39	SSAYLPVQEASIHK(1)IK	3	-0.032809	2	0.983	0.979	1.01	0.986	1.038	0.997	1.016	0.42884
Ghir_D02G006080.1	328	K	30S ribosomal protein S1, chloroplastic GN=RPS1	RPS1	1	0.0129884	91.069	VSLSTK(1)K	2	0.14808	1	0.983	0.967	0.976	0.985	0.978	1.079	1.04	0.35796
Ghir_D06G001040.1	208	K	30S ribosomal protein S9, chloroplastic GN=PRPS9	PRPS9	1	0.011928	70.816	KAPQFSK(1)R	3	0.32635	2	0.983	1.059	0.938	1.034	0.957	1.023	1.011	0.79294
Ghir_A05G030530.1	83	K	50S ribosomal protein L10, chloroplastic GN=RPL10	RPL10	1	0.000111547	103.14	GFTVK(1)QFQDLR	2	-0.5506	1	0.983	1	1.061	1.025	0.992	0.968	0.981	0.53464
Ghir_D10G006730.1	116	K	60S ribosomal protein L28-1 GN=RPL28A	RPL28A	1	3.53387e-05	77.27	NQVTDNYYRPDLTK(1)AALAR	3	-0.44032	1	0.983	0.716	0.959	1.106	1.067	1.002	1.195	0.15202
Ghir_A10G012950.1	282	K	Adenosylhomocysteinase GN=SAHH	SAHH	1	1.85933e-05	108.4	GCAAALK(1)QAGAR	3	-0.89572	5	0.983	1.08	1.133	0.97	1	0.938	0.91	0.111017
Ghir_D07G003370.1	46	K	ATP synthase subunit b', chloroplastic GN=ATPG	ATPG	1	7.08086e-23	170.09	DTSEEVK(1)QLEEQAAAIMR	3	-0.74227	2	0.983	1.185	0.953	0.953	0.976	1.017	0.944	0.49224
Ghir_D13G024070.1	87	K	Calmodulin GN=CAL1	CAL1	1	1.28409e-09	136.83	DTDSEEELK(1)EAFR	2	-0.30482	6	0.983	0.971	1.018	1.051	0.967	1.002	1.016	0.606
Ghir_D05G018340.1	218	K	Catalase isozyme 1 GN=CAT1	CAT1	1	0.00620931	75.738	AGK(1)AHYVK	3	-0.67873	1	0.983	1.082	1.083	0.987	1.003	0.944	0.932	0.131918
Ghir_D08G017070.1	197	K	catalytic/ coenzyme binding protein [Arabidopsis lyrata subsp. lyrata]		1	0.0258785	53.448	K(1)AESEVLSK	2	-0.60074	1	0.983	1.003	0.993	1.008	1.021	0.987	1.012	0.34418
Ghir_D01G023730.1	230	K	Chlorophyll a-b binding protein CP29.2, chloroplastic GN=LHCB4.2	LHCB4.2	1	4.21532e-08	114.7	YFDPLGLAADPEK(1)K	3	0.24312	1	0.983	0.951	1.018	0.986	1.006	1.039	1.027	0.3458
Ghir_D04G007350.1	391	K	Clathrin heavy chain 1 GN=CHC1	CHC1	1	0.0144809	43.326	YK(1)EAAELAAESPQGILR	3	-0.27154	1	0.983	1.13	1.029	0.999	0.955	0.98	0.934	0.194705
Ghir_D09G011810.1	339	K	Dicarboxylate transporter 1, chloroplastic GN=DIT1	DIT1	1	0.0197192	54.198	TSPDAPK(1)LAR	2	-0.41747	2	0.983	0.971	0.958	1.058	0.997	0.994	1.047	0.102683
Ghir_A05G025470.1	139	K	Dihydrolipoyllysine-residue acetyltransferase component 5 of pyruvate dehydrogenase complex, chloroplastic GN=EMB3003	EMB3003	1	0.000434363	66.606	SQSSSNSTPQVVEEK(1)PK	3	0.179	1	0.983	0.92	0.773	0.978	1.007	1.182	1.183	0.140819
Ghir_D02G016580.1	268	K	Glutamate--glyoxylate aminotransferase 2 GN=GGAT2	GGAT2	1	0.00010136	79.089	K(1)VLMDMGPPISK	3	-0.4375	2	0.983	0.841	0.925	1.048	1.001	1.082	1.139	0.060279
Ghir_D10G008680.1	335	K	Glyceraldehyde-3-phosphate dehydrogenase A, chloroplastic GN=GAPA	GAPA	1	3.78928e-11	123.42	TFAEEVNAAFK(1)ESAEK	3	-0.23604	5	0.983	0.992	1.049	0.976	1.026	0.993	0.99	0.72548
Ghir_A04G010930.1	490	K	Glycine--tRNA ligase, mitochondrial 1 GN=At1g29880	At1g29880	1	8.86959e-06	86.497	SGVPLVAAEK(1)FSEPR	3	0.19067	1	0.983	1.05	1.147	1.083	0.928	0.904	0.917	0.28724
Ghir_D04G015180.1	490	K	Glycine--tRNA ligase, mitochondrial 1 GN=At1g29880	At1g29880	1	8.86959e-06	86.497	SGVPLVAAEK(1)FSEPR	3	0.19067	1	0.983	1.05	1.147	1.083	0.928	0.904	0.917	0.28724
Ghir_D09G016060.1	573	K	Heat shock cognate 70 kDa protein GN=HSP70	HSP70	1	0.0177951	84.568	LAAADK(1)K	2	0.72797	2	0.983	0.986	1.012	0.961	1.057	0.999	1.012	0.7174
Ghir_D01G018720.1	335	K	Malate dehydrogenase, glyoxysomal GN=MDHG	MDHG	1	0.0134058	93.374	VGLEK(1)AK	2	0.16782	2	0.983	1.012	0.984	1.019	0.997	1	1.012	0.3502
Ghir_A09G014700.1	52	K	Monodehydroascorbate reductase GN=AFRR	AFRR	1	6.7148e-08	88.627	PALSK(1)AYLFPEGAAR	3	-0.085606	3	0.983	1.129	1.029	1.011	1.016	0.91	0.935	0.28644
Ghir_A09G014700.1	387	K	Monodehydroascorbate reductase GN=AFRR	AFRR	1	0.000733284	86.898	FGSYWIK(1)DGK	3	-0.40838	1	0.983	1.117	1.161	0.888	1.08	0.913	0.883	0.188924
Ghir_A02G002900.1	95	K	Non-specific lipid-transfer protein 1 GN=		1	1.77246e-07	100.97	GNLAETLPAK(1)CSVNIPYK	4	-3.6358	2	0.983	1.079	0.936	0.984	1.021	1.003	1.003	0.91368
Ghir_D12G001590.1	41	K	Polyadenylate-binding protein 2 GN=PABN2	PABN2	1	0.0121916	81.017	EMQAK(1)VEK	3	-0.35032	3	0.983	0.997	0.929	1.031	1.011	1.009	1.049	0.101064
Ghir_A11G022510.1	670	K	Protein CROWDED NUCLEI 4 GN=CRWN4	CRWN4	0.999998	0.0024712	60.937	AEK(1)ELEQATLEMKR	3	3.0615	1	0.983	1.067	0.921	1.047	0.988	0.985	1.016	0.72432
Ghir_D01G007140.1	144	K	Protein LHCP TRANSLOCATION DEFECT GN=LTD	LTD	1	0.00522422	81.09	YDVK(1)DADGR	2	0.11943	2	0.983	0.992	0.962	0.994	1.004	1.039	1.034	0.108456
Ghir_D03G016390.1	319	K	Puromycin-sensitive aminopeptidase GN=MPA1	MPA1	1	4.73949e-06	89.43	TAHAMYSLK(1)AAMK	3	-0.82698	1	0.983	0.989	1.124	1.013	0.987	0.959	0.956	0.40156
Ghir_D10G025080.1	374	K	Ribulose bisphosphate carboxylase/oxygenase activase 2, chloroplastic GN=RCA2	RCA2	1	1.54872e-05	105.95	WIGEVGVNGVGK(1)K	2	-0.5174	3	0.983	0.9	0.956	1.075	0.984	1.025	1.086	0.085783
Ghir_D05G013270.1	476	K	RuBisCO large subunit-binding protein subunit beta, chloroplastic GN=		1	0.00330048	76.927	LAAK(1)VDAIK	3	-0.20492	2	0.983	1.008	0.912	1.031	1.01	1.013	1.052	0.168781
Ghir_D10G014710.1	379	K	Serine hydroxymethyltransferase 4 GN=SHM4	SHM4	1	5.78951e-06	115.91	GLDNNK(1)EIQELK	3	-0.54406	2	0.983	1.086	0.978	1.008	0.959	1.015	0.979	0.61924
Ghir_D02G000840.1	150	K	Stromal 70 kDa heat shock-related protein, chloroplastic GN=HSP70	HSP70	1	6.6474e-11	128.64	MSEVDEESK(1)QVSYK	3	-0.57105	5	0.983	0.912	0.941	1.023	1.052	1.012	1.089	0.025843
Ghir_D12G006690.1	223	K	Succinate dehydrogenase [ubiquinone] flavoprotein subunit, mitochondrial GN=SDH1	SDH1	1	0.00013523	101.89	YAPTAK(1)DLASR	2	-0.40069	1	0.983	1.015	0.952	1.004	1.09	0.937	1.027	0.61942
Ghir_D10G024570.1	149	K	Triosephosphate isomerase, cytosolic GN=TPIP1	TPIP1	1	4.23e-07	95.205	EAGSTVAVVAEQTK(1)AIAAK	3	0.56386	2	0.983	0.992	0.993	1.066	0.914	1.041	1.018	0.77764
Ghir_D09G004860.1	30	K	40S ribosomal protein S20-2 GN=RPS20B	RPS20B	1	0.000577484	107.57	ITLSSK(1)NVK	2	-0.035723	4	0.984	0.974	0.967	1.039	0.987	1.017	1.04	0.066579
Ghir_D13G010950.1	406	K	5-methyltetrahydropteroyltriglutamate--homocysteine methyltransferase GN=METE	METE	1	0.00649652	54.286	AADALK(1)GSDHR	3	0.24786	1	0.984	0.956	1.049	0.994	0.928	1.088	1.007	0.92142
Ghir_D02G019530.1	40	K	60S ribosomal protein L44 GN=RPL44	RPL44	1	0.00953712	67.704	DSLAAQGK(1)R	2	-0.12779	1	0.984	0.909	0.815	0.981	1.134	1.038	1.164	0.090442
Ghir_D05G017120.1	255	K	Anthocyanidin reductase ((2S)-flavan-3-ol-forming) GN=ANR	ANR	1	3.78493e-06	87.989	AHVFLAEK(1)ESASGR	3	1.2356	1	0.984	0.967	0.999	1.037	0.952	1.042	1.027	0.44108
Ghir_D12G010310.1	164	K	ATP synthase subunit O, mitochondrial GN=		1	4.01786e-08	121.18	FVELTMAHK(1)GEVK	3	0.74986	4	0.984	0.997	1.035	1.011	1.018	0.969	0.994	0.79528
Ghir_D01G010280.1	233	K	ATP-dependent zinc metalloprotease FTSH, chloroplastic GN=FTSH	FTSH	1	4.00213e-09	101.41	SK(1)FQEVPETGVTFSDVAGADQAK	3	-0.61151	1	0.984	0.93	0.895	0.959	1.054	1.088	1.104	0.104016
Ghir_D09G016940.1	214	K	Bifunctional monothiol glutaredoxin-S16, chloroplastic GN=GRXS16	GRXS16	1	0.0409945	47.706	VVAFIK(1)GSR	2	-0.59578	1	0.984	1.009	0.962	0.98	1.01	1.039	1.025	0.32132
Ghir_D09G002830.1	91	K	Carbonic anhydrase, chloroplastic GN=		1	0.000561147	105.65	GELK(1)AEAAAR	2	0.057626	2	0.984	0.982	0.859	1.056	1.086	0.949	1.094	0.21224
Ghir_D08G023110.1	128	K	Cysteine synthase GN=		1	0.0084047	72.23	GMK(1)GAVQK	3	0.44617	3	0.984	0.885	1.012	1.016	1.02	1.03	1.064	0.2599
Ghir_A04G005040.1	618	K	Elongation factor 2 GN=		1	1.45907e-06	92.474	SK(1)ILAEEYGWDKDLAK	3	-0.14438	2	0.984	0.997	1.01	0.976	0.994	1.041	1.007	0.77332
Ghir_D05G019010.1	79	K	Ferredoxin--NADP reductase, leaf isozyme, chloroplastic GN=PETH	PETH	1	5.86551e-05	89.992	KDDEGIVVNK(1)FK	3	0.0435	1	0.984	0.845	0.862	1.066	1.065	1.027	1.174	0.030297
Ghir_D03G006990.1	339	K	Fructose-1,6-bisphosphatase, cytosolic GN=		1	0.000289634	119.68	ALYAAEGK(1)K	3	-1.4716	4	0.984	1.053	1.026	0.988	0.999	0.99	0.972	0.23332
Ghir_D01G009850.1	353	K	Glyceraldehyde-3-phosphate dehydrogenase B, chloroplastic GN=GAPB	GAPB	1	0.0121954	77.662	K(1)SAEGPLK	2	-0.20788	2	0.984	0.897	0.909	1.092	1.009	1.008	1.114	0.050659
Ghir_D13G014300.1	429	K	Heat shock cognate protein 80 GN=HSC80	HSC80	1	0.0101212	85.533	NK(1)IAELLR	2	0.17582	1	0.984	1.041	1.009	1.016	0.975	0.997	0.985	0.49434
Ghir_D05G010000.1	50	K	L-ascorbate peroxidase 2, cytosolic GN=APX2	APX2	1	5.11619e-16	162.48	LAWHSAGTFDVK(1)TK	3	-0.079961	2	0.984	0.989	0.953	1.039	1.074	0.93	1.04	0.45232
Ghir_D05G010000.1	3	K	L-ascorbate peroxidase 2, cytosolic GN=APX2	APX2	1	3.38352e-08	122.97	TK(1)CYPTVSEEYQK	3	0.47028	2	0.984	0.895	0.97	1.109	0.92	1.051	1.081	0.29462
Ghir_D11G005220.1	196	K	Lipase GN=		1	5.45243e-13	150.78	NK(1)TSEHDTIVVSFR	3	-0.060749	1	0.984	0.945	1.061	1.006	0.931	1.075	1.007	0.90574
Ghir_D11G001970.1	562	K	Luminal-binding protein 5 GN=BIP5	BIP5	1	7.46838e-06	120.87	EAEEFAEEDK(1)K	2	0.47619	4	0.984	1.064	1.187	0.986	0.966	0.939	0.894	0.122821
Ghir_D11G002010.1	562	K	Luminal-binding protein 5 GN=BIP5	BIP5	1	7.46838e-06	120.87	EAEEFAEEDK(1)K	2	0.47619	3	0.984	1.064	1.187	0.986	0.966	0.939	0.894	0.122821
Ghir_A09G014700.1	412	K	Monodehydroascorbate reductase GN=AFRR	AFRR	1	0.0255383	77.741	VAK(1)LQPK	3	0.10613	3	0.984	1.003	1.032	0.986	0.981	1.03	0.993	0.7407
Ghir_A05G017330.1	207	K	Oxygen-evolving enhancer protein 3-2, chloroplastic GN=PSBQ2	PSBQ2	1	0.00185786	85.807	IK(1)STPEAEK	2	3.1704	9	0.984	0.886	0.933	1.002	1.044	1.058	1.107	0.04066
Ghir_A06G012950.1	207	K	Oxygen-evolving enhancer protein 3-2, chloroplastic GN=PSBQ2	PSBQ2	1	0.00185786	85.807	IK(1)STPEAEK	2	3.1704	9	0.984	0.886	0.933	1.002	1.044	1.058	1.107	0.04066
Ghir_A10G001230.1	197	K	Oxygen-evolving enhancer protein 3-2, chloroplastic GN=PSBQ2	PSBQ2	1	0.00185786	85.807	IK(1)STPEAEK	2	3.1704	9	0.984	0.886	0.933	1.002	1.044	1.058	1.107	0.04066
Ghir_A11G030800.1	198	K	Peptidyl-prolyl cis-trans isomerase CYP37, chloroplastic GN=CYP37	CYP37	0.999999	0.00106586	67.234	KPYGTMEGNVK(1)K	3	-0.35786	1	0.984	1.07	0.87	1.046	1.008	0.988	1.04	0.52968
Ghir_D10G008160.1	739	K	Phospholipase D alpha 1 GN=PLD1	PLD1	1	0.00520035	98.048	K(1)VNQVADK	2	0.18104	2	0.984	1.096	0.956	0.994	1.003	0.99	0.984	0.761
Ghir_D11G022180.1	175	K	Probable cytosolic oligopeptidase A GN=CYOP	CYOP	1	9.58134e-08	110.57	LSHK(1)FSENVLDATK	3	0.32105	1	0.984	1.08	0.938	0.926	1.088	0.993	1.002	0.98554
Ghir_D11G006490.1	49	K	Proteasome subunit alpha type-4-A GN=PAC1	PAC1	1	0.00142882	72.2	DGVVLVGEK(1)K	2	0.61857	2	0.984	1.077	1.012	0.985	1.06	0.926	0.967	0.50546
Ghir_A13G017270.1	46	K	Protein SRC1 GN=SRC1	SRC1	0.99578	0.00903388	77.282	K(0.004)EEEK(0.996)HK	4	0.3449	1	0.984	0.942	1.016	0.986	1.007	1.041	1.031	0.31488
Ghir_D05G013270.1	481	K	RuBisCO large subunit-binding protein subunit beta, chloroplastic GN=		1	5.92666e-07	98.682	VDAIK(1)ETLDNDEQK	3	-0.059569	1	0.984	0.903	1.138	1.107	0.952	0.934	0.989	0.92216
Ghir_D06G001780.1	465	K	Subtilisin-like protease SBT1.9 GN=SBT1.9	SBT1.9	1	1.17353e-05	112.42	SNTDPK(1)ASIVFK	2	-0.9609	2	0.984	1.029	1.046	0.959	0.997	1.022	0.974	0.36024
Ghir_A12G018600.1	126	K	Ubiquitin-conjugating enzyme E2 2 GN=UBC2	UBC2	1	0.0255928	75.692	MFSENK(1)R	2	0.14315	1	0.984	0.944	1.086	0.941	1.012	1.048	0.996	0.94868
Ghir_D05G027750.1	93	K	Uncharacterized oxidoreductase At4g09670 GN=At4g09670	At4g09670	1	0.00183951	83.168	WAVLTAQK(1)K	3	0.18205	2	0.984	1.12	1.092	0.902	0.99	1.02	0.911	0.161919
Ghir_D08G013010.1	126	K	V-type proton ATPase subunit E GN=VATE	VATE	1	0.00882689	70.675	LK(1)EPGVLLR	2	0.058868	2	0.984	1.091	0.975	0.996	1.041	0.946	0.978	0.65832
Ghir_D07G007820.1	75	K	14-3-3-like protein GN=		1	3.64504e-08	139.86	IISSIEQK(1)EESR	2	0.43956	1	0.986	1.039	1.052	0.96	1.032	0.978	0.965	0.29406
Ghir_D04G009840.1	252	K	2-Cys peroxiredoxin BAS1-like, chloroplastic GN=At5g06290	At5g06290	1	0.0242247	58.815	SMK(1)PDPK	3	-0.18156	2	0.986	0.822	1.022	1.125	0.988	0.976	1.092	0.3308
Ghir_D11G017690.1	184	K	2-hydroxyacyl-CoA lyase GN=HACL	HACL	1	0.0078465	72.2	LLTEVEK(1)GR	2	0.21945	1	0.986	0.962	1.09	1.029	1.03	0.928	0.983	0.763
Ghir_D11G022930.1	102	K	50S ribosomal protein L29, chloroplastic GN=RPL29	RPL29	1	0.0186437	54.772	NEFK(1)SSEFGR	2	-0.69086	2	0.986	0.944	0.925	1.031	0.973	1.073	1.078	0.094299
Ghir_D11G015140.1	104	K	60S ribosomal protein L32-1 GN=RPL32A	RPL32A	1	1.19806e-06	90.229	TYCAEIAHDVSTK(1)K	3	-0.047276	3	0.986	0.982	0.981	1.069	1.005	0.958	1.028	0.48842
Ghir_D07G017740.1	43	K	60S ribosomal protein L5 GN=RPL5	RPL5	1	0.0390912	69.598	NK(1)YNTPK	2	0.24824	1	0.986	0.985	1.036	1.048	0.934	1.02	0.998	0.9498
Ghir_A05G031670.1	365	K	Aconitate hydratase 3, mitochondrial GN=ACO3	ACO3	1	0.0185113	83.753	K(1)HGVVGK	3	1.2169	2	0.986	1.086	1.106	1.062	0.94	0.915	0.918	0.2102
Ghir_D03G008190.1	64	K	ATP synthase subunit alpha, chloroplastic GN=atpA	atpA	1	0.00452191	102.51	AMK(1)QVAGK	3	0.014003	5	0.986	0.933	0.996	1.018	1.044	0.986	1.046	0.162683
Ghir_D13G022290.1	90	K	Bifunctional purple acid phosphatase 26 GN=PAP26	PAP26	1	0.00202215	101.72	VQYGK(1)SDK	3	0.11172	3	0.986	1.008	0.99	0.992	1.014	1.008	1.01	0.3484
Ghir_D10G021420.1	531	K	Chaperonin 60 subunit beta 2, chloroplastic GN=CPN60B2	CPN60B2	1	3.03804e-36	195.48	NAGVNGSVVSEK(1)VLSNDNPR	3	0.070186	3	0.986	0.901	1.066	0.976	1.041	1.014	1.026	0.61834
Ghir_D13G003160.1	175	K	Cysteine protease RD19A GN=RD19A	RD19A	1	0.00658562	60.298	EK(1)GAVTPVK	3	0.615	1	0.986	1.124	0.982	1.028	1	0.931	0.957	0.46652
Ghir_A10G002370.1	82	K	Desiccation-related protein PCC3-06 GN=		1	0.00265804	75.387	EYAHNAK(1)EK	3	-0.43073	1	0.986	0.971	0.942	1.046	1.041	0.969	1.054	0.136461
Ghir_A13G013520.1	375	K	DNA damage-inducible protein 1 GN=DDI1	DDI1	0.999997	3.16736e-05	77.068	GDATHKPEFEAK(1)VAK	4	-1.0625	1	0.986	1.08	0.953	1.063	0.936	0.997	0.992	0.89178
Ghir_D12G015700.1	89	K	DNA-binding family protein [Populus trichocarpa]		1	0.00949559	86.898	NAK(1)IDMFK	2	1.8996	1	0.986	1.009	1.033	0.985	0.987	1.022	0.989	0.56566
Ghir_A12G019070.1	128	K	Eukaryotic translation initiation factor 5A GN=		1	0.000561147	105.65	QIK(1)EGFAEGK	2	-0.058271	1	0.986	1.092	1.018	1.066	0.903	0.988	0.955	0.45062
Ghir_A04G011580.1	49	K	Glutamine synthetase nodule isozyme GN=		1	0.00190674	58.268	TLPGPVADPSK(1)LPK	3	0.22942	2	0.986	0.962	0.99	1.068	0.994	0.974	1.033	0.33544
Ghir_D11G023220.1	83	K	Glutathione S-transferase F8, chloroplastic GN=GSTF8	GSTF8	1	0.0474196	65.156	YAEK(1)GNK	2	0.39449	1	0.986	0.964	1.069	0.979	1.023	0.995	0.993	0.85762
Ghir_A04G010930.1	264	K	Glycine--tRNA ligase, mitochondrial 1 GN=At1g29880	At1g29880	1	3.03897e-05	94.688	IK(1)EYGITAPDTK	3	-0.039703	1	0.986	0.957	0.956	1.101	0.928	1.027	1.054	0.3761
Ghir_A09G003200.1	146	K	Heterogeneous nuclear ribonucleoprotein 1 GN=RNP1	RNP1	0.999881	0.0324377	41.242	KPNPPPPPSK(1)R	3	1.0829	1	0.986	0.986	1.019	1.003	1.037	0.971	1.007	0.78408
Ghir_A12G024500.1	283	K	Monodehydroascorbate reductase 5, mitochondrial GN=MDAR5	MDAR5	1	0.00716697	93.649	EYGVK(1)FLK	2	-0.15724	1	0.986	1.006	1.078	1.026	0.974	0.971	0.968	0.3743
Ghir_D08G005180.1	153	K	NADH dehydrogenase [ubiquinone] flavoprotein 2, mitochondrial GN=At4g02580	At4g02580	1	5.29727e-09	124.51	EIEEALLNHLGVK(1)R	3	-0.8256	1	0.986	0.876	1.058	0.961	1.031	1.057	1.044	0.50442
Ghir_D06G013530.1	209	K	Oxygen-evolving enhancer protein 3-2, chloroplastic GN=PSBQ2	PSBQ2	1	0.00721943	48.216	SYAQTVSSLNDVLAK(1)LG	3	0.70852	1	0.986	0.859	1.343	0.942	1.046	0.928	0.915	0.62434
Ghir_D06G013530.1	164	K	Oxygen-evolving enhancer protein 3-2, chloroplastic GN=PSBQ2	PSBQ2	1	1.7842e-07	131.66	YDLNTVIAAK(1)PK	2	-0.2114	3	0.986	0.933	0.987	1.03	1.033	0.99	1.051	0.098744
Ghir_A02G003190.1	134	K	Photosystem I reaction center subunit II, chloroplastic GN=psaD	psaD	1	0.00567446	67.704	QGPNLLK(1)LAR	2	-0.29463	2	0.986	0.848	0.927	1.097	1.048	0.979	1.131	0.086021
Ghir_A08G005150.1	115	K	Photosystem I reaction center subunit IV A, chloroplastic GN=PSAEA	PSAEA	1	2.06608e-13	126.26	ESYWYNGYGSVVTVDQDPK(1)TR	3	0.11708	3	0.986	1.071	0.939	0.985	1.028	0.995	1.004	0.90198
Ghir_A12G022520.1	81	K	Poly(U)-specific endoribonuclease-A GN=endou-a	endou-a	1	3.57297e-06	120.87	THK(1)TEYGGYEK	3	-0.065712	1	0.986	0.971	0.953	0.95	1.073	1.03	1.049	0.27574
Ghir_D13G025400.1	195	K	Ran-binding protein 1 homolog c GN=RANBP1C	RANBP1C	1	0.0183392	69.786	K(1)ETEATEK	2	-0.17407	1	0.986	0.941	0.982	1.014	1.021	1.016	1.049	0.086517
Ghir_A08G014770.1	274	K	RGG repeats nuclear RNA binding protein B GN=RGGB	RGGB	1	0.00282847	93.345	K(1)SNDEVFIK	3	3.7811	2	0.986	1.067	1.103	0.975	0.97	0.986	0.929	0.162339
Ghir_A05G020430.1	123	K	Serpin-ZX GN=At1g47710	At1g47710	1	0.00478657	56.551	AASK(1)LVDFQNK	3	-0.34665	1	0.986	0.967	1.026	0.966	1.025	1.027	1.013	0.6528
Ghir_A11G017920.1	397	K	UTP--glucose-1-phosphate uridylyltransferase GN=UGPA	UGPA	1	3.34399e-13	138.05	ANPTNPSIELGPEFK(1)K	3	0.26383	2	0.986	1.036	0.932	0.991	1.027	1.012	1.026	0.4619
Ghir_A04G005840.1	85	K	30S ribosomal protein S7, chloroplastic GN=rps7-A	rps7-A	1	3.1318e-05	114.71	GVTPDIAVK(1)AR	3	0.15151	4	0.987	1.03	1.043	0.964	1.013	0.999	0.973	0.28078
Ghir_D13G020470.1	35	K	40S ribosomal protein S12 GN=RPS12	RPS12	1	3.81151e-06	140.17	SK(1)AHGGLAR	2	-0.079588	2	0.987	0.992	1.041	1.018	1.004	0.974	0.992	0.73218
Ghir_D09G022520.1	62	K	40S ribosomal protein S3a GN=		1	5.53153e-08	148.94	IASEGLK(1)HR	3	0.52927	4	0.987	0.986	1.055	0.959	1.007	1.027	0.988	0.72244
Ghir_A05G017570.1	136	K	Aminomethyltransferase, mitochondrial GN=GDCST	GDCST	1	8.9307e-10	139.86	GGAIDDSVITK(1)VK	3	-0.45197	3	0.987	1.036	0.975	1.005	1.032	0.971	1.003	0.90172
Ghir_A09G011070.1	95	K	ATP synthase subunit beta, chloroplastic GN=atpB	atpB	1	1.80141e-22	161.51	TTSPIHK(1)SAPAFIQLDTK	3	0.6252	6	0.987	0.983	1.019	1.056	1.057	0.898	1.007	0.93802
Ghir_D07G006310.1	148	K	Calcium sensing receptor, chloroplastic GN=CAS	CAS	1	9.24074e-18	138.66	K(1)AQEAFQGTGLDTEPVLSAAK	3	-0.58065	1	0.987	0.819	1.055	1.067	0.96	1.047	1.074	0.40672
Ghir_A13G002210.1	181	K	Chlorophyll a-b binding protein 6A, chloroplastic GN=CAB6A	CAB6A	1	1.94343e-06	89.468	KYPGGAFDPLGYSK(1)DPK	3	-0.37519	1	0.987	0.815	1.029	1.023	0.958	1.11	1.092	0.33652
Ghir_A10G002370.1	86	K	Desiccation-related protein PCC3-06 GN=		1	0.00146461	72.891	TK(1)GAFDTAADR	2	0.33245	3	0.987	0.991	1.103	1.019	0.996	0.953	0.963	0.42832
Ghir_D02G003060.1	442	K	Dihydroxy-acid dehydratase, chloroplastic GN=DHAD	DHAD	1	4.90475e-08	102.64	GNLAPEGSVAK(1)ITGK	3	-0.46768	1	0.987	1.048	0.959	1.021	0.978	1.008	1.004	0.87548
Ghir_D11G002040.1	421	K	Elongation factor G-2, chloroplastic GN=fusA2	fusA2	1	9.41437e-23	171.78	VYSGK(1)LAAGSYVLNANK	3	0.80374	1	0.987	0.894	1.07	1.016	1.007	1.008	1.027	0.6287
Ghir_A05G004540.1	143	K	Far upstream element-binding protein 3 GN=FUBP3	FUBP3	1	0.000373254	89.356	GGETIK(1)NMQAR	2	0.0025582	1	0.987	1.047	0.927	1.084	1.035	0.905	1.021	0.7787
Ghir_D13G024880.1	139	K	Histone H2B GN=HIS2B	HIS2B	1	6.81502e-07	128.76	HAVSEGTK(1)AVTK	2	0.37584	2	0.987	1.036	0.97	1.05	0.969	0.989	1.005	0.88474
Ghir_D10G018800.1	115	K	Major pollen allergen Bet v 1-J GN=BETV1J	BETV1J	1	2.08927e-05	84.508	FEAAVGGGSVCK(1)SSMK	3	0.24574	2	0.987	1.041	0.961	1.058	0.961	0.991	1.007	0.86354
Ghir_A05G031360.1	105	K	Mitochondrial outer membrane protein porin of 36 kDa GN=		1	0.0300311	53.013	SGK(1)VELQYR	2	0.46997	1	0.987	1.041	0.91	0.883	1.057	1.099	1.034	0.71216
Ghir_D08G025560.1	84	K	Multiprotein-bridging factor 1b GN=MBF1B	MBF1B	1	0.0346756	69.628	VPTELK(1)K	2	-2.7756	1	0.987	0.964	0.979	1.009	0.972	1.06	1.038	0.23246
Ghir_D04G003790.1	103	K	Oxygen-evolving enhancer protein 2, chloroplastic GN=PSBP	PSBP	1	0.000107378	66.636	TDTEFMPYNGDGFK(1)LSIPSK	4	0.18772	2	0.987	1.097	0.941	0.945	1.057	0.992	0.99	0.87578
Ghir_A06G012950.1	205	K	Oxygen-evolving enhancer protein 3-2, chloroplastic GN=PSBQ2	PSBQ2	1	9.59499e-10	115.83	LFSTIDDLDHAAK(1)IK	3	-0.82624	1	0.987	1.047	0.984	0.946	1.041	1.011	0.993	0.84956
Ghir_A10G001230.1	168	K	Oxygen-evolving enhancer protein 3-2, chloroplastic GN=PSBQ2	PSBQ2	1	0.00423088	103.55	TVISSK(1)PK	3	0.80107	7	0.987	0.997	0.955	1.002	1.017	1.017	1.033	0.078941
Ghir_D10G003160.1	45	K	PREDICTED: ABA-inducible protein PHV A1 [Vitis vinifera]		1	0.0128214	67.113	IK(1)ETVVGK	3	-0.054725	2	0.987	0.923	0.942	1.107	0.991	0.98	1.079	0.160439
Ghir_D11G022180.1	185	K	Probable cytosolic oligopeptidase A GN=CYOP	CYOP	1	8.0915e-05	97.779	FSENVLDATK(1)K	3	0.94673	1	0.987	0.97	1.143	0.91	1.038	1.011	0.955	0.52802
Ghir_D02G018070.1	77	K	Pyruvate dehydrogenase E1 component subunit beta-1, mitochondrial GN=Os08g0536000	Os08g0536000	1	0.00488927	69.554	GLLEK(1)YGPER	2	0.26489	1	0.987	1.05	0.97	0.975	0.981	1.045	0.998	0.95624
Ghir_A07G018700.1	150	K	Ribulose bisphosphate carboxylase small chain, chloroplastic GN=RBCS	RBCS	1	1.09356e-31	182.09	LPMFGCTDSAQVLEELENCK(1)K	3	0.56955	9	0.987	0.965	0.976	1.016	1	1.025	1.039	0.0176389
Ghir_A12G019610.1	273	K	Strictosidine synthase (Fragment) GN=STR1	STR1	1	0.00865092	60.691	AAALVK(1)QPTR	2	-0.29464	1	0.987	1.036	1.046	1.083	0.937	0.951	0.968	0.5258
Ghir_D07G023120.1	60	K	Tubulin alpha chain GN=TUBA	TUBA	1	1.84755e-14	123.55	TVGGGDDAFNTFFSETGAGK(1)HVPR	3	0.14537	1	0.987	1.05	0.969	0.988	0.951	1.063	0.999	0.96664
Ghir_D11G028620.1	122	K	UPF0603 protein At1g54780, chloroplastic GN=At1g54780	At1g54780	1	0.00391445	101.33	VTK(1)SDLK	2	1.2091	2	0.987	0.892	1.116	1.102	0.956	0.95	1.004	0.94302
Ghir_D05G028700.1	259	K	Xylose isomerase GN=XYLA	XYLA	1	0.000915122	87.568	FLEAAAAYK(1)K	3	0.083057	2	0.987	1.055	0.884	1.012	1.121	0.91	1.04	0.65482
Ghir_D01G001190.1	13	K	14-3-3-like protein GN=		1	0.00532713	99.815	EENVYK(1)AK	3	0.099421	4	0.989	1.003	1.053	1.028	0.963	0.991	0.979	0.479
Ghir_D05G016410.1	130	K	30S ribosomal protein S5, chloroplastic GN=rps5	rps5	1	0.0395649	66.692	K(1)TSAFGK	2	0.38295	1	0.989	0.91	0.893	1.042	1.022	1.044	1.113	0.028043
Ghir_D11G035990.1	174	K	60S ribosomal protein L4-1 GN=RPL4A	RPL4A	1	0.00417461	86.898	TSAAIK(1)VLK	2	0.50075	1	0.989	0.96	1.047	0.988	1.006	1.014	1.004	0.87134
Ghir_D07G017740.1	227	K	60S ribosomal protein L5 GN=RPL5	RPL5	1	3.73037e-06	118.87	YQSHFSEYIK(1)R	3	0.60509	1	0.989	1.106	0.844	0.967	1.022	1.048	1.033	0.6643
Ghir_A06G016010.1	71	K	ATP synthase gamma chain, chloroplastic GN=ATPC	ATPC	1	0.000594159	101.53	NTQK(1)ITEAMK	3	-0.24054	3	0.989	0.95	0.972	0.964	1.094	0.994	1.048	0.31284
Ghir_D09G002830.1	136	K	Carbonic anhydrase, chloroplastic GN=		1	5.92106e-15	162.29	YEK(1)NPALYGELAK	2	-0.49912	6	0.989	0.927	0.992	1.02	1	1.032	1.05	0.111479
Ghir_A05G024050.1	321	K	Delta-aminolevulinic acid dehydratase 1, chloroplastic GN=HEMB1	HEMB1	1	3.49119e-06	127.17	K(1)TYQMNPANYR	2	0.42992	1	0.989	0.93	0.879	0.918	1.051	1.137	1.11	0.22604
Ghir_D11G027740.1	239	K	DNA damage-repair/toleration protein DRT102 GN=DRT102	DRT102	1	0.0200651	68.132	K(1)SVWNLSK	2	-0.82879	1	0.989	0.983	1.116	0.964	1.037	0.962	0.96	0.45054
Ghir_D05G019010.1	327	K	Ferredoxin--NADP reductase, leaf isozyme, chloroplastic GN=PETH	PETH	1	5.99044e-13	132.84	GMEK(1)GIDDIMTSLAAK	3	0.75043	1	0.989	0.98	1.027	1.026	0.994	0.987	1.004	0.85122
Ghir_D05G019010.1	292	K	Ferredoxin--NADP reductase, leaf isozyme, chloroplastic GN=PETH	PETH	1	1.08535e-15	157.07	EQTNEQGEK(1)MYIQTR	3	0.088532	4	0.989	0.929	0.893	1.067	1.04	0.992	1.102	0.055397
Ghir_D11G018580.1	265	K	Ferredoxin--NADP reductase, leaf isozyme, chloroplastic GN=PETH	PETH	1	0.0153445	89.698	EEFEK(1)MK	3	0.15335	3	0.989	0.936	1.019	1.011	1.062	0.962	1.031	0.46924
Ghir_A04G007190.1	196	K	Fructose-bisphosphate aldolase 6, cytosolic GN=FBA6	FBA6	1	0.00928216	84.817	K(1)CAAVTER	2	-0.5702	1	0.989	1.026	1.038	0.991	0.994	0.996	0.976	0.24764
Ghir_D07G021050.1	112	K	Glucose-1-phosphate adenylyltransferase small subunit 2, chloroplastic GN=AGPP	AGPP	1	0.0191901	50.484	AK(1)PAVPLGANYR	2	-0.028823	1	0.989	0.9	1.032	1.066	1.023	0.956	1.042	0.45792
Ghir_A09G003700.1	271	K	Glyceraldehyde-3-phosphate dehydrogenase 2, cytosolic GN=GAPC2	GAPC2	1	1.40901e-13	165.58	ATIK(1)AESETNLK	3	0.26992	1	0.989	0.997	0.944	0.99	1.125	0.928	1.039	0.58638
Ghir_A06G018020.1	513	K	Heat shock cognate 70 kDa protein GN=HSP70	HSP70	1	0.00256202	97.734	ITITNDK(1)GR	2	-0.13365	4	0.989	0.986	0.945	1.016	1.003	1.026	1.043	0.059058
Ghir_D11G001970.1	539	K	Luminal-binding protein 5 GN=BIP5	BIP5	1	0.00256202	97.734	ITITNDK(1)GR	2	-0.13365	4	0.989	0.986	0.945	1.016	1.003	1.026	1.043	0.059058
Ghir_D06G022570.1	27	K	Magnesium-chelatase subunit ChlI, chloroplastic GN=CHLI	CHLI	1	0.0117958	66.056	GTGK(1)STTVR	2	-0.19242	1	0.989	1.092	0.945	0.992	0.971	1.03	0.989	0.84772
Ghir_D04G000670.1	297	K	Malate dehydrogenase [NADP], chloroplastic GN=		1	0.00299321	94.692	GLPVK(1)EVIK	2	0.018811	2	0.989	0.991	0.939	0.988	1.024	1.034	1.044	0.129498
Ghir_A05G039300.1	109	K	Oxygen-evolving enhancer protein 2, chloroplastic GN=PSBP	PSBP	1	1.81289e-06	130.15	LSIPSK(1)WNPSK	2	-0.16948	4	0.989	0.9	0.935	1.015	1.063	1.015	1.095	0.043583
Ghir_A10G015420.1	117	K	Oxygen-evolving enhancer protein 2, chloroplastic GN=PSBP	PSBP	1	1.81289e-06	130.15	LSIPSK(1)WNPSK	2	-0.16948	4	0.989	0.9	0.935	1.015	1.063	1.015	1.095	0.043583
Ghir_D04G003790.1	109	K	Oxygen-evolving enhancer protein 2, chloroplastic GN=PSBP	PSBP	1	1.81289e-06	130.15	LSIPSK(1)WNPSK	2	-0.16948	4	0.989	0.9	0.935	1.015	1.063	1.015	1.095	0.043583
Ghir_D13G013130.1	393	K	Patellin-5 GN=PATL5	PATL5	1	0.00536407	97.431	NSPGPGK(1)R	2	1.4065	1	0.989	1.19	0.861	0.996	0.943	1.046	0.982	0.92154
Ghir_A05G039690.1	100	K	Photosystem I reaction center subunit N, chloroplastic GN=PSAN	PSAN	1	0.0115498	82.417	ANK(1)ELNDK	2	1.3191	5	0.989	0.825	0.83	1.096	1.047	1.038	1.203	0.038198
Ghir_D07G007480.1	101	K	plant/F13G24-250 protein [Medicago truncatula]		1	0.009566	48.527	AEK(1)AGLLSAAEK	3	0.33779	1	0.989	1.027	1.126	0.985	0.921	1.032	0.935	0.2589
Ghir_D02G008470.1	212	K	Probable enoyl-CoA hydratase 1, peroxisomal GN=ECHIA	ECHIA	1	6.803e-05	123.95	YK(1)SVINDGYK	2	-0.43449	1	0.989	0.986	1.032	0.961	1	1.042	0.999	0.95496
Ghir_D11G015310.1	364	K	Serine carboxypeptidase-like 20 GN=SCPL20	SCPL20	1	7.45451e-12	147.12	K(1)AIHAEEETAIGK	2	-0.040546	4	0.989	0.932	0.982	1.014	1.045	0.995	1.052	0.096859
Ghir_A01G016160.1	136	K	SKP1-like protein 1A GN=SKP1A	SKP1A	1	2.6844e-05	83.423	TFNIK(1)NDFTPEEEEEVRR	3	0.39287	2	0.989	1.036	1.066	0.962	1.039	0.96	0.958	0.2727
Ghir_D08G005980.1	106	K	Thylakoid lumenal 19 kDa protein, chloroplastic GN=At3g63540	At3g63540	1	0.00540829	94.662	LVSK(1)VEK	3	-0.22396	3	0.989	1	0.842	1.078	0.983	1.027	1.091	0.2213
Ghir_D09G010090.1	298	K	Transcription factor TGA9 GN=TGA9	TGA9	1	0.0154227	89.55	LK(1)VAAAK	2	0.092315	2	0.989	0.916	0.824	1.051	1.057	1.031	1.15	0.116318
Ghir_A07G015620.1	401	K	Transketolase-2, chloroplastic GN=TKL-2	TKL-2	1	1.80523e-15	147.17	FAEYEQK(1)YK	2	0.15338	5	0.989	0.951	0.984	1.012	1.017	1.014	1.041	0.083835
Ghir_D07G015890.1	401	K	Transketolase-2, chloroplastic GN=TKL-2	TKL-2	1	1.80523e-15	147.17	FAEYEQK(1)YK	2	0.15338	5	0.989	0.951	0.984	1.012	1.017	1.014	1.041	0.083835
Ghir_D11G006920.1	109	K	30S ribosomal protein S3, chloroplastic GN=rps3	rps3	1	0.0462919	52.549	K(1)LNIAITR	2	-0.90507	1	0.99	0.964	1.03	1.014	1.028	0.973	1.01	0.70186
Ghir_D09G008280.1	25	K	60S ribosomal protein L18a GN=RPL18A	RPL18A	1	1.40922e-06	89.471	ALPTENDEHPK(1)IYR	3	0.65198	1	0.99	1.067	1.072	0.988	1.01	0.946	0.941	0.1324
Ghir_D12G017040.1	513	K	Aconitate hydratase, cytoplasmic GN=		1	0.013048	79.148	EAQGK(1)VAK	2	0.010273	1	0.99	1.064	0.952	1.009	1.095	0.9	0.999	0.96782
Ghir_D07G016650.1	311	K	Alcohol dehydrogenase class-3 GN=ADH2	ADH2	1	0.0277044	49.934	GTAFGGFK(1)SR	2	-0.037861	2	0.99	0.995	1.021	1.026	1.007	0.969	0.999	0.94106
Ghir_A10G018790.1	141	K	Annexin-like protein RJ4 GN=		1	4.51416e-07	98.508	HSLEEDVAAHTK(1)GDTR	3	-0.47652	2	0.99	1.006	1.136	0.871	1.114	0.958	0.94	0.47796
Ghir_D01G010280.1	475	K	ATP-dependent zinc metalloprotease FTSH, chloroplastic GN=FTSH	FTSH	1	9.1672e-07	103.11	EISK(1)DEISDALER	3	0.49369	1	0.99	1.032	1.076	0.997	0.981	0.98	0.955	0.137783
Ghir_D09G002830.1	81	K	Carbonic anhydrase, chloroplastic GN=		1	0.000332236	77.744	SYDEAIEALK(1)K	3	-0.70844	1	0.99	1.012	0.887	0.988	1.031	1.042	1.06	0.24874
Ghir_A08G008910.1	98	K	CBS domain-containing protein CBSX1, chloroplastic GN=CBSX1	CBSX1	1	1.16889e-05	144.12	LLLETK(1)YR	2	0.082134	3	0.99	0.989	0.987	1.008	0.973	1.041	1.019	0.4471
Ghir_A08G008910.1	140	K	CBS domain-containing protein CBSX1, chloroplastic GN=CBSX1	CBSX1	1	0.0490911	60.972	AALQIK(1)R	2	0.35481	1	0.99	1.136	1.126	1.043	0.866	0.971	0.886	0.155463
Ghir_A05G021080.1	262	K	Cysteine proteinase RD21A GN=RD21A	RD21A	1	1.27235e-12	126.84	K(1)ALASQPVSVAIEAGGR	2	0.14128	3	0.99	0.841	1.053	1.068	0.977	1.02	1.063	0.41906
Ghir_D02G006100.1	389	K	Dihydrolipoyl dehydrogenase 1, mitochondrial GN=LPD1	LPD1	1	2.73188e-07	80.786	HGHVDYDK(1)VPGVVYTHPEVASVGK	5	0.025598	2	0.99	0.889	1.104	1.055	1.025	0.934	1.01	0.8674
Ghir_D01G021730.1	416	K	Enolase GN=		1	0.00494315	82.645	LAK(1)YNQLLR	2	0.3377	3	0.99	0.924	1.024	1.022	1.038	0.977	1.034	0.39322
Ghir_D03G015620.1	138	K	Gamma-interferon-inducible lysosomal thiol reductase GN=Ifi30	Ifi30	1	0.0001271	98.105	KPLEWESCFK(1)K	3	-0.52709	2	0.99	1.012	1.027	0.971	1.038	0.982	0.987	0.607
Ghir_D09G017870.1	292	K	Guanine nucleotide-binding protein subunit beta-like protein GN=		1	2.12242e-15	152.16	AEAETSAATDNANK(1)K	3	-0.23348	1	0.99	0.9	0.941	0.962	1.018	1.111	1.092	0.158144
Ghir_Scaffold1357G000040.1	112	K	Guanosine nucleotide diphosphate dissociation inhibitor 2 GN=GDI2	GDI2	1	1.11563e-05	103.91	AVDGSYVFNK(1)GK	3	-0.033032	1	0.99	0.989	1.013	1.098	1.027	0.883	1.005	0.98586
Ghir_D09G019840.1	264	K	Hsp70-Hsp90 organizing protein 3 GN=HOP3	HOP3	1	0.0326151	49.777	ETGNAAYK(1)K	2	-0.067365	1	0.99	1.065	1.001	1.01	1.02	0.947	0.974	0.46568
Ghir_D13G025350.1	90	K	Lactoylglutathione lyase GN=		0.999959	4.13394e-05	81.632	IKDPK(1)ASLDFYSR	3	0.40888	3	0.99	1.045	1.012	0.988	0.993	1.002	0.979	0.26536
Ghir_D09G013120.1	12	K	Late embryogenesis abundant protein D-113 GN=		0.990902	0.0239846	52.527	QSMK(0.009)DAAASAK(0.991)AGMEK	3	4.0803	1	0.99	1.006	0.941	0.988	1.044	1.005	1.034	0.26408
Ghir_D01G019540.1	119	K	Magnesium-protoporphyrin IX monomethyl ester [oxidative] cyclase, chloroplastic GN=CRD1	CRD1	1	0.000768153	80.17	EAADK(1)IDGPLR	2	0.041815	1	0.99	1.055	1.009	0.944	1.072	0.965	0.976	0.59094
Ghir_D10G013110.1	129	K	Membrane-associated 30 kDa protein, chloroplastic GN=IM30	IM30	1	0.000123277	75.683	QATAQVLASQK(1)R	3	-0.32827	1	0.99	1.009	1.052	0.976	0.976	1.028	0.977	0.3987
Ghir_D12G021720.1	250	K	Phosphoribulokinase, chloroplastic GN=		1	1.83143e-05	83.204	KPDFDAYIDPQK(1)K	4	0.57673	5	0.99	1.041	0.987	0.966	1.005	1.027	0.993	0.80202
Ghir_D11G006000.1	104	K	Probable ATP synthase 24 kDa subunit, mitochondrial GN=At2g21870	At2g21870	1	0.0193264	70.908	IK(1)YTIETR	2	0.2398	2	0.99	0.97	1.021	1.002	0.991	1.025	1.012	0.52474
Ghir_A10G009260.1	400	K	Probable Xaa-Pro aminopeptidase P GN=AMPP	AMPP	1	0.00250188	109.01	ATK(1)EHFR	3	0.81863	1	0.99	0.882	0.967	1.082	1.024	0.978	1.086	0.143479
Ghir_D03G000710.1	63	K	SKP1-like protein 1B GN=SKP1B	SKP1B	1	0.00675019	86.833	K(1)HVEAPK	3	0.058638	2	0.99	0.986	1.001	0.97	0.989	1.058	1.013	0.65986
Ghir_A07G003050.1	76	K	Temperature-induced lipocalin-1 GN=TIL	TIL	1	0.0416685	68.224	SDEAK(1)LK	2	-0.41569	1	0.99	0.994	1.022	1.059	0.994	0.95	0.999	0.95706
Ghir_A01G007500.1	124	K	Trigger factor-like protein TIG, Chloroplastic GN=TIG	TIG	1	0.0155256	89.355	VLK(1)EFMK	2	2.9003	1	0.99	0.938	1.015	1.039	1.022	0.973	1.031	0.3725
Ghir_D01G001190.1	113	K	14-3-3-like protein GN=		1	7.35046e-07	97.235	LLEEK(1)LVPAAGNGDSK	3	0.22683	1	0.992	1.1	0.947	0.982	0.976	1.028	0.983	0.7533
Ghir_A07G023800.1	169	K	50S ribosomal protein L12-1, chloroplastic GN=RPL12A	RPL12A	1	1.39639e-05	111.12	GGVSK(1)EEADDAK	3	0.31989	4	0.992	1.068	1.046	0.976	1.022	0.957	0.951	0.165522
Ghir_D05G000500.1	11	K	60S acidic ribosomal protein P3 GN=RPP3A	RPP3A	1	0.00258934	93.839	SK(1)GGEWSAK	3	0.39588	3	0.992	1.032	0.992	1.002	0.999	0.998	0.994	0.71896
Ghir_D04G012540.1	223	K	60S ribosomal protein L4 GN=RPL4	RPL4	1	1.28606e-06	90.861	LNLLK(1)LAPGGHLGR	3	-0.87195	1	0.992	1.055	0.69	1.034	1.088	1.013	1.145	0.3203
Ghir_A11G006130.1	217	K	Actin-7 GN=ACT7	ACT7	1	3.29974e-16	138.75	EK(1)LAYVALDYEQELETAK	3	1.2568	1	0.992	1.094	1.138	0.967	0.988	0.941	0.898	0.070376
Ghir_A11G006130.1	328	K	Actin-7 GN=ACT7	ACT7	1	6.63769e-07	106.79	EITALAPSSMK(1)IK	3	3.1017	2	0.992	1.127	1.024	0.953	0.925	1.057	0.934	0.28548
Ghir_D08G003460.1	328	K	ADP,ATP carrier protein 1, mitochondrial GN=ANT1	ANT1	1	4.48982e-10	148.96	MMMTSGEAVK(1)YK	2	0.23705	6	0.992	1.003	0.981	1.025	1.026	0.967	1.014	0.54314
Ghir_D09G000380.1	115	K	Aspartate aminotransferase, mitochondrial GN=ASP1	ASP1	1	3.08296e-05	80.96	LAYGENSELIK(1)EK	3	0.55257	2	0.992	0.976	0.949	1.014	1.044	0.99	1.045	0.09432
Ghir_A06G016010.1	77	K	ATP synthase gamma chain, chloroplastic GN=ATPC	ATPC	1	0.000101995	80.69	ITEAMK(1)LVAAAK	3	-0.29775	2	0.992	1.218	1.006	0.973	0.922	1.004	0.901	0.23058
Ghir_A10G004690.1	605	K	ATPase 10, plasma membrane-type GN=AHA10	AHA10	1	7.58885e-07	94.203	K(1)ADIGIAVADATDAAR	2	-0.094924	2	0.992	0.932	1.009	1.03	0.991	1.018	1.036	0.2494
Ghir_D03G010060.1	602	K	ATPase 11, plasma membrane-type GN=AHA11	AHA11	1	7.58885e-07	94.203	K(1)ADIGIAVADATDAAR	2	-0.094924	2	0.992	0.932	1.009	1.03	0.991	1.018	1.036	0.2494
Ghir_D12G023530.1	234	K	ATP-dependent Clp protease proteolytic subunit-related protein 2, chloroplastic GN=CLPR2	CLPR2	1	0.0019634	62.088	NTGQPVEK(1)VNK	3	0.18904	1	0.992	0.871	0.982	0.935	1.051	1.098	1.084	0.27634
Ghir_A02G002720.1	385	K	Glutamine synthetase leaf isozyme, chloroplastic GN=		1	0.00278554	69.346	NGK(1)GYLEDR	2	-2.1668	5	0.992	0.973	0.973	1.006	1.014	1.017	1.034	0.0100609
Ghir_D09G016460.1	53	K	Glutathione S-transferase U8 GN=GSTU8	GSTU8	1	0.0127271	91.626	YNPVHK(1)K	2	-0.28276	1	0.992	0.995	1.17	1.011	0.968	0.95	0.928	0.27748
Ghir_D07G021980.1	66	K	Glutathione transferase GST 23 GN=		1	0.0127271	91.626	YNPVHK(1)K	2	-0.28276	1	0.992	0.995	1.17	1.011	0.968	0.95	0.928	0.27748
Ghir_D12G001780.1	183	K	Heat shock 70 kDa protein, mitochondrial GN=		1	0.000334345	69.92	ETAEAYLGK(1)GVSK	3	0.13019	2	0.992	1.076	1.01	0.977	0.966	1.024	0.964	0.29732
Ghir_D08G003190.1	511	K	Heat shock cognate protein 80 GN=HSC80	HSC80	1	0.0103204	78.264	K(1)LVSATK	2	-0.32152	3	0.992	0.995	0.912	0.982	0.976	1.097	1.054	0.33716
Ghir_D08G003190.1	544	K	Heat shock cognate protein 80 GN=HSC80	HSC80	1	0.00349483	76.228	FEGLCK(1)VIK	2	-0.030088	2	0.992	0.986	1.026	1.026	0.989	0.989	1	0.99986
Ghir_D05G035230.1	123	K	Malate dehydrogenase, mitochondrial GN=MMDHI	MMDHI	1	5.07567e-11	117.37	DDLFNINAGIVK(1)GLCSAIAK	3	1.4448	1	0.992	0.935	0.907	0.967	1.082	1.04	1.09	0.11142
Ghir_A02G001080.1	204	K	Natterin-4 GN=		1	0.00571732	90.15	IK(1)PVCSDK	3	-0.23838	4	0.992	1.096	0.919	1.004	1.012	0.987	0.999	0.98322
Ghir_A02G001080.1	413	K	Natterin-4 GN=		1	4.72471e-08	137.8	GK(1)CDVNFMFTQK	2	-1.4829	5	0.992	1.07	1.05	0.996	0.98	0.976	0.949	0.090742
Ghir_D02G001110.1	426	K	Natterin-4 GN=		1	4.72471e-08	137.8	GK(1)CDVNFMFTQK	2	-1.4829	5	0.992	1.07	1.05	0.996	0.98	0.976	0.949	0.090742
Ghir_A08G012830.1	1070	K	Nodal modulator 1 GN=Nomo1	Nomo1	1	0.0012761	109.11	GK(1)HTVQLK	3	0.36605	1	0.992	0.941	1.03	0.972	1.054	1	1.021	0.58174
Ghir_A05G039300.1	89	K	Oxygen-evolving enhancer protein 2, chloroplastic GN=PSBP	PSBP	1	2.23678e-13	141.55	PK(1)TDTDFMPYSGDGFK	3	1.0254	5	0.992	0.874	0.978	1.017	0.994	1.073	1.084	0.149064
Ghir_D01G009230.1	11	K	Phosphoglycerate kinase, cytosolic GN=		1	5.10033e-06	125.53	SVGDLK(1)EADLK	2	0.96384	4	0.992	1.024	1.056	1.004	0.949	1.018	0.967	0.29746
Ghir_D05G012000.1	430	K	Photosynthetic NDH subunit of subcomplex B 1, chloroplastic GN=PNSB1	PNSB1	1	0.00248727	65.627	LFVPNAEEK(1)K	2	-0.037149	2	0.992	1.097	0.853	1.016	1.021	0.996	1.031	0.67518
Ghir_A06G015110.1	82	K	Photosystem I reaction center subunit III, chloroplastic GN=PSAF	PSAF	1	0.0108048	79.116	ESK(1)QFAK	2	-0.077132	2	0.992	0.96	1.053	1.008	1.045	0.951	1	0.99322
Ghir_A06G017850.1	68	K	Ribulose bisphosphate carboxylase/oxygenase activase 1, chloroplastic GN=RCA1	RCA1	1	1.7025e-31	200.99	WK(1)GLAYDISDDQQDITR	2	-0.69074	3	0.992	1.041	0.982	1.029	1.017	0.951	0.994	0.84712
Ghir_D02G005350.1	101	K	Translationally-controlled tumor protein homolog GN=TCTP	TCTP	1	0.00623103	66.393	NLTPK(1)LDAEK	2	0.011612	2	0.992	0.95	0.967	1.04	1.077	0.934	1.049	0.36126
Ghir_D02G011180.1	498	K	2,3-bisphosphoglycerate-independent phosphoglycerate mutase GN=		1	0.00162603	88.021	NK(1)SGQPLYDK	2	-0.20405	2	0.993	0.941	1.027	0.991	1.022	1.013	1.022	0.45666
Ghir_A04G005840.1	138	K	30S ribosomal protein S7, chloroplastic GN=rps7-A	rps7-A	1	8.78386e-16	135.23	LSSELVDAAK(1)GSGDAIR	3	-0.12432	2	0.993	1.108	1.07	0.994	0.89	1.037	0.921	0.21094
Ghir_A11G014430.1	224	K	3-ketoacyl-CoA thiolase 2, peroxisomal GN=PED1	PED1	1	0.00220253	60.161	FK(1)EEIVPVSTK	3	-0.17349	1	0.993	0.913	0.918	1.005	1	1.088	1.095	0.077437
Ghir_D06G012490.1	137	K	40S ribosomal protein S18 GN=RPS18A	RPS18A	1	0.000329224	113.62	GQHTK(1)TTGR	2	2.7658	2	0.993	0.842	0.949	1.043	1	1.07	1.118	0.098537
Ghir_D08G003100.1	145	K	40S ribosomal protein S8 GN=RPS8	RPS8	1	7.84171e-06	87.519	KEGEEGETGTEEVK(1)K	3	-0.53212	1	0.993	0.824	0.975	0.932	1.102	1.076	1.114	0.2418
Ghir_A08G015170.1	158	K	50S ribosomal protein L1, chloroplastic GN=RPL1	RPL1	1	8.71379e-16	151.41	EMSSTK(1)FVETAEAHFR	3	0.17848	3	0.993	0.932	1.28	0.926	1.01	0.972	0.907	0.42796
Ghir_A13G016910.1	270	K	50S ribosomal protein L3, chloroplastic GN=RPL3	RPL3	1	0.0187729	71.379	IVGK(1)NIPK	2	-0.052125	1	0.993	0.839	0.942	1.026	1.032	1.06	1.124	0.078621
Ghir_D13G009310.1	203	K	50S ribosomal protein L6, chloroplastic GN=RPL6	RPL6	1	0.0165215	50.353	WRPPEPYK(1)GK	3	-1.0149	1	0.993	1.088	0.996	0.967	0.995	1.005	0.964	0.32942
Ghir_A10G012950.1	372	K	Adenosylhomocysteinase GN=SAHH	SAHH	1	0.0078465	72.2	ITIK(1)PQTDR	3	0.082117	3	0.993	0.977	1.103	1.007	0.98	0.983	0.966	0.44864
Ghir_D08G003460.1	111	K	ADP,ATP carrier protein 1, mitochondrial GN=ANT1	ANT1	1	6.63487e-05	73.927	VK(1)LLIQNQDEMIK	3	-0.13517	2	0.993	0.868	0.925	1.074	1.008	1.028	1.116	0.061523
Ghir_A06G016010.1	67	K	ATP synthase gamma chain, chloroplastic GN=ATPC	ATPC	1	1.89383e-06	128.36	IDSVK(1)NTQK	2	-0.11857	4	0.993	0.96	0.947	1.015	1	1.04	1.053	0.045357
Ghir_D09G002830.1	300	K	Carbonic anhydrase, chloroplastic GN=		1	1.37964e-06	101.45	TLGIK(1)GGYYDFVK	2	0.35655	2	0.993	1.064	1.104	0.979	0.969	0.978	0.926	0.1345
Ghir_D05G018340.1	215	K	Catalase isozyme 1 GN=CAT1	CAT1	1	1.45452e-10	117.18	HMEGSGVNTYTLINK(1)AGK	3	0.22423	2	0.993	1.08	1.03	1.055	1.008	0.891	0.952	0.41298
Ghir_D07G005340.1	613	K	Chaperone protein ClpC, chloroplastic GN=		1	7.79893e-07	106.6	VIGQDEAVK(1)AISR	2	-0.34367	2	0.993	1.042	0.895	1.037	0.962	1.04	1.037	0.5038
Ghir_A05G021080.1	146	K	Cysteine proteinase RD21A GN=RD21A	RD21A	1	0.0049844	82.417	EK(1)GAVVPVK	3	-0.31239	4	0.993	1.02	0.975	1.02	1.009	0.984	1.008	0.6452
Ghir_D12G004490.1	219	K	Elongation factor 1-gamma GN=		1	0.0360759	68.787	K(1)PAAQPK	3	-0.035917	3	0.993	1.048	1.049	0.964	1.019	0.979	0.959	0.160175
Ghir_A11G002020.1	371	K	Hsp70-Hsp90 organizing protein 3 GN=HOP3	HOP3	1	0.0252346	76.1	K(1)LNDAEK	2	0.23616	3	0.993	1.004	1.021	0.997	0.993	1.008	0.993	0.51444
Ghir_D10G018810.1	26	K	Major pollen allergen Bet v 1-J GN=BETV1J	BETV1J	1	7.87834e-05	73.834	SVELEGDGK(1)PGSIVK	3	0.13479	1	0.993	0.988	0.996	1.002	0.992	1.023	1.013	0.22928
Ghir_A10G007100.1	110	K	Methyl-CpG-binding domain-containing protein 11 GN=MBD11	MBD11	1	1.33014e-13	145.7	EK(1)DTSIETQVQDGGK	3	0.45643	1	0.993	0.924	0.919	1.026	1.091	0.971	1.089	0.11354
Ghir_D13G022550.1	275	K	Probable 2-oxoglutarate-dependent dioxygenase AOP1.2 GN=AOP1.2	AOP1.2	1	5.11862e-07	95.236	APK(1)ELIDDQHPQLFK	3	1.2285	1	0.993	0.983	1.059	1.046	0.982	0.961	0.985	0.67892
Ghir_D12G006690.1	439	K	Succinate dehydrogenase [ubiquinone] flavoprotein subunit, mitochondrial GN=SDH1	SDH1	1	0.00703906	53.567	TWESFHDVK(1)LK	3	1.1829	2	0.993	1.146	1.312	0.783	0.988	1.015	0.807	0.136319
Ghir_D06G003540.1	107	K	Thylakoid lumenal 29 kDa protein, chloroplastic GN=CLEB3J9	CLEB3J9	1	6.46339e-10	134.99	SEFLSSIK(1)ETLAK	2	-0.11529	2	0.993	0.897	0.827	0.929	1.129	1.089	1.158	0.141322
Ghir_D05G028700.1	449	K	Xylose isomerase GN=XYLA	XYLA	1	0.00215562	78.556	ADFEMLEK(1)K	3	0.53513	1	0.993	1.105	1.027	1.059	0.967	0.917	0.942	0.31186
Ghir_D13G005360.1	75	K	14-3-3-like protein GN=		1	4.32485e-07	130.2	IVSSIEQK(1)EEGR	3	0.69641	4	0.994	1.038	0.922	0.972	1.03	1.027	1.025	0.54688
Ghir_D09G011130.1	28	K	60S ribosomal protein L7-4 GN=RPL7D	RPL7D	1	0.0226799	65.627	K(1)QELEVAK	2	0.11168	1	0.994	0.989	1.083	1.064	0.968	0.94	0.969	0.54218
Ghir_D08G003460.1	346	K	ADP,ATP carrier protein 1, mitochondrial GN=ANT1	ANT1	1	0.00189262	94.767	NEGAK(1)SLFK	3	0.20866	3	0.994	1.039	1.036	0.993	0.978	1	0.968	0.109425
Ghir_D02G019950.1	15	K	Ankyrin repeat domain-containing protein 2A GN=AKR2A	AKR2A	1	1.90617e-13	142.32	ESTSSDEK(1)STLTTESK	3	0.13678	2	0.994	0.939	0.935	1.096	0.989	0.984	1.07	0.172156
Ghir_D03G010060.1	440	K	ATPase 11, plasma membrane-type GN=AHA11	AHA11	1	2.00255e-16	139.81	GAPEQILHLAHNK(1)TDIER	3	-0.36427	3	0.994	1.021	1.055	1.005	0.959	1.007	0.968	0.2357
Ghir_A09G007270.1	869	K	Calmodulin-binding transcription activator 5 GN=CMTA5	CMTA5	1	0.0490911	64.265	VEK(1)AVVR	2	-0.10942	1	0.994	1.055	1.135	1.006	0.95	0.959	0.916	0.108283
Ghir_A07G023740.1	24	K	Carbonic anhydrase, chloroplastic GN=		1	0.00011278	113.69	GELK(1)SAATAK	3	-0.43367	4	0.994	1.042	0.975	1.032	0.993	0.975	0.996	0.89754
Ghir_D05G018340.1	418	K	Catalase isozyme 1 GN=CAT1	CAT1	1	0.0382321	70.056	EK(1)CIIEK	2	-0.22895	1	0.994	0.924	0.972	1.003	1.048	1.009	1.059	0.088299
Ghir_A03G006680.1	155	K	Chaperone protein ClpC, chloroplastic GN=		1	0.00127238	108.47	VEVEK(1)IIGR	2	0.72518	2	0.994	0.992	0.905	0.999	1.065	0.994	1.058	0.21136
Ghir_D09G020460.1	195	K	Chaperonin CPN60-2, mitochondrial GN=CPN60-2	CPN60-2	1	2.12134e-05	98.902	EIGELIAK(1)AMEK	3	-0.79483	1	0.994	0.965	0.941	1.031	0.983	1.041	1.053	0.09386
Ghir_D02G006100.1	201	K	Dihydrolipoyl dehydrogenase 1, mitochondrial GN=LPD1	LPD1	1	1.98739e-07	136.7	SLPGITIDEK(1)R	3	-0.0068071	6	0.994	1.039	0.962	0.993	1.019	0.996	1.004	0.85088
Ghir_D05G013870.1	247	K	Dihydrolipoyllysine-residue acetyltransferase component 2 of pyruvate dehydrogenase complex, mitochondrial GN=At3g13930	At3g13930	1	0.00829746	50.286	TPK(1)PTSSPSEDR	3	-0.011732	1	0.994	0.74	0.784	1.017	1.066	1.162	1.289	0.057101
Ghir_D01G021730.1	345	K	Enolase GN=		1	1.28021e-12	156.14	AIAEK(1)TCNALLLK	3	-0.19269	1	0.994	1.136	1.18	0.905	0.976	0.973	0.862	0.06406
Ghir_D11G016760.1	4	K	Glutathione S-transferase F9 GN=GSTF9	GSTF9	1	4.46511e-06	90.412	VVK(1)VYGPAFASPK	3	-0.2446	2	0.994	1.03	1.044	0.996	1.009	0.968	0.969	0.175422
Ghir_D04G008460.1	221	K	Glyceraldehyde-3-phosphate dehydrogenase 2, cytosolic GN=GAPC2	GAPC2	1	2.70718e-05	110.08	AVGK(1)VLPALNGK	2	0.26643	3	0.994	0.973	1.013	0.976	1.025	1.016	1.012	0.55512
Ghir_D12G001780.1	600	K	Heat shock 70 kDa protein, mitochondrial GN=		1	0.0069045	73.666	DK(1)IPSEIAK	2	0.38343	1	0.994	0.942	1.047	1.001	1.025	0.988	1.01	0.74764
Ghir_A11G002020.1	335	K	Hsp70-Hsp90 organizing protein 3 GN=HOP3	HOP3	1	0.0402672	66.27	K(1)GTALVK	2	0.64935	1	0.994	0.959	1.036	1.057	0.956	0.998	1.007	0.85822
Ghir_D07G023260.1	21	K	Mitochondrial outer membrane protein porin of 34 kDa GN=		1	1.56831e-07	130.56	DLLYK(1)DYQTDQK	3	0.75056	2	0.994	0.965	0.933	1.027	1.016	1.016	1.058	0.038841
Ghir_D02G014790.1	182	K	MLP-like protein 28 GN=MLP28	MLP28	1	1.28061e-05	75.224	QFHEMFAHK(1)PHHVHHTCYDK	5	-0.51598	1	0.994	0.835	1.189	1.015	0.902	1.081	0.993	0.99378
Ghir_D01G021590.1	433	K	Monodehydroascorbate reductase GN=AFRR	AFRR	1	0.00735691	61.56	HEGLSFACK(1)I	2	-0.16398	2	0.994	1.14	0.969	0.97	1.021	0.965	0.953	0.4365
Ghir_A09G021760.1	135	K	Oil body-associated protein 1A GN=OBAP1A	OBAP1A	1	0.0422803	67.897	VCK(1)TYGK	2	-1.5475	1	0.994	0.976	0.958	0.973	1.035	1.034	1.039	0.175379
Ghir_A01G003560.1	325	K	Peroxisomal (S)-2-hydroxy-acid oxidase GLO1 GN=GLO1	GLO1	1	0.0128715	91.318	K(1)VLSMLR	2	-0.024537	3	0.994	1.012	1.058	0.985	0.978	1.011	0.971	0.23392
Ghir_A12G009850.1	87	K	Peroxisomal and mitochondrial division factor 2 GN=PMD2	PMD2	1	0.0394051	57.267	VLK(1)SVATR	2	-1.0239	1	0.994	1.027	1.032	0.938	0.997	1.045	0.976	0.49534
Ghir_A04G004970.1	41	K	Probable glutathione S-transferase GN=		1	0.00142013	107.57	NK(1)SDLLLK	2	0.38132	3	0.994	1.077	1.113	1.001	0.945	0.968	0.915	0.07934
Ghir_D09G001020.1	370	K	Probable mitochondrial-processing peptidase subunit beta, mitochondrial GN=At3g02090	At3g02090	1	0.000108327	73.262	NAGGGK(1)HMGSELAQR	3	-0.47604	1	0.994	1.161	1.043	1.014	0.928	0.965	0.909	0.148522
Ghir_D12G026830.1	55	K	Probable NADH dehydrogenase [ubiquinone] 1 alpha subcomplex subunit 5, mitochondrial GN=At5g52840	At5g52840	1	0.00828834	87.258	K(1)AVESFTR	2	0.23326	1	0.994	1.029	1.203	1.025	0.955	0.915	0.897	0.191321
Ghir_A10G009260.1	171	K	Probable Xaa-Pro aminopeptidase P GN=AMPP	AMPP	1	0.026018	78.516	SVAEK(1)LK	2	0.15414	1	0.994	1.027	1.007	0.944	1.014	1.035	0.988	0.69762
Ghir_A03G017150.1	130	K	Prohibitin-1, mitochondrial GN=PHB1	PHB1	1	7.59047e-06	86.838	EFTAAIEAK(1)QVAAQEAER	3	-1.0709	1	0.994	0.927	0.972	1.046	1.006	1.006	1.057	0.083878
Ghir_A04G011260.1	275	K	Protochlorophyllide reductase, chloroplastic GN=PORA	PORA	1	1.81089e-08	103.13	DSK(1)VCNMLTMQEFHR	3	-0.20883	1	0.994	1.041	1.132	0.972	0.984	0.968	0.923	0.177715
Ghir_D02G019870.1	483	K	Pyruvate kinase, cytosolic isozyme GN=		0.999959	6.48841e-06	85.166	SATEK(1)GLCKPGDAIVALHR	4	0.44409	1	0.994	0.991	0.751	1.04	1.044	1.05	1.145	0.2612
Ghir_D02G000840.1	512	K	Stromal 70 kDa heat shock-related protein, chloroplastic GN=HSP70	HSP70	1	0.00595192	77.062	DNK(1)SLGSFR	2	0.1702	3	0.994	1.048	1.019	0.99	0.979	1.006	0.972	0.174923
Ghir_A07G003050.1	140	K	Temperature-induced lipocalin-1 GN=TIL	TIL	1	0.00130158	92.856	AK(1)DLGYDVSK	3	0.73971	2	0.994	1.026	0.975	0.96	1.061	0.988	1.005	0.91014
Ghir_D04G006600.1	429	K	2-oxoglutarate dehydrogenase, mitochondrial GN=ogdh	ogdh	0.999999	0.000389724	65.231	NVGK(1)AITTLPDNFKPHR	4	0.50372	1	0.996	1.143	1.044	1.075	0.965	0.873	0.915	0.27902
Ghir_D08G025250.1	39	K	40S ribosomal protein S19-3 GN=RPS19C	RPS19C	1	1.75908e-07	103.76	IELPSWTDIVK(1)TGK	3	-0.47054	1	0.996	1.008	0.842	1.026	1.01	1.045	1.083	0.23378
Ghir_A05G030530.1	151	K	50S ribosomal protein L10, chloroplastic GN=RPL10	RPL10	1	7.21817e-07	96.247	K(1)VENDFTGAVFEGK	3	0.68366	1	0.996	0.862	0.982	1.107	1.016	0.96	1.086	0.25356
Ghir_D13G017980.1	678	K	5-methyltetrahydropteroyltriglutamate--homocysteine methyltransferase GN=METE	METE	1	3.11349e-05	128.85	SDEK(1)LLSVFR	2	-0.39826	1	0.996	1.07	1.053	0.958	1.01	0.98	0.945	0.102118
Ghir_D11G002050.1	182	K	Agglutinin receptor GN=ssp5	ssp5	1	0.00382931	84.479	SLTK(1)ILSSK	3	0.033381	3	0.996	1.014	1.066	0.955	1.007	1.008	0.966	0.26562
Ghir_A05G017570.1	163	K	Aminomethyltransferase, mitochondrial GN=GDCST	GDCST	1	5.89333e-09	107.98	DKDLAHIEEHMK(1)AFK	3	-0.77577	6	0.996	0.971	0.956	1.017	1.01	1.017	1.041	0.028696
Ghir_D05G013870.1	179	K	Dihydrolipoyllysine-residue acetyltransferase component 2 of pyruvate dehydrogenase complex, mitochondrial GN=At3g13930	At3g13930	1	0.0317402	60.342	IIK(1)GDGSK	2	0.027776	1	0.996	1.052	0.952	0.998	0.994	1.014	1.002	0.92908
Ghir_A01G018710.1	704	K	Ferredoxin-dependent glutamate synthase 1, chloroplastic/mitochondrial GN=GLU1	GLU1	1	0.000520856	65.374	TLYK(1)LCEAADEAVR	3	0.72527	1	0.996	1.132	0.961	0.984	0.972	1.006	0.959	0.47876
Ghir_A07G023630.1	235	K	Formate dehydrogenase, mitochondrial GN=FDH1	FDH1	1	0.000413119	71.176	IDPELEK(1)QTGAK	3	-0.31358	1	0.996	0.907	0.933	0.912	1.067	1.11	1.089	0.27908
Ghir_D01G011370.1	24	K	Glucose-6-phosphate isomerase, cytosolic GN=PGIC	PGIC	1	7.70683e-05	130.27	AHTEDIK(1)K	3	0.49555	1	0.996	0.965	1.112	1.042	1	0.928	0.966	0.57508
Ghir_D13G020370.1	95	K	Leucine aminopeptidase 1 GN=LAP1	LAP1	1	0.014291	73.665	LPGLGSK(1)R	2	-0.52712	3	0.996	0.92	0.969	1.01	1.051	1.002	1.062	0.094342
Ghir_D03G006730.1	170	K	NAD(P)H-quinone oxidoreductase subunit M, chloroplastic GN=ndhM	ndhM	1	0.000775838	101.38	K(1)LLYDGEIK	2	-0.098651	3	0.996	0.989	1.03	0.988	1.003	1.008	0.995	0.72742
Ghir_A04G009270.1	72	K	NADPH-dependent aldo-keto reductase, chloroplastic GN=AKR4C9	AKR4C9	1	0.0163697	58.63	LSEDGVVK(1)R	2	-0.25925	1	0.996	1.147	0.975	0.99	0.98	0.977	0.945	0.40322
Ghir_A03G015530.1	155	K	NADPH-dependent alkenal/one oxidoreductase, chloroplastic GN=AOR	AOR	1	0.00595192	77.062	VGSQVK(1)ELK	3	1.0482	2	0.996	1.094	1.096	0.972	1.003	0.938	0.914	0.074241
Ghir_D11G019970.1	145	K	Oxygen-evolving enhancer protein 1, chloroplastic GN=PSBO	PSBO	1	2.42382e-22	162.47	KFCLEPTSFTVK(1)AEGVNK	3	-0.17814	7	0.996	0.988	0.99	0.949	1.061	1.01	1.015	0.70152
Ghir_A05G039300.1	114	K	Oxygen-evolving enhancer protein 2, chloroplastic GN=PSBP	PSBP	1	3.32352e-15	148.57	WNPSK(1)EVEFPGQVLR	2	0.23282	2	0.996	0.948	1.026	0.956	1.059	1.008	1.018	0.66756
Ghir_D07G023710.1	258	K	Peptidyl-prolyl cis-trans isomerase CYP38, chloroplastic GN=CYP38	CYP38	1	0.00379508	105.52	AAVDMK(1)VK	2	-0.51974	2	0.996	1.023	0.967	1.056	0.994	0.962	1.009	0.80948
Ghir_D08G026820.1	92	K	Peroxiredoxin Q, chloroplastic GN=PRXQ	PRXQ	1	0.00876337	88.495	TVSLSK(1)FK	2	-0.58874	2	0.996	0.924	1.026	1.028	1.082	0.924	1.03	0.64022
Ghir_D10G008160.1	151	K	Phospholipase D alpha 1 GN=PLD1	PLD1	1	0.0215667	53.211	LQYFGVTK(1)DR	2	0.86091	1	0.996	0.883	1.046	1.101	0.892	1.049	1.04	0.66604
Ghir_D13G004210.1	124	K	Polyadenylate-binding protein 8 GN=PAB8	PAB8	1	0.0012857	94.465	NLDK(1)GIDHK	3	-0.39703	1	0.996	0.918	0.938	1.018	1.062	0.999	1.08	0.064615
Ghir_D03G016020.1	85	K	PREDICTED: ycf54-like protein [Nicotiana tabacum]		1	0.0016943	82.417	K(1)YYFVVANAK	2	-0.13574	2	0.996	0.977	0.896	1.113	1.025	0.931	1.07	0.34154
Ghir_D07G010880.1	501	K	Protein plastid transcriptionally active 16, chloroplastic GN=PTAC16	PTAC16	1	0.00716697	93.649	EAEK(1)TEVR	2	0.34045	1	0.996	0.883	0.861	1.003	1.046	1.085	1.144	0.05416
Ghir_A04G011260.1	331	K	Protochlorophyllide reductase, chloroplastic GN=PORA	PORA	1	5.46351e-15	152.37	YITK(1)GYVSEEEAGGR	2	0.16069	3	0.996	0.991	0.959	0.934	0.991	1.11	1.03	0.62724
Ghir_A06G021100.1	121	K	Pyruvate dehydrogenase E1 component subunit beta-3, chloroplastic GN=E1-BETA-2	E1-BETA-2	1	0.0110453	58.829	GLATK(1)FGDLR	2	-0.19982	1	0.996	1.032	0.999	0.994	1.01	0.989	0.989	0.4377
Ghir_A08G014770.1	273	K	RGG repeats nuclear RNA binding protein B GN=RGGB	RGGB	1	4.46079e-09	144.57	EFESMQQLSNK(1)K	3	0.93123	1	0.996	0.859	1.067	0.96	1.11	0.975	1.042	0.61336
Ghir_A10G023390.1	318	K	Sedoheptulose-1,7-bisphosphatase, chloroplastic GN=		1	8.54365e-11	139.3	GIFTNVASPSAK(1)AK	2	-0.81879	3	0.996	0.995	0.982	0.947	1.078	0.996	1.016	0.73754
Ghir_D01G018680.1	108	K	Soluble inorganic pyrophosphatase 6, chloroplastic GN=PPA6	PPA6	1	0.0296215	53.211	AASK(1)EYALK	2	-0.6674	1	0.996	0.977	1.064	1.043	0.967	0.976	0.983	0.65688
Ghir_D07G015890.1	131	K	Transketolase-2, chloroplastic GN=TKL-2	TKL-2	1	1.74555e-21	190.57	YNPK(1)NPYWFNR	3	1.0677	3	0.996	0.962	1.026	1.014	1.022	0.978	1.01	0.6816
Ghir_D10G024570.1	4	K	Triosephosphate isomerase, cytosolic GN=TPIP1	TPIP1	1	0.0010293	96.668	K(1)FFVGGNWK	3	-0.40333	2	0.996	0.974	1.084	0.998	1.017	0.965	0.976	0.54664
Ghir_D08G002760.1	507	K	Ubiquitin carboxyl-terminal hydrolase 14 GN=UBP14	UBP14	1	1.34483e-05	87.088	ISEGK(1)DVSSDEIVRPR	3	0.050333	1	0.996	0.853	0.941	1.079	1.032	1	1.115	0.093342
Ghir_D04G003700.1	27	K	Ubiquitin-NEDD8-like protein RUB2 GN=RUB2	RUB2	1	1.03571e-06	89.311	TITLEVESSDTIDNVK(1)AK	3	0.79374	1	0.996	0.959	0.953	0.969	1.071	1.013	1.05	0.20868
Ghir_D05G037260.1	144	K	(+)-delta-cadinene synthase isozyme C2 GN=CAD1-C2	CAD1-C2	0.999999	1.58459e-12	122.49	FKDEQGNFK(1)SSVTSDVR	3	-0.67542	1	0.997	0.951	1.026	1.04	0.978	1.001	1.015	0.62212
Ghir_A06G003700.1	141	K	14-3-3 protein 7 GN=TFT7	TFT7	1	0.00097935	97.597	K(1)EAADQSLK	2	-0.051655	7	0.997	1.096	0.959	0.999	1.024	0.957	0.976	0.63574
Ghir_D05G022960.1	143	K	14-3-3 protein 7 GN=TFT7	TFT7	1	0.00097935	97.597	K(1)EAADQSLK	2	-0.051655	7	0.997	1.096	0.959	0.999	1.024	0.957	0.976	0.63574
Ghir_D08G005660.1	145	K	1-aminocyclopropane-1-carboxylate oxidase 3 GN=ACO3	ACO3	1	0.0149956	87.754	K(1)AFYGAK	2	0.7388	1	0.997	0.957	0.95	1.024	0.986	1.042	1.051	0.088584
Ghir_D09G011710.1	209	K	40S ribosomal protein S2-2 GN=RPS2B	RPS2B	1	0.000269671	83.182	GSTK(1)TLGNFVK	3	0.42061	2	0.997	0.989	1.061	1.034	0.999	0.95	0.979	0.55476
Ghir_D08G001410.1	144	K	50S ribosomal protein L12-1, chloroplastic GN=RPL12A	RPL12A	1	0.000137597	91.961	ALTNLALK(1)EAK	3	0.53598	2	0.997	1.009	0.978	1.042	0.981	0.99	1.01	0.67558
Ghir_D05G008580.1	92	K	60S acidic ribosomal protein P2B GN=RPP2B	RPP2B	1	1.99574e-07	68.434	LASVPSGGGAVAAAPTAGGGGASAAPAAEAK(1)K	4	-0.93349	1	0.997	0.879	1.244	1.031	0.918	0.998	0.945	0.67886
Ghir_A11G025770.1	75	K	Acyl carrier protein 1, chloroplastic GN=ACP1	ACP1	1	0.000463635	66.387	QLALPSDK(1)PVTGESK	3	1.1369	1	0.997	1.047	0.895	0.982	1.022	1.033	1.033	0.51666
Ghir_A04G010720.1	71	K	ATP synthase subunit beta, mitochondrial GN=ATPB	ATPB	1	9.67853e-16	168.31	GELK(1)TDHFLPIHR	4	-0.20928	4	0.997	0.9	0.989	1.107	1.015	0.94	1.061	0.37026
Ghir_D07G006310.1	175	K	Calcium sensing receptor, chloroplastic GN=CAS	CAS	1	7.88539e-05	107.65	TAADAAK(1)QTTK	2	0.15362	3	0.997	1	0.912	0.978	1.033	1.04	1.049	0.25108
Ghir_D11G029930.1	105	K	Chloroplast stem-loop binding protein of 41 kDa b, chloroplastic GN=CSP41B	CSP41B	1	0.0075614	89.698	SK(1)ILHLK	2	0.17546	5	0.997	0.954	0.99	1.028	1.001	1.005	1.032	0.122336
Ghir_D08G012350.1	100	K	Cytochrome f GN=petA	petA	1	0.0042268	101.72	QVLANGK(1)K	2	-0.15185	4	0.997	1.026	1.03	0.958	1.041	0.981	0.976	0.40804
Ghir_D10G026710.1	117	K	Ferritin-3, chloroplastic GN=		1	0.000885979	99.5	DNVALK(1)GLAK	2	-0.32247	1	0.997	0.986	0.995	1	1.008	1.008	1.013	0.042695
Ghir_A04G007190.1	317	K	Fructose-bisphosphate aldolase 6, cytosolic GN=FBA6	FBA6	1	0.00517764	77.744	K(1)AQDAFLVR	2	-0.063691	3	0.997	1	1.084	1.056	0.934	0.975	0.962	0.4379
Ghir_D07G021050.1	473	K	Glucose-1-phosphate adenylyltransferase small subunit 2, chloroplastic GN=AGPP	AGPP	1	0.00292142	109.48	AIIDK(1)NAR	2	0.6535	1	0.997	0.915	1.052	1.03	0.919	1.074	1.02	0.7715
Ghir_D02G016580.1	114	K	Glutamate--glyoxylate aminotransferase 2 GN=GGAT2	GGAT2	1	0.0109786	65.179	K(1)EVAEFIER	2	0.16718	1	0.997	1.023	0.842	0.988	0.996	1.091	1.074	0.34056
Ghir_A07G018790.1	272	K	Glutamine synthetase cytosolic isozyme 1 GN=GS1-1	GS1-1	1	0.0271994	64.207	AIAK(1)LGLR	2	0.13255	2	0.997	1.173	1.193	0.877	0.966	0.983	0.84	0.062982
Ghir_D10G008680.1	245	K	Glyceraldehyde-3-phosphate dehydrogenase A, chloroplastic GN=GAPA	GAPA	1	5.51479e-20	153.21	FGIIK(1)GTMTTTHSYTGDQR	3	-0.12283	5	0.997	1.091	1.089	0.935	0.985	0.999	0.919	0.078898
Ghir_D12G001780.1	392	K	Heat shock 70 kDa protein, mitochondrial GN=		1	1.33734e-07	107.35	VPK(1)VQEVVSGIFGK	3	-0.33411	1	0.997	0.995	0.935	0.981	1.06	1.001	1.039	0.2873
Ghir_D08G003190.1	538	K	Heat shock cognate protein 80 GN=HSC80	HSC80	1	0.00015579	79.875	EK(1)FEGLCK	3	1.7808	3	0.997	1.099	0.982	1.049	0.947	0.97	0.964	0.47668
Ghir_D11G005010.1	114	K	Laminin subunit gamma-1 GN=LanB2	LanB2	1	0.0445401	66.692	GLK(1)TAEK	2	0.74231	1	0.997	0.95	0.924	1.028	1.006	1.035	1.069	0.047899
Ghir_A09G009300.1	82	K	Late embryogenesis abundant protein D-7 GN=		1	0.000130293	101.53	GAAETTNDK(1)TK	2	0.80576	2	0.997	1.023	1.03	0.955	1.037	0.99	0.978	0.42308
Ghir_D01G015220.1	212	K	Microtubule-associated protein 70-2 GN=MAP70.2	MAP70.2	1	0.000658105	82.651	SK(1)EAALLEAER	2	3.4284	1	0.997	1.047	1.026	0.991	0.989	0.991	0.968	0.14892
Ghir_D06G020100.1	82	K	Nascent polypeptide-associated complex subunit alpha-like protein GN=		1	0.00164008	72.29	LGMK(1)PIPGVSR	2	0.49464	1	0.997	1.024	1.043	0.963	0.981	1.03	0.971	0.27804
Ghir_A12G024970.1	412	K	Nucleoside diphosphate kinase IV, chloroplastic/mitochondrial GN=NDK4	NDK4	1	1.0737e-06	91.789	LIGATDPQK(1)SEPGTIR	3	0.92428	1	0.997	0.98	0.932	0.964	0.984	1.103	1.049	0.37606
Ghir_D12G027600.1	369	K	Phosphoglucomutase, chloroplastic GN=PGMP	PGMP	1	0.0389983	67.032	NMILGK(1)K	2	-0.34211	1	0.997	1.085	1.153	0.933	0.95	1.008	0.894	0.082239
Ghir_D01G009230.1	5	K	Phosphoglycerate kinase, cytosolic GN=		1	0.00327844	102.41	K(1)SVGDLK	2	-0.13657	2	0.997	1.02	1.013	1.021	1.013	0.956	0.987	0.56482
Ghir_D02G022010.1	376	K	Polyadenylate-binding protein 8 GN=PAB8	PAB8	1	2.41813e-05	80.312	MVVNK(1)PLYVAQAQR	3	1.9276	1	0.997	1.146	1.059	0.956	0.981	0.969	0.908	0.080536
Ghir_D02G014870.1	195	K	Serine carboxypeptidase-like 50 GN=SCPL50	SCPL50	1	0.00998462	66.92	K(1)NPQLPVSR	2	0.29014	1	0.997	1.012	1.061	1.023	0.972	0.976	0.968	0.25966
Ghir_D04G013580.1	55	K	Universal stress protein PHOS32 GN=PHOS32	PHOS32	1	1.84996e-16	142.26	NALWAK(1)SGSPLIPLTEFR	3	1.2304	1	0.997	1.062	0.873	1.008	1.051	0.98	1.036	0.56138
Ghir_D03G007720.1	906	K	Villin-2 GN=VLN2	VLN2	1	4.54708e-05	98.654	SENPVTGIDFK(1)R	2	-0.37003	1	0.997	1.18	1.129	0.959	0.92	0.975	0.863	0.053224
Ghir_A05G009360.1	47	K	17.3 kDa class I heat shock protein GN=HSP17.3-B	HSP17.3-B	1	0.0251957	63.216	ADVPGLK(1)K	2	0.59531	1	0.999	1.079	1.127	0.999	0.921	0.985	0.906	0.0869
Ghir_D10G024000.1	125	K	21 kDa seed protein GN=ASP	ASP	1	7.39515e-10	115.87	TTTVWK(1)VDDYDHSAGK	3	-0.56155	1	0.999	0.959	1.019	1.053	0.988	0.976	1.013	0.68034
Ghir_D10G009200.1	63	K	40S ribosomal protein S17-4 GN=RPS17D	RPS17D	1	0.0130722	94.006	IQK(1)GPVR	2	1.2363	2	0.999	0.965	0.976	1.065	0.997	0.973	1.032	0.34068
Ghir_D09G011130.1	67	K	60S ribosomal protein L7-4 GN=RPL7D	RPL7D	1	0.0133157	90.37	ELIQLK(1)R	2	-0.21843	1	0.999	1.064	1.012	1.075	0.927	0.965	0.965	0.48178
Ghir_A04G001440.1	834	K	Aconitate hydratase, cytoplasmic GN=		1	0.00568988	78.513	LLK(1)GEVGPK	2	0.26038	1	0.999	1.038	1.075	1.007	0.954	0.989	0.948	0.114544
Ghir_A10G012950.1	211	K	Adenosylhomocysteinase GN=SAHH	SAHH	1	3.15336e-16	171.76	LVGVSEETTTGVK(1)R	2	-0.011347	3	0.999	1.059	1.156	0.979	1.001	0.92	0.902	0.108604
Ghir_D05G023090.1	51	K	Annexin D1 GN=ANN1	ANN1	1	1.00057e-09	138.05	K(1)TYAETYGEDLLK	2	0.79315	3	0.999	0.944	0.91	0.985	1.054	1.039	1.079	0.088902
Ghir_D01G003550.1	84	K	ATP synthase subunit delta, chloroplastic GN=ATPD	ATPD	1	2.09064e-19	159.04	SNNTLDATSSDVEK(1)VEK	3	1.0858	1	0.999	1.011	0.902	0.999	1.089	0.961	1.047	0.42512
Ghir_D07G005200.1	401	K	Calnexin homolog GN=		0.987847	0.000669538	70.563	ETTWK(0.012)PK(0.988)FEVEK	3	-1.4722	3	0.999	1.018	1.007	0.979	1.038	0.977	0.99	0.64206
Ghir_D11G029930.1	308	K	Chloroplast stem-loop binding protein of 41 kDa b, chloroplastic GN=CSP41B	CSP41B	1	0.0119084	93.374	EFDFGK(1)K	2	-1.334	6	0.999	0.985	0.947	1.01	1.05	0.98	1.037	0.22822
Ghir_D02G006100.1	146	K	Dihydrolipoyl dehydrogenase 1, mitochondrial GN=LPD1	LPD1	1	0.00491218	99.136	GIEGLFK(1)K	2	-0.059739	2	0.999	0.995	1.004	1.005	1.014	0.988	1.003	0.733
Ghir_A01G004820.1	429	K	EP1-like glycoprotein 4 GN=At1g78860	At1g78860	1	1.19948e-05	103.14	ETSK(1)CWIANELK	3	-0.39087	1	0.999	1.165	1.043	1.05	0.931	0.921	0.905	0.184179
Ghir_A12G028500.1	462	K	Glutamate decarboxylase GN=		1	1.17665e-09	114.63	DSHVVTVAK(1)EVVGENK	3	-0.6648	2	0.999	0.944	0.99	1.011	0.989	1.039	1.036	0.190681
Ghir_D04G014740.1	54	K	Glutathione S-transferase U17 GN=GSTU17	GSTU17	1	0.0136305	89.698	SNPVYK(1)K	2	0.71754	1	0.999	0.971	0.972	1.043	0.984	1.005	1.031	0.197744
Ghir_D11G001970.1	103	K	Luminal-binding protein 5 GN=BIP5	BIP5	1	0.0126207	91.853	TIFDVK(1)R	2	-0.10654	4	0.999	1	0.922	0.976	1.066	1.002	1.042	0.333
Ghir_A10G007100.1	264	K	Methyl-CpG-binding domain-containing protein 11 GN=MBD11	MBD11	1	0.000272499	71.879	GK(1)AVDAEVIENGK	3	-1.716	1	0.999	1.055	1.012	0.971	0.981	1.022	0.97	0.25102
Ghir_D01G015700.1	68	K	MLP-like protein 28 GN=MLP28	MLP28	1	0.000424895	106.36	YVHDGK(1)AK	3	-0.87782	4	0.999	1.052	1.047	0.999	1.014	0.945	0.955	0.16126
Ghir_D05G005480.1	358	K	NADP-dependent glyceraldehyde-3-phosphate dehydrogenase GN=GAPN	GAPN	1	0.000143478	91.233	EK(1)GATFCQEYK	3	0.20671	1	0.999	0.976	1.002	0.977	1.067	0.974	1.014	0.70016
Ghir_A06G009660.1	353	K	NADP-dependent malic enzyme GN=		1	0.0109363	80.755	K(1)IWLVDSR	2	-1.9902	1	0.999	1.064	0.915	0.996	0.985	1.035	1.013	0.7717
Ghir_A12G010490.1	86	K	Nucleoside diphosphate kinase B GN=		1	6.8985e-09	106.75	K(1)IIGATNPAESAPGTIR	2	0.14408	4	0.999	1.027	0.962	1.028	0.975	1.008	1.008	0.766
Ghir_D08G026300.1	57	K	Peroxisomal fatty acid beta-oxidation multifunctional protein AIM1 GN=AIM1	AIM1	1	0.00366708	72.434	AIVLTGK(1)GGR	2	0.035709	1	0.999	1.162	1.098	1.056	0.997	0.823	0.882	0.21462
Ghir_A02G011430.1	174	K	Phosphoglycolate phosphatase 1B, chloroplastic GN=PGLP1B	PGLP1B	1	0.0236755	67.207	SINFPK(1)DK	2	-0.087226	2	0.999	0.91	0.955	0.999	1.048	1.027	1.073	0.078303
Ghir_A12G013670.1	313	K	Probable protein disulfide-isomerase A6 GN=		1	0.0219715	68.657	AAK(1)SCLEK	2	-0.67869	1	0.999	1.033	0.989	0.962	1.002	1.031	0.991	0.73058
Ghir_A08G005020.1	496	K	Probable protein phosphatase 2C 51 GN=At3g63340	At3g63340	1	0.0342912	86.866	LLVQGK(1)R	2	0.33801	1	0.999	1.015	1.055	0.958	0.982	1.034	0.969	0.31664
Ghir_D10G027410.1	171	K	Proteasome subunit alpha type-6 GN=PAA1	PAA1	1	8.95347e-13	124.29	ATSAGSK(1)EQEAINFLEK	3	-1.0134	1	0.999	1.052	0.962	1.041	0.977	0.98	0.995	0.89304
Ghir_A07G008540.1	74	K	Protein TIC 40, chloroplastic GN=TIC40	TIC40	1	0.000378562	68.044	VEAAPVIDPSTK(1)GK	3	1.2645	2	0.999	0.97	0.978	1.028	0.999	1.005	1.029	0.083017
Ghir_D05G033190.1	152	K	Pyruvate dehydrogenase E1 component subunit alpha-2, mitochondrial GN=IAR4	IAR4	1	0.000983998	80.24	GK(1)GGSMHFYK	3	-0.62386	2	0.999	1.071	0.932	0.981	1.069	0.954	1.001	0.98446
Ghir_A11G017280.1	148	K	Ribulose bisphosphate carboxylase small chain, chloroplastic GN=RBCS	RBCS	1	0.00153957	126.24	K(1)AYPNAFIR	3	0.032584	8	0.999	1.088	1.056	0.974	0.989	0.972	0.934	0.056861
Ghir_D10G008720.1	15	K	Stress-response A/B barrel domain-containing protein HS1 GN=HS1	HS1	1	0.00189634	102.71	HILLAK(1)FK	3	-0.26082	1	0.999	1	0.981	1.024	0.985	1.006	1.012	0.41772
Ghir_D03G016690.1	95	K	Thaumatin-like protein GN=tlp	tlp	1	5.05989e-13	124.68	GSCETGDCGGVLECK(1)GYGK	3	0.010685	1	0.999	0.936	1.156	0.999	0.921	1.041	0.958	0.60562
Ghir_D10G003150.1	93	K	Uncharacterized protein ECU03_1610 GN=ECU03_1610	ECU03_1610	1	2.27442e-08	116.79	EYAQGTK(1)ETAQSAK	3	0.73015	1	0.999	1.291	1.075	0.996	1.009	0.82	0.84	0.162904
Ghir_D10G000550.1	575	K	V-type proton ATPase catalytic subunit A GN=CVA69.24	CVA69.24	1	4.32764e-11	166.09	ITYSLIK(1)HR	2	0.11518	3	0.999	1.079	0.959	1.008	0.994	0.984	0.983	0.67762
Ghir_A10G017990.1	62	K	1-Cys peroxiredoxin GN=		1	0.00217904	61.344	MAAYLPEFEK(1)R	3	-0.5269	3	1	0.93	1.035	1.062	1.004	0.956	1.019	0.68508
Ghir_D06G001440.1	227	K	26S proteasome non-ATPase regulatory subunit 14 homolog GN=RPN11	RPN11	1	0.00714371	71.896	K(1)WTDGLTLR	2	2.7863	1	1	1.011	0.938	0.956	1.037	1.039	1.028	0.4872
Ghir_D08G015020.1	64	K	4-hydroxy-tetrahydrodipicolinate synthase 2, chloroplastic GN=DHDPS2	DHDPS2	1	0.012812	57.885	TSADDIK(1)SLR	2	-0.16699	1	1	0.979	1.079	0.991	0.967	1.018	0.973	0.46718
Ghir_D09G020740.1	96	K	60S ribosomal protein L13a-4 GN=RPL13AD	RPL13AD	1	0.0026853	96.492	GMIPHK(1)TK	3	-0.07367	2	1	1.032	0.936	1.007	1.004	1.009	1.018	0.5923
Ghir_A07G019470.1	25	K	60S ribosomal protein L18a GN=RPL18A	RPL18A	1	3.113e-05	77.696	GLPTDADEHPK(1)IYR	3	-0.13012	1	1	1.19	1.061	0.958	1	0.925	0.887	0.102
Ghir_A07G016110.1	216	K	Acid phosphatase 1 GN=APS1	APS1	1	0.0439209	44.614	K(1)TLMDQGYR	2	-0.31735	1	1	0.979	0.899	0.962	1.004	1.1	1.065	0.28758
Ghir_D01G012860.1	111	K	ATP synthase subunit d, mitochondrial GN=At3g52300	At3g52300	1	2.18493e-07	102.9	FDALLVELK(1)EAEEK	3	0.28434	1	1	0.833	1.064	1.005	0.937	1.115	1.055	0.5608
Ghir_D09G002830.1	251	K	Carbonic anhydrase, chloroplastic GN=		1	0.00280716	95.531	IGIPAK(1)TK	2	-0.1143	3	1	1.052	1.035	0.926	1.026	1.011	0.96	0.30234
Ghir_D08G006050.1	403	K	Carotenoid 9,10(9',10')-cleavage dioxygenase 1 GN=CCD1	CCD1	1	0.000561271	83.243	K(1)LSASAVDFPR	2	-0.25596	1	1	0.977	0.919	1.113	0.899	1.043	1.055	0.502
Ghir_A02G013650.1	199	K	D-glycerate 3-kinase, chloroplastic GN=GLYK	GLYK	1	1.25497e-14	126.97	GNAGSHDLPFSVETLTALTK(1)LTK	4	0.14422	1	1	1.164	1.069	0.981	0.964	0.946	0.894	0.071655
Ghir_D08G016020.1	176	K	DNA-directed RNA polymerase subunit beta (Protein of unknown function, DUF642) [Arabidopsis thaliana]		1	0.0132608	93.649	TK(1)YATVK	2	-0.49808	1	1	1.011	1.056	1.018	0.981	0.972	0.969	0.21984
Ghir_A04G005040.1	496	K	Elongation factor 2 GN=		1	2.34668e-05	83.204	VAVQCK(1)VASDLPK	3	-0.92484	2	1	1.018	1.007	1.034	0.959	0.999	0.989	0.63678
Ghir_A05G004540.1	181	K	Far upstream element-binding protein 3 GN=FUBP3	FUBP3	1	1.46141e-15	155.64	TLHIDGTSEQIK(1)TAR	3	0.43794	1	1	0.971	1.032	1.066	0.95	0.988	1	0.99002
Ghir_A11G004090.1	253	K	Glyceraldehyde-3-phosphate dehydrogenase, cytosolic GN=GAPC	GAPC	1	3.0449e-05	108.72	LEK(1)AASYDEIK	2	-0.067222	2	1	0.888	1.052	1.028	1.011	0.996	1.032	0.53942
Ghir_A01G021680.1	573	K	Heat shock cognate 70 kDa protein GN=HSP70	HSP70	1	0.0108979	95.531	LSPDDK(1)K	2	0.46491	3	1	0.965	1.07	0.988	0.991	1.011	0.985	0.67482
Ghir_D13G013950.1	27	K	Metacaspase-4 GN=AMC4	AMC4	1	0.012436	67.507	GCINDVK(1)R	2	0.47066	1	1	1.042	0.995	0.981	1.018	0.988	0.984	0.4226
Ghir_A01G011420.1	84	K	NADPH--cytochrome P450 reductase GN=		1	0.0267934	77.732	YEK(1)AAVK	2	-0.85128	1	1	0.933	1.055	0.986	0.967	1.059	1.008	0.85962
Ghir_A02G001080.1	308	K	Natterin-4 GN=		1	4.9654e-08	144.57	VYDEK(1)VQIVAK	3	-3.1654	7	1	1.035	1.052	0.992	0.991	0.98	0.96	0.057497
Ghir_D08G012400.1	304	K	Photosystem II CP47 reaction center protein GN=psbB	psbB	1	1.5255e-11	117.48	VSAGLAENQSLSEAWSK(1)IPEK	4	0.73506	1	1	0.968	0.884	1.139	0.963	0.975	1.079	0.3193
Ghir_D12G015000.1	82	K	Photosystem II repair protein PSB27-H1, chloroplastic GN=PSB27-1	PSB27-1	1	0.000239095	99.752	ETAEVINK(1)VR	2	0.39503	1	1	0.957	0.986	1.04	1.005	0.989	1.031	0.197518
Ghir_A09G016370.1	287	K	PREDICTED: LOW QUALITY PROTEIN: ATP-dependent zinc metalloprotease FTSH 10, mitochondrial [Gossypium raimondii]		1	0.0144901	91.318	FEEAK(1)FK	2	0.21118	2	1	0.957	0.99	0.997	1.026	1.008	1.029	0.146802
Ghir_D05G010270.1	245	K	Probable aquaporin PIP2-2 GN=PIP2-2	PIP2-2	1	3.32204e-06	114.72	SFGAAVIYNK(1)EK	3	0.2308	1	1	0.985	0.967	0.962	0.972	1.097	1.027	0.5985
Ghir_A12G013670.1	349	K	Probable protein disulfide-isomerase A6 GN=		1	0.00424673	101.65	ADEFTLK(1)K	3	-2.6252	7	1	1.03	1.007	0.968	0.994	1.026	0.984	0.43582
Ghir_A11G018800.1	363	K	Probable serine protease EDA2 GN=EDA2	EDA2	1	0.0305147	74.173	STK(1)INTK	2	-0.26661	1	1	1.012	0.927	1.069	0.95	1.014	1.032	0.5174
Ghir_D02G019870.1	23	K	Pyruvate kinase, cytosolic isozyme GN=		1	4.37011e-05	100.11	TK(1)IVCTLGPASR	2	-0.058051	1	1	0.933	1.164	0.991	0.983	0.983	0.955	0.58684
Ghir_A11G015470.1	171	K	Ribulose bisphosphate carboxylase large chain GN=rbcL	rbcL	0.998198	0.0160094	65.156	DK(0.002)LNK(0.998)YGR	3	-0.35691	5	1	1.008	1.012	0.999	0.988	1.009	0.992	0.31754
Ghir_D01G011140.1	155	K	Ribulose bisphosphate carboxylase large chain GN=rbcL	rbcL	0.998198	0.0160094	65.156	DK(0.002)LNK(0.998)YGR	3	-0.35691	5	1	1.008	1.012	0.999	0.988	1.009	0.992	0.31754
Ghir_A13G024480.1	408	K	RuBisCO large subunit-binding protein subunit alpha, chloroplastic GN=		1	1.32043e-18	147.64	ELAETDSVYDTEK(1)LAER	3	0.29934	2	1	0.941	1.166	0.992	1.023	0.939	0.951	0.53054
Ghir_D06G009760.1	85	K	Serine hydroxymethyltransferase 3, chloroplastic GN=SHM3	SHM3	1	0.0144901	91.318	AIINK(1)EK	2	-2.6988	2	1	1.02	1.053	1.013	0.987	0.97	0.966	0.157983
Ghir_D09G005970.1	27	K	Stem-specific protein TSJT1 GN=TSJT1	TSJT1	1	3.43727e-06	94.09	TPSPK(1)ITADALVK	3	-0.18954	1	1	0.983	0.962	1.009	1.008	1.015	1.03	0.06256
Ghir_D07G016380.1	376	K	Succinate--CoA ligase [ADP-forming] subunit beta, mitochondrial GN=At2g20420	At2g20420	1	0.00203409	70.942	QVALK(1)VPVVVR	2	-0.38766	1	1	1.001	0.97	0.958	1.004	1.057	1.016	0.6387
[truncated: 2,904 more rows]
