# Supplementary material for: Lysine 2‐Hydroxyisobutyrylation‐ and Succinylation‐Based Pathways Act Inside Chloroplasts to Modulate Plant Photosynthesis and Immunity
Source: Adv Sci (Weinh). 2023 Jul 26;10(27):2301803. doi: 10.1002/advs.202301803 (PMC10520639; doi:10.1002/advs.202301803)
Supplement: Supplementary file 3 — Supplemental Table 2 [file ADVS-10-2301803-s004.xlsx]

## Sheet: Table S2
Table S2 Gene ontology enrichment of Khib proteins.
Class	GO_Name	GO_ID	GO_Level	P_value	Enrichment score	Hits genes counts in selected set	Hits genes counts in background	All genes counts in selected set	All genes counts in background	Genes of selected set in GO term	corrected P-value (BH method)
Molecular function	unfolded protein binding	GO:0051082	4	1.11022e-16	5.68596	65	407	1458	51909	Ghir_A10G019690.1,Ghir_D05G039670.1,Ghir_D09G016060.1,Ghir_D06G018900.1,Ghir_A09G021070.1,Ghir_A11G024570.1,Ghir_D09G017970.1,Ghir_A03G012060.1,Ghir_D13G014300.1,Ghir_D01G017220.1,Ghir_D03G009660.1,Ghir_A09G009860.1,Ghir_A06G018020.1,Ghir_D06G008550.1,Ghir_A01G009870.1,Ghir_D10G023320.1,Ghir_D06G013050.1,Ghir_D11G002010.1,Ghir_D13G011550.1,Ghir_D13G025490.1,Ghir_D02G001380.1,Ghir_A13G010880.1,Ghi…	1.28342e-13
Molecular function	protein domain specific binding	GO:0019904	4	2.22045e-16	8.83172	64	258	1458	51909	Ghir_D04G016630.1,Ghir_D05G025270.1,Ghir_A12G027160.1,Ghir_D09G011720.1,Ghir_A08G005150.1,Ghir_D06G015420.1,Ghir_A02G008250.1,Ghir_A03G019310.1,Ghir_A06G003700.1,Ghir_A13G002210.1,Ghir_D13G015930.1,Ghir_A07G017820.1,Ghir_D11G025970.1,Ghir_A05G039300.1,Ghir_A13G015660.1,Ghir_D07G021960.1,Ghir_D03G015240.1,Ghir_D11G029180.1,Ghir_D07G018940.1,Ghir_A05G039690.1,Ghir_A05G041040.1,Ghir_D01G006310.1,Ghi…	1.28342e-13
Molecular function	RNA binding	GO:0003723	5	4.44089e-16	1.97794	199	3582	1458	51909	Ghir_A08G003310.1,Ghir_D06G022740.1,Ghir_A04G003640.1,Ghir_D07G015180.1,Ghir_D11G001790.1,Ghir_D05G025520.1,Ghir_Scaffold1228G000020.1,Ghir_D11G023480.1,Ghir_D09G008280.1,Ghir_D01G013860.1,Ghir_D10G012790.1,Ghir_A09G021070.1,Ghir_A05G030530.1,Ghir_A12G006050.1,Ghir_A05G010200.1,Ghir_D03G005250.1,Ghir_A09G020540.1,Ghir_A09G025770.1,Ghir_D03G014820.1,Ghir_A09G003200.1,Ghir_D05G000230.1,Ghir_A01G015…	1.71122e-13
Molecular function	transition metal ion binding	GO:0046914	6	4.44089e-16	1.85495	212	4069	1458	51909	Ghir_D12G019610.1,Ghir_A10G022400.1,Ghir_D09G000380.1,Ghir_A04G001350.1,Ghir_D05G039670.1,Ghir_D06G014880.1,Ghir_A11G025920.1,Ghir_D07G014160.1,Ghir_A09G021070.1,Ghir_D04G011350.1,Ghir_D10G026710.1,Ghir_A08G011850.1,Ghir_A12G006050.1,Ghir_D01G019800.1,Ghir_A01G015850.1,Ghir_D07G016650.1,Ghir_D04G001690.1,Ghir_A04G005040.1,Ghir_D09G019860.1,Ghir_D07G019150.1,Ghir_D09G008450.1,Ghir_A04G010720.1,Ghi…	1.71122e-13
Molecular function	rRNA binding	GO:0019843	6	6.66134e-16	4.99106	45	321	1458	51909	Ghir_D06G022740.1,Ghir_A04G003640.1,Ghir_D07G015180.1,Ghir_D11G001790.1,Ghir_D05G025520.1,Ghir_D01G013860.1,Ghir_D10G012790.1,Ghir_A05G030530.1,Ghir_D07G002820.1,Ghir_D10G023590.1,Ghir_D13G009310.1,Ghir_A08G009530.1,Ghir_A06G014380.1,Ghir_D05G019620.1,Ghir_D08G024040.1,Ghir_A08G015170.1,Ghir_D11G014200.1,Ghir_A05G034080.1,Ghir_D08G007310.1,Ghir_D10G009400.1,Ghir_A13G002320.1,Ghir_A11G029760.1,Ghi…	1.5401e-13
Molecular function	copper ion binding	GO:0005507	7	6.66134e-16	5.72858	107	665	1458	51909	Ghir_A10G022400.1,Ghir_D09G000380.1,Ghir_D05G039670.1,Ghir_D06G014880.1,Ghir_D07G014160.1,Ghir_A09G021070.1,Ghir_D04G011350.1,Ghir_A12G006050.1,Ghir_D04G001690.1,Ghir_A04G005040.1,Ghir_D09G019860.1,Ghir_D07G019150.1,Ghir_A04G010720.1,Ghir_A11G024570.1,Ghir_A09G015750.1,Ghir_A07G005830.1,Ghir_D08G001040.1,Ghir_A11G025430.1,Ghir_A11G017910.1,Ghir_D06G008550.1,Ghir_A09G016370.1,Ghir_D08G005660.1,Ghi…	1.5401e-13
Molecular function	cobalt ion binding	GO:0050897	7	6.66134e-16	7.49534	32	152	1458	51909	Ghir_A02G019300.1,Ghir_A12G000610.1,Ghir_A02G008420.1,Ghir_D07G000910.1,Ghir_D04G006600.1,Ghir_D02G006100.1,Ghir_A11G016560.1,Ghir_A11G022220.1,Ghir_D12G001010.1,Ghir_D02G008770.1,Ghir_D11G022190.1,Ghir_D12G002430.1,Ghir_A02G016120.1,Ghir_D10G011750.1,Ghir_D12G006690.1,Ghir_A02G009980.1,Ghir_A12G001000.1,Ghir_A02G005770.1,Ghir_D11G006000.1,Ghir_D10G021160.1,Ghir_D05G018340.1,Ghir_D12G010310.1,Ghi…	1.5401e-13
Molecular function	oxidoreductase activity	GO:0016491	3	9.99201e-16	2.20182	271	4382	1458	51909	Ghir_D08G005690.1,Ghir_D01G021590.1,Ghir_D11G027490.1,Ghir_D07G018500.1,Ghir_D06G014880.1,Ghir_D01G009850.1,Ghir_D10G026710.1,Ghir_D13G015930.1,Ghir_A07G021380.1,Ghir_D01G019800.1,Ghir_D13G007910.1,Ghir_D13G002750.1,Ghir_D13G016750.1,Ghir_D07G016650.1,Ghir_D09G010530.1,Ghir_A12G028630.1,Ghir_D04G001690.1,Ghir_D09G019860.1,Ghir_D02G022580.1,Ghir_D05G036730.1,Ghir_A07G023630.1,Ghir_D02G023730.1,Ghi…	1.44385e-13
Molecular function	isomerase activity	GO:0016853	3	9.99201e-16	3.53203	75	756	1458	51909	Ghir_A10G022400.1,Ghir_D07G018500.1,Ghir_D06G014880.1,Ghir_D11G015060.1,Ghir_A04G013420.1,Ghir_D04G020270.1,Ghir_D11G027740.1,Ghir_D01G017220.1,Ghir_D01G011370.1,Ghir_D01G009820.1,Ghir_A09G009860.1,Ghir_D07G010000.1,Ghir_D10G024570.1,Ghir_D13G008770.1,Ghir_D08G007310.1,Ghir_D05G028700.1,Ghir_A11G030800.1,Ghir_A05G000870.1,Ghir_D05G027430.1,Ghir_D08G002570.1,Ghir_D07G021530.1,Ghir_D02G011180.1,Ghi…	1.44385e-13
Molecular function	structural molecule activity	GO:0005198	2	9.99201e-16	3.78147	159	1497	1458	51909	Ghir_D10G027410.1,Ghir_D01G013500.1,Ghir_D06G022740.1,Ghir_D11G030560.1,Ghir_A04G003640.1,Ghir_D07G015180.1,Ghir_D11G001790.1,Ghir_D07G006750.1,Ghir_Scaffold1228G000020.1,Ghir_D11G023480.1,Ghir_D09G008280.1,Ghir_D07G015430.1,Ghir_D01G013860.1,Ghir_D10G012790.1,Ghir_A09G021070.1,Ghir_A05G030530.1,Ghir_D13G020470.1,Ghir_D13G014860.1,Ghir_A13G011450.1,Ghir_D12G017810.1,Ghir_D05G006650.1,Ghir_D07G002…	1.44385e-13
Molecular function	structural constituent of ribosome	GO:0003735	3	1.22125e-15	4.45431	141	1127	1458	51909	Ghir_D10G027410.1,Ghir_D01G013500.1,Ghir_D06G022740.1,Ghir_A04G003640.1,Ghir_D07G015180.1,Ghir_D11G001790.1,Ghir_D07G006750.1,Ghir_Scaffold1228G000020.1,Ghir_D11G023480.1,Ghir_D09G008280.1,Ghir_D07G015430.1,Ghir_D01G013860.1,Ghir_D10G012790.1,Ghir_A09G021070.1,Ghir_A05G030530.1,Ghir_D13G020470.1,Ghir_D13G014860.1,Ghir_A13G011450.1,Ghir_D12G017810.1,Ghir_D07G002820.1,Ghir_D09G022520.1,Ghir_D13G025…	1.28342e-13
Molecular function	antioxidant activity	GO:0016209	2	3.10862e-15	3.84896	48	444	1458	51909	Ghir_D13G016750.1,Ghir_D02G023730.1,Ghir_D12G024110.1,Ghir_D07G003760.1,Ghir_A02G019300.1,Ghir_A02G012420.1,Ghir_A11G025430.1,Ghir_A05G023210.1,Ghir_D08G026820.1,Ghir_D05G023090.1,Ghir_A11G021450.1,Ghir_D05G023980.1,Ghir_D08G019910.1,Ghir_D04G009840.1,Ghir_A06G004760.1,Ghir_A09G003020.1,Ghir_D08G021350.1,Ghir_A08G025950.1,Ghir_D13G022290.1,Ghir_D12G024130.1,Ghir_A04G007060.1,Ghir_A10G017990.1,Ghi…	2.99464e-13
Molecular function	glutathione transferase activity	GO:0004364	5	1.03251e-14	7.178	25	124	1458	51909	Ghir_A01G021050.1,Ghir_D09G016380.1,Ghir_D13G016750.1,Ghir_D09G016460.1,Ghir_D04G014740.1,Ghir_D05G034240.1,Ghir_A04G010520.1,Ghir_D11G024660.1,Ghir_A01G021060.1,Ghir_D12G001010.1,Ghir_D02G003220.1,Ghir_D11G023820.1,Ghir_A04G005000.1,Ghir_A12G001000.1,Ghir_A09G016920.1,Ghir_A04G010500.1,Ghir_D11G023220.1,Ghir_A11G021320.1,Ghir_D07G021980.1,Ghir_D10G008770.1,Ghir_D11G016760.1,Ghir_A13G016030.1,Ghi…	9.18137e-13
Molecular function	heat shock protein binding	GO:0031072	4	3.27516e-14	7.18041	24	119	1458	51909	Ghir_A04G006140.1,Ghir_D09G016060.1,Ghir_D06G018900.1,Ghir_D03G009660.1,Ghir_A06G018020.1,Ghir_D06G013050.1,Ghir_D11G002010.1,Ghir_D13G025490.1,Ghir_A11G002020.1,Ghir_D11G036090.1,Ghir_D10G012820.1,Ghir_D09G019840.1,Ghir_A11G022260.1,Ghir_D12G001780.1,Ghir_A05G009880.1,Ghir_D04G009340.1,Ghir_A01G021680.1,Ghir_D03G003790.1,Ghir_D02G000840.1,Ghir_A12G014170.1,Ghir_D05G025110.1,Ghir_A12G001770.1,Ghi…	2.70434e-12
Molecular function	poly(U) RNA binding	GO:0008266	8	3.34177e-14	10.6809	18	60	1458	51909	Ghir_A05G039300.1,Ghir_D08G007310.1,Ghir_D02G022010.1,Ghir_D04G012220.1,Ghir_A07G006130.1,Ghir_A11G022220.1,Ghir_D04G003790.1,Ghir_D11G022190.1,Ghir_A02G016120.1,Ghir_A10G015420.1,Ghir_A08G007260.1,Ghir_D13G004210.1,Ghir_D05G019010.1,Ghir_D01G012000.1,Ghir_D11G018580.1,Ghir_D11G019970.1,Ghir_A11G019900.1,Ghir_A01G016150.1,	2.57539e-12
Molecular function	protein folding chaperone	GO:0044183	2	9.78106e-14	8.68363	20	82	1458	51909	Ghir_D09G016060.1,Ghir_D06G018900.1,Ghir_D07G001110.1,Ghir_D03G009660.1,Ghir_A06G018020.1,Ghir_D10G023320.1,Ghir_D11G002010.1,Ghir_D13G025490.1,Ghir_D11G036090.1,Ghir_D10G012820.1,Ghir_A05G032960.1,Ghir_A11G022260.1,Ghir_D12G001780.1,Ghir_A05G009880.1,Ghir_D11G028170.1,Ghir_A01G007500.1,Ghir_A01G021680.1,Ghir_D02G000840.1,Ghir_A12G001770.1,Ghir_D11G001970.1,	7.06682e-12
Molecular function	oxidoreductase activity, acting on the aldehyde or oxo group of donors	GO:0016903	4	2.80553e-13	5.72189	27	168	1458	51909	Ghir_D01G009850.1,Ghir_D13G002750.1,Ghir_A12G028630.1,Ghir_A07G023630.1,Ghir_A07G025060.1,Ghir_A05G018220.1,Ghir_D09G003620.1,Ghir_A03G014430.1,Ghir_D06G016320.1,Ghir_D11G010810.1,Ghir_D04G006600.1,Ghir_D01G009520.1,Ghir_D04G008460.1,Ghir_D05G006140.1,Ghir_D10G008680.1,Ghir_A11G004090.1,Ghir_D02G018070.1,Ghir_D05G005480.1,Ghir_A09G003700.1,Ghir_D11G007100.1,Ghir_D11G032310.1,Ghir_D11G004530.1,Ghi…	1.90776e-11
Molecular function	NAD binding	GO:0051287	6	3.30069e-13	5.08613	30	210	1458	51909	Ghir_D01G009850.1,Ghir_D13G002750.1,Ghir_A07G023630.1,Ghir_A11G017910.1,Ghir_A07G025060.1,Ghir_A05G018220.1,Ghir_D09G003620.1,Ghir_A03G014430.1,Ghir_D07G000910.1,Ghir_D09G015230.1,Ghir_D01G009520.1,Ghir_A10G012950.1,Ghir_D11G017950.1,Ghir_D04G008460.1,Ghir_D10G008680.1,Ghir_A11G004090.1,Ghir_A13G010890.1,Ghir_A08G022400.1,Ghir_D13G004300.1,Ghir_A09G003700.1,Ghir_D09G020900.1,Ghir_D11G007100.1,Ghi…	2.11978e-11
Molecular function	transferase activity, transferring alkyl or aryl (other than methyl) groups	GO:0016765	4	3.4639e-13	3.97855	39	349	1458	51909	Ghir_A01G021050.1,Ghir_D09G016380.1,Ghir_D07G014160.1,Ghir_D13G016750.1,Ghir_D11G001230.1,Ghir_D02G019560.1,Ghir_D09G016460.1,Ghir_D04G014740.1,Ghir_D05G034240.1,Ghir_A04G010520.1,Ghir_D11G024660.1,Ghir_D09G020030.1,Ghir_D13G016600.1,Ghir_A01G021060.1,Ghir_D09G021650.1,Ghir_D05G018080.1,Ghir_D12G001010.1,Ghir_D02G003220.1,Ghir_D11G009660.1,Ghir_D11G023820.1,Ghir_A04G005000.1,Ghir_D12G011120.1,Ghi…	2.10751e-11
Molecular function	poly-pyrimidine tract binding	GO:0008187	7	3.60711e-13	9.42429	18	68	1458	51909	Ghir_A05G039300.1,Ghir_D08G007310.1,Ghir_D02G022010.1,Ghir_D04G012220.1,Ghir_A07G006130.1,Ghir_A11G022220.1,Ghir_D04G003790.1,Ghir_D11G022190.1,Ghir_A02G016120.1,Ghir_A10G015420.1,Ghir_A08G007260.1,Ghir_D13G004210.1,Ghir_D05G019010.1,Ghir_D01G012000.1,Ghir_D11G018580.1,Ghir_D11G019970.1,Ghir_A11G019900.1,Ghir_A01G016150.1,	2.08491e-11
Molecular function	oxidoreductase activity, acting on the CH-OH group of donors, NAD or NADP as acceptor	GO:0016616	5	3.63265e-13	3.37069	48	507	1458	51909	Ghir_D06G014880.1,Ghir_D01G019800.1,Ghir_D07G016650.1,Ghir_A07G023630.1,Ghir_A01G019690.1,Ghir_A11G017910.1,Ghir_A02G004040.1,Ghir_D02G004380.1,Ghir_D07G000910.1,Ghir_D09G015230.1,Ghir_A05G000870.1,Ghir_D11G017950.1,Ghir_D05G017120.1,Ghir_D08G026300.1,Ghir_D01G021160.1,Ghir_A04G003900.1,Ghir_A09G018050.1,Ghir_D04G000670.1,Ghir_A07G006490.1,Ghir_A08G021210.1,Ghir_A01G005000.1,Ghir_D01G021130.1,Ghi…	1.99969e-11
Molecular function	mRNA binding	GO:0003729	6	4.23217e-13	2.33418	87	1327	1458	51909	Ghir_D09G008280.1,Ghir_D01G013860.1,Ghir_A12G006050.1,Ghir_A05G010200.1,Ghir_A09G020540.1,Ghir_D03G014820.1,Ghir_A09G003200.1,Ghir_D05G000230.1,Ghir_A01G015850.1,Ghir_D09G022520.1,Ghir_A04G005040.1,Ghir_D12G014010.1,Ghir_D04G012490.1,Ghir_A05G038030.1,Ghir_D04G016800.1,Ghir_Scaffold2195G000010.1,Ghir_D10G004530.1,Ghir_A09G005640.1,Ghir_D09G015320.1,Ghir_D11G003110.1,Ghir_D05G007870.1,Ghir_D11G035…	2.22381e-11
Molecular function	catalytic activity	GO:0003824	2	6.06959e-13	1.18222	868	26140	1458	51909	Ghir_D10G027410.1,Ghir_D12G019610.1,Ghir_D08G026120.1,Ghir_D06G000120.1,Ghir_A01G021050.1,Ghir_D07G018620.1,Ghir_D08G005690.1,Ghir_A10G022400.1,Ghir_D01G021590.1,Ghir_D09G025180.1,Ghir_A05G003850.1,Ghir_D02G008470.1,Ghir_D11G027490.1,Ghir_A08G003180.1,Ghir_D09G000380.1,Ghir_D10G013940.1,Ghir_A04G001350.1,Ghir_A11G000550.1,Ghir_A02G010860.1,Ghir_A01G010900.1,Ghir_D09G016380.1,Ghir_D09G020150.1,Ghi…	3.05063e-11
Molecular function	lyase activity	GO:0016829	3	2.51199e-12	2.31043	83	1279	1458	51909	Ghir_D02G008470.1,Ghir_A08G003180.1,Ghir_D10G013940.1,Ghir_A01G015480.1,Ghir_D05G037260.1,Ghir_D04G011350.1,Ghir_A12G006050.1,Ghir_A12G006300.1,Ghir_D03G015240.1,Ghir_A13G000900.1,Ghir_A05G033850.1,Ghir_A04G004300.1,Ghir_A04G007190.1,Ghir_D06G020250.1,Ghir_D03G009580.1,Ghir_D07G000910.1,Ghir_D03G011050.1,Ghir_D09G002830.1,Ghir_A13G013570.1,Ghir_D13G016400.1,Ghir_A07G023740.1,Ghir_A09G002850.1,Ghi…	1.20994e-10
Molecular function	amide binding	GO:0033218	3	2.60481e-12	3.81101	38	355	1458	51909	Ghir_D13G016750.1,Ghir_D11G025970.1,Ghir_D01G017220.1,Ghir_D11G033830.1,Ghir_D12G026150.1,Ghir_A09G009860.1,Ghir_A12G006770.1,Ghir_A10G009260.1,Ghir_D07G010000.1,Ghir_A05G015400.1,Ghir_A09G024760.1,Ghir_A06G011120.1,Ghir_D02G019950.1,Ghir_D12G001010.1,Ghir_D13G005940.1,Ghir_D03G015720.1,Ghir_A04G005000.1,Ghir_A12G001000.1,Ghir_A11G033230.1,Ghir_D11G023220.1,Ghir_A11G021320.1,Ghir_D12G003310.1,Ghi…	1.20446e-10
Molecular function	cation binding	GO:0043169	4	4.03688e-12	1.35677	415	10890	1458	51909	Ghir_A01G022190.1,Ghir_D12G019610.1,Ghir_D01G019920.1,Ghir_D05G025270.1,Ghir_A10G022400.1,Ghir_D09G025180.1,Ghir_A08G003180.1,Ghir_D09G000380.1,Ghir_D04G010210.1,Ghir_A04G001350.1,Ghir_D05G039670.1,Ghir_D07G018500.1,Ghir_D06G014880.1,Ghir_D02G010390.1,Ghir_A11G025920.1,Ghir_D05G037260.1,Ghir_D02G007450.1,Ghir_D07G014160.1,Ghir_D06G015420.1,Ghir_A09G021070.1,Ghir_D04G011350.1,Ghir_D10G026710.1,Ghi…	1.79486e-10
Molecular function	modified amino acid binding	GO:0072341	3	4.47131e-12	8.90072	17	68	1458	51909	Ghir_D13G016750.1,Ghir_D11G025970.1,Ghir_A05G015400.1,Ghir_A09G024760.1,Ghir_D12G001010.1,Ghir_D03G015720.1,Ghir_A04G005000.1,Ghir_D01G010350.1,Ghir_A12G001000.1,Ghir_D11G023220.1,Ghir_A11G021320.1,Ghir_A11G025770.1,Ghir_D11G016760.1,Ghir_A13G008580.1,Ghir_A13G016030.1,Ghir_A05G036540.1,Ghir_D08G006240.1,	1.91438e-10
Molecular function	oxidoreductase activity, acting on the aldehyde or oxo group of donors, NAD or NADP as acceptor	GO:0016620	5	4.84091e-12	6.36799	22	123	1458	51909	Ghir_D01G009850.1,Ghir_D13G002750.1,Ghir_A12G028630.1,Ghir_A07G023630.1,Ghir_A07G025060.1,Ghir_A05G018220.1,Ghir_D09G003620.1,Ghir_A03G014430.1,Ghir_D06G016320.1,Ghir_D01G009520.1,Ghir_D04G008460.1,Ghir_D05G006140.1,Ghir_D10G008680.1,Ghir_A11G004090.1,Ghir_D05G005480.1,Ghir_A09G003700.1,Ghir_D11G007100.1,Ghir_D11G032310.1,Ghir_D11G004530.1,Ghir_D07G006910.1,Ghir_D02G021010.1,Ghir_D07G000450.1,	1.9986e-10
Molecular function	hydro-lyase activity	GO:0016836	5	8.2635e-12	4.36241	31	253	1458	51909	Ghir_D02G008470.1,Ghir_A12G006050.1,Ghir_D03G011050.1,Ghir_D09G002830.1,Ghir_A07G023740.1,Ghir_A09G002850.1,Ghir_D02G003060.1,Ghir_D08G026300.1,Ghir_A12G028700.1,Ghir_D07G008180.1,Ghir_D02G003460.1,Ghir_D01G021730.1,Ghir_D07G013590.1,Ghir_A05G024050.1,Ghir_A03G015520.1,Ghir_D04G005840.1,Ghir_D09G006740.1,Ghir_D13G015260.1,Ghir_D09G006420.1,Ghir_D04G016280.1,Ghir_A11G015790.1,Ghir_D01G004950.1,Ghi…	3.294e-10
Molecular function	oxidoreductase activity, acting on CH-OH group of donors	GO:0016614	4	9.85834e-12	2.99184	50	595	1458	51909	Ghir_D06G014880.1,Ghir_D01G019800.1,Ghir_D07G016650.1,Ghir_A07G023630.1,Ghir_A01G019690.1,Ghir_A11G017910.1,Ghir_A02G004040.1,Ghir_D02G004380.1,Ghir_D07G000910.1,Ghir_D09G015230.1,Ghir_A05G000870.1,Ghir_D11G017950.1,Ghir_D05G017120.1,Ghir_D08G026300.1,Ghir_D01G021160.1,Ghir_A04G003900.1,Ghir_A09G018050.1,Ghir_D04G000670.1,Ghir_A07G006490.1,Ghir_A08G021210.1,Ghir_A01G005000.1,Ghir_D01G021130.1,Ghi…	3.79875e-10
Molecular function	metal ion binding	GO:0046872	5	4.22735e-11	1.33917	408	10847	1458	51909	Ghir_A01G022190.1,Ghir_D12G019610.1,Ghir_D01G019920.1,Ghir_D05G025270.1,Ghir_A10G022400.1,Ghir_D09G025180.1,Ghir_A08G003180.1,Ghir_D09G000380.1,Ghir_D04G010210.1,Ghir_A04G001350.1,Ghir_D05G039670.1,Ghir_D07G018500.1,Ghir_D06G014880.1,Ghir_D02G010390.1,Ghir_A11G025920.1,Ghir_D05G037260.1,Ghir_D02G007450.1,Ghir_D07G014160.1,Ghir_D06G015420.1,Ghir_A09G021070.1,Ghir_D04G011350.1,Ghir_D10G026710.1,Ghi…	1.57639e-09
Molecular function	fructose-bisphosphate aldolase activity	GO:0004332	6	4.56384e-11	21.3617	9	15	1458	51909	Ghir_D04G011350.1,Ghir_A12G006300.1,Ghir_A05G033850.1,Ghir_A04G007190.1,Ghir_A13G013570.1,Ghir_D13G003030.1,Ghir_D12G006290.1,Ghir_A13G002730.1,Ghir_D13G003040.1,	1.64869e-09
Molecular function	oxidoreductase activity, acting on a sulfur group of donors, NAD(P) as acceptor	GO:0016668	5	6.52257e-11	8.25574	16	69	1458	51909	Ghir_D13G015930.1,Ghir_D09G010530.1,Ghir_A09G007280.1,Ghir_A02G007060.1,Ghir_A02G012420.1,Ghir_D05G024480.1,Ghir_D02G006100.1,Ghir_A09G003020.1,Ghir_A02G005770.1,Ghir_D09G002910.1,Ghir_D04G016050.1,Ghir_D09G024150.1,Ghir_D08G008840.1,Ghir_D02G007500.1,Ghir_D10G015270.1,Ghir_A05G043420.1,	2.28488e-09
Molecular function	glyceraldehyde-3-phosphate dehydrogenase (NAD+) (phosphorylating) activity	GO:0004365	7	7.13248e-11	14.5049	11	27	1458	51909	Ghir_D01G009850.1,Ghir_A07G025060.1,Ghir_A05G018220.1,Ghir_D09G003620.1,Ghir_A03G014430.1,Ghir_D04G008460.1,Ghir_D10G008680.1,Ghir_A11G004090.1,Ghir_A09G003700.1,Ghir_D11G007100.1,Ghir_D11G032310.1,	2.42504e-09
Molecular function	glyceraldehyde-3-phosphate dehydrogenase (NAD(P)+) (phosphorylating) activity	GO:0043891	6	7.13248e-11	14.5049	11	27	1458	51909	Ghir_D01G009850.1,Ghir_A07G025060.1,Ghir_A05G018220.1,Ghir_D09G003620.1,Ghir_A03G014430.1,Ghir_D04G008460.1,Ghir_D10G008680.1,Ghir_A11G004090.1,Ghir_A09G003700.1,Ghir_D11G007100.1,Ghir_D11G032310.1,	2.42504e-09
Molecular function	peroxidase activity	GO:0004601	5	7.98819e-11	3.4666	37	380	1458	51909	Ghir_D13G016750.1,Ghir_D02G023730.1,Ghir_D12G024110.1,Ghir_D07G003760.1,Ghir_A02G019300.1,Ghir_A05G023210.1,Ghir_D08G026820.1,Ghir_D05G023090.1,Ghir_A11G021450.1,Ghir_D05G023980.1,Ghir_D08G019910.1,Ghir_D04G009840.1,Ghir_A06G004760.1,Ghir_D08G021350.1,Ghir_A08G025950.1,Ghir_D13G022290.1,Ghir_D12G024130.1,Ghir_A04G007060.1,Ghir_A10G017990.1,Ghir_D06G010890.1,Ghir_D11G023090.1,Ghir_D11G023220.1,Ghi…	2.5651e-09
Molecular function	translation factor activity, RNA binding	GO:0008135	6	1.79802e-10	3.18594	40	447	1458	51909	Ghir_A09G025770.1,Ghir_A04G005040.1,Ghir_D04G012490.1,Ghir_Scaffold2195G000010.1,Ghir_D08G013150.1,Ghir_D09G019660.1,Ghir_A12G000610.1,Ghir_A05G035640.1,Ghir_D05G007510.1,Ghir_D10G017050.1,Ghir_A01G009750.1,Ghir_A05G039360.1,Ghir_D11G034100.1,Ghir_D11G002040.1,Ghir_D01G003440.1,Ghir_A05G007450.1,Ghir_D08G021030.1,Ghir_D07G007690.1,Ghir_D11G003700.1,Ghir_D12G004500.1,Ghir_D12G004490.1,Ghir_D01G022…	5.61759e-09
Molecular function	sulfur compound binding	GO:1901681	3	1.83866e-10	6.67554	18	96	1458	51909	Ghir_D13G016750.1,Ghir_D11G033830.1,Ghir_D09G024330.1,Ghir_D04G006600.1,Ghir_D12G001010.1,Ghir_A04G005000.1,Ghir_A12G001000.1,Ghir_D05G013870.1,Ghir_A11G033230.1,Ghir_D11G023220.1,Ghir_A11G021320.1,Ghir_A11G033220.1,Ghir_A05G014120.1,Ghir_D11G016760.1,Ghir_A13G016030.1,Ghir_A06G020640.1,Ghir_A05G036540.1,Ghir_D11G017690.1,	5.59339e-09
Molecular function	intramolecular oxidoreductase activity	GO:0016860	4	2.24209e-10	4.82751	24	177	1458	51909	Ghir_A10G022400.1,Ghir_D07G018500.1,Ghir_A04G013420.1,Ghir_D01G011370.1,Ghir_D10G024570.1,Ghir_D05G028700.1,Ghir_D05G027430.1,Ghir_D08G026300.1,Ghir_A05G027420.1,Ghir_D08G024670.1,Ghir_D07G018340.1,Ghir_D01G017130.1,Ghir_A12G013670.1,Ghir_D04G017800.1,Ghir_D06G003250.1,Ghir_A05G009760.1,Ghir_D09G006740.1,Ghir_D12G013820.1,Ghir_A05G024100.1,Ghir_D10G027420.1,Ghir_D01G019830.1,Ghir_D08G013360.1,Ghi…	6.64578e-09
Molecular function	ribosome binding	GO:0043022	5	2.28341e-10	5.83654	20	122	1458	51909	Ghir_D07G006750.1,Ghir_A09G025770.1,Ghir_A04G005040.1,Ghir_D05G033940.1,Ghir_D08G013150.1,Ghir_A08G011930.1,Ghir_D09G019660.1,Ghir_D04G006920.1,Ghir_D01G003440.1,Ghir_D08G011400.1,Ghir_D07G007690.1,Ghir_D11G003700.1,Ghir_A05G032960.1,Ghir_D12G028260.1,Ghir_D09G017870.1,Ghir_A05G003750.1,Ghir_A01G007500.1,Ghir_A12G019070.1,Ghir_D07G004350.1,Ghir_D10G015600.1,	6.59907e-09
Molecular function	oxidoreductase activity, acting on peroxide as acceptor	GO:0016684	4	2.57373e-10	3.32653	37	396	1458	51909	Ghir_D13G016750.1,Ghir_D02G023730.1,Ghir_D12G024110.1,Ghir_D07G003760.1,Ghir_A02G019300.1,Ghir_A05G023210.1,Ghir_D08G026820.1,Ghir_D05G023090.1,Ghir_A11G021450.1,Ghir_D05G023980.1,Ghir_D08G019910.1,Ghir_D04G009840.1,Ghir_A06G004760.1,Ghir_D08G021350.1,Ghir_A08G025950.1,Ghir_D13G022290.1,Ghir_D12G024130.1,Ghir_A04G007060.1,Ghir_A10G017990.1,Ghir_D06G010890.1,Ghir_D11G023090.1,Ghir_D11G023220.1,Ghi…	7.25667e-09
Molecular function	translation regulator activity, nucleic acid binding	GO:0090079	5	2.63141e-10	3.09262	41	472	1458	51909	Ghir_A09G025770.1,Ghir_A04G005040.1,Ghir_D04G012490.1,Ghir_Scaffold2195G000010.1,Ghir_D08G013150.1,Ghir_D09G019660.1,Ghir_A12G000610.1,Ghir_A05G035640.1,Ghir_D05G007510.1,Ghir_D10G017050.1,Ghir_A01G009750.1,Ghir_A05G039360.1,Ghir_D11G034100.1,Ghir_D11G002040.1,Ghir_D04G006920.1,Ghir_D01G003440.1,Ghir_A05G007450.1,Ghir_D08G021030.1,Ghir_D07G007690.1,Ghir_D11G003700.1,Ghir_D12G004500.1,Ghir_D12G004…	7.24264e-09
Molecular function	vitamin binding	GO:0019842	4	2.67778e-10	3.19934	39	434	1458	51909	Ghir_D09G000380.1,Ghir_D09G001040.1,Ghir_D13G002870.1,Ghir_D11G025970.1,Ghir_A02G008420.1,Ghir_D08G005660.1,Ghir_A05G015400.1,Ghir_D07G002770.1,Ghir_A09G024760.1,Ghir_D09G021650.1,Ghir_D02G008220.1,Ghir_D04G006600.1,Ghir_A06G009390.1,Ghir_A11G016560.1,Ghir_D05G017800.1,Ghir_A12G028500.1,Ghir_A11G022220.1,Ghir_D02G008770.1,Ghir_D11G022190.1,Ghir_D03G015720.1,Ghir_D11G009660.1,Ghir_A02G016120.1,Ghi…	7.19887e-09
Molecular function	translation regulator activity	GO:0045182	2	3.61058e-10	3.06021	41	477	1458	51909	Ghir_A09G025770.1,Ghir_A04G005040.1,Ghir_D04G012490.1,Ghir_Scaffold2195G000010.1,Ghir_D08G013150.1,Ghir_D09G019660.1,Ghir_A12G000610.1,Ghir_A05G035640.1,Ghir_D05G007510.1,Ghir_D10G017050.1,Ghir_A01G009750.1,Ghir_A05G039360.1,Ghir_D11G034100.1,Ghir_D11G002040.1,Ghir_D04G006920.1,Ghir_D01G003440.1,Ghir_A05G007450.1,Ghir_D08G021030.1,Ghir_D07G007690.1,Ghir_D11G003700.1,Ghir_D12G004500.1,Ghir_D12G004…	9.48598e-09
Molecular function	L-malate dehydrogenase activity	GO:0030060	6	6.5971e-10	14.2412	10	25	1458	51909	Ghir_A02G004040.1,Ghir_D02G004380.1,Ghir_A04G003900.1,Ghir_D04G000670.1,Ghir_A01G005000.1,Ghir_D03G010300.1,Ghir_D01G018720.1,Ghir_A10G011200.1,Ghir_D03G003270.1,Ghir_D05G035230.1,	1.69472e-08
Molecular function	translation elongation factor activity	GO:0003746	7	7.84688e-10	4.54505	24	188	1458	51909	Ghir_A09G025770.1,Ghir_A04G005040.1,Ghir_D04G012490.1,Ghir_A12G000610.1,Ghir_A05G035640.1,Ghir_D05G007510.1,Ghir_A01G009750.1,Ghir_D11G002040.1,Ghir_D01G003440.1,Ghir_A05G007450.1,Ghir_D08G021030.1,Ghir_D07G007690.1,Ghir_D11G003700.1,Ghir_D12G004500.1,Ghir_D12G004490.1,Ghir_D01G022390.1,Ghir_A06G006780.1,Ghir_A12G020020.1,Ghir_D04G008840.1,Ghir_D06G006880.1,Ghir_D09G017920.1,Ghir_A12G019070.1,Ghi…	1.97196e-08
Molecular function	thioredoxin peroxidase activity	GO:0008379	6	9.81921e-10	20.3445	8	14	1458	51909	Ghir_D08G026820.1,Ghir_D04G009840.1,Ghir_A08G025950.1,Ghir_A04G007060.1,Ghir_A10G017990.1,Ghir_A08G025420.1,Ghir_D01G021740.1,Ghir_D08G026320.1,	2.41511e-08
Molecular function	peroxiredoxin activity	GO:0051920	5	9.81921e-10	20.3445	8	14	1458	51909	Ghir_D08G026820.1,Ghir_D04G009840.1,Ghir_A08G025950.1,Ghir_A04G007060.1,Ghir_A10G017990.1,Ghir_A08G025420.1,Ghir_D01G021740.1,Ghir_D08G026320.1,	2.41511e-08
Molecular function	ligase activity	GO:0016874	3	1.37777e-09	2.46309	55	795	1458	51909	Ghir_D12G019610.1,Ghir_A02G010860.1,Ghir_D09G009430.1,Ghir_D06G012720.1,Ghir_D04G001690.1,Ghir_D07G019150.1,Ghir_A04G010720.1,Ghir_D01G003550.1,Ghir_D06G007520.1,Ghir_D12G005240.1,Ghir_D10G013050.1,Ghir_D13G002460.1,Ghir_A07G018790.1,Ghir_D12G028480.1,Ghir_A02G002720.1,Ghir_D09G020850.1,Ghir_D12G011620.1,Ghir_A07G016090.1,Ghir_A01G012240.1,Ghir_A04G010930.1,Ghir_D09G010760.1,Ghir_A03G023020.1,Ghi…	3.25042e-08
Molecular function	chlorophyll binding	GO:0016168	5	1.57142e-09	7.31566	15	73	1458	51909	Ghir_A01G022190.1,Ghir_D04G016630.1,Ghir_D05G025270.1,Ghir_D06G015420.1,Ghir_A13G002210.1,Ghir_A07G017820.1,Ghir_A13G015660.1,Ghir_D01G023730.1,Ghir_D01G006310.1,Ghir_D05G023860.1,Ghir_A03G019040.1,Ghir_D05G015270.1,Ghir_D07G020650.1,Ghir_D10G026370.1,Ghir_D10G004420.1,	3.63313e-08
Molecular function	malate dehydrogenase activity	GO:0016615	5	2.11748e-09	9.70988	12	44	1458	51909	Ghir_A02G004040.1,Ghir_D02G004380.1,Ghir_D07G000910.1,Ghir_A04G003900.1,Ghir_D04G000670.1,Ghir_A01G005000.1,Ghir_D03G010300.1,Ghir_D01G018720.1,Ghir_A06G009660.1,Ghir_A10G011200.1,Ghir_D03G003270.1,Ghir_D05G035230.1,	4.79962e-08
Molecular function	misfolded protein binding	GO:0051787	4	2.3376e-09	7.12058	15	75	1458	51909	Ghir_D09G016060.1,Ghir_D06G018900.1,Ghir_D03G009660.1,Ghir_A06G018020.1,Ghir_D11G002010.1,Ghir_D13G025490.1,Ghir_D11G036090.1,Ghir_D10G012820.1,Ghir_A11G022260.1,Ghir_D12G001780.1,Ghir_A05G009880.1,Ghir_A01G021680.1,Ghir_D02G000840.1,Ghir_A12G001770.1,Ghir_D11G001970.1,	5.19666e-08
Molecular function	transaminase activity	GO:0008483	5	3.14559e-09	5.05005	20	141	1458	51909	Ghir_D07G018620.1,Ghir_D09G000380.1,Ghir_D13G002870.1,Ghir_D07G002770.1,Ghir_D02G008220.1,Ghir_A05G017570.1,Ghir_D06G016940.1,Ghir_A11G016560.1,Ghir_D05G007390.1,Ghir_D02G016580.1,Ghir_D05G006020.1,Ghir_D07G005460.1,Ghir_A06G016120.1,Ghir_D05G017560.1,Ghir_D10G010880.1,Ghir_A03G023050.1,Ghir_D13G023640.1,Ghir_A03G015180.1,Ghir_A05G014590.1,Ghir_A11G022520.1,	6.86096e-08
Molecular function	transferase activity, transferring nitrogenous groups	GO:0016769	4	3.14559e-09	5.05005	20	141	1458	51909	Ghir_D07G018620.1,Ghir_D09G000380.1,Ghir_D13G002870.1,Ghir_D07G002770.1,Ghir_D02G008220.1,Ghir_A05G017570.1,Ghir_D06G016940.1,Ghir_A11G016560.1,Ghir_D05G007390.1,Ghir_D02G016580.1,Ghir_D05G006020.1,Ghir_D07G005460.1,Ghir_A06G016120.1,Ghir_D05G017560.1,Ghir_D10G010880.1,Ghir_A03G023050.1,Ghir_D13G023640.1,Ghir_A03G015180.1,Ghir_A05G014590.1,Ghir_A11G022520.1,	6.86096e-08
Molecular function	amino acid binding	GO:0016597	5	3.43198e-09	6.93563	15	77	1458	51909	Ghir_A05G019650.1,Ghir_D05G019660.1,Ghir_A02G008420.1,Ghir_A01G004520.1,Ghir_A06G009390.1,Ghir_A11G022220.1,Ghir_D02G008770.1,Ghir_D11G022190.1,Ghir_A02G016120.1,Ghir_D05G004550.1,Ghir_D06G009760.1,Ghir_A05G004440.1,Ghir_D02G019450.1,Ghir_D06G009600.1,Ghir_D10G014710.1,	7.21339e-08
Molecular function	organic acid binding	GO:0043177	4	3.69611e-09	3.5975	29	287	1458	51909	Ghir_A05G019650.1,Ghir_A10G017410.1,Ghir_D05G019660.1,Ghir_A02G008420.1,Ghir_A12G006770.1,Ghir_D08G005660.1,Ghir_A10G009260.1,Ghir_D09G024330.1,Ghir_A01G004520.1,Ghir_A06G009390.1,Ghir_D05G017800.1,Ghir_D01G014130.1,Ghir_A11G022220.1,Ghir_D02G008770.1,Ghir_D11G022190.1,Ghir_D02G005570.1,Ghir_A02G016120.1,Ghir_D05G013870.1,Ghir_A02G005240.1,Ghir_D05G004550.1,Ghir_D07G002230.1,Ghir_A03G015850.1,Ghi…	7.62984e-08
Molecular function	electron transporter, transferring electrons within the cyclic electron transport pathway of photosynthesis activity	GO:0045156	5	4.00222e-09	17.8014	8	16	1458	51909	Ghir_D13G007910.1,Ghir_A05G017330.1,Ghir_D06G013530.1,Ghir_A10G001230.1,Ghir_D10G002030.1,Ghir_D11G018580.1,Ghir_A06G012950.1,Ghir_D13G015520.1,	8.11678e-08
Molecular function	pyrophosphate hydrolysis-driven proton transmembrane transporter activity	GO:0009678	8	4.56439e-09	4.94484	20	144	1458	51909	Ghir_D13G002460.1,Ghir_A12G024380.1,Ghir_D10G000550.1,Ghir_A05G000430.1,Ghir_D11G006570.1,Ghir_D05G001590.1,Ghir_A05G006680.1,Ghir_D06G011740.1,Ghir_D08G013010.1,Ghir_A09G009440.1,Ghir_D04G012310.1,Ghir_A10G004690.1,Ghir_D12G024360.1,Ghir_A13G019180.1,Ghir_D04G007840.1,Ghir_D03G010060.1,Ghir_D01G022680.1,Ghir_A04G008260.1,Ghir_D08G024130.1,Ghir_D07G003370.1,	9.0973e-08
Molecular function	threonine-type endopeptidase activity	GO:0004298	6	7.95921e-09	7.12058	14	70	1458	51909	Ghir_D10G027410.1,Ghir_D02G003760.1,Ghir_D03G000820.1,Ghir_D07G024270.1,Ghir_D11G006490.1,Ghir_D02G023710.1,Ghir_D01G017080.1,Ghir_D10G005620.1,Ghir_D08G003780.1,Ghir_A05G015010.1,Ghir_D02G008040.1,Ghir_D13G019850.1,Ghir_A01G010230.1,Ghir_D09G011200.1,	1.55947e-07
Molecular function	wide pore channel activity	GO:0022829	6	7.95921e-09	7.12058	14	70	1458	51909	Ghir_D12G008930.1,Ghir_A12G008580.1,Ghir_D05G031190.1,Ghir_D02G019800.1,Ghir_A05G031360.1,Ghir_D12G018000.1,Ghir_D11G001570.1,Ghir_A09G002320.1,Ghir_D07G023260.1,Ghir_A05G018200.1,Ghir_A07G023200.1,Ghir_D11G021450.1,Ghir_D09G024120.1,Ghir_D08G009160.1,	1.55947e-07
Molecular function	porin activity	GO:0015288	7	7.95921e-09	7.12058	14	70	1458	51909	Ghir_D12G008930.1,Ghir_A12G008580.1,Ghir_D05G031190.1,Ghir_D02G019800.1,Ghir_A05G031360.1,Ghir_D12G018000.1,Ghir_D11G001570.1,Ghir_A09G002320.1,Ghir_D07G023260.1,Ghir_A05G018200.1,Ghir_A07G023200.1,Ghir_D11G021450.1,Ghir_D09G024120.1,Ghir_D08G009160.1,	1.55947e-07
Molecular function	vitamin B6 binding	GO:0070279	5	8.57904e-09	3.56029	28	280	1458	51909	Ghir_D09G000380.1,Ghir_D09G001040.1,Ghir_D13G002870.1,Ghir_A02G008420.1,Ghir_D07G002770.1,Ghir_D09G021650.1,Ghir_D02G008220.1,Ghir_A06G009390.1,Ghir_A11G016560.1,Ghir_A12G028500.1,Ghir_A11G022220.1,Ghir_D02G008770.1,Ghir_D11G022190.1,Ghir_D11G009660.1,Ghir_A02G016120.1,Ghir_D02G016580.1,Ghir_D05G006020.1,Ghir_D07G005460.1,Ghir_D05G004550.1,Ghir_D10G010880.1,Ghir_D08G023110.1,Ghir_A03G023050.1,Ghi…	1.59958e-07
Molecular function	pyridoxal phosphate binding	GO:0030170	6	8.57904e-09	3.56029	28	280	1458	51909	Ghir_D09G000380.1,Ghir_D09G001040.1,Ghir_D13G002870.1,Ghir_A02G008420.1,Ghir_D07G002770.1,Ghir_D09G021650.1,Ghir_D02G008220.1,Ghir_A06G009390.1,Ghir_A11G016560.1,Ghir_A12G028500.1,Ghir_A11G022220.1,Ghir_D02G008770.1,Ghir_D11G022190.1,Ghir_D11G009660.1,Ghir_A02G016120.1,Ghir_D02G016580.1,Ghir_D05G006020.1,Ghir_D07G005460.1,Ghir_D05G004550.1,Ghir_D10G010880.1,Ghir_D08G023110.1,Ghir_A03G023050.1,Ghi…	1.59958e-07
Molecular function	oxidoreductase activity, acting on NAD(P)H	GO:0016651	4	9.86107e-09	4.32742	22	181	1458	51909	Ghir_D01G021590.1,Ghir_D07G018500.1,Ghir_D07G016650.1,Ghir_A01G020070.1,Ghir_D03G006730.1,Ghir_A01G011420.1,Ghir_D08G017070.1,Ghir_D09G014420.1,Ghir_D04G000670.1,Ghir_A04G011260.1,Ghir_D10G011560.1,Ghir_D09G017720.1,Ghir_D03G010300.1,Ghir_A01G006260.1,Ghir_D05G006560.1,Ghir_D09G010780.1,Ghir_D06G006060.1,Ghir_D10G002200.1,Ghir_A09G014700.1,Ghir_A03G009050.1,Ghir_A12G024500.1,Ghir_D08G005180.1,	1.78116e-07
Molecular function	aldehyde-lyase activity	GO:0016832	5	1.2046e-08	9.55199	11	41	1458	51909	Ghir_D04G011350.1,Ghir_A12G006300.1,Ghir_A05G033850.1,Ghir_A04G007190.1,Ghir_D03G009580.1,Ghir_A13G013570.1,Ghir_D13G003030.1,Ghir_D12G006290.1,Ghir_A13G002730.1,Ghir_A03G010400.1,Ghir_D13G003040.1,	2.14234e-07
Molecular function	carbon-carbon lyase activity	GO:0016830	4	1.47061e-08	3.47345	28	287	1458	51909	Ghir_A08G003180.1,Ghir_D04G011350.1,Ghir_A12G006300.1,Ghir_A13G000900.1,Ghir_A05G033850.1,Ghir_A04G004300.1,Ghir_A04G007190.1,Ghir_D03G009580.1,Ghir_D07G000910.1,Ghir_A13G013570.1,Ghir_D13G016400.1,Ghir_A11G017280.1,Ghir_A12G028500.1,Ghir_D05G028530.1,Ghir_D05G036830.1,Ghir_D13G003030.1,Ghir_D12G006290.1,Ghir_D12G016720.1,Ghir_D11G017360.1,Ghir_A07G018700.1,Ghir_A06G009660.1,Ghir_A13G002730.1,Ghi…	2.57579e-07
Molecular function	oxidoreductase activity, acting on a sulfur group of donors	GO:0016667	4	1.94234e-08	3.34137	29	309	1458	51909	Ghir_D13G015930.1,Ghir_D09G010530.1,Ghir_A09G007280.1,Ghir_A02G007060.1,Ghir_A02G012420.1,Ghir_A05G018660.1,Ghir_D09G002580.1,Ghir_D05G024480.1,Ghir_D09G016940.1,Ghir_D02G006100.1,Ghir_A03G013430.1,Ghir_A09G003020.1,Ghir_D12G029530.1,Ghir_A02G005770.1,Ghir_A12G003130.1,Ghir_D09G002910.1,Ghir_D04G016050.1,Ghir_D09G024150.1,Ghir_A03G007110.1,Ghir_D13G023570.1,Ghir_D08G008840.1,Ghir_D07G006090.1,Ghi…	3.35125e-07
Molecular function	NADP binding	GO:0050661	6	3.33898e-08	3.89936	23	210	1458	51909	Ghir_D01G009850.1,Ghir_D13G002750.1,Ghir_A07G025060.1,Ghir_A05G018220.1,Ghir_D09G003620.1,Ghir_A03G014430.1,Ghir_A01G011420.1,Ghir_D04G008460.1,Ghir_A09G018050.1,Ghir_D10G008680.1,Ghir_A11G004090.1,Ghir_D09G017720.1,Ghir_A09G003700.1,Ghir_D11G007100.1,Ghir_D02G020280.1,Ghir_D11G032310.1,Ghir_D09G015700.1,Ghir_D08G005830.1,Ghir_A03G010400.1,Ghir_A09G006900.1,Ghir_A04G009270.1,Ghir_D10G015270.1,Ghi…	5.67626e-07
Molecular function	oxidoreductase activity, acting on a sulfur group of donors, disulfide as acceptor	GO:0016671	5	7.75573e-08	6.00531	14	83	1458	51909	Ghir_D13G015930.1,Ghir_A02G007060.1,Ghir_A02G012420.1,Ghir_A05G018660.1,Ghir_D05G024480.1,Ghir_A03G013430.1,Ghir_D12G029530.1,Ghir_A12G003130.1,Ghir_D04G016050.1,Ghir_A03G007110.1,Ghir_D07G006090.1,Ghir_D02G007500.1,Ghir_A05G043420.1,Ghir_A08G018080.1,	1.29937e-06
Molecular function	cis-trans isomerase activity	GO:0016859	4	1.05341e-07	4.30863	19	157	1458	51909	Ghir_D11G015060.1,Ghir_D01G017220.1,Ghir_D01G009820.1,Ghir_A09G009860.1,Ghir_D07G010000.1,Ghir_A11G030800.1,Ghir_D07G021530.1,Ghir_A05G032960.1,Ghir_A12G008610.1,Ghir_D12G003310.1,Ghir_A01G002280.1,Ghir_D07G023710.1,Ghir_D10G008770.1,Ghir_D08G013770.1,Ghir_A01G007500.1,Ghir_D04G017760.1,Ghir_D10G009620.1,Ghir_D01G002190.1,Ghir_A13G010830.1,	1.73964e-06
Molecular function	peptidase activity	GO:0008233	4	1.06878e-07	1.80164	88	1739	1458	51909	Ghir_D10G027410.1,Ghir_A01G010900.1,Ghir_D02G003760.1,Ghir_D11G015310.1,Ghir_A10G008810.1,Ghir_D07G008400.1,Ghir_D12G023530.1,Ghir_D10G008060.1,Ghir_A05G020430.1,Ghir_D03G000820.1,Ghir_D11G022180.1,Ghir_A12G006770.1,Ghir_D08G003010.1,Ghir_D07G024270.1,Ghir_D08G016370.1,Ghir_A11G018800.1,Ghir_A08G000530.1,Ghir_A10G000740.1,Ghir_A10G009260.1,Ghir_D07G013910.1,Ghir_A10G005260.1,Ghir_A02G008340.1,Ghi…	1.74016e-06
Molecular function	carboxylic acid binding	GO:0031406	5	1.30019e-07	3.21498	27	299	1458	51909	Ghir_A10G017410.1,Ghir_D12G022840.1,Ghir_A02G008420.1,Ghir_A12G006770.1,Ghir_D08G005660.1,Ghir_A10G009260.1,Ghir_D09G024330.1,Ghir_A06G009390.1,Ghir_D05G017800.1,Ghir_D01G014130.1,Ghir_A11G022220.1,Ghir_D02G008770.1,Ghir_D11G022190.1,Ghir_D02G005570.1,Ghir_A02G016120.1,Ghir_D05G013870.1,Ghir_A02G005240.1,Ghir_D05G004550.1,Ghir_D07G002230.1,Ghir_A03G015850.1,Ghir_A05G014120.1,Ghir_D10G010940.1,Ghi…	2.08753e-06
Molecular function	peptide binding	GO:0042277	4	1.41224e-07	3.3843	25	263	1458	51909	Ghir_D13G016750.1,Ghir_D01G017220.1,Ghir_D12G026150.1,Ghir_A09G009860.1,Ghir_A06G011120.1,Ghir_D02G019950.1,Ghir_D12G001010.1,Ghir_D13G005940.1,Ghir_A04G005000.1,Ghir_A12G001000.1,Ghir_D11G023220.1,Ghir_A11G021320.1,Ghir_D12G003310.1,Ghir_D07G002230.1,Ghir_A01G002280.1,Ghir_D08G013770.1,Ghir_A13G006350.1,Ghir_D11G016760.1,Ghir_D04G017760.1,Ghir_D01G002190.1,Ghir_A13G016030.1,Ghir_A03G018590.1,Ghi…	2.23637e-06
Molecular function	protein-disulfide reductase (NAD(P)) activity	GO:0047134	7	1.63804e-07	6.7815	12	63	1458	51909	Ghir_D13G015930.1,Ghir_D09G010530.1,Ghir_A02G007060.1,Ghir_A02G012420.1,Ghir_D05G024480.1,Ghir_A09G003020.1,Ghir_D09G002910.1,Ghir_D04G016050.1,Ghir_D08G008840.1,Ghir_D02G007500.1,Ghir_D10G015270.1,Ghir_A05G043420.1,	2.55888e-06
Molecular function	peptidyl-prolyl cis-trans isomerase activity	GO:0003755	5	1.7044e-07	4.3894	18	146	1458	51909	Ghir_D11G015060.1,Ghir_D01G017220.1,Ghir_D01G009820.1,Ghir_A09G009860.1,Ghir_D07G010000.1,Ghir_A11G030800.1,Ghir_D07G021530.1,Ghir_A05G032960.1,Ghir_A12G008610.1,Ghir_D12G003310.1,Ghir_A01G002280.1,Ghir_D07G023710.1,Ghir_D08G013770.1,Ghir_A01G007500.1,Ghir_D04G017760.1,Ghir_D10G009620.1,Ghir_D01G002190.1,Ghir_A13G010830.1,	2.62705e-06
Molecular function	intramolecular oxidoreductase activity, interconverting aldoses and ketoses	GO:0016861	5	1.9646e-07	6.67554	12	64	1458	51909	Ghir_A10G022400.1,Ghir_D07G018500.1,Ghir_A04G013420.1,Ghir_D01G011370.1,Ghir_D10G024570.1,Ghir_D05G028700.1,Ghir_D01G017130.1,Ghir_D04G017800.1,Ghir_D06G003250.1,Ghir_A05G009760.1,Ghir_D10G027420.1,Ghir_D08G023160.1,	2.98826e-06
Molecular function	oligopeptide binding	GO:1900750	5	2.22809e-07	9.70988	9	33	1458	51909	Ghir_D13G016750.1,Ghir_D12G001010.1,Ghir_A04G005000.1,Ghir_A12G001000.1,Ghir_D11G023220.1,Ghir_A11G021320.1,Ghir_D11G016760.1,Ghir_A13G016030.1,Ghir_A05G036540.1,	3.34503e-06
Molecular function	glutathione binding	GO:0043295	6	2.22809e-07	9.70988	9	33	1458	51909	Ghir_D13G016750.1,Ghir_D12G001010.1,Ghir_A04G005000.1,Ghir_A12G001000.1,Ghir_D11G023220.1,Ghir_A11G021320.1,Ghir_D11G016760.1,Ghir_A13G016030.1,Ghir_A05G036540.1,	3.34503e-06
Molecular function	racemase and epimerase activity	GO:0016854	4	3.4794e-07	4.66923	16	122	1458	51909	Ghir_D08G007310.1,Ghir_D08G002570.1,Ghir_A11G029760.1,Ghir_D08G026300.1,Ghir_A08G018790.1,Ghir_D02G003460.1,Ghir_A11G019320.1,Ghir_A13G010890.1,Ghir_A08G022400.1,Ghir_D11G029930.1,Ghir_A08G007260.1,Ghir_D09G006740.1,Ghir_D12G019170.1,Ghir_D07G007090.1,Ghir_D04G012850.1,Ghir_D02G012510.1,	5.09138e-06
Molecular function	triose-phosphate isomerase activity	GO:0004807	6	3.88372e-07	17.8014	6	12	1458	51909	Ghir_A10G022400.1,Ghir_A04G013420.1,Ghir_D10G024570.1,Ghir_D01G017130.1,Ghir_D04G017800.1,Ghir_A05G009760.1,	5.61198e-06
Molecular function	dihydrolipoamide S-acyltransferase activity	GO:0030523	7	3.88372e-07	17.8014	6	12	1458	51909	Ghir_D13G007020.1,Ghir_D09G024330.1,Ghir_D05G013870.1,Ghir_A05G025470.1,Ghir_A05G014120.1,Ghir_A06G020640.1,	5.61198e-06
Molecular function	ribonucleoprotein complex binding	GO:0043021	4	4.01867e-07	3.64712	21	205	1458	51909	Ghir_D07G006750.1,Ghir_A09G025770.1,Ghir_A04G005040.1,Ghir_D05G033940.1,Ghir_D08G013150.1,Ghir_A08G011930.1,Ghir_D09G019660.1,Ghir_D04G006920.1,Ghir_D01G003440.1,Ghir_D08G011400.1,Ghir_D07G007690.1,Ghir_D11G003700.1,Ghir_A05G032960.1,Ghir_D12G028260.1,Ghir_D11G013070.1,Ghir_D09G017870.1,Ghir_A05G003750.1,Ghir_A01G007500.1,Ghir_A12G019070.1,Ghir_D07G004350.1,Ghir_D10G015600.1,	5.66535e-06
Molecular function	threonine-type peptidase activity	GO:0070003	5	4.38301e-07	5.24674	14	95	1458	51909	Ghir_D10G027410.1,Ghir_D02G003760.1,Ghir_D03G000820.1,Ghir_D07G024270.1,Ghir_D11G006490.1,Ghir_D02G023710.1,Ghir_D01G017080.1,Ghir_D10G005620.1,Ghir_D08G003780.1,Ghir_A05G015010.1,Ghir_D02G008040.1,Ghir_D13G019850.1,Ghir_A01G010230.1,Ghir_D09G011200.1,	6.10453e-06
Molecular function	single-stranded RNA binding	GO:0003727	6	6.26495e-07	3.68942	20	193	1458	51909	Ghir_A05G039300.1,Ghir_D08G007310.1,Ghir_D02G022010.1,Ghir_D04G012220.1,Ghir_A07G006130.1,Ghir_A11G022220.1,Ghir_D04G003790.1,Ghir_D11G022190.1,Ghir_D01G007330.1,Ghir_A02G016120.1,Ghir_A10G015420.1,Ghir_A08G007260.1,Ghir_D13G004210.1,Ghir_D05G019010.1,Ghir_D01G012000.1,Ghir_A10G000920.1,Ghir_D11G018580.1,Ghir_D11G019970.1,Ghir_A11G019900.1,Ghir_A01G016150.1,	8.22986e-06
Molecular function	proton-transporting ATP synthase activity, rotational mechanism	GO:0046933	9	8.01709e-07	6.52719	11	60	1458	51909	Ghir_D12G019610.1,Ghir_A04G010720.1,Ghir_D01G003550.1,Ghir_D13G002460.1,Ghir_A01G012240.1,Ghir_D01G012860.1,Ghir_D04G012310.1,Ghir_D12G010310.1,Ghir_D06G016790.1,Ghir_A06G016010.1,Ghir_A04G008260.1,	1.04132e-05
Molecular function	intramolecular transferase activity, phosphotransferases	GO:0016868	5	8.29941e-07	8.43226	9	38	1458	51909	Ghir_D04G020270.1,Ghir_D02G011180.1,Ghir_A08G013800.1,Ghir_D02G001210.1,Ghir_Scaffold2368G000010.1,Ghir_A02G001190.1,Ghir_A02G009250.1,Ghir_D12G027600.1,Ghir_D10G022750.1,	1.06601e-05
Molecular function	drug binding	GO:0008144	3	1.01392e-06	5.77344	12	74	1458	51909	Ghir_D01G017220.1,Ghir_A09G009860.1,Ghir_A12G006770.1,Ghir_A10G009260.1,Ghir_D07G010000.1,Ghir_D12G003310.1,Ghir_D07G002230.1,Ghir_A01G002280.1,Ghir_D08G013770.1,Ghir_D04G017760.1,Ghir_D01G002190.1,Ghir_A13G010830.1,	1.28801e-05
Molecular function	proton channel activity	GO:0015252	8	1.12958e-06	6.31664	11	62	1458	51909	Ghir_D12G019610.1,Ghir_A04G010720.1,Ghir_D01G003550.1,Ghir_D13G002460.1,Ghir_A01G012240.1,Ghir_D01G012860.1,Ghir_D04G012310.1,Ghir_D12G010310.1,Ghir_D06G016790.1,Ghir_A06G016010.1,Ghir_A04G008260.1,	1.41934e-05
Molecular function	endopeptidase activity	GO:0004175	5	1.26079e-06	1.91115	62	1155	1458	51909	Ghir_D10G027410.1,Ghir_A01G010900.1,Ghir_D02G003760.1,Ghir_D07G008400.1,Ghir_D12G023530.1,Ghir_D03G000820.1,Ghir_D11G022180.1,Ghir_D08G003010.1,Ghir_D07G024270.1,Ghir_D08G016370.1,Ghir_A10G000740.1,Ghir_D07G013910.1,Ghir_A10G005260.1,Ghir_A02G008340.1,Ghir_D11G028720.1,Ghir_D11G006490.1,Ghir_D13G013950.1,Ghir_D09G020730.1,Ghir_D11G009830.1,Ghir_D11G020850.1,Ghir_D09G001020.1,Ghir_D06G001780.1,Ghi…	1.56717e-05
Molecular function	electron transfer activity	GO:0009055	4	1.2918e-06	2.54306	33	462	1458	51909	Ghir_D07G018500.1,Ghir_D13G007910.1,Ghir_D02G022580.1,Ghir_A09G007280.1,Ghir_D09G002580.1,Ghir_A03G017800.1,Ghir_D10G007890.1,Ghir_D09G016940.1,Ghir_D02G006100.1,Ghir_A05G017330.1,Ghir_D13G022650.1,Ghir_A05G035430.1,Ghir_D11G006980.1,Ghir_A09G003020.1,Ghir_D06G013530.1,Ghir_D12G006690.1,Ghir_A02G005770.1,Ghir_A03G021130.1,Ghir_D05G008400.1,Ghir_D04G008600.1,Ghir_A10G001230.1,Ghir_D09G002910.1,Ghi…	1.58864e-05
Molecular function	carbon-oxygen lyase activity	GO:0016835	4	1.95833e-06	2.45537	34	493	1458	51909	Ghir_D02G008470.1,Ghir_D05G037260.1,Ghir_A12G006050.1,Ghir_D03G011050.1,Ghir_D09G002830.1,Ghir_A07G023740.1,Ghir_A09G002850.1,Ghir_D02G003060.1,Ghir_D08G026300.1,Ghir_D10G022890.1,Ghir_A12G028700.1,Ghir_D07G008180.1,Ghir_D02G003460.1,Ghir_D01G021730.1,Ghir_D07G013590.1,Ghir_A05G024050.1,Ghir_A03G015520.1,Ghir_D04G005840.1,Ghir_D09G006740.1,Ghir_D13G015260.1,Ghir_D09G006420.1,Ghir_D04G016280.1,Ghi…	2.38297e-05
Molecular function	oxidoreductase activity, acting on the CH-CH group of donors	GO:0016627	4	1.9765e-06	3.30823	21	226	1458	51909	Ghir_D08G005690.1,Ghir_D05G036730.1,Ghir_D03G010320.1,Ghir_D12G022840.1,Ghir_D02G009100.1,Ghir_A10G010200.1,Ghir_A03G015530.1,Ghir_D05G017120.1,Ghir_A05G035430.1,Ghir_A04G011260.1,Ghir_D12G006690.1,Ghir_A11G022260.1,Ghir_D08G001780.1,Ghir_D12G001780.1,Ghir_D09G017720.1,Ghir_D04G008600.1,Ghir_D02G020280.1,Ghir_D02G000680.1,Ghir_D10G010940.1,Ghir_A02G000710.1,Ghir_A12G001770.1,	2.38004e-05
Molecular function	glutamate-ammonia ligase activity	GO:0004356	7	2.24582e-06	10.8357	7	23	1458	51909	Ghir_D07G019150.1,Ghir_A07G018790.1,Ghir_A02G002720.1,Ghir_A04G011580.1,Ghir_D09G020360.1,Ghir_D04G015920.1,Ghir_D02G003120.1,	2.67646e-05
Molecular function	ammonia ligase activity	GO:0016211	6	2.24582e-06	10.8357	7	23	1458	51909	Ghir_D07G019150.1,Ghir_A07G018790.1,Ghir_A02G002720.1,Ghir_A04G011580.1,Ghir_D09G020360.1,Ghir_D04G015920.1,Ghir_D02G003120.1,	2.67646e-05
Molecular function	S-acetyltransferase activity	GO:0016418	7	3.88946e-06	17.8014	5	10	1458	51909	Ghir_D13G007020.1,Ghir_D05G013870.1,Ghir_A05G025470.1,Ghir_A05G014120.1,Ghir_A06G020640.1,	4.54163e-05
Molecular function	dihydrolipoyllysine-residue acetyltransferase activity	GO:0004742	8	3.88946e-06	17.8014	5	10	1458	51909	Ghir_D13G007020.1,Ghir_D05G013870.1,Ghir_A05G025470.1,Ghir_A05G014120.1,Ghir_A06G020640.1,	4.54163e-05
Molecular function	chaperone binding	GO:0051087	4	4.10779e-06	4.10802	15	130	1458	51909	Ghir_D05G039670.1,Ghir_A04G006140.1,Ghir_A11G024570.1,Ghir_D06G008550.1,Ghir_A05G023590.1,Ghir_A09G021660.1,Ghir_A09G011590.1,Ghir_D07G001740.1,Ghir_A05G015300.1,Ghir_D08G001330.1,Ghir_D04G009340.1,Ghir_A08G014950.1,Ghir_A12G014170.1,Ghir_D05G025110.1,Ghir_D09G011190.1,	4.70159e-05
Molecular function	acid-ammonia (or amide) ligase activity	GO:0016880	5	4.19214e-06	9.96881	7	25	1458	51909	Ghir_D07G019150.1,Ghir_A07G018790.1,Ghir_A02G002720.1,Ghir_A04G011580.1,Ghir_D09G020360.1,Ghir_D04G015920.1,Ghir_D02G003120.1,	4.75109e-05
Molecular function	iron-sulfur cluster binding	GO:0051536	4	4.24928e-06	2.48579	31	444	1458	51909	Ghir_D07G018500.1,Ghir_A12G006050.1,Ghir_D06G012960.1,Ghir_D02G022580.1,Ghir_D08G021480.1,Ghir_D05G008710.1,Ghir_D09G002580.1,Ghir_A05G015400.1,Ghir_A03G017800.1,Ghir_D10G015630.1,Ghir_D09G016940.1,Ghir_D02G003060.1,Ghir_A03G019830.1,Ghir_A12G001150.1,Ghir_A05G035430.1,Ghir_D01G020150.1,Ghir_D11G006980.1,Ghir_D03G015720.1,Ghir_A03G021130.1,Ghir_D05G008400.1,Ghir_D09G017720.1,Ghir_D04G008600.1,Ghi…	4.7691e-05
Molecular function	metal cluster binding	GO:0051540	3	4.24928e-06	2.48579	31	444	1458	51909	Ghir_D07G018500.1,Ghir_A12G006050.1,Ghir_D06G012960.1,Ghir_D02G022580.1,Ghir_D08G021480.1,Ghir_D05G008710.1,Ghir_D09G002580.1,Ghir_A05G015400.1,Ghir_A03G017800.1,Ghir_D10G015630.1,Ghir_D09G016940.1,Ghir_D02G003060.1,Ghir_A03G019830.1,Ghir_A12G001150.1,Ghir_A05G035430.1,Ghir_D01G020150.1,Ghir_D11G006980.1,Ghir_D03G015720.1,Ghir_A03G021130.1,Ghir_D05G008400.1,Ghir_D09G017720.1,Ghir_D04G008600.1,Ghi…	4.7691e-05
Molecular function	P-type proton-exporting transporter activity	GO:0008553	9	5.19854e-06	5.43933	11	72	1458	51909	Ghir_D13G002460.1,Ghir_A05G000430.1,Ghir_A05G006680.1,Ghir_D06G011740.1,Ghir_D04G012310.1,Ghir_A10G004690.1,Ghir_A13G019180.1,Ghir_D04G007840.1,Ghir_D03G010060.1,Ghir_D01G022680.1,Ghir_A04G008260.1,	5.72334e-05
Molecular function	ATPase binding	GO:0051117	5	5.3254e-06	6.03439	10	59	1458	51909	Ghir_A06G003700.1,Ghir_D07G008400.1,Ghir_D12G023530.1,Ghir_D08G016370.1,Ghir_D07G013910.1,Ghir_A12G022650.1,Ghir_D05G022960.1,Ghir_A11G032120.1,Ghir_D04G017230.1,Ghir_D05G017740.1,	5.8077e-05
Molecular function	passive transmembrane transporter activity	GO:0022803	4	5.50324e-06	2.30759	35	540	1458	51909	Ghir_D12G019610.1,Ghir_D03G014820.1,Ghir_D02G012240.1,Ghir_A04G010720.1,Ghir_D01G003550.1,Ghir_D09G015320.1,Ghir_D12G008930.1,Ghir_D13G002460.1,Ghir_A12G008580.1,Ghir_D08G020060.1,Ghir_D05G031190.1,Ghir_A01G012240.1,Ghir_D02G019800.1,Ghir_A05G031360.1,Ghir_D06G018590.1,Ghir_D01G012860.1,Ghir_D12G018000.1,Ghir_D13G010750.1,Ghir_D09G005640.1,Ghir_D10G026160.1,Ghir_D11G001570.1,Ghir_A09G002320.1,Ghi…	5.94556e-05
Molecular function	channel activity	GO:0015267	5	5.50324e-06	2.30759	35	540	1458	51909	Ghir_D12G019610.1,Ghir_D03G014820.1,Ghir_D02G012240.1,Ghir_A04G010720.1,Ghir_D01G003550.1,Ghir_D09G015320.1,Ghir_D12G008930.1,Ghir_D13G002460.1,Ghir_A12G008580.1,Ghir_D08G020060.1,Ghir_D05G031190.1,Ghir_A01G012240.1,Ghir_D02G019800.1,Ghir_A05G031360.1,Ghir_D06G018590.1,Ghir_D01G012860.1,Ghir_D12G018000.1,Ghir_D13G010750.1,Ghir_D09G005640.1,Ghir_D10G026160.1,Ghir_D11G001570.1,Ghir_A09G002320.1,Ghi…	5.94556e-05
Molecular function	voltage-gated anion channel activity	GO:0008308	9	5.9662e-06	5.36482	11	73	1458	51909	Ghir_D12G008930.1,Ghir_A12G008580.1,Ghir_D05G031190.1,Ghir_A05G031360.1,Ghir_D12G018000.1,Ghir_A09G002320.1,Ghir_D07G023260.1,Ghir_A05G018200.1,Ghir_A07G023200.1,Ghir_D11G021450.1,Ghir_D08G009160.1,	6.32746e-05
Molecular function	ATPase-coupled cation transmembrane transporter activity	GO:0019829	7	6.87073e-06	3.40879	18	188	1458	51909	Ghir_D13G002460.1,Ghir_A12G024380.1,Ghir_D10G000550.1,Ghir_A05G000430.1,Ghir_D11G006570.1,Ghir_A05G006680.1,Ghir_D06G011740.1,Ghir_D08G013010.1,Ghir_D04G012310.1,Ghir_A10G004690.1,Ghir_D12G024360.1,Ghir_A13G019180.1,Ghir_D04G007840.1,Ghir_D03G010060.1,Ghir_D01G022680.1,Ghir_A04G008260.1,Ghir_D08G024130.1,Ghir_D07G003370.1,	7.22051e-05
Molecular function	glycine hydroxymethyltransferase activity	GO:0004372	6	7.37288e-06	9.23038	7	27	1458	51909	Ghir_A02G008420.1,Ghir_A11G022220.1,Ghir_D02G008770.1,Ghir_D11G022190.1,Ghir_A02G016120.1,Ghir_D06G009760.1,Ghir_D10G014710.1,	7.67842e-05
Molecular function	serine binding	GO:0070905	6	7.37288e-06	9.23038	7	27	1458	51909	Ghir_A02G008420.1,Ghir_A11G022220.1,Ghir_D02G008770.1,Ghir_D11G022190.1,Ghir_A02G016120.1,Ghir_D06G009760.1,Ghir_D10G014710.1,	7.67842e-05
Molecular function	racemase and epimerase activity, acting on carbohydrates and derivatives	GO:0016857	5	7.45194e-06	4.80039	12	89	1458	51909	Ghir_D08G007310.1,Ghir_D08G002570.1,Ghir_A11G029760.1,Ghir_A08G018790.1,Ghir_A11G019320.1,Ghir_A13G010890.1,Ghir_A08G022400.1,Ghir_D11G029930.1,Ghir_A08G007260.1,Ghir_D12G019170.1,Ghir_D07G007090.1,Ghir_D02G012510.1,	7.6234e-05
Molecular function	L-ascorbate peroxidase activity	GO:0016688	6	9.59195e-06	8.90072	7	28	1458	51909	Ghir_D02G023730.1,Ghir_D05G023980.1,Ghir_A06G004760.1,Ghir_D08G021350.1,Ghir_D06G010890.1,Ghir_A08G020550.1,Ghir_D05G010000.1,	9.39686e-05
Molecular function	ion binding	GO:0043167	3	9.93262e-06	1.14916	603	18682	1458	51909	Ghir_A01G022190.1,Ghir_D12G019610.1,Ghir_D08G026120.1,Ghir_D01G019920.1,Ghir_D05G025270.1,Ghir_A10G022400.1,Ghir_D12G013180.1,Ghir_D01G021590.1,Ghir_D09G025180.1,Ghir_A08G003180.1,Ghir_D09G000380.1,Ghir_A10G019690.1,Ghir_D04G010210.1,Ghir_A04G001350.1,Ghir_D05G039670.1,Ghir_A02G010860.1,Ghir_D07G018500.1,Ghir_D09G009430.1,Ghir_D06G014880.1,Ghir_D09G008770.1,Ghir_D09G016060.1,Ghir_D02G010390.1,Ghi…	9.64883e-05
Molecular function	obsolete coenzyme binding	GO:0050662	0	1.00775e-05	4.32558	13	107	1458	51909	Ghir_A07G011400.1,Ghir_D08G007310.1,Ghir_A05G000870.1,Ghir_D05G017120.1,Ghir_A11G029760.1,Ghir_A08G021210.1,Ghir_A13G010890.1,Ghir_A08G022400.1,Ghir_D11G029930.1,Ghir_A08G007260.1,Ghir_D02G023270.1,Ghir_D05G019650.1,Ghir_D05G004490.1,	9.70796e-05
Molecular function	oxidoreductase activity, acting on NAD(P)H, quinone or similar compound as acceptor	GO:0016655	5	1.05442e-05	4.64385	12	92	1458	51909	Ghir_D01G021590.1,Ghir_D07G018500.1,Ghir_A01G020070.1,Ghir_D03G006730.1,Ghir_D09G014420.1,Ghir_D10G011560.1,Ghir_A01G006260.1,Ghir_D09G010780.1,Ghir_D10G002200.1,Ghir_A09G014700.1,Ghir_A12G024500.1,Ghir_D08G005180.1,	0.000100737
Molecular function	small molecule binding	GO:0036094	3	1.09325e-05	1.23418	341	9837	1458	51909	Ghir_D08G026120.1,Ghir_D12G013180.1,Ghir_D01G021590.1,Ghir_D09G025180.1,Ghir_D09G000380.1,Ghir_A10G019690.1,Ghir_D05G039670.1,Ghir_A02G010860.1,Ghir_D09G009430.1,Ghir_D09G008770.1,Ghir_D09G016060.1,Ghir_D02G010390.1,Ghir_D01G009850.1,Ghir_D07G014160.1,Ghir_D06G018900.1,Ghir_A09G021070.1,Ghir_A05G010200.1,Ghir_D01G019800.1,Ghir_A12G004570.1,Ghir_D13G002750.1,Ghir_A06G017850.1,Ghir_A05G019650.1,Ghi…	0.00010359
Molecular function	monodehydroascorbate reductase (NADH) activity	GO:0016656	6	1.16624e-05	14.8345	5	12	1458	51909	Ghir_D01G021590.1,Ghir_A01G020070.1,Ghir_D09G014420.1,Ghir_A09G014700.1,Ghir_A12G024500.1,	0.000109608
Molecular function	phosphopantetheine binding	GO:0031177	5	1.57019e-05	8.30734	7	30	1458	51909	Ghir_D11G025970.1,Ghir_A05G015400.1,Ghir_A09G024760.1,Ghir_D03G015720.1,Ghir_A11G025770.1,Ghir_A13G008580.1,Ghir_D08G006240.1,	0.000146382
Molecular function	cyclosporin A binding	GO:0016018	5	2.73893e-05	6.47325	8	44	1458	51909	Ghir_D01G017220.1,Ghir_A09G009860.1,Ghir_D12G003310.1,Ghir_A01G002280.1,Ghir_D08G013770.1,Ghir_D04G017760.1,Ghir_D01G002190.1,Ghir_A13G010830.1,	0.000251286
Molecular function	ligase activity, forming carbon-oxygen bonds	GO:0016875	4	2.7403e-05	3.51344	15	152	1458	51909	Ghir_D06G007520.1,Ghir_D12G005240.1,Ghir_D10G013050.1,Ghir_D12G028480.1,Ghir_D09G020850.1,Ghir_A04G010930.1,Ghir_D09G010760.1,Ghir_A03G023020.1,Ghir_D08G002480.1,Ghir_D04G015180.1,Ghir_D05G002860.1,Ghir_D11G025910.1,Ghir_D02G019450.1,Ghir_A06G021900.1,Ghir_D01G018730.1,	0.000249432
Molecular function	aminoacyl-tRNA ligase activity	GO:0004812	6	2.7403e-05	3.51344	15	152	1458	51909	Ghir_D06G007520.1,Ghir_D12G005240.1,Ghir_D10G013050.1,Ghir_D12G028480.1,Ghir_D09G020850.1,Ghir_A04G010930.1,Ghir_D09G010760.1,Ghir_A03G023020.1,Ghir_D08G002480.1,Ghir_D04G015180.1,Ghir_D05G002860.1,Ghir_D11G025910.1,Ghir_D02G019450.1,Ghir_A06G021900.1,Ghir_D01G018730.1,	0.000249432
Molecular function	alanine-glyoxylate transaminase activity	GO:0008453	6	2.81274e-05	12.7153	5	14	1458	51909	Ghir_D05G007390.1,Ghir_D02G016580.1,Ghir_D10G010880.1,Ghir_D13G023640.1,Ghir_A03G015180.1,	0.000252056
Molecular function	glutathione disulfide oxidoreductase activity	GO:0015038	6	3.06125e-05	7.55213	7	33	1458	51909	Ghir_D09G016940.1,Ghir_A09G003020.1,Ghir_D09G002910.1,Ghir_D08G008840.1,Ghir_A07G008660.1,Ghir_D10G015270.1,Ghir_A05G036540.1,	0.000272216
Molecular function	carbonate dehydratase activity	GO:0004089	6	3.24938e-05	6.3294	8	45	1458	51909	Ghir_D09G002830.1,Ghir_A07G023740.1,Ghir_A09G002850.1,Ghir_A12G028700.1,Ghir_A03G015520.1,Ghir_D04G005840.1,Ghir_D01G011220.1,Ghir_D07G023820.1,	0.000286739
Molecular function	glutathione peroxidase activity	GO:0004602	6	3.2537e-05	9.28771	6	23	1458	51909	Ghir_D12G024110.1,Ghir_D07G003760.1,Ghir_D08G019910.1,Ghir_D12G024130.1,Ghir_D11G016760.1,Ghir_A08G019020.1,	0.000284945
Molecular function	anion channel activity	GO:0005253	7	3.28341e-05	4.50151	11	87	1458	51909	Ghir_D12G008930.1,Ghir_A12G008580.1,Ghir_D05G031190.1,Ghir_A05G031360.1,Ghir_D12G018000.1,Ghir_A09G002320.1,Ghir_D07G023260.1,Ghir_A05G018200.1,Ghir_A07G023200.1,Ghir_D11G021450.1,Ghir_D08G009160.1,	0.000285385
Molecular function	magnesium ion binding	GO:0000287	6	3.68142e-05	2.3794	27	404	1458	51909	Ghir_D05G037260.1,Ghir_D01G021790.1,Ghir_D04G020270.1,Ghir_A11G017910.1,Ghir_D12G028480.1,Ghir_A05G015400.1,Ghir_D03G011050.1,Ghir_D09G015230.1,Ghir_D02G019870.1,Ghir_A07G016090.1,Ghir_A05G000430.1,Ghir_D11G017950.1,Ghir_D03G015720.1,Ghir_D01G021730.1,Ghir_D12G004160.1,Ghir_D08G013900.1,Ghir_D05G000690.1,Ghir_Scaffold2368G000010.1,Ghir_D01G021890.1,Ghir_D07G016380.1,Ghir_D12G027600.1,Ghir_A06G010…	0.000317592
Molecular function	ATP-dependent peptidase activity	GO:0004176	5	4.51858e-05	4.35146	11	90	1458	51909	Ghir_D07G008400.1,Ghir_D12G023530.1,Ghir_D08G016370.1,Ghir_D07G013910.1,Ghir_A12G022650.1,Ghir_D07G005340.1,Ghir_D01G010280.1,Ghir_A03G006680.1,Ghir_D01G002230.1,Ghir_A11G032120.1,Ghir_D04G017230.1,	0.000381276
Molecular function	acyltransferase, acyl groups converted into alkyl on transfer	GO:0046912	5	4.58824e-05	7.12058	7	35	1458	51909	Ghir_D10G013940.1,Ghir_D07G005900.1,Ghir_D05G016340.1,Ghir_D04G019520.1,Ghir_A11G006670.1,Ghir_D10G019090.1,Ghir_A03G010810.1,	0.000384348
Molecular function	translation initiation factor activity	GO:0003743	7	5.4214e-05	2.73868	20	260	1458	51909	Ghir_A09G025770.1,Ghir_Scaffold2195G000010.1,Ghir_D09G019660.1,Ghir_D10G017050.1,Ghir_A05G039360.1,Ghir_D11G034100.1,Ghir_D07G007690.1,Ghir_D11G003700.1,Ghir_D11G016140.1,Ghir_A11G029060.1,Ghir_A05G003750.1,Ghir_D09G017920.1,Ghir_D01G012000.1,Ghir_A12G019070.1,Ghir_A05G004270.1,Ghir_D10G018600.1,Ghir_D02G016320.1,Ghir_D07G004350.1,Ghir_D08G021450.1,Ghir_D08G025750.1,	0.000450873
Molecular function	carboxy-lyase activity	GO:0016831	5	5.78671e-05	3.14722	16	181	1458	51909	Ghir_A08G003180.1,Ghir_A13G000900.1,Ghir_A04G004300.1,Ghir_D07G000910.1,Ghir_D13G016400.1,Ghir_A11G017280.1,Ghir_A12G028500.1,Ghir_D05G028530.1,Ghir_D05G036830.1,Ghir_D11G017360.1,Ghir_A07G018700.1,Ghir_A06G009660.1,Ghir_D04G002520.1,Ghir_D07G019020.1,Ghir_D04G006660.1,Ghir_D11G017690.1,	0.000477817
Molecular function	oxidoreductase activity, acting on the CH-CH group of donors, NAD or NADP as acceptor	GO:0016628	5	8.37804e-05	3.78084	12	113	1458	51909	Ghir_D05G036730.1,Ghir_D03G010320.1,Ghir_D02G009100.1,Ghir_A10G010200.1,Ghir_A03G015530.1,Ghir_D05G017120.1,Ghir_A04G011260.1,Ghir_D08G001780.1,Ghir_D09G017720.1,Ghir_D02G020280.1,Ghir_D02G000680.1,Ghir_A02G000710.1,	0.00068688
Molecular function	dolichyl-diphosphooligosaccharide-protein glycotransferase activity	GO:0004579	7	8.66633e-05	7.91175	6	27	1458	51909	Ghir_A02G009850.1,Ghir_D05G030250.1,Ghir_D13G004820.1,Ghir_A07G016000.1,Ghir_D06G016550.1,Ghir_D04G017110.1,	0.000700578
Molecular function	protease binding	GO:0002020	5	8.66633e-05	7.91175	6	27	1458	51909	Ghir_D09G016060.1,Ghir_D06G018900.1,Ghir_D10G000550.1,Ghir_D11G036090.1,Ghir_A05G009880.1,Ghir_A01G021680.1,	0.000700578
Molecular function	manganese ion binding	GO:0030145	7	9.40529e-05	3.50634	13	132	1458	51909	Ghir_D09G008450.1,Ghir_A05G003480.1,Ghir_A12G006770.1,Ghir_A10G009260.1,Ghir_D12G013070.1,Ghir_D02G011180.1,Ghir_A09G018050.1,Ghir_D02G001210.1,Ghir_A02G001190.1,Ghir_D13G020370.1,Ghir_A02G009250.1,Ghir_A06G010320.1,Ghir_D05G028390.1,	0.000749829
Molecular function	intramolecular transferase activity	GO:0016866	4	0.000106209	3.27921	14	152	1458	51909	Ghir_D04G020270.1,Ghir_D01G011370.1,Ghir_D13G008770.1,Ghir_D02G011180.1,Ghir_D07G005460.1,Ghir_A08G013800.1,Ghir_D02G001210.1,Ghir_D06G003250.1,Ghir_Scaffold2368G000010.1,Ghir_A02G001190.1,Ghir_A02G009250.1,Ghir_D09G006420.1,Ghir_D12G027600.1,Ghir_D10G022750.1,	0.00084094
Molecular function	sugar-phosphatase activity	GO:0050308	8	0.000132555	7.36611	6	29	1458	51909	Ghir_A12G022450.1,Ghir_D11G036300.1,Ghir_D10G001160.1,Ghir_A10G023390.1,Ghir_D02G007220.1,Ghir_D03G006990.1,	0.00102842
Molecular function	intramolecular oxidoreductase activity, transposing S-S bonds	GO:0016864	5	0.000163018	5.08613	8	56	1458	51909	Ghir_D05G027430.1,Ghir_A05G027420.1,Ghir_D07G018340.1,Ghir_A12G013670.1,Ghir_D12G013820.1,Ghir_A05G024100.1,Ghir_D01G019830.1,Ghir_D08G013360.1,	0.00125633
Molecular function	protein disulfide isomerase activity	GO:0003756	6	0.000163018	5.08613	8	56	1458	51909	Ghir_D05G027430.1,Ghir_A05G027420.1,Ghir_D07G018340.1,Ghir_A12G013670.1,Ghir_D12G013820.1,Ghir_A05G024100.1,Ghir_D01G019830.1,Ghir_D08G013360.1,	0.00125633
Molecular function	Hsp90 protein binding	GO:0051879	5	0.000195844	6.89088	6	31	1458	51909	Ghir_A04G006140.1,Ghir_A11G002020.1,Ghir_D09G019840.1,Ghir_D04G009340.1,Ghir_A12G014170.1,Ghir_D05G025110.1,	0.00145125
Molecular function	S-acyltransferase activity	GO:0016417	6	0.000200952	3.69464	11	106	1458	51909	Ghir_A04G001350.1,Ghir_D13G007020.1,Ghir_A05G015400.1,Ghir_D09G024330.1,Ghir_D03G015720.1,Ghir_D05G013870.1,Ghir_D06G016950.1,Ghir_A05G025470.1,Ghir_A05G014120.1,Ghir_A06G020640.1,Ghir_D08G003000.1,	0.00147962
Molecular function	transketolase or transaldolase activity	GO:0016744	4	0.000209845	5.66409	7	44	1458	51909	Ghir_A10G024820.1,Ghir_A04G010940.1,Ghir_D03G017500.1,Ghir_D07G015890.1,Ghir_D11G008660.1,Ghir_D12G011110.1,Ghir_A07G015620.1,	0.00153532
Molecular function	oxidoreductase activity, acting on the CH-NH2 group of donors	GO:0016638	4	0.000242365	3.9124	10	91	1458	51909	Ghir_A08G022210.1,Ghir_D08G005660.1,Ghir_A06G009390.1,Ghir_D05G017800.1,Ghir_D01G020150.1,Ghir_D05G004550.1,Ghir_A05G004440.1,Ghir_D03G011590.1,Ghir_D06G009600.1,Ghir_A01G018710.1,	0.00175109
Molecular function	endopeptidase inhibitor activity	GO:0004866	6	0.000265982	4.74705	8	60	1458	51909	Ghir_A05G020430.1,Ghir_D10G024010.1,Ghir_D10G024000.1,Ghir_D10G023990.1,Ghir_A10G021920.1,Ghir_D10G021160.1,Ghir_D09G011270.1,Ghir_A10G019470.1,	0.00185226
Molecular function	ATPase-coupled ion transmembrane transporter activity	GO:0042625	7	0.000265982	4.74705	8	60	1458	51909	Ghir_A12G024380.1,Ghir_D10G000550.1,Ghir_D11G006570.1,Ghir_D08G013010.1,Ghir_D12G024360.1,Ghir_D04G007840.1,Ghir_D08G024130.1,Ghir_D07G003370.1,	0.00185226
Molecular function	ATPase activity, coupled to transmembrane movement of ions, rotational mechanism	GO:0044769	8	0.000265982	4.74705	8	60	1458	51909	Ghir_A12G024380.1,Ghir_D10G000550.1,Ghir_D11G006570.1,Ghir_D08G013010.1,Ghir_D12G024360.1,Ghir_D04G007840.1,Ghir_D08G024130.1,Ghir_D07G003370.1,	0.00185226
Molecular function	proton-transporting ATPase activity, rotational mechanism	GO:0046961	9	0.000265982	4.74705	8	60	1458	51909	Ghir_A12G024380.1,Ghir_D10G000550.1,Ghir_D11G006570.1,Ghir_D08G013010.1,Ghir_D12G024360.1,Ghir_D04G007840.1,Ghir_D08G024130.1,Ghir_D07G003370.1,	0.00185226
Molecular function	ion channel activity	GO:0005216	6	0.000268508	2.18155	25	408	1458	51909	Ghir_D12G019610.1,Ghir_A04G010720.1,Ghir_D01G003550.1,Ghir_D12G008930.1,Ghir_D13G002460.1,Ghir_A12G008580.1,Ghir_D05G031190.1,Ghir_A01G012240.1,Ghir_A05G031360.1,Ghir_D01G012860.1,Ghir_D12G018000.1,Ghir_D13G010750.1,Ghir_D11G001570.1,Ghir_A09G002320.1,Ghir_D05G014850.1,Ghir_D07G023260.1,Ghir_D04G012310.1,Ghir_A05G018200.1,Ghir_D12G010310.1,Ghir_A07G023200.1,Ghir_D06G016790.1,Ghir_A06G016010.1,Ghi…	0.00182585
Molecular function	aldehyde dehydrogenase (NAD+) activity	GO:0004029	7	0.000279156	5.41783	7	46	1458	51909	Ghir_A12G028630.1,Ghir_D06G016320.1,Ghir_D05G006140.1,Ghir_D05G005480.1,Ghir_D11G004530.1,Ghir_D07G006910.1,Ghir_D07G000450.1,	0.00188716
Molecular function	aldehyde dehydrogenase [NAD(P)+] activity	GO:0004030	6	0.000279156	5.41783	7	46	1458	51909	Ghir_A12G028630.1,Ghir_D06G016320.1,Ghir_D05G006140.1,Ghir_D05G005480.1,Ghir_D11G004530.1,Ghir_D07G006910.1,Ghir_D07G000450.1,	0.00188716
Molecular function	disulfide oxidoreductase activity	GO:0015036	5	0.000283301	2.56341	18	250	1458	51909	Ghir_D13G015930.1,Ghir_D09G010530.1,Ghir_A02G007060.1,Ghir_A02G012420.1,Ghir_A05G018660.1,Ghir_D05G024480.1,Ghir_D09G016940.1,Ghir_A03G013430.1,Ghir_A09G003020.1,Ghir_D09G002910.1,Ghir_D04G016050.1,Ghir_D08G008840.1,Ghir_A07G008660.1,Ghir_D02G007500.1,Ghir_D10G015270.1,Ghir_A05G036540.1,Ghir_A05G043420.1,Ghir_D13G012600.1,	0.00189304
Molecular function	monocarboxylic acid binding	GO:0033293	6	0.000285139	2.98467	14	167	1458	51909	Ghir_A10G017410.1,Ghir_D12G022840.1,Ghir_A12G006770.1,Ghir_A10G009260.1,Ghir_D09G024330.1,Ghir_D01G014130.1,Ghir_D02G005570.1,Ghir_D05G013870.1,Ghir_A02G005240.1,Ghir_D07G002230.1,Ghir_A03G015850.1,Ghir_A05G014120.1,Ghir_D10G010940.1,Ghir_A06G020640.1,	0.00189437
Molecular function	oxidoreductase activity, acting on iron-sulfur proteins as donors	GO:0016730	4	0.000306819	8.09156	5	22	1458	51909	Ghir_D09G002580.1,Ghir_D05G019010.1,Ghir_D11G018580.1,Ghir_D05G011080.1,Ghir_D08G019360.1,	0.00202676
Molecular function	nucleoside diphosphate kinase activity	GO:0004550	7	0.000306819	8.09156	5	22	1458	51909	Ghir_D09G025180.1,Ghir_A12G010490.1,Ghir_A08G014820.1,Ghir_A13G006080.1,Ghir_A12G024970.1,	0.00202676
Molecular function	hydroxymethyl-, formyl- and related transferase activity	GO:0016742	5	0.000320115	5.30256	7	47	1458	51909	Ghir_A02G008420.1,Ghir_A11G022220.1,Ghir_D02G008770.1,Ghir_D11G022190.1,Ghir_A02G016120.1,Ghir_D06G009760.1,Ghir_D10G014710.1,	0.00209069
Molecular function	peptidase inhibitor activity	GO:0030414	5	0.000334544	4.59392	8	62	1458	51909	Ghir_A05G020430.1,Ghir_D10G024010.1,Ghir_D10G024000.1,Ghir_D10G023990.1,Ghir_A10G021920.1,Ghir_D10G021160.1,Ghir_D09G011270.1,Ghir_A10G019470.1,	0.00217266
Molecular function	endopeptidase regulator activity	GO:0061135	5	0.000334544	4.59392	8	62	1458	51909	Ghir_A05G020430.1,Ghir_D10G024010.1,Ghir_D10G024000.1,Ghir_D10G023990.1,Ghir_A10G021920.1,Ghir_D10G021160.1,Ghir_D09G011270.1,Ghir_A10G019470.1,	0.00217266
Molecular function	metallopeptidase activity	GO:0008237	5	0.000343071	2.52304	18	254	1458	51909	Ghir_D11G022180.1,Ghir_A12G006770.1,Ghir_A08G000530.1,Ghir_A10G009260.1,Ghir_D13G002340.1,Ghir_D11G009830.1,Ghir_D09G001020.1,Ghir_A04G013130.1,Ghir_D01G010280.1,Ghir_A12G009090.1,Ghir_D03G016390.1,Ghir_A09G001040.1,Ghir_D07G002230.1,Ghir_D13G020370.1,Ghir_D01G002230.1,Ghir_A06G010320.1,Ghir_D08G026520.1,Ghir_D06G001440.1,	0.00220328
Molecular function	lactoylglutathione lyase activity	GO:0004462	5	0.000383008	7.73976	5	23	1458	51909	Ghir_D03G015240.1,Ghir_D07G008180.1,Ghir_A08G025500.1,Ghir_D13G025350.1,Ghir_D06G016870.1,	0.00243273
Molecular function	oligosaccharyl transferase activity	GO:0004576	6	0.000459689	5.93381	6	36	1458	51909	Ghir_A02G009850.1,Ghir_D05G030250.1,Ghir_D13G004820.1,Ghir_A07G016000.1,Ghir_D06G016550.1,Ghir_D04G017110.1,	0.00279684
Molecular function	alcohol dehydrogenase [NAD(P)+] activity	GO:0018455	6	0.000463786	4.38189	8	65	1458	51909	Ghir_D01G019800.1,Ghir_D07G016650.1,Ghir_A01G019690.1,Ghir_D01G021160.1,Ghir_D01G021130.1,Ghir_D02G007380.1,Ghir_D01G021140.1,Ghir_A11G006250.1,	0.002807
Molecular function	alcohol dehydrogenase (NAD+) activity	GO:0004022	7	0.000463786	4.38189	8	65	1458	51909	Ghir_D01G019800.1,Ghir_D07G016650.1,Ghir_A01G019690.1,Ghir_D01G021160.1,Ghir_D01G021130.1,Ghir_D02G007380.1,Ghir_D01G021140.1,Ghir_A11G006250.1,	0.002807
Molecular function	3 iron, 4 sulfur cluster binding	GO:0051538	5	0.000472655	7.41727	5	24	1458	51909	Ghir_A03G019830.1,Ghir_A05G035430.1,Ghir_D01G020150.1,Ghir_D04G008600.1,Ghir_A01G018710.1,	0.00283103
Molecular function	binding	GO:0005488	2	0.000475615	1.05197	1116	37770	1458	51909	Ghir_A01G022190.1,Ghir_A08G003310.1,Ghir_D12G019610.1,Ghir_D08G026120.1,Ghir_D06G022740.1,Ghir_D01G019920.1,Ghir_D11G030560.1,Ghir_A04G003640.1,Ghir_A01G021050.1,Ghir_D04G016630.1,Ghir_D08G005690.1,Ghir_D07G015180.1,Ghir_D05G025270.1,Ghir_A10G022400.1,Ghir_D12G013180.1,Ghir_D09G000630.1,Ghir_A12G027160.1,Ghir_D01G021590.1,Ghir_D11G001790.1,Ghir_D09G025180.1,Ghir_D07G006750.1,Ghir_D05G025520.1,Ghi…	0.00283408
Molecular function	peptidase regulator activity	GO:0061134	4	0.000514905	4.3155	8	66	1458	51909	Ghir_A05G020430.1,Ghir_D10G024010.1,Ghir_D10G024000.1,Ghir_D10G023990.1,Ghir_A10G021920.1,Ghir_D10G021160.1,Ghir_D09G011270.1,Ghir_A10G019470.1,	0.00305246
Molecular function	zinc ion binding	GO:0008270	7	0.000576711	1.40752	95	2403	1458	51909	Ghir_D12G019610.1,Ghir_A04G001350.1,Ghir_A11G025920.1,Ghir_A08G011850.1,Ghir_D01G019800.1,Ghir_A01G015850.1,Ghir_D07G016650.1,Ghir_A06G004720.1,Ghir_A12G000610.1,Ghir_A02G008420.1,Ghir_A12G006770.1,Ghir_A11G025430.1,Ghir_A10G009260.1,Ghir_A05G023210.1,Ghir_D09G003620.1,Ghir_D09G024330.1,Ghir_D07G000910.1,Ghir_D05G023090.1,Ghir_A11G021450.1,Ghir_D09G015230.1,Ghir_D04G006600.1,Ghir_D09G002830.1,Ghi…	0.00340142
Molecular function	CoA carboxylase activity	GO:0016421	5	0.000577218	7.12058	5	25	1458	51909	Ghir_D06G012720.1,Ghir_D12G011620.1,Ghir_D12G002430.1,Ghir_A04G009590.1,Ghir_A03G002840.1,	0.00338713
Molecular function	ligase activity, forming carbon-carbon bonds	GO:0016885	4	0.000577218	7.12058	5	25	1458	51909	Ghir_D06G012720.1,Ghir_D12G011620.1,Ghir_D12G002430.1,Ghir_A04G009590.1,Ghir_A03G002840.1,	0.00338713
Molecular function	proton transmembrane transporter activity	GO:0015078	7	0.000628715	1.81383	35	687	1458	51909	Ghir_D12G019610.1,Ghir_A04G010720.1,Ghir_D01G003550.1,Ghir_D13G002460.1,Ghir_A12G024380.1,Ghir_A03G017800.1,Ghir_D10G007890.1,Ghir_D10G000550.1,Ghir_A05G000430.1,Ghir_A01G012240.1,Ghir_D11G006570.1,Ghir_D13G022650.1,Ghir_D05G001590.1,Ghir_D01G012860.1,Ghir_D11G006980.1,Ghir_A05G006680.1,Ghir_D06G011740.1,Ghir_A11G031350.1,Ghir_D08G013010.1,Ghir_A09G009440.1,Ghir_D04G012310.1,Ghir_A10G004690.1,Ghi…	0.00365223
Molecular function	nickel cation binding	GO:0016151	7	0.000698212	6.84671	5	26	1458	51909	Ghir_D10G004500.1,Ghir_A12G003500.1,Ghir_A12G013420.1,Ghir_D01G010350.1,Ghir_A05G018520.1,	0.00403567
Molecular function	UDP-glucose 4-epimerase activity	GO:0003978	6	0.000698212	6.84671	5	26	1458	51909	Ghir_D08G007310.1,Ghir_A11G029760.1,Ghir_A08G018790.1,Ghir_D11G029930.1,Ghir_A08G007260.1,	0.00403567
Molecular function	voltage-gated channel activity	GO:0022832	7	0.000748812	2.98765	12	143	1458	51909	Ghir_D12G008930.1,Ghir_A12G008580.1,Ghir_D05G031190.1,Ghir_A05G031360.1,Ghir_D12G018000.1,Ghir_D09G005640.1,Ghir_A09G002320.1,Ghir_D07G023260.1,Ghir_A05G018200.1,Ghir_A07G023200.1,Ghir_D11G021450.1,Ghir_D08G009160.1,	0.00428528
Molecular function	voltage-gated ion channel activity	GO:0005244	8	0.000748812	2.98765	12	143	1458	51909	Ghir_D12G008930.1,Ghir_A12G008580.1,Ghir_D05G031190.1,Ghir_A05G031360.1,Ghir_D12G018000.1,Ghir_D09G005640.1,Ghir_A09G002320.1,Ghir_D07G023260.1,Ghir_A05G018200.1,Ghir_A07G023200.1,Ghir_D11G021450.1,Ghir_D08G009160.1,	0.00428528
Molecular function	ligase activity, forming carbon-nitrogen bonds	GO:0016879	4	0.000823165	2.57992	15	207	1458	51909	Ghir_D09G009430.1,Ghir_D04G001690.1,Ghir_D07G019150.1,Ghir_A07G018790.1,Ghir_A02G002720.1,Ghir_A09G020090.1,Ghir_A04G011580.1,Ghir_D09G020360.1,Ghir_D01G021890.1,Ghir_D04G015920.1,Ghir_D07G005800.1,Ghir_D01G005280.1,Ghir_A03G002840.1,Ghir_D02G003120.1,Ghir_A07G005780.1,	0.00455301
Molecular function	calcium-dependent phospholipid binding	GO:0005544	5	0.000823422	5.34043	6	40	1458	51909	Ghir_A10G018790.1,Ghir_A05G023210.1,Ghir_D05G023090.1,Ghir_A11G021450.1,Ghir_D11G005820.1,Ghir_D11G023110.1,	0.00453274
Molecular function	protein homodimerization activity	GO:0042803	5	0.000974079	1.7854	34	678	1458	51909	Ghir_D08G005690.1,Ghir_D09G000630.1,Ghir_D05G039670.1,Ghir_D09G009430.1,Ghir_D01G019800.1,Ghir_A11G024570.1,Ghir_A03G012060.1,Ghir_A11G017910.1,Ghir_D08G002740.1,Ghir_A05G023210.1,Ghir_D07G000910.1,Ghir_D05G023090.1,Ghir_A11G021450.1,Ghir_D11G017950.1,Ghir_D13G014850.1,Ghir_D08G013830.1,Ghir_D13G004320.1,Ghir_D04G014080.1,Ghir_D07G005460.1,Ghir_A06G015700.1,Ghir_A05G023590.1,Ghir_D03G018930.1,Ghi…	0.00533666
Molecular function	lipid binding	GO:0008289	3	0.001127	1.68335	40	846	1458	51909	Ghir_A12G027160.1,Ghir_A10G017410.1,Ghir_A10G018790.1,Ghir_D12G022840.1,Ghir_D11G033830.1,Ghir_D07G010000.1,Ghir_A05G023210.1,Ghir_D09G024330.1,Ghir_D05G023090.1,Ghir_A11G021450.1,Ghir_D13G020020.1,Ghir_A11G021080.1,Ghir_D02G019950.1,Ghir_D01G014130.1,Ghir_D05G023860.1,Ghir_D13G005940.1,Ghir_D02G005570.1,Ghir_D01G010350.1,Ghir_D13G025620.1,Ghir_D05G013870.1,Ghir_A11G033230.1,Ghir_D13G013130.1,Ghi…	0.0060596
Molecular function	P-type transmembrane transporter activity	GO:0140358	7	0.00114419	3.01255	11	130	1458	51909	Ghir_D13G002460.1,Ghir_A05G000430.1,Ghir_A05G006680.1,Ghir_D06G011740.1,Ghir_D04G012310.1,Ghir_A10G004690.1,Ghir_A13G019180.1,Ghir_D04G007840.1,Ghir_D03G010060.1,Ghir_D01G022680.1,Ghir_A04G008260.1,	0.00612353
Molecular function	P-type ion transporter activity	GO:0015662	8	0.00114419	3.01255	11	130	1458	51909	Ghir_D13G002460.1,Ghir_A05G000430.1,Ghir_A05G006680.1,Ghir_D06G011740.1,Ghir_D04G012310.1,Ghir_A10G004690.1,Ghir_A13G019180.1,Ghir_D04G007840.1,Ghir_D03G010060.1,Ghir_D01G022680.1,Ghir_A04G008260.1,	0.00612353
Molecular function	nutrient reservoir activity	GO:0045735	2	0.00121795	2.98955	11	131	1458	51909	Ghir_D09G008450.1,Ghir_A05G003480.1,Ghir_D12G013070.1,Ghir_A07G003050.1,Ghir_D08G005210.1,Ghir_D10G016740.1,Ghir_A09G023230.1,Ghir_D12G000350.1,Ghir_D03G014350.1,Ghir_D09G022450.1,Ghir_D04G017670.1,	0.00645848
Molecular function	calcium ion binding	GO:0005509	6	0.00146896	1.71122	36	749	1458	51909	Ghir_D01G019920.1,Ghir_D04G010210.1,Ghir_D02G007450.1,Ghir_D13G007910.1,Ghir_A10G018790.1,Ghir_D13G024070.1,Ghir_A05G039300.1,Ghir_D11G029180.1,Ghir_A05G023210.1,Ghir_A10G009020.1,Ghir_D08G005980.1,Ghir_D05G023090.1,Ghir_A11G021450.1,Ghir_D02G001380.1,Ghir_D04G006550.1,Ghir_D02G023500.1,Ghir_A05G017330.1,Ghir_D04G003790.1,Ghir_D06G013530.1,Ghir_A10G015420.1,Ghir_D12G023390.1,Ghir_D10G008160.1,Ghi…	0.0076149
Molecular function	protein-containing complex binding	GO:0044877	3	0.0015591	1.76909	32	644	1458	51909	Ghir_D07G006750.1,Ghir_A09G025770.1,Ghir_A04G005040.1,Ghir_D05G033940.1,Ghir_D08G013150.1,Ghir_A08G011930.1,Ghir_D09G019660.1,Ghir_D13G023490.1,Ghir_A10G009020.1,Ghir_D04G006920.1,Ghir_D01G003440.1,Ghir_D08G011400.1,Ghir_D07G007690.1,Ghir_D11G003700.1,Ghir_A12G013420.1,Ghir_A13G005390.1,Ghir_A05G032960.1,Ghir_D10G009020.1,Ghir_D12G028260.1,Ghir_D11G013070.1,Ghir_D09G017870.1,Ghir_D13G006980.1,Ghi…	0.00804607
Molecular function	protein-disulfide reductase activity	GO:0015035	6	0.00160862	2.33462	16	244	1458	51909	Ghir_D13G015930.1,Ghir_D09G010530.1,Ghir_A02G007060.1,Ghir_A02G012420.1,Ghir_A05G018660.1,Ghir_D05G024480.1,Ghir_D09G016940.1,Ghir_A03G013430.1,Ghir_A09G003020.1,Ghir_D09G002910.1,Ghir_D04G016050.1,Ghir_D08G008840.1,Ghir_D02G007500.1,Ghir_D10G015270.1,Ghir_A05G043420.1,Ghir_D13G012600.1,	0.00826471
Molecular function	primary active transmembrane transporter activity	GO:0015399	5	0.00164906	1.71403	35	727	1458	51909	Ghir_D12G013180.1,Ghir_D07G018500.1,Ghir_D13G002460.1,Ghir_A12G024380.1,Ghir_A05G015400.1,Ghir_A03G017800.1,Ghir_D10G007890.1,Ghir_D10G000550.1,Ghir_A05G000430.1,Ghir_D02G019800.1,Ghir_D05G029540.1,Ghir_D11G006570.1,Ghir_D13G022650.1,Ghir_D08G013830.1,Ghir_D05G001590.1,Ghir_D11G006980.1,Ghir_A05G006680.1,Ghir_D03G015720.1,Ghir_D06G011740.1,Ghir_D03G010300.1,Ghir_D08G013010.1,Ghir_A09G009440.1,Ghi…	0.00828834
Molecular function	4 iron, 4 sulfur cluster binding	GO:0051539	5	0.00167717	2.32509	16	245	1458	51909	Ghir_D07G018500.1,Ghir_A12G006050.1,Ghir_D08G021480.1,Ghir_D05G008710.1,Ghir_D09G002580.1,Ghir_D02G003060.1,Ghir_A03G019830.1,Ghir_A12G001150.1,Ghir_A05G035430.1,Ghir_D04G008600.1,Ghir_D09G006420.1,Ghir_A04G001440.1,Ghir_D12G017040.1,Ghir_D13G023570.1,Ghir_D02G019900.1,Ghir_A05G031670.1,	0.0083931
Molecular function	nucleobase-containing compound kinase activity	GO:0019205	6	0.00305528	3.02289	9	106	1458	51909	Ghir_D09G025180.1,Ghir_A06G005100.1,Ghir_A09G015750.1,Ghir_A07G005830.1,Ghir_D09G025260.1,Ghir_A12G010490.1,Ghir_A08G014820.1,Ghir_A13G006080.1,Ghir_A12G024970.1,	0.0143573
Molecular function	identical protein binding	GO:0042802	4	0.00323397	1.50223	50	1185	1458	51909	Ghir_D11G030560.1,Ghir_D08G005690.1,Ghir_D09G000630.1,Ghir_D05G039670.1,Ghir_D09G009430.1,Ghir_D10G026710.1,Ghir_A05G010200.1,Ghir_D01G019800.1,Ghir_A11G024570.1,Ghir_A03G012060.1,Ghir_A13G024830.1,Ghir_A02G012420.1,Ghir_A11G017910.1,Ghir_D08G002740.1,Ghir_A05G023210.1,Ghir_D07G000910.1,Ghir_D05G023090.1,Ghir_A11G021450.1,Ghir_D13G013950.1,Ghir_D11G009140.1,Ghir_D11G017950.1,Ghir_D13G014850.1,Ghi…	0.0150139
Molecular function	aminopeptidase activity	GO:0004177	6	0.00349578	3.56029	7	70	1458	51909	Ghir_A12G006770.1,Ghir_A10G009260.1,Ghir_A11G001040.1,Ghir_D03G016390.1,Ghir_D07G002230.1,Ghir_D13G020370.1,Ghir_A06G010320.1,	0.0161645
Molecular function	oxidoreductase activity, acting on the aldehyde or oxo group of donors, disulfide as acceptor	GO:0016624	5	0.00403527	4.68459	5	38	1458	51909	Ghir_D11G010810.1,Ghir_D04G006600.1,Ghir_D02G018070.1,Ghir_D05G033190.1,Ghir_A06G021100.1,	0.018511
Molecular function	phosphotransferase activity, phosphate group as acceptor	GO:0016776	5	0.0041274	3.12992	8	91	1458	51909	Ghir_D09G025180.1,Ghir_A06G005100.1,Ghir_A07G005830.1,Ghir_D09G025260.1,Ghir_A12G010490.1,Ghir_A08G014820.1,Ghir_A13G006080.1,Ghir_A12G024970.1,	0.0188588
Molecular function	NADH dehydrogenase activity	GO:0003954	5	0.00435699	3.88395	6	55	1458	51909	Ghir_D07G018500.1,Ghir_D08G017070.1,Ghir_D09G017720.1,Ghir_D05G006560.1,Ghir_D09G010780.1,Ghir_D08G005180.1,	0.0196745
Molecular function	acyl carrier activity	GO:0000036	5	0.00505183	4.45036	5	40	1458	51909	Ghir_D11G025970.1,Ghir_A09G024760.1,Ghir_A11G025770.1,Ghir_A13G008580.1,Ghir_D08G006240.1,	0.0217097
Molecular function	phosphopantetheine-dependent carrier activity	GO:0140414	3	0.00505183	4.45036	5	40	1458	51909	Ghir_D11G025970.1,Ghir_A09G024760.1,Ghir_A11G025770.1,Ghir_A13G008580.1,Ghir_D08G006240.1,	0.0217097
Molecular function	ACP phosphopantetheine attachment site binding	GO:0044620	4	0.00505183	4.45036	5	40	1458	51909	Ghir_D11G025970.1,Ghir_A09G024760.1,Ghir_A11G025770.1,Ghir_A13G008580.1,Ghir_D08G006240.1,	0.0217097
Molecular function	prosthetic group binding	GO:0051192	3	0.00505183	4.45036	5	40	1458	51909	Ghir_D11G025970.1,Ghir_A09G024760.1,Ghir_A11G025770.1,Ghir_A13G008580.1,Ghir_D08G006240.1,	0.0217097
Molecular function	inorganic diphosphatase activity	GO:0004427	7	0.00566764	3.68306	6	58	1458	51909	Ghir_D05G001590.1,Ghir_D12G004160.1,Ghir_D08G013900.1,Ghir_A09G009440.1,Ghir_D01G018680.1,Ghir_D04G018530.1,	0.0237384
Molecular function	exopeptidase activity	GO:0008238	5	0.00679596	2.13009	14	234	1458	51909	Ghir_D11G015310.1,Ghir_A12G006770.1,Ghir_A11G018800.1,Ghir_A10G009260.1,Ghir_A02G016410.1,Ghir_A11G001040.1,Ghir_D02G014870.1,Ghir_D03G016390.1,Ghir_D07G002230.1,Ghir_D13G020370.1,Ghir_A11G015230.1,Ghir_A06G010320.1,Ghir_D08G021740.1,Ghir_A05G020540.1,	0.0283615
Molecular function	xylanase activity	GO:0097599	6	0.00689798	4.13987	5	43	1458	51909	Ghir_D11G035400.1,Ghir_A05G021860.1,Ghir_A03G018910.1,Ghir_D10G018920.1,Ghir_D01G019530.1,	0.0286837
Molecular function	polyubiquitin modification-dependent protein binding	GO:0031593	5	0.00911685	3.33777	6	64	1458	51909	Ghir_D09G015110.1,Ghir_A13G005390.1,Ghir_D04G018050.1,Ghir_D13G006980.1,Ghir_D13G014230.1,Ghir_A13G013520.1,	0.0372405
Molecular function	2 iron, 2 sulfur cluster binding	GO:0051537	5	0.00967073	2.38946	10	149	1458	51909	Ghir_D07G018500.1,Ghir_D02G022580.1,Ghir_A03G017800.1,Ghir_D09G016940.1,Ghir_A05G035430.1,Ghir_D11G006980.1,Ghir_A03G021130.1,Ghir_D05G008400.1,Ghir_D04G008600.1,Ghir_D08G005180.1,	0.0388172
Molecular function	fatty acid binding	GO:0005504	7	0.0105421	3.23663	6	66	1458	51909	Ghir_D12G022840.1,Ghir_D09G024330.1,Ghir_D05G013870.1,Ghir_A05G014120.1,Ghir_D10G010940.1,Ghir_A06G020640.1,	0.0421684
Molecular function	serine-type peptidase activity	GO:0008236	5	0.0114511	1.70646	22	459	1458	51909	Ghir_D11G015310.1,Ghir_D07G008400.1,Ghir_D12G023530.1,Ghir_D08G016370.1,Ghir_A11G018800.1,Ghir_D07G013910.1,Ghir_A10G005260.1,Ghir_A02G016410.1,Ghir_D06G001780.1,Ghir_A12G022650.1,Ghir_A11G001040.1,Ghir_D02G014870.1,Ghir_D11G021220.1,Ghir_D06G001360.1,Ghir_D11G007340.1,Ghir_A11G015230.1,Ghir_D05G014220.1,Ghir_D08G021740.1,Ghir_A05G020540.1,Ghir_A11G032120.1,Ghir_A05G021350.1,Ghir_D04G017230.1,	0.0436881
Molecular function	serine hydrolase activity	GO:0017171	4	0.0114511	1.70646	22	459	1458	51909	Ghir_D11G015310.1,Ghir_D07G008400.1,Ghir_D12G023530.1,Ghir_D08G016370.1,Ghir_A11G018800.1,Ghir_D07G013910.1,Ghir_A10G005260.1,Ghir_A02G016410.1,Ghir_D06G001780.1,Ghir_A12G022650.1,Ghir_A11G001040.1,Ghir_D02G014870.1,Ghir_D11G021220.1,Ghir_D06G001360.1,Ghir_D11G007340.1,Ghir_A11G015230.1,Ghir_D05G014220.1,Ghir_D08G021740.1,Ghir_A05G020540.1,Ghir_A11G032120.1,Ghir_A05G021350.1,Ghir_D04G017230.1,	0.0436881
Molecular function	metalloexopeptidase activity	GO:0008235	6	0.0119109	3.63295	5	49	1458	51909	Ghir_A12G006770.1,Ghir_A10G009260.1,Ghir_D07G002230.1,Ghir_D13G020370.1,Ghir_A06G010320.1,	0.0451442
Molecular function	carbohydrate phosphatase activity	GO:0019203	7	0.0120271	2.83205	7	88	1458	51909	Ghir_A12G022450.1,Ghir_D04G002310.1,Ghir_D11G036300.1,Ghir_D10G001160.1,Ghir_A10G023390.1,Ghir_D02G007220.1,Ghir_D03G006990.1,	0.0448493
Molecular function	oxidoreduction-driven active transmembrane transporter activity	GO:0015453	6	0.0127463	2.80023	7	89	1458	51909	Ghir_D07G018500.1,Ghir_A03G017800.1,Ghir_D10G007890.1,Ghir_D13G022650.1,Ghir_D11G006980.1,Ghir_D09G010780.1,Ghir_D08G005180.1,	0.0473786
Molecular function	water channel activity	GO:0015250	6	0.0142767	2.73868	7	91	1458	51909	Ghir_D03G014820.1,Ghir_D02G012240.1,Ghir_D09G015320.1,Ghir_D08G020060.1,Ghir_D06G018590.1,Ghir_D10G026160.1,Ghir_D05G010270.1,	0.0522274
Molecular function	water transmembrane transporter activity	GO:0005372	5	0.0142767	2.73868	7	91	1458	51909	Ghir_D03G014820.1,Ghir_D02G012240.1,Ghir_D09G015320.1,Ghir_D08G020060.1,Ghir_D06G018590.1,Ghir_D10G026160.1,Ghir_D05G010270.1,	0.0522274
Molecular function	acid-thiol ligase activity	GO:0016878	5	0.0189325	2.84823	6	75	1458	51909	Ghir_A02G010860.1,Ghir_A07G016090.1,Ghir_A06G004640.1,Ghir_A13G006080.1,Ghir_D02G005710.1,Ghir_D07G016380.1,	0.0675491
Molecular function	gated channel activity	GO:0022836	6	0.0196463	1.86682	14	267	1458	51909	Ghir_D12G008930.1,Ghir_A12G008580.1,Ghir_D05G031190.1,Ghir_A05G031360.1,Ghir_D12G018000.1,Ghir_D13G010750.1,Ghir_D09G005640.1,Ghir_A09G002320.1,Ghir_D05G014850.1,Ghir_D07G023260.1,Ghir_A05G018200.1,Ghir_A07G023200.1,Ghir_D11G021450.1,Ghir_D08G009160.1,	0.069453
Molecular function	pyrophosphatase activity	GO:0016462	6	0.01969	1.31384	61	1653	1458	51909	Ghir_D08G026120.1,Ghir_D09G016060.1,Ghir_D06G018900.1,Ghir_A12G004570.1,Ghir_A04G005040.1,Ghir_A10G002510.1,Ghir_A04G010720.1,Ghir_D04G012490.1,Ghir_D05G033940.1,Ghir_D07G023120.1,Ghir_D03G009660.1,Ghir_A12G000610.1,Ghir_D10G004500.1,Ghir_A06G018020.1,Ghir_A05G035640.1,Ghir_A01G009870.1,Ghir_A05G015400.1,Ghir_D11G002010.1,Ghir_A01G009750.1,Ghir_D13G025490.1,Ghir_D10G004000.1,Ghir_D11G002040.1,Ghi…	0.0693952
Molecular function	molecular carrier activity	GO:0140104	2	0.0216792	2.20983	9	145	1458	51909	Ghir_D11G025970.1,Ghir_A11G025430.1,Ghir_A09G024760.1,Ghir_A05G041040.1,Ghir_A11G025770.1,Ghir_A05G008900.1,Ghir_A13G008580.1,Ghir_D13G018150.1,Ghir_D08G006240.1,	0.0745869
Molecular function	GTPase activity	GO:0003924	8	0.0219952	1.52101	27	632	1458	51909	Ghir_D08G026120.1,Ghir_A12G004570.1,Ghir_A04G005040.1,Ghir_A10G002510.1,Ghir_D04G012490.1,Ghir_D07G023120.1,Ghir_A12G000610.1,Ghir_D10G004500.1,Ghir_A05G035640.1,Ghir_A01G009750.1,Ghir_D10G004000.1,Ghir_D11G002040.1,Ghir_A04G006980.1,Ghir_D01G003440.1,Ghir_D08G013830.1,Ghir_D13G024560.1,Ghir_D01G022390.1,Ghir_A10G021990.1,Ghir_D11G008250.1,Ghir_D04G008840.1,Ghir_D09G017920.1,Ghir_D05G013760.1,Ghi…	0.0754494
Molecular function	anion binding	GO:0043168	4	0.0228479	1.11189	297	9510	1458	51909	Ghir_D08G026120.1,Ghir_D12G013180.1,Ghir_D01G021590.1,Ghir_D09G025180.1,Ghir_D09G000380.1,Ghir_A10G019690.1,Ghir_D05G039670.1,Ghir_A02G010860.1,Ghir_D09G009430.1,Ghir_D09G008770.1,Ghir_D09G016060.1,Ghir_D02G010390.1,Ghir_D07G014160.1,Ghir_D06G018900.1,Ghir_A09G021070.1,Ghir_A05G010200.1,Ghir_A12G004570.1,Ghir_A06G017850.1,Ghir_D13G016750.1,Ghir_A12G028630.1,Ghir_D04G001690.1,Ghir_A04G005040.1,Ghi…	0.0781427
Molecular function	steroid binding	GO:0005496	4	0.0233225	3.06921	5	58	1458	51909	Ghir_A12G027160.1,Ghir_D13G020020.1,Ghir_D09G015870.1,Ghir_A04G005510.1,Ghir_D12G027210.1,	0.0792965
Molecular function	ATP-dependent activity	GO:0140657	2	0.0240499	1.27682	69	1924	1458	51909	Ghir_D12G013180.1,Ghir_A02G010860.1,Ghir_D09G016060.1,Ghir_D06G018900.1,Ghir_A04G010720.1,Ghir_D05G033940.1,Ghir_D07G008400.1,Ghir_D12G023530.1,Ghir_D03G009660.1,Ghir_D08G016370.1,Ghir_A06G018020.1,Ghir_D13G002460.1,Ghir_A12G024380.1,Ghir_A01G009870.1,Ghir_D07G013910.1,Ghir_A05G015400.1,Ghir_D11G002010.1,Ghir_D10G000550.1,Ghir_D13G025490.1,Ghir_A05G000430.1,Ghir_D02G019800.1,Ghir_D05G029540.1,Ghi…	0.0815299
Molecular function	poly(A) binding	GO:0008143	8	0.0249114	3.01719	5	59	1458	51909	Ghir_D02G022010.1,Ghir_D01G007330.1,Ghir_D13G004210.1,Ghir_D01G012000.1,Ghir_A10G000920.1,	0.0829902
Molecular function	nucleotide binding	GO:0000166	5	0.0256215	1.1115	287	9193	1458	51909	Ghir_D08G026120.1,Ghir_D12G013180.1,Ghir_D01G021590.1,Ghir_D09G025180.1,Ghir_A10G019690.1,Ghir_D05G039670.1,Ghir_A02G010860.1,Ghir_D09G009430.1,Ghir_D09G008770.1,Ghir_D09G016060.1,Ghir_D02G010390.1,Ghir_D01G009850.1,Ghir_D07G014160.1,Ghir_D06G018900.1,Ghir_A09G021070.1,Ghir_A05G010200.1,Ghir_D01G019800.1,Ghir_A12G004570.1,Ghir_D13G002750.1,Ghir_A06G017850.1,Ghir_A12G028630.1,Ghir_D04G001690.1,Ghi…	0.0851104
Molecular function	nucleoside phosphate binding	GO:1901265	4	0.0256215	1.1115	287	9193	1458	51909	Ghir_D08G026120.1,Ghir_D12G013180.1,Ghir_D01G021590.1,Ghir_D09G025180.1,Ghir_A10G019690.1,Ghir_D05G039670.1,Ghir_A02G010860.1,Ghir_D09G009430.1,Ghir_D09G008770.1,Ghir_D09G016060.1,Ghir_D02G010390.1,Ghir_D01G009850.1,Ghir_D07G014160.1,Ghir_D06G018900.1,Ghir_A09G021070.1,Ghir_A05G010200.1,Ghir_D01G019800.1,Ghir_A12G004570.1,Ghir_D13G002750.1,Ghir_A06G017850.1,Ghir_A12G028630.1,Ghir_D04G001690.1,Ghi…	0.0851104
Molecular function	hydrolase activity, acting on acid anhydrides	GO:0016817	4	0.0260395	1.29011	62	1711	1458	51909	Ghir_D08G026120.1,Ghir_D09G016060.1,Ghir_D06G018900.1,Ghir_A12G004570.1,Ghir_A04G005040.1,Ghir_A10G002510.1,Ghir_A04G010720.1,Ghir_D04G012490.1,Ghir_D05G033940.1,Ghir_D07G023120.1,Ghir_D03G009660.1,Ghir_A12G000610.1,Ghir_D10G004500.1,Ghir_A06G018020.1,Ghir_A05G035640.1,Ghir_A01G009870.1,Ghir_A05G015400.1,Ghir_D11G002010.1,Ghir_A01G009750.1,Ghir_D13G025490.1,Ghir_D10G004000.1,Ghir_D11G002040.1,Ghi…	0.0850329
Molecular function	metalloendopeptidase activity	GO:0004222	6	0.0262765	2.13617	9	150	1458	51909	Ghir_D11G022180.1,Ghir_D11G009830.1,Ghir_D09G001020.1,Ghir_A04G013130.1,Ghir_D01G010280.1,Ghir_A12G009090.1,Ghir_A09G001040.1,Ghir_D01G002230.1,Ghir_D08G026520.1,	0.0855651
Molecular function	ATPase-coupled transmembrane transporter activity	GO:0042626	6	0.0275494	1.50272	26	616	1458	51909	Ghir_D12G013180.1,Ghir_D13G002460.1,Ghir_A12G024380.1,Ghir_A05G015400.1,Ghir_D10G000550.1,Ghir_A05G000430.1,Ghir_D02G019800.1,Ghir_D05G029540.1,Ghir_D11G006570.1,Ghir_D08G013830.1,Ghir_A05G006680.1,Ghir_D03G015720.1,Ghir_D06G011740.1,Ghir_D03G010300.1,Ghir_D08G013010.1,Ghir_D04G012310.1,Ghir_A10G004690.1,Ghir_D13G024700.1,Ghir_D12G024360.1,Ghir_A13G019180.1,Ghir_D04G007840.1,Ghir_D03G010060.1,Ghi…	0.0894582
Molecular function	enzyme activator activity	GO:0008047	4	0.0275494	1.50272	26	616	1458	51909	Ghir_D09G000630.1,Ghir_D13G015930.1,Ghir_A06G017850.1,Ghir_D04G013320.1,Ghir_A02G007060.1,Ghir_A02G012420.1,Ghir_D10G025080.1,Ghir_D05G007510.1,Ghir_D05G024480.1,Ghir_A10G022630.1,Ghir_A05G007450.1,Ghir_D08G021030.1,Ghir_D01G023590.1,Ghir_A12G020020.1,Ghir_D05G032450.1,Ghir_A08G021050.1,Ghir_A05G011000.1,Ghir_A10G007150.1,Ghir_D04G016050.1,Ghir_D05G021170.1,Ghir_D01G022040.1,Ghir_D02G007500.1,Ghi…	0.0894582
Molecular function	poly-purine tract binding	GO:0070717	7	0.0282934	2.91827	5	61	1458	51909	Ghir_D02G022010.1,Ghir_D01G007330.1,Ghir_D13G004210.1,Ghir_D01G012000.1,Ghir_A10G000920.1,	0.0911063
Molecular function	hydrolase activity, acting on acid anhydrides, in phosphorus-containing anhydrides	GO:0016818	5	0.0286647	1.28584	61	1689	1458	51909	Ghir_D08G026120.1,Ghir_D09G016060.1,Ghir_D06G018900.1,Ghir_A12G004570.1,Ghir_A04G005040.1,Ghir_A10G002510.1,Ghir_A04G010720.1,Ghir_D04G012490.1,Ghir_D05G033940.1,Ghir_D07G023120.1,Ghir_D03G009660.1,Ghir_A12G000610.1,Ghir_D10G004500.1,Ghir_A06G018020.1,Ghir_A05G035640.1,Ghir_A01G009870.1,Ghir_A05G015400.1,Ghir_D11G002010.1,Ghir_A01G009750.1,Ghir_D13G025490.1,Ghir_D10G004000.1,Ghir_D11G002040.1,Ghi…	0.0920457
Molecular function	FMN binding	GO:0010181	7	0.0301285	2.35113	7	106	1458	51909	Ghir_A05G010200.1,Ghir_A01G011420.1,Ghir_D10G022890.1,Ghir_A01G003560.1,Ghir_A01G006260.1,Ghir_D05G015020.1,Ghir_D10G002200.1,	0.0962113
Molecular function	nucleoside-triphosphatase activity	GO:0017111	7	0.0318181	1.2999	54	1479	1458	51909	Ghir_D08G026120.1,Ghir_D09G016060.1,Ghir_D06G018900.1,Ghir_A12G004570.1,Ghir_A04G005040.1,Ghir_A10G002510.1,Ghir_A04G010720.1,Ghir_D04G012490.1,Ghir_D05G033940.1,Ghir_D07G023120.1,Ghir_D03G009660.1,Ghir_A12G000610.1,Ghir_D10G004500.1,Ghir_A06G018020.1,Ghir_A05G035640.1,Ghir_A01G009870.1,Ghir_A05G015400.1,Ghir_D11G002010.1,Ghir_A01G009750.1,Ghir_D13G025490.1,Ghir_D10G004000.1,Ghir_D11G002040.1,Ghi…	0.0999503
Molecular function	molecular function regulator	GO:0098772	2	0.0325478	1.2913	56	1544	1458	51909	Ghir_D09G000630.1,Ghir_A05G003850.1,Ghir_A08G003180.1,Ghir_D05G039670.1,Ghir_A11G000550.1,Ghir_A04G006140.1,Ghir_D13G015930.1,Ghir_A06G017850.1,Ghir_A10G017410.1,Ghir_D04G013320.1,Ghir_A11G024570.1,Ghir_A02G007060.1,Ghir_A05G020430.1,Ghir_A02G012420.1,Ghir_D10G025080.1,Ghir_D05G007510.1,Ghir_D10G024010.1,Ghir_D05G024480.1,Ghir_D01G017740.1,Ghir_D09G020730.1,Ghir_A05G014610.1,Ghir_A10G022630.1,Ghi…	0.10169
Molecular function	catalytic activity, acting on a tRNA	GO:0140101	5	0.0325542	1.70621	15	313	1458	51909	Ghir_D06G007520.1,Ghir_D12G005240.1,Ghir_D10G013050.1,Ghir_D12G028480.1,Ghir_D09G020850.1,Ghir_A04G010930.1,Ghir_D09G010760.1,Ghir_A03G023020.1,Ghir_D08G002480.1,Ghir_D04G015180.1,Ghir_D05G002860.1,Ghir_D11G025910.1,Ghir_D02G019450.1,Ghir_A06G021900.1,Ghir_D01G018730.1,	0.101436
Molecular function	glucan endo-1,3-beta-D-glucosidase activity	GO:0042973	8	0.0338879	2.78148	5	64	1458	51909	Ghir_D06G000120.1,Ghir_D02G022730.1,Ghir_D08G008900.1,Ghir_A05G002760.1,Ghir_D09G007070.1,	0.105307
Molecular function	enzyme regulator activity	GO:0030234	3	0.035014	1.30254	51	1394	1458	51909	Ghir_D09G000630.1,Ghir_A05G003850.1,Ghir_A08G003180.1,Ghir_A11G000550.1,Ghir_D13G015930.1,Ghir_A06G017850.1,Ghir_A10G017410.1,Ghir_D04G013320.1,Ghir_A02G007060.1,Ghir_A05G020430.1,Ghir_A02G012420.1,Ghir_D10G025080.1,Ghir_D05G007510.1,Ghir_D10G024010.1,Ghir_D05G024480.1,Ghir_D01G017740.1,Ghir_D09G020730.1,Ghir_A05G014610.1,Ghir_A10G022630.1,Ghir_A05G007450.1,Ghir_D01G014130.1,Ghir_D08G021030.1,Ghi…	0.108515
Molecular function	NAD(P)H dehydrogenase (quinone) activity	GO:0003955	6	0.0401224	2.65693	5	67	1458	51909	Ghir_D07G018500.1,Ghir_A01G006260.1,Ghir_D09G010780.1,Ghir_D10G002200.1,Ghir_D08G005180.1,	0.122057
Molecular function	serine-type endopeptidase activity	GO:0004252	6	0.0415923	1.68392	14	296	1458	51909	Ghir_D07G008400.1,Ghir_D12G023530.1,Ghir_D08G016370.1,Ghir_D07G013910.1,Ghir_A10G005260.1,Ghir_D06G001780.1,Ghir_A12G022650.1,Ghir_A11G001040.1,Ghir_D11G021220.1,Ghir_D11G007340.1,Ghir_D05G014220.1,Ghir_A11G032120.1,Ghir_A05G021350.1,Ghir_D04G017230.1,	0.126196
Molecular function	carbohydrate kinase activity	GO:0019200	6	0.0493325	2.27252	6	94	1458	51909	Ghir_D02G010390.1,Ghir_A07G008420.1,Ghir_D09G024710.1,Ghir_A09G022070.1,Ghir_A13G020910.1,Ghir_D06G017240.1,	0.146226
Cellular component	stromule	GO:0010319	3	0	13.0001	49	127	1510	50878	Ghir_D01G009850.1,Ghir_A06G017850.1,Ghir_D01G003550.1,Ghir_D04G013320.1,Ghir_A02G019300.1,Ghir_D05G017830.1,Ghir_D10G025080.1,Ghir_A05G018220.1,Ghir_D08G007310.1,Ghir_D09G002830.1,Ghir_A07G023740.1,Ghir_A09G002850.1,Ghir_A04G011430.1,Ghir_A03G015530.1,Ghir_A10G022630.1,Ghir_D04G012220.1,Ghir_A11G029760.1,Ghir_D04G009840.1,Ghir_A11G022220.1,Ghir_D01G009240.1,Ghir_D11G022190.1,Ghir_D05G017960.1,Ghi…	0
Cellular component	membrane-bounded organelle	GO:0043227	4	0	1.27262	1210	32036	1510	50878	Ghir_A01G022190.1,Ghir_A08G017830.1,Ghir_A08G003310.1,Ghir_D10G027410.1,Ghir_D12G019610.1,Ghir_D08G026120.1,Ghir_D06G022740.1,Ghir_D06G000120.1,Ghir_A02G006080.1,Ghir_D01G019920.1,Ghir_D11G030560.1,Ghir_A04G003640.1,Ghir_D08G024640.1,Ghir_D07G018620.1,Ghir_D04G016630.1,Ghir_D08G005690.1,Ghir_D07G015180.1,Ghir_D05G025270.1,Ghir_A10G022400.1,Ghir_D12G013180.1,Ghir_D09G000630.1,Ghir_A12G027160.1,Ghi…	0
Cellular component	non-membrane-bounded organelle	GO:0043228	4	0	1.91836	289	5076	1510	50878	Ghir_D10G027410.1,Ghir_D12G019610.1,Ghir_D01G013500.1,Ghir_D06G022740.1,Ghir_D11G030560.1,Ghir_A04G003640.1,Ghir_D07G015180.1,Ghir_D09G000630.1,Ghir_D11G001790.1,Ghir_D07G006750.1,Ghir_D05G025520.1,Ghir_Scaffold1228G000020.1,Ghir_A10G019690.1,Ghir_D11G023480.1,Ghir_D09G008280.1,Ghir_A01G010900.1,Ghir_D08G026480.1,Ghir_D07G015430.1,Ghir_D09G016060.1,Ghir_A01G021290.1,Ghir_D01G013860.1,Ghir_A09G021…	0
Cellular component	organelle envelope	GO:0031967	4	0	4.05065	462	3843	1510	50878	Ghir_A01G022190.1,Ghir_D12G019610.1,Ghir_D06G022740.1,Ghir_D01G019920.1,Ghir_D11G030560.1,Ghir_A04G003640.1,Ghir_D04G016630.1,Ghir_D07G015180.1,Ghir_D05G025270.1,Ghir_D12G013180.1,Ghir_A12G027160.1,Ghir_D11G001790.1,Ghir_D09G025180.1,Ghir_D05G025520.1,Ghir_D11G027490.1,Ghir_A10G019690.1,Ghir_D10G013940.1,Ghir_D05G039670.1,Ghir_D07G018500.1,Ghir_A03G003180.1,Ghir_D06G014880.1,Ghir_D09G011720.1,Ghi…	0
Cellular component	intracellular non-membrane-bounded organelle	GO:0043232	5	0	1.91836	289	5076	1510	50878	Ghir_D10G027410.1,Ghir_D12G019610.1,Ghir_D01G013500.1,Ghir_D06G022740.1,Ghir_D11G030560.1,Ghir_A04G003640.1,Ghir_D07G015180.1,Ghir_D09G000630.1,Ghir_D11G001790.1,Ghir_D07G006750.1,Ghir_D05G025520.1,Ghir_Scaffold1228G000020.1,Ghir_A10G019690.1,Ghir_D11G023480.1,Ghir_D09G008280.1,Ghir_A01G010900.1,Ghir_D08G026480.1,Ghir_D07G015430.1,Ghir_D09G016060.1,Ghir_A01G021290.1,Ghir_D01G013860.1,Ghir_A09G021…	0
Cellular component	ribonucleoprotein complex	GO:1990904	3	0	2.56274	149	1959	1510	50878	Ghir_A08G003310.1,Ghir_D10G027410.1,Ghir_D01G013500.1,Ghir_D06G022740.1,Ghir_D11G001790.1,Ghir_D07G006750.1,Ghir_D05G025520.1,Ghir_Scaffold1228G000020.1,Ghir_D11G023480.1,Ghir_D09G008280.1,Ghir_D07G015430.1,Ghir_D01G013860.1,Ghir_D10G012790.1,Ghir_A09G021070.1,Ghir_A05G030530.1,Ghir_D13G020470.1,Ghir_D13G014860.1,Ghir_A13G011450.1,Ghir_D12G017810.1,Ghir_D07G002820.1,Ghir_D09G022520.1,Ghir_A04G005…	0
Cellular component	envelope	GO:0031975	3	0	4.05065	462	3843	1510	50878	Ghir_A01G022190.1,Ghir_D12G019610.1,Ghir_D06G022740.1,Ghir_D01G019920.1,Ghir_D11G030560.1,Ghir_A04G003640.1,Ghir_D04G016630.1,Ghir_D07G015180.1,Ghir_D05G025270.1,Ghir_D12G013180.1,Ghir_A12G027160.1,Ghir_D11G001790.1,Ghir_D09G025180.1,Ghir_D05G025520.1,Ghir_D11G027490.1,Ghir_A10G019690.1,Ghir_D10G013940.1,Ghir_D05G039670.1,Ghir_D07G018500.1,Ghir_A03G003180.1,Ghir_D06G014880.1,Ghir_D09G011720.1,Ghi…	0
Cellular component	plastid thylakoid	GO:0031976	5	0	6.04831	233	1298	1510	50878	Ghir_A01G022190.1,Ghir_D06G022740.1,Ghir_D01G019920.1,Ghir_D07G018620.1,Ghir_D04G016630.1,Ghir_D05G025270.1,Ghir_D12G013180.1,Ghir_A12G027160.1,Ghir_D05G025520.1,Ghir_D09G011720.1,Ghir_D01G009850.1,Ghir_A08G005150.1,Ghir_D02G007450.1,Ghir_D06G015420.1,Ghir_D10G026710.1,Ghir_A13G002210.1,Ghir_D13G015930.1,Ghir_A07G021380.1,Ghir_D07G006310.1,Ghir_D13G007020.1,Ghir_D13G007910.1,Ghir_A06G017850.1,Ghi…	0
Cellular component	plasmodesma	GO:0009506	6	0	2.05685	215	3522	1510	50878	Ghir_D08G026120.1,Ghir_D08G024640.1,Ghir_A10G022400.1,Ghir_A01G010900.1,Ghir_D08G026480.1,Ghir_D09G016060.1,Ghir_D07G014160.1,Ghir_A07G016110.1,Ghir_D06G018900.1,Ghir_D04G011350.1,Ghir_A01G013270.1,Ghir_A12G006050.1,Ghir_D03G014820.1,Ghir_D11G035400.1,Ghir_D05G006650.1,Ghir_D09G022520.1,Ghir_A04G005040.1,Ghir_D09G019860.1,Ghir_D07G019150.1,Ghir_D12G011630.1,Ghir_D04G012490.1,Ghir_D04G016800.1,Ghi…	0
Cellular component	photosystem II	GO:0009523	5	0	8.36698	37	149	1510	50878	Ghir_A01G022190.1,Ghir_D01G019920.1,Ghir_D04G016630.1,Ghir_D05G025270.1,Ghir_D02G007450.1,Ghir_D06G015420.1,Ghir_A13G002210.1,Ghir_D13G007910.1,Ghir_A07G017820.1,Ghir_A05G039300.1,Ghir_A13G015660.1,Ghir_D01G023730.1,Ghir_D08G005980.1,Ghir_D01G006310.1,Ghir_D04G006550.1,Ghir_A05G017330.1,Ghir_D05G023860.1,Ghir_D04G003790.1,Ghir_D06G013530.1,Ghir_D02G019510.1,Ghir_A10G015420.1,Ghir_A03G019040.1,Ghi…	0
Cellular component	plastid stroma	GO:0009532	3	0	6.33848	399	2121	1510	50878	Ghir_A01G022190.1,Ghir_D06G022740.1,Ghir_A04G003640.1,Ghir_D07G018620.1,Ghir_D04G016630.1,Ghir_D08G005690.1,Ghir_D07G015180.1,Ghir_D05G025270.1,Ghir_A10G022400.1,Ghir_D12G013180.1,Ghir_D11G001790.1,Ghir_D09G025180.1,Ghir_D05G025520.1,Ghir_A10G019690.1,Ghir_D06G014880.1,Ghir_D01G009850.1,Ghir_A08G005150.1,Ghir_D02G007450.1,Ghir_A05G030530.1,Ghir_D10G026710.1,Ghir_A13G002210.1,Ghir_D13G015930.1,Ghi…	0
Cellular component	chloroplast thylakoid	GO:0009534	6	0	6.04831	233	1298	1510	50878	Ghir_A01G022190.1,Ghir_D06G022740.1,Ghir_D01G019920.1,Ghir_D07G018620.1,Ghir_D04G016630.1,Ghir_D05G025270.1,Ghir_D12G013180.1,Ghir_A12G027160.1,Ghir_D05G025520.1,Ghir_D09G011720.1,Ghir_D01G009850.1,Ghir_A08G005150.1,Ghir_D02G007450.1,Ghir_D06G015420.1,Ghir_D10G026710.1,Ghir_A13G002210.1,Ghir_D13G015930.1,Ghir_A07G021380.1,Ghir_D07G006310.1,Ghir_D13G007020.1,Ghir_D13G007910.1,Ghir_A06G017850.1,Ghi…	0
Cellular component	chloroplast stroma	GO:0009570	4	0	6.36461	398	2107	1510	50878	Ghir_A01G022190.1,Ghir_D06G022740.1,Ghir_A04G003640.1,Ghir_D07G018620.1,Ghir_D04G016630.1,Ghir_D08G005690.1,Ghir_D07G015180.1,Ghir_D05G025270.1,Ghir_A10G022400.1,Ghir_D12G013180.1,Ghir_D11G001790.1,Ghir_D09G025180.1,Ghir_D05G025520.1,Ghir_A10G019690.1,Ghir_D06G014880.1,Ghir_D01G009850.1,Ghir_A08G005150.1,Ghir_D02G007450.1,Ghir_A05G030530.1,Ghir_D10G026710.1,Ghir_A13G002210.1,Ghir_D13G015930.1,Ghi…	0
Cellular component	cell junction	GO:0030054	3	0	2.05685	215	3522	1510	50878	Ghir_D08G026120.1,Ghir_D08G024640.1,Ghir_A10G022400.1,Ghir_A01G010900.1,Ghir_D08G026480.1,Ghir_D09G016060.1,Ghir_D07G014160.1,Ghir_A07G016110.1,Ghir_D06G018900.1,Ghir_D04G011350.1,Ghir_A01G013270.1,Ghir_A12G006050.1,Ghir_D03G014820.1,Ghir_D11G035400.1,Ghir_D05G006650.1,Ghir_D09G022520.1,Ghir_A04G005040.1,Ghir_D09G019860.1,Ghir_D07G019150.1,Ghir_D12G011630.1,Ghir_D04G012490.1,Ghir_D04G016800.1,Ghi…	0
Cellular component	organelle membrane	GO:0031090	4	0	2.0565	479	7848	1510	50878	Ghir_A01G022190.1,Ghir_D12G019610.1,Ghir_D06G022740.1,Ghir_D01G019920.1,Ghir_D11G030560.1,Ghir_D04G016630.1,Ghir_D05G025270.1,Ghir_A10G022400.1,Ghir_D12G013180.1,Ghir_A12G027160.1,Ghir_D05G025520.1,Ghir_Scaffold1228G000020.1,Ghir_D05G039670.1,Ghir_D09G008280.1,Ghir_D07G018500.1,Ghir_A03G003180.1,Ghir_D07G015430.1,Ghir_D09G016060.1,Ghir_D09G011720.1,Ghir_D01G009850.1,Ghir_A08G005150.1,Ghir_D06G015…	0
Cellular component	photosystem II oxygen evolving complex	GO:0009654	5	0	14.3379	20	47	1510	50878	Ghir_D01G019920.1,Ghir_D02G007450.1,Ghir_D13G007910.1,Ghir_A05G039300.1,Ghir_D08G005980.1,Ghir_D04G006550.1,Ghir_A05G017330.1,Ghir_D04G003790.1,Ghir_D06G013530.1,Ghir_A10G015420.1,Ghir_A13G018870.1,Ghir_A10G001230.1,Ghir_D05G033990.1,Ghir_D10G002030.1,Ghir_D07G016580.1,Ghir_D11G019970.1,Ghir_A11G019900.1,Ghir_D05G030680.1,Ghir_A06G012950.1,Ghir_D13G015520.1,	0
Cellular component	extracellular region	GO:0005576	3	0	2.41738	259	3610	1510	50878	Ghir_D06G000120.1,Ghir_D08G005690.1,Ghir_A10G022400.1,Ghir_D01G021590.1,Ghir_A05G003850.1,Ghir_A01G010900.1,Ghir_D08G026480.1,Ghir_D06G014880.1,Ghir_D09G016060.1,Ghir_A01G015480.1,Ghir_D01G009850.1,Ghir_D07G014160.1,Ghir_D06G018900.1,Ghir_D12G007740.1,Ghir_D04G011350.1,Ghir_A12G006050.1,Ghir_D02G003760.1,Ghir_D11G035400.1,Ghir_A06G017850.1,Ghir_D04G001690.1,Ghir_A04G005040.1,Ghir_A07G011400.1,Ghi…	0
Cellular component	intracellular anatomical structure	GO:0005622	3	0	1.27555	1423	37589	1510	50878	Ghir_A01G022190.1,Ghir_A08G017830.1,Ghir_A08G003310.1,Ghir_D10G027410.1,Ghir_D12G019610.1,Ghir_D01G013500.1,Ghir_D08G026120.1,Ghir_D06G022740.1,Ghir_D06G000120.1,Ghir_A02G006080.1,Ghir_D01G019920.1,Ghir_D11G030560.1,Ghir_A04G003640.1,Ghir_A01G021050.1,Ghir_D08G024640.1,Ghir_D07G018620.1,Ghir_D04G016630.1,Ghir_D08G005690.1,Ghir_D07G015180.1,Ghir_D05G025270.1,Ghir_A10G022400.1,Ghir_D12G013180.1,Ghi…	0
Cellular component	anchoring junction	GO:0070161	4	0	2.05685	215	3522	1510	50878	Ghir_D08G026120.1,Ghir_D08G024640.1,Ghir_A10G022400.1,Ghir_A01G010900.1,Ghir_D08G026480.1,Ghir_D09G016060.1,Ghir_D07G014160.1,Ghir_A07G016110.1,Ghir_D06G018900.1,Ghir_D04G011350.1,Ghir_A01G013270.1,Ghir_A12G006050.1,Ghir_D03G014820.1,Ghir_D11G035400.1,Ghir_D05G006650.1,Ghir_D09G022520.1,Ghir_A04G005040.1,Ghir_D09G019860.1,Ghir_D07G019150.1,Ghir_D12G011630.1,Ghir_D04G012490.1,Ghir_D04G016800.1,Ghi…	0
Cellular component	oxidoreductase complex	GO:1990204	4	0	6.20136	60	326	1510	50878	Ghir_D01G019920.1,Ghir_A04G001350.1,Ghir_D07G018500.1,Ghir_D02G007450.1,Ghir_D13G007910.1,Ghir_A05G039300.1,Ghir_D08G001040.1,Ghir_A02G008420.1,Ghir_D08G005980.1,Ghir_D04G006600.1,Ghir_A03G017150.1,Ghir_A06G009390.1,Ghir_D04G006550.1,Ghir_D02G006100.1,Ghir_D09G010190.1,Ghir_A05G017330.1,Ghir_D13G022650.1,Ghir_D09G001020.1,Ghir_A05G035430.1,Ghir_D02G008770.1,Ghir_D04G003790.1,Ghir_D11G006980.1,Ghi…	0
Cellular component	photosynthetic membrane	GO:0034357	4	0	6.0724	195	1082	1510	50878	Ghir_A01G022190.1,Ghir_D06G022740.1,Ghir_D01G019920.1,Ghir_D04G016630.1,Ghir_D05G025270.1,Ghir_D12G013180.1,Ghir_A12G027160.1,Ghir_D05G025520.1,Ghir_D09G011720.1,Ghir_D01G009850.1,Ghir_A08G005150.1,Ghir_D02G007450.1,Ghir_D06G015420.1,Ghir_D10G026710.1,Ghir_A13G002210.1,Ghir_D13G015930.1,Ghir_A07G021380.1,Ghir_D07G006310.1,Ghir_D13G007910.1,Ghir_A06G017850.1,Ghir_D01G018570.1,Ghir_A07G017820.1,Ghi…	0
Cellular component	large ribosomal subunit	GO:0015934	5	0	4.02135	66	553	1510	50878	Ghir_D11G001790.1,Ghir_Scaffold1228G000020.1,Ghir_D11G023480.1,Ghir_D09G008280.1,Ghir_D07G015430.1,Ghir_D10G012790.1,Ghir_A05G030530.1,Ghir_D12G017810.1,Ghir_D07G002820.1,Ghir_D13G025580.1,Ghir_D12G014010.1,Ghir_A08G001380.1,Ghir_D10G004530.1,Ghir_D10G023590.1,Ghir_A06G014380.1,Ghir_D11G035990.1,Ghir_D04G019570.1,Ghir_D02G017670.1,Ghir_D05G028300.1,Ghir_D01G004290.1,Ghir_D11G005400.1,Ghir_D08G024…	0
Cellular component	mitochondrion	GO:0005739	6	0	2.44575	273	3761	1510	50878	Ghir_A08G017830.1,Ghir_D12G019610.1,Ghir_D06G022740.1,Ghir_A10G022400.1,Ghir_D09G000380.1,Ghir_A10G019690.1,Ghir_A04G001350.1,Ghir_D05G039670.1,Ghir_D07G018500.1,Ghir_D06G014880.1,Ghir_D08G024270.1,Ghir_A09G021070.1,Ghir_D04G011350.1,Ghir_D10G026710.1,Ghir_A08G011850.1,Ghir_A12G006050.1,Ghir_D07G006310.1,Ghir_D13G002750.1,Ghir_A12G028630.1,Ghir_D06G012960.1,Ghir_A04G013420.1,Ghir_A07G023630.1,Ghi…	0
Cellular component	cytosol	GO:0005829	3	0	2.69411	608	7604	1510	50878	Ghir_D10G027410.1,Ghir_D01G013500.1,Ghir_D11G030560.1,Ghir_A01G021050.1,Ghir_D08G024640.1,Ghir_D08G005690.1,Ghir_D07G015180.1,Ghir_A10G022400.1,Ghir_D09G000630.1,Ghir_D11G001790.1,Ghir_D07G006750.1,Ghir_Scaffold1228G000020.1,Ghir_A10G019690.1,Ghir_D11G023480.1,Ghir_D04G010210.1,Ghir_A11G000550.1,Ghir_A04G006140.1,Ghir_D09G008280.1,Ghir_D09G016380.1,Ghir_D08G026480.1,Ghir_D09G009430.1,Ghir_D07G015…	0
Cellular component	cell-cell junction	GO:0005911	5	0	2.05685	215	3522	1510	50878	Ghir_D08G026120.1,Ghir_D08G024640.1,Ghir_A10G022400.1,Ghir_A01G010900.1,Ghir_D08G026480.1,Ghir_D09G016060.1,Ghir_D07G014160.1,Ghir_A07G016110.1,Ghir_D06G018900.1,Ghir_D04G011350.1,Ghir_A01G013270.1,Ghir_A12G006050.1,Ghir_D03G014820.1,Ghir_D11G035400.1,Ghir_D05G006650.1,Ghir_D09G022520.1,Ghir_A04G005040.1,Ghir_D09G019860.1,Ghir_D07G019150.1,Ghir_D12G011630.1,Ghir_D04G012490.1,Ghir_D04G016800.1,Ghi…	0
Cellular component	polysomal ribosome	GO:0042788	7	0	5.58465	60	362	1510	50878	Ghir_D10G027410.1,Ghir_D07G006750.1,Ghir_Scaffold1228G000020.1,Ghir_D09G008280.1,Ghir_D10G012790.1,Ghir_A09G021070.1,Ghir_D13G020470.1,Ghir_D09G022520.1,Ghir_A05G030450.1,Ghir_D08G024880.1,Ghir_D04G016800.1,Ghir_D10G004530.1,Ghir_D10G023590.1,Ghir_A09G005640.1,Ghir_D13G024890.1,Ghir_D11G035990.1,Ghir_D04G019570.1,Ghir_D13G011630.1,Ghir_D11G005400.1,Ghir_D11G000560.1,Ghir_A12G024380.1,Ghir_D10G005…	0
Cellular component	apoplast	GO:0048046	4	0	4.69904	223	1599	1510	50878	Ghir_D06G000120.1,Ghir_D08G005690.1,Ghir_A10G022400.1,Ghir_D01G021590.1,Ghir_A05G003850.1,Ghir_A01G010900.1,Ghir_D08G026480.1,Ghir_D06G014880.1,Ghir_D09G016060.1,Ghir_D01G009850.1,Ghir_D06G018900.1,Ghir_D12G007740.1,Ghir_D04G011350.1,Ghir_A12G006050.1,Ghir_D02G003760.1,Ghir_D11G035400.1,Ghir_A06G017850.1,Ghir_D04G001690.1,Ghir_A04G005040.1,Ghir_A07G011400.1,Ghir_D09G019860.1,Ghir_A04G013420.1,Ghi…	0
Cellular component	plastid membrane	GO:0042170	5	1.11022e-16	4.26727	221	1745	1510	50878	Ghir_A01G022190.1,Ghir_D06G022740.1,Ghir_D01G019920.1,Ghir_D04G016630.1,Ghir_D05G025270.1,Ghir_D12G013180.1,Ghir_A12G027160.1,Ghir_D05G025520.1,Ghir_A03G003180.1,Ghir_D09G011720.1,Ghir_D01G009850.1,Ghir_A08G005150.1,Ghir_D06G015420.1,Ghir_D10G026710.1,Ghir_A13G002210.1,Ghir_D13G015930.1,Ghir_A07G021380.1,Ghir_D07G006310.1,Ghir_D13G007910.1,Ghir_A06G017850.1,Ghir_D01G018570.1,Ghir_A07G017820.1,Ghi…	1.88341e-15
Cellular component	organelle	GO:0043226	3	1.11022e-16	1.2765	1266	33417	1510	50878	Ghir_A01G022190.1,Ghir_A08G017830.1,Ghir_A08G003310.1,Ghir_D10G027410.1,Ghir_D12G019610.1,Ghir_D01G013500.1,Ghir_D08G026120.1,Ghir_D06G022740.1,Ghir_D06G000120.1,Ghir_A02G006080.1,Ghir_D01G019920.1,Ghir_D11G030560.1,Ghir_A04G003640.1,Ghir_D08G024640.1,Ghir_D07G018620.1,Ghir_D04G016630.1,Ghir_D08G005690.1,Ghir_D07G015180.1,Ghir_D05G025270.1,Ghir_A10G022400.1,Ghir_D12G013180.1,Ghir_D09G000630.1,Ghi…	1.88341e-15
Cellular component	protein-containing complex	GO:0032991	2	1.11022e-16	1.84526	435	7943	1510	50878	Ghir_A01G022190.1,Ghir_A08G003310.1,Ghir_D10G027410.1,Ghir_D12G019610.1,Ghir_D01G013500.1,Ghir_D06G022740.1,Ghir_D01G019920.1,Ghir_D11G030560.1,Ghir_D08G024640.1,Ghir_D04G016630.1,Ghir_D05G025270.1,Ghir_D11G001790.1,Ghir_D07G006750.1,Ghir_D05G025520.1,Ghir_Scaffold1228G000020.1,Ghir_D11G023480.1,Ghir_A04G001350.1,Ghir_D05G039670.1,Ghir_A11G000550.1,Ghir_D09G008280.1,Ghir_D07G018500.1,Ghir_A03G003…	1.88341e-15
Cellular component	plastid thylakoid lumen	GO:0031978	4	1.11022e-16	8.26458	26	106	1510	50878	Ghir_D01G019920.1,Ghir_D02G007450.1,Ghir_D13G007910.1,Ghir_A05G039300.1,Ghir_D01G009820.1,Ghir_D10G018690.1,Ghir_D12G015000.1,Ghir_D08G005980.1,Ghir_D08G026820.1,Ghir_A11G030800.1,Ghir_D04G003790.1,Ghir_A08G025950.1,Ghir_A10G015420.1,Ghir_A13G018870.1,Ghir_D08G018880.1,Ghir_A12G008610.1,Ghir_A09G019340.1,Ghir_A01G002280.1,Ghir_D07G023710.1,Ghir_D10G025110.1,Ghir_D06G003540.1,Ghir_D01G002190.1,Ghi…	1.88341e-15
Cellular component	organelle subcompartment	GO:0031984	3	1.11022e-16	2.23963	270	4062	1510	50878	Ghir_A01G022190.1,Ghir_D06G022740.1,Ghir_D01G019920.1,Ghir_D07G018620.1,Ghir_D04G016630.1,Ghir_D05G025270.1,Ghir_D12G013180.1,Ghir_A12G027160.1,Ghir_D05G025520.1,Ghir_D09G011720.1,Ghir_D01G009850.1,Ghir_A08G005150.1,Ghir_D02G007450.1,Ghir_D06G015420.1,Ghir_D10G026710.1,Ghir_A13G002210.1,Ghir_D13G015930.1,Ghir_A07G021380.1,Ghir_D07G006310.1,Ghir_D13G007020.1,Ghir_D13G007910.1,Ghir_A06G017850.1,Ghi…	1.88341e-15
Cellular component	plastid	GO:0009536	6	1.11022e-16	3.53849	745	7094	1510	50878	Ghir_A01G022190.1,Ghir_D12G019610.1,Ghir_D06G022740.1,Ghir_D01G019920.1,Ghir_A04G003640.1,Ghir_D07G018620.1,Ghir_D04G016630.1,Ghir_D08G005690.1,Ghir_D07G015180.1,Ghir_D05G025270.1,Ghir_A10G022400.1,Ghir_D12G013180.1,Ghir_A12G027160.1,Ghir_D01G021590.1,Ghir_D11G001790.1,Ghir_D09G025180.1,Ghir_D05G025520.1,Ghir_D11G027490.1,Ghir_A10G019690.1,Ghir_D10G013940.1,Ghir_A01G010900.1,Ghir_D07G018500.1,Ghi…	1.88341e-15
Cellular component	chloroplast thylakoid lumen	GO:0009543	5	1.11022e-16	8.26458	26	106	1510	50878	Ghir_D01G019920.1,Ghir_D02G007450.1,Ghir_D13G007910.1,Ghir_A05G039300.1,Ghir_D01G009820.1,Ghir_D10G018690.1,Ghir_D12G015000.1,Ghir_D08G005980.1,Ghir_D08G026820.1,Ghir_A11G030800.1,Ghir_D04G003790.1,Ghir_A08G025950.1,Ghir_A10G015420.1,Ghir_A13G018870.1,Ghir_D08G018880.1,Ghir_A12G008610.1,Ghir_A09G019340.1,Ghir_A01G002280.1,Ghir_D07G023710.1,Ghir_D10G025110.1,Ghir_D06G003540.1,Ghir_D01G002190.1,Ghi…	1.88341e-15
Cellular component	thylakoid	GO:0009579	4	1.11022e-16	6.54296	294	1514	1510	50878	Ghir_A01G022190.1,Ghir_D06G022740.1,Ghir_D01G019920.1,Ghir_D07G018620.1,Ghir_D04G016630.1,Ghir_D05G025270.1,Ghir_D12G013180.1,Ghir_A12G027160.1,Ghir_D09G025180.1,Ghir_D05G025520.1,Ghir_D09G011720.1,Ghir_D01G009850.1,Ghir_A08G005150.1,Ghir_D02G007450.1,Ghir_D06G015420.1,Ghir_D10G026710.1,Ghir_A13G002210.1,Ghir_D13G015930.1,Ghir_A07G021380.1,Ghir_D07G006310.1,Ghir_D13G007020.1,Ghir_D13G007910.1,Ghi…	1.88341e-15
Cellular component	cytoplasm	GO:0005737	3	1.11022e-16	1.72136	1390	27208	1510	50878	Ghir_A01G022190.1,Ghir_A08G017830.1,Ghir_A08G003310.1,Ghir_D10G027410.1,Ghir_D12G019610.1,Ghir_D01G013500.1,Ghir_D08G026120.1,Ghir_D06G022740.1,Ghir_D06G000120.1,Ghir_A02G006080.1,Ghir_D01G019920.1,Ghir_D11G030560.1,Ghir_A04G003640.1,Ghir_A01G021050.1,Ghir_D08G024640.1,Ghir_D07G018620.1,Ghir_D04G016630.1,Ghir_D08G005690.1,Ghir_D07G015180.1,Ghir_D05G025270.1,Ghir_A10G022400.1,Ghir_D12G013180.1,Ghi…	1.88341e-15
Cellular component	mitochondrial matrix	GO:0005759	6	1.11022e-16	4.78553	49	345	1510	50878	Ghir_D06G022740.1,Ghir_D09G000380.1,Ghir_D05G039670.1,Ghir_A09G021070.1,Ghir_A12G028630.1,Ghir_A11G024570.1,Ghir_A06G014380.1,Ghir_D06G008550.1,Ghir_D09G024330.1,Ghir_D01G009520.1,Ghir_D02G006100.1,Ghir_D04G006920.1,Ghir_D09G001020.1,Ghir_A11G022220.1,Ghir_D01G020150.1,Ghir_D11G022190.1,Ghir_A04G003900.1,Ghir_A04G013130.1,Ghir_D05G016340.1,Ghir_D12G002430.1,Ghir_A02G016120.1,Ghir_A13G006080.1,Ghi…	1.88341e-15
Cellular component	cytosolic ribosome	GO:0022626	7	2.22045e-16	5.14723	152	995	1510	50878	Ghir_D10G027410.1,Ghir_D01G013500.1,Ghir_D07G015180.1,Ghir_D11G001790.1,Ghir_D07G006750.1,Ghir_Scaffold1228G000020.1,Ghir_A10G019690.1,Ghir_D11G023480.1,Ghir_D09G008280.1,Ghir_D07G015430.1,Ghir_D09G016060.1,Ghir_D01G013860.1,Ghir_D06G018900.1,Ghir_D10G012790.1,Ghir_A09G021070.1,Ghir_A05G030530.1,Ghir_D13G020470.1,Ghir_D13G007020.1,Ghir_D13G014860.1,Ghir_A13G011450.1,Ghir_D12G017810.1,Ghir_D07G002…	2.77556e-15
Cellular component	intracellular membrane-bounded organelle	GO:0043231	5	2.22045e-16	1.27513	1210	31973	1510	50878	Ghir_A01G022190.1,Ghir_A08G017830.1,Ghir_A08G003310.1,Ghir_D10G027410.1,Ghir_D12G019610.1,Ghir_D08G026120.1,Ghir_D06G022740.1,Ghir_D06G000120.1,Ghir_A02G006080.1,Ghir_D01G019920.1,Ghir_D11G030560.1,Ghir_A04G003640.1,Ghir_D08G024640.1,Ghir_D07G018620.1,Ghir_D04G016630.1,Ghir_D08G005690.1,Ghir_D07G015180.1,Ghir_D05G025270.1,Ghir_A10G022400.1,Ghir_D12G013180.1,Ghir_D09G000630.1,Ghir_A12G027160.1,Ghi…	2.77556e-15
Cellular component	chloroplast	GO:0009507	7	2.22045e-16	3.62829	740	6872	1510	50878	Ghir_A01G022190.1,Ghir_D12G019610.1,Ghir_D06G022740.1,Ghir_D01G019920.1,Ghir_A04G003640.1,Ghir_D07G018620.1,Ghir_D04G016630.1,Ghir_D08G005690.1,Ghir_D07G015180.1,Ghir_D05G025270.1,Ghir_A10G022400.1,Ghir_D12G013180.1,Ghir_A12G027160.1,Ghir_D01G021590.1,Ghir_D11G001790.1,Ghir_D09G025180.1,Ghir_D05G025520.1,Ghir_D11G027490.1,Ghir_A10G019690.1,Ghir_D10G013940.1,Ghir_A01G010900.1,Ghir_D07G018500.1,Ghi…	2.77556e-15
Cellular component	plastid envelope	GO:0009526	5	2.22045e-16	5.07963	398	2640	1510	50878	Ghir_A01G022190.1,Ghir_D06G022740.1,Ghir_D01G019920.1,Ghir_A04G003640.1,Ghir_D04G016630.1,Ghir_D07G015180.1,Ghir_D05G025270.1,Ghir_D12G013180.1,Ghir_A12G027160.1,Ghir_D11G001790.1,Ghir_D09G025180.1,Ghir_D05G025520.1,Ghir_D11G027490.1,Ghir_A10G019690.1,Ghir_D10G013940.1,Ghir_A03G003180.1,Ghir_D06G014880.1,Ghir_D09G011720.1,Ghir_D01G009850.1,Ghir_A08G005150.1,Ghir_D06G015420.1,Ghir_A05G030530.1,Ghi…	2.77556e-15
Cellular component	ribosomal subunit	GO:0044391	4	2.22045e-16	4.21646	112	895	1510	50878	Ghir_D01G013500.1,Ghir_D06G022740.1,Ghir_D11G001790.1,Ghir_D07G006750.1,Ghir_Scaffold1228G000020.1,Ghir_D11G023480.1,Ghir_D09G008280.1,Ghir_D07G015430.1,Ghir_D01G013860.1,Ghir_D10G012790.1,Ghir_A05G030530.1,Ghir_D13G020470.1,Ghir_D13G014860.1,Ghir_A13G011450.1,Ghir_D12G017810.1,Ghir_D07G002820.1,Ghir_D09G022520.1,Ghir_D13G025580.1,Ghir_D12G014010.1,Ghir_A05G030450.1,Ghir_D04G016800.1,Ghir_A08G001…	2.77556e-15
Cellular component	vacuolar membrane	GO:0005774	6	2.22045e-16	2.76323	191	2329	1510	50878	Ghir_A10G022400.1,Ghir_Scaffold1228G000020.1,Ghir_D09G008280.1,Ghir_D07G015430.1,Ghir_D09G016060.1,Ghir_A07G016110.1,Ghir_D06G018900.1,Ghir_A09G021070.1,Ghir_D04G011350.1,Ghir_A03G019310.1,Ghir_D02G003760.1,Ghir_D13G016750.1,Ghir_D02G012240.1,Ghir_A04G005040.1,Ghir_D09G019860.1,Ghir_D04G012490.1,Ghir_D10G004530.1,Ghir_D10G001510.1,Ghir_D02G023730.1,Ghir_A03G012060.1,Ghir_A13G024830.1,Ghir_D13G014…	2.77556e-15
Cellular component	plastoglobule	GO:0010287	3	3.33067e-16	8.33842	49	198	1510	50878	Ghir_A01G022190.1,Ghir_D04G016630.1,Ghir_D05G025270.1,Ghir_A08G005150.1,Ghir_A13G002210.1,Ghir_A06G017850.1,Ghir_D01G018570.1,Ghir_A07G017820.1,Ghir_D01G003550.1,Ghir_A09G013660.1,Ghir_D04G013320.1,Ghir_A12G006300.1,Ghir_A13G015660.1,Ghir_D12G023530.1,Ghir_D05G017830.1,Ghir_D07G021960.1,Ghir_D01G023730.1,Ghir_D10G025080.1,Ghir_A05G033850.1,Ghir_D08G026820.1,Ghir_D01G006310.1,Ghir_D08G007310.1,Ghi…	3.59561e-15
Cellular component	cytosolic large ribosomal subunit	GO:0022625	6	3.33067e-16	4.07136	58	480	1510	50878	Ghir_D11G001790.1,Ghir_Scaffold1228G000020.1,Ghir_D11G023480.1,Ghir_D09G008280.1,Ghir_D07G015430.1,Ghir_D10G012790.1,Ghir_D12G017810.1,Ghir_D07G002820.1,Ghir_D13G025580.1,Ghir_D12G014010.1,Ghir_D10G004530.1,Ghir_D10G023590.1,Ghir_D11G035990.1,Ghir_D04G019570.1,Ghir_D05G028300.1,Ghir_D01G004290.1,Ghir_D11G005400.1,Ghir_D08G024040.1,Ghir_A08G015170.1,Ghir_D11G014200.1,Ghir_D08G010970.1,Ghir_A05G034…	3.59561e-15
Cellular component	intracellular organelle	GO:0043229	4	3.33067e-16	1.27818	1266	33373	1510	50878	Ghir_A01G022190.1,Ghir_A08G017830.1,Ghir_A08G003310.1,Ghir_D10G027410.1,Ghir_D12G019610.1,Ghir_D01G013500.1,Ghir_D08G026120.1,Ghir_D06G022740.1,Ghir_D06G000120.1,Ghir_A02G006080.1,Ghir_D01G019920.1,Ghir_D11G030560.1,Ghir_A04G003640.1,Ghir_D08G024640.1,Ghir_D07G018620.1,Ghir_D04G016630.1,Ghir_D08G005690.1,Ghir_D07G015180.1,Ghir_D05G025270.1,Ghir_A10G022400.1,Ghir_D12G013180.1,Ghir_D09G000630.1,Ghi…	3.59561e-15
Cellular component	chloroplast thylakoid membrane	GO:0009535	7	3.33067e-16	6.25653	192	1034	1510	50878	Ghir_A01G022190.1,Ghir_D06G022740.1,Ghir_D01G019920.1,Ghir_D04G016630.1,Ghir_D05G025270.1,Ghir_D12G013180.1,Ghir_A12G027160.1,Ghir_D05G025520.1,Ghir_D09G011720.1,Ghir_D01G009850.1,Ghir_A08G005150.1,Ghir_D06G015420.1,Ghir_D10G026710.1,Ghir_A13G002210.1,Ghir_D13G015930.1,Ghir_A07G021380.1,Ghir_D07G006310.1,Ghir_D13G007910.1,Ghir_A06G017850.1,Ghir_D01G018570.1,Ghir_A07G017820.1,Ghir_A06G005100.1,Ghi…	3.59561e-15
Cellular component	membrane protein complex	GO:0098796	3	3.33067e-16	3.17752	154	1633	1510	50878	Ghir_A01G022190.1,Ghir_D12G019610.1,Ghir_D01G019920.1,Ghir_D11G030560.1,Ghir_D04G016630.1,Ghir_D05G025270.1,Ghir_D05G039670.1,Ghir_D07G018500.1,Ghir_A03G003180.1,Ghir_A08G005150.1,Ghir_D02G007450.1,Ghir_D06G015420.1,Ghir_A01G013270.1,Ghir_A13G002210.1,Ghir_D13G007910.1,Ghir_D05G006650.1,Ghir_A07G017820.1,Ghir_A04G010720.1,Ghir_D01G003550.1,Ghir_A06G004720.1,Ghir_A05G039300.1,Ghir_A13G015660.1,Ghi…	3.59561e-15
Cellular component	small ribosomal subunit	GO:0015935	5	3.33067e-16	4.53195	46	342	1510	50878	Ghir_D01G013500.1,Ghir_D06G022740.1,Ghir_D07G006750.1,Ghir_D01G013860.1,Ghir_D13G020470.1,Ghir_D13G014860.1,Ghir_A13G011450.1,Ghir_D09G022520.1,Ghir_A05G030450.1,Ghir_D04G016800.1,Ghir_A09G005640.1,Ghir_A08G009530.1,Ghir_A08G011930.1,Ghir_D13G024890.1,Ghir_D13G011630.1,Ghir_D13G021570.1,Ghir_D11G000560.1,Ghir_A13G003070.1,Ghir_D10G005710.1,Ghir_D09G011710.1,Ghir_D10G009400.1,Ghir_D08G025250.1,Ghi…	3.59561e-15
Cellular component	vacuole	GO:0005773	6	3.33067e-16	2.64896	289	3676	1510	50878	Ghir_A02G006080.1,Ghir_A10G022400.1,Ghir_Scaffold1228G000020.1,Ghir_D09G008280.1,Ghir_A01G010900.1,Ghir_D07G015430.1,Ghir_D09G016060.1,Ghir_A07G016110.1,Ghir_D06G018900.1,Ghir_D10G012790.1,Ghir_A09G021070.1,Ghir_D04G011350.1,Ghir_A03G019310.1,Ghir_A12G006050.1,Ghir_A05G010200.1,Ghir_A07G021380.1,Ghir_D02G003760.1,Ghir_D03G014820.1,Ghir_D13G016750.1,Ghir_D02G012240.1,Ghir_A04G005040.1,Ghir_D09G019…	3.59561e-15
Cellular component	thylakoid membrane	GO:0042651	5	3.33067e-16	6.08365	195	1080	1510	50878	Ghir_A01G022190.1,Ghir_D06G022740.1,Ghir_D01G019920.1,Ghir_D04G016630.1,Ghir_D05G025270.1,Ghir_D12G013180.1,Ghir_A12G027160.1,Ghir_D05G025520.1,Ghir_D09G011720.1,Ghir_D01G009850.1,Ghir_A08G005150.1,Ghir_D02G007450.1,Ghir_D06G015420.1,Ghir_D10G026710.1,Ghir_A13G002210.1,Ghir_D13G015930.1,Ghir_A07G021380.1,Ghir_D07G006310.1,Ghir_D13G007910.1,Ghir_A06G017850.1,Ghir_D01G018570.1,Ghir_A07G017820.1,Ghi…	3.59561e-15
Cellular component	polysome	GO:0005844	4	3.33067e-16	5.06677	60	399	1510	50878	Ghir_D10G027410.1,Ghir_D07G006750.1,Ghir_Scaffold1228G000020.1,Ghir_D09G008280.1,Ghir_D10G012790.1,Ghir_A09G021070.1,Ghir_D13G020470.1,Ghir_D09G022520.1,Ghir_A05G030450.1,Ghir_D08G024880.1,Ghir_D04G016800.1,Ghir_D10G004530.1,Ghir_D10G023590.1,Ghir_A09G005640.1,Ghir_D13G024890.1,Ghir_D11G035990.1,Ghir_D04G019570.1,Ghir_D13G011630.1,Ghir_D11G005400.1,Ghir_D11G000560.1,Ghir_A12G024380.1,Ghir_D10G005…	3.59561e-15
Cellular component	plastid thylakoid membrane	GO:0055035	6	3.33067e-16	6.25653	192	1034	1510	50878	Ghir_A01G022190.1,Ghir_D06G022740.1,Ghir_D01G019920.1,Ghir_D04G016630.1,Ghir_D05G025270.1,Ghir_D12G013180.1,Ghir_A12G027160.1,Ghir_D05G025520.1,Ghir_D09G011720.1,Ghir_D01G009850.1,Ghir_A08G005150.1,Ghir_D06G015420.1,Ghir_D10G026710.1,Ghir_A13G002210.1,Ghir_D13G015930.1,Ghir_A07G021380.1,Ghir_D07G006310.1,Ghir_D13G007910.1,Ghir_A06G017850.1,Ghir_D01G018570.1,Ghir_A07G017820.1,Ghir_A06G005100.1,Ghi…	3.59561e-15
Cellular component	thylakoid lumen	GO:0031977	3	4.44089e-16	9.68979	44	153	1510	50878	Ghir_D01G019920.1,Ghir_D02G007450.1,Ghir_D13G007910.1,Ghir_A05G039300.1,Ghir_D01G009820.1,Ghir_D05G017830.1,Ghir_D10G018690.1,Ghir_D12G015000.1,Ghir_D08G005980.1,Ghir_D08G026820.1,Ghir_A11G030800.1,Ghir_A05G017330.1,Ghir_A03G013430.1,Ghir_D04G003790.1,Ghir_D06G013530.1,Ghir_D02G019510.1,Ghir_A08G025950.1,Ghir_D09G023480.1,Ghir_A10G015420.1,Ghir_A13G018870.1,Ghir_D08G018880.1,Ghir_A12G008610.1,Ghi…	3.90634e-15
Cellular component	photosystem	GO:0009521	4	4.44089e-16	8.37894	47	189	1510	50878	Ghir_A01G022190.1,Ghir_D01G019920.1,Ghir_D04G016630.1,Ghir_D05G025270.1,Ghir_A08G005150.1,Ghir_D02G007450.1,Ghir_D06G015420.1,Ghir_A13G002210.1,Ghir_D13G007910.1,Ghir_A07G017820.1,Ghir_A05G039300.1,Ghir_A13G015660.1,Ghir_D07G021960.1,Ghir_D01G023730.1,Ghir_D08G005980.1,Ghir_A05G039690.1,Ghir_D01G006310.1,Ghir_D04G006550.1,Ghir_A05G017330.1,Ghir_D05G023860.1,Ghir_D11G010890.1,Ghir_D04G003790.1,Ghi…	3.90634e-15
Cellular component	cell wall	GO:0005618	4	4.44089e-16	2.41854	190	2647	1510	50878	Ghir_D12G019610.1,Ghir_D01G013500.1,Ghir_D06G000120.1,Ghir_A10G022400.1,Ghir_A05G003850.1,Ghir_D08G026480.1,Ghir_D06G014880.1,Ghir_D09G016060.1,Ghir_D07G014160.1,Ghir_A07G016110.1,Ghir_D06G018900.1,Ghir_A02G008250.1,Ghir_D12G007740.1,Ghir_D04G011350.1,Ghir_D13G015930.1,Ghir_D11G035400.1,Ghir_A06G017850.1,Ghir_D09G022520.1,Ghir_D09G019860.1,Ghir_D07G019150.1,Ghir_D09G008450.1,Ghir_A05G003480.1,Ghi…	3.90634e-15
Cellular component	external encapsulating structure	GO:0030312	3	4.44089e-16	2.36755	190	2704	1510	50878	Ghir_D12G019610.1,Ghir_D01G013500.1,Ghir_D06G000120.1,Ghir_A10G022400.1,Ghir_A05G003850.1,Ghir_D08G026480.1,Ghir_D06G014880.1,Ghir_D09G016060.1,Ghir_D07G014160.1,Ghir_A07G016110.1,Ghir_D06G018900.1,Ghir_A02G008250.1,Ghir_D12G007740.1,Ghir_D04G011350.1,Ghir_D13G015930.1,Ghir_D11G035400.1,Ghir_A06G017850.1,Ghir_D09G022520.1,Ghir_D09G019860.1,Ghir_D07G019150.1,Ghir_D09G008450.1,Ghir_A05G003480.1,Ghi…	3.90634e-15
Cellular component	chloroplast envelope	GO:0009941	6	4.44089e-16	5.21595	311	2009	1510	50878	Ghir_A01G022190.1,Ghir_A04G003640.1,Ghir_D04G016630.1,Ghir_D07G015180.1,Ghir_D12G013180.1,Ghir_D11G001790.1,Ghir_D09G025180.1,Ghir_D05G025520.1,Ghir_D11G027490.1,Ghir_A10G019690.1,Ghir_D10G013940.1,Ghir_A03G003180.1,Ghir_D06G014880.1,Ghir_D01G009850.1,Ghir_A08G005150.1,Ghir_A05G030530.1,Ghir_D10G026710.1,Ghir_A13G002210.1,Ghir_D13G015930.1,Ghir_A07G021380.1,Ghir_D06G012720.1,Ghir_D13G007020.1,Ghi…	3.90634e-15
Cellular component	symplast	GO:0055044	3	4.44089e-16	2.0551	215	3525	1510	50878	Ghir_D08G026120.1,Ghir_D08G024640.1,Ghir_A10G022400.1,Ghir_A01G010900.1,Ghir_D08G026480.1,Ghir_D09G016060.1,Ghir_D07G014160.1,Ghir_A07G016110.1,Ghir_D06G018900.1,Ghir_D04G011350.1,Ghir_A01G013270.1,Ghir_A12G006050.1,Ghir_D03G014820.1,Ghir_D11G035400.1,Ghir_D05G006650.1,Ghir_D09G022520.1,Ghir_A04G005040.1,Ghir_D09G019860.1,Ghir_D07G019150.1,Ghir_D12G011630.1,Ghir_D04G012490.1,Ghir_D04G016800.1,Ghi…	3.90634e-15
Cellular component	bounding membrane of organelle	GO:0098588	5	5.55112e-16	1.7428	228	4408	1510	50878	Ghir_D11G030560.1,Ghir_A10G022400.1,Ghir_Scaffold1228G000020.1,Ghir_D09G008280.1,Ghir_D07G015430.1,Ghir_D09G016060.1,Ghir_A07G016110.1,Ghir_D06G018900.1,Ghir_A09G021070.1,Ghir_D04G011350.1,Ghir_A03G019310.1,Ghir_A01G013270.1,Ghir_A12G004570.1,Ghir_D02G003760.1,Ghir_D13G016750.1,Ghir_D05G006650.1,Ghir_D02G012240.1,Ghir_A04G005040.1,Ghir_D09G019860.1,Ghir_D04G012490.1,Ghir_A06G004720.1,Ghir_D10G004…	4.39463e-15
Cellular component	cytosolic small ribosomal subunit	GO:0022627	6	6.66134e-16	4.62889	43	313	1510	50878	Ghir_D01G013500.1,Ghir_D07G006750.1,Ghir_D01G013860.1,Ghir_D13G020470.1,Ghir_D13G014860.1,Ghir_A13G011450.1,Ghir_D09G022520.1,Ghir_A05G030450.1,Ghir_D04G016800.1,Ghir_A09G005640.1,Ghir_A08G009530.1,Ghir_A08G011930.1,Ghir_D13G024890.1,Ghir_D13G011630.1,Ghir_D13G021570.1,Ghir_D11G000560.1,Ghir_A13G003070.1,Ghir_D10G005710.1,Ghir_D09G011710.1,Ghir_D10G009400.1,Ghir_D08G025250.1,Ghir_D07G014130.1,Ghi…	5.18711e-15
Cellular component	ribosome	GO:0005840	6	7.77156e-16	4.62897	190	1383	1510	50878	Ghir_D10G027410.1,Ghir_D01G013500.1,Ghir_D06G022740.1,Ghir_A04G003640.1,Ghir_D07G015180.1,Ghir_D11G001790.1,Ghir_D07G006750.1,Ghir_D05G025520.1,Ghir_Scaffold1228G000020.1,Ghir_A10G019690.1,Ghir_D11G023480.1,Ghir_D09G008280.1,Ghir_D07G015430.1,Ghir_D09G016060.1,Ghir_D01G013860.1,Ghir_D06G018900.1,Ghir_D10G012790.1,Ghir_A09G021070.1,Ghir_A05G030530.1,Ghir_D13G020470.1,Ghir_D13G007020.1,Ghir_D13G014…	5.95402e-15
Cellular component	photosystem I	GO:0009522	5	1.22125e-15	8.16825	24	99	1510	50878	Ghir_A01G022190.1,Ghir_D04G016630.1,Ghir_D05G025270.1,Ghir_A08G005150.1,Ghir_D06G015420.1,Ghir_A13G002210.1,Ghir_A07G017820.1,Ghir_A13G015660.1,Ghir_D07G021960.1,Ghir_D01G023730.1,Ghir_A05G039690.1,Ghir_D01G006310.1,Ghir_D11G010890.1,Ghir_A02G003190.1,Ghir_D05G013100.1,Ghir_D07G017690.1,Ghir_A11G014360.1,Ghir_A03G019040.1,Ghir_D05G015270.1,Ghir_D06G015970.1,Ghir_D07G020650.1,Ghir_D10G026370.1,Ghi…	9.2078e-15
Cellular component	proteasome complex	GO:0000502	6	1.22125e-15	5.11808	36	237	1510	50878	Ghir_D10G027410.1,Ghir_D08G024640.1,Ghir_D02G003760.1,Ghir_D08G016980.1,Ghir_D03G000820.1,Ghir_D07G024270.1,Ghir_D01G017740.1,Ghir_D11G006490.1,Ghir_A05G039360.1,Ghir_D11G034100.1,Ghir_D09G020730.1,Ghir_D02G023710.1,Ghir_D01G017080.1,Ghir_D09G025150.1,Ghir_D10G005620.1,Ghir_A13G005390.1,Ghir_D08G003780.1,Ghir_D05G026200.1,Ghir_D04G020700.1,Ghir_D13G008140.1,Ghir_A05G015010.1,Ghir_D04G018050.1,Ghi…	9.2078e-15
Cellular component	endopeptidase complex	GO:1905369	5	5.55112e-15	4.87143	36	249	1510	50878	Ghir_D10G027410.1,Ghir_D08G024640.1,Ghir_D02G003760.1,Ghir_D08G016980.1,Ghir_D03G000820.1,Ghir_D07G024270.1,Ghir_D01G017740.1,Ghir_D11G006490.1,Ghir_A05G039360.1,Ghir_D11G034100.1,Ghir_D09G020730.1,Ghir_D02G023710.1,Ghir_D01G017080.1,Ghir_D09G025150.1,Ghir_D10G005620.1,Ghir_A13G005390.1,Ghir_D08G003780.1,Ghir_D05G026200.1,Ghir_D04G020700.1,Ghir_D13G008140.1,Ghir_A05G015010.1,Ghir_D04G018050.1,Ghi…	4.05658e-14
Cellular component	organelle lumen	GO:0043233	4	5.68545e-13	1.76294	169	3230	1510	50878	Ghir_D12G019610.1,Ghir_D06G022740.1,Ghir_D11G030560.1,Ghir_D08G024640.1,Ghir_D01G021590.1,Ghir_D09G000380.1,Ghir_A10G019690.1,Ghir_D05G039670.1,Ghir_D08G026480.1,Ghir_D09G016060.1,Ghir_D07G014160.1,Ghir_D06G018900.1,Ghir_D10G012790.1,Ghir_A09G021070.1,Ghir_D04G011350.1,Ghir_D11G015060.1,Ghir_A01G015850.1,Ghir_D12G017810.1,Ghir_A12G028630.1,Ghir_D09G022520.1,Ghir_A04G005040.1,Ghir_A10G002510.1,Ghi…	4.0918e-12
Cellular component	membrane-enclosed lumen	GO:0031974	3	5.68545e-13	1.76294	169	3230	1510	50878	Ghir_D12G019610.1,Ghir_D06G022740.1,Ghir_D11G030560.1,Ghir_D08G024640.1,Ghir_D01G021590.1,Ghir_D09G000380.1,Ghir_A10G019690.1,Ghir_D05G039670.1,Ghir_D08G026480.1,Ghir_D09G016060.1,Ghir_D07G014160.1,Ghir_D06G018900.1,Ghir_D10G012790.1,Ghir_A09G021070.1,Ghir_D04G011350.1,Ghir_D11G015060.1,Ghir_A01G015850.1,Ghir_D12G017810.1,Ghir_A12G028630.1,Ghir_D09G022520.1,Ghir_A04G005040.1,Ghir_A10G002510.1,Ghi…	4.0918e-12
Cellular component	intracellular organelle lumen	GO:0070013	5	5.68545e-13	1.76294	169	3230	1510	50878	Ghir_D12G019610.1,Ghir_D06G022740.1,Ghir_D11G030560.1,Ghir_D08G024640.1,Ghir_D01G021590.1,Ghir_D09G000380.1,Ghir_A10G019690.1,Ghir_D05G039670.1,Ghir_D08G026480.1,Ghir_D09G016060.1,Ghir_D07G014160.1,Ghir_D06G018900.1,Ghir_D10G012790.1,Ghir_A09G021070.1,Ghir_D04G011350.1,Ghir_D11G015060.1,Ghir_A01G015850.1,Ghir_D12G017810.1,Ghir_A12G028630.1,Ghir_D09G022520.1,Ghir_A04G005040.1,Ghir_A10G002510.1,Ghi…	4.0918e-12
Cellular component	microbody	GO:0042579	6	6.05294e-13	2.79656	62	747	1510	50878	Ghir_D01G021590.1,Ghir_D02G008470.1,Ghir_A11G000550.1,Ghir_A09G020540.1,Ghir_D07G016650.1,Ghir_D02G023730.1,Ghir_D11G015310.1,Ghir_A01G020070.1,Ghir_D12G022840.1,Ghir_D07G005900.1,Ghir_A02G019300.1,Ghir_A11G025430.1,Ghir_A13G000900.1,Ghir_D09G003620.1,Ghir_D07G002770.1,Ghir_D08G018220.1,Ghir_D11G009140.1,Ghir_A12G010490.1,Ghir_A12G026050.1,Ghir_D10G004200.1,Ghir_A11G029760.1,Ghir_D08G026300.1,Ghi…	4.16688e-12
Cellular component	peroxisome	GO:0005777	7	6.05294e-13	2.79656	62	747	1510	50878	Ghir_D01G021590.1,Ghir_D02G008470.1,Ghir_A11G000550.1,Ghir_A09G020540.1,Ghir_D07G016650.1,Ghir_D02G023730.1,Ghir_D11G015310.1,Ghir_A01G020070.1,Ghir_D12G022840.1,Ghir_D07G005900.1,Ghir_A02G019300.1,Ghir_A11G025430.1,Ghir_A13G000900.1,Ghir_D09G003620.1,Ghir_D07G002770.1,Ghir_D08G018220.1,Ghir_D11G009140.1,Ghir_A12G010490.1,Ghir_A12G026050.1,Ghir_D10G004200.1,Ghir_A11G029760.1,Ghir_D08G026300.1,Ghi…	4.16688e-12
Cellular component	mitochondrial envelope	GO:0005740	5	1.63836e-12	2.48954	73	988	1510	50878	Ghir_D12G019610.1,Ghir_D05G039670.1,Ghir_D07G018500.1,Ghir_D04G011350.1,Ghir_A04G010720.1,Ghir_D08G001040.1,Ghir_D12G008930.1,Ghir_D13G013120.1,Ghir_A02G008420.1,Ghir_A12G008580.1,Ghir_A04G007190.1,Ghir_A03G014430.1,Ghir_D10G007890.1,Ghir_D05G031190.1,Ghir_A03G017150.1,Ghir_A01G012240.1,Ghir_D02G019800.1,Ghir_A11G021080.1,Ghir_D02G006100.1,Ghir_D09G010190.1,Ghir_A05G031360.1,Ghir_D13G014850.1,Ghi…	1.09608e-11
Cellular component	peptidase complex	GO:1905368	4	3.9071e-12	3.83594	37	325	1510	50878	Ghir_D10G027410.1,Ghir_D08G024640.1,Ghir_D02G003760.1,Ghir_D08G016980.1,Ghir_D10G008060.1,Ghir_D03G000820.1,Ghir_D07G024270.1,Ghir_D01G017740.1,Ghir_D11G006490.1,Ghir_A05G039360.1,Ghir_D11G034100.1,Ghir_D09G020730.1,Ghir_D02G023710.1,Ghir_D01G017080.1,Ghir_D09G025150.1,Ghir_D10G005620.1,Ghir_A13G005390.1,Ghir_D08G003780.1,Ghir_D05G026200.1,Ghir_D04G020700.1,Ghir_D13G008140.1,Ghir_A05G015010.1,Ghi…	2.5776e-11
Cellular component	inner mitochondrial membrane protein complex	GO:0098800	4	9.70313e-12	3.50068	40	385	1510	50878	Ghir_D12G019610.1,Ghir_D05G039670.1,Ghir_D07G018500.1,Ghir_A04G010720.1,Ghir_D08G001040.1,Ghir_D13G013120.1,Ghir_A02G008420.1,Ghir_D10G007890.1,Ghir_A03G017150.1,Ghir_A01G012240.1,Ghir_A11G021080.1,Ghir_D02G006100.1,Ghir_D09G010190.1,Ghir_D13G014850.1,Ghir_D13G022650.1,Ghir_D09G001020.1,Ghir_A05G035430.1,Ghir_D02G008770.1,Ghir_D01G012860.1,Ghir_D11G006980.1,Ghir_D08G017070.1,Ghir_D12G003120.1,Ghi…	6.31368e-11
Cellular component	nucleolus	GO:0005730	6	2.33904e-11	2.09882	93	1493	1510	50878	Ghir_D12G019610.1,Ghir_D11G030560.1,Ghir_A10G019690.1,Ghir_D08G026480.1,Ghir_D09G016060.1,Ghir_D07G014160.1,Ghir_D06G018900.1,Ghir_D10G012790.1,Ghir_D04G011350.1,Ghir_A01G015850.1,Ghir_D12G017810.1,Ghir_D09G022520.1,Ghir_A04G005040.1,Ghir_A10G002510.1,Ghir_D04G012490.1,Ghir_D08G001040.1,Ghir_D07G023120.1,Ghir_D03G009660.1,Ghir_D11G035990.1,Ghir_A05G035640.1,Ghir_D13G021570.1,Ghir_D11G005400.1,Ghi…	1.50141e-10
Cellular component	organelle inner membrane	GO:0019866	5	3.05372e-11	2.37094	71	1009	1510	50878	Ghir_D12G019610.1,Ghir_D05G039670.1,Ghir_D07G018500.1,Ghir_A03G003180.1,Ghir_A07G021380.1,Ghir_D02G000370.1,Ghir_A04G010720.1,Ghir_D08G001040.1,Ghir_D13G013120.1,Ghir_A02G008420.1,Ghir_D10G007890.1,Ghir_A03G017150.1,Ghir_D12G011620.1,Ghir_A01G012240.1,Ghir_D02G019800.1,Ghir_A11G021080.1,Ghir_D02G006100.1,Ghir_D09G010190.1,Ghir_A04G011430.1,Ghir_D13G014850.1,Ghir_D13G022650.1,Ghir_A08G003360.1,Ghi…	1.93403e-10
Cellular component	chloroplast thylakoid membrane protein complex	GO:0098807	4	5.29856e-11	10.0365	14	47	1510	50878	Ghir_D05G025270.1,Ghir_A07G017820.1,Ghir_A05G039690.1,Ghir_D01G006310.1,Ghir_D08G014200.1,Ghir_D05G023860.1,Ghir_D11G010890.1,Ghir_A08G013400.1,Ghir_D04G015110.1,Ghir_D05G019010.1,Ghir_D07G020650.1,Ghir_D11G018580.1,Ghir_D06G016790.1,Ghir_A06G016010.1,	3.3116e-10
Cellular component	mitochondrial membrane	GO:0031966	5	9.15699e-11	2.38133	67	948	1510	50878	Ghir_D12G019610.1,Ghir_D05G039670.1,Ghir_D07G018500.1,Ghir_D04G011350.1,Ghir_A04G010720.1,Ghir_D08G001040.1,Ghir_D12G008930.1,Ghir_D13G013120.1,Ghir_A02G008420.1,Ghir_A12G008580.1,Ghir_A04G007190.1,Ghir_D10G007890.1,Ghir_D05G031190.1,Ghir_A03G017150.1,Ghir_A01G012240.1,Ghir_D02G019800.1,Ghir_A11G021080.1,Ghir_D02G006100.1,Ghir_D09G010190.1,Ghir_A05G031360.1,Ghir_D13G014850.1,Ghir_D13G022650.1,Ghi…	5.64879e-10
Cellular component	mitochondrial protein-containing complex	GO:0098798	3	1.60979e-10	2.94987	45	514	1510	50878	Ghir_D12G019610.1,Ghir_D06G022740.1,Ghir_D05G039670.1,Ghir_D07G018500.1,Ghir_A04G010720.1,Ghir_D08G001040.1,Ghir_A06G014380.1,Ghir_D13G013120.1,Ghir_A02G008420.1,Ghir_D10G007890.1,Ghir_A03G017150.1,Ghir_A01G012240.1,Ghir_D02G019800.1,Ghir_A11G021080.1,Ghir_D02G006100.1,Ghir_D09G010190.1,Ghir_D13G014850.1,Ghir_D13G022650.1,Ghir_D09G001020.1,Ghir_A05G035430.1,Ghir_D02G008770.1,Ghir_D01G012860.1,Ghi…	9.80322e-10
Cellular component	catalytic complex	GO:1902494	3	1.20043e-09	1.69514	138	2743	1510	50878	Ghir_A08G003310.1,Ghir_D10G027410.1,Ghir_D01G019920.1,Ghir_D08G024640.1,Ghir_A04G001350.1,Ghir_A11G000550.1,Ghir_D07G018500.1,Ghir_D02G007450.1,Ghir_D02G003760.1,Ghir_D06G012720.1,Ghir_D13G007910.1,Ghir_D08G016980.1,Ghir_D11G001230.1,Ghir_A05G039300.1,Ghir_D08G001040.1,Ghir_D10G008060.1,Ghir_D03G000820.1,Ghir_A02G008420.1,Ghir_D07G024270.1,Ghir_D11G035230.1,Ghir_D12G028480.1,Ghir_D08G005980.1,Ghi…	7.2178e-09
Cellular component	obsolete cell	GO:0005623	0	1.51567e-09	2.45453	55	755	1510	50878	Ghir_D08G026120.1,Ghir_D12G013180.1,Ghir_D10G026710.1,Ghir_D13G015930.1,Ghir_A09G007280.1,Ghir_D04G010040.1,Ghir_A12G021950.1,Ghir_A02G007060.1,Ghir_D12G026150.1,Ghir_A02G012420.1,Ghir_A05G018660.1,Ghir_D05G024480.1,Ghir_D08G026820.1,Ghir_D05G027430.1,Ghir_D09G016940.1,Ghir_D02G006100.1,Ghir_A06G011120.1,Ghir_D13G012420.1,Ghir_A03G013430.1,Ghir_A05G027420.1,Ghir_D04G009840.1,Ghir_D07G018340.1,Ghi…	8.99929e-09
Cellular component	glycine cleavage complex	GO:0005960	5	2.21988e-09	23.5858	7	10	1510	50878	Ghir_A06G009390.1,Ghir_D05G004550.1,Ghir_D03G018410.1,Ghir_A05G004440.1,Ghir_D12G004680.1,Ghir_D11G003000.1,Ghir_D06G009600.1,	1.30178e-08
Cellular component	cell periphery	GO:0071944	3	2.35523e-09	1.26832	470	12486	1510	50878	Ghir_D12G019610.1,Ghir_D01G013500.1,Ghir_D06G000120.1,Ghir_A10G022400.1,Ghir_A12G027160.1,Ghir_D01G021590.1,Ghir_A05G003850.1,Ghir_D11G027490.1,Ghir_Scaffold1228G000020.1,Ghir_A11G000550.1,Ghir_A02G010860.1,Ghir_D09G008280.1,Ghir_D07G018500.1,Ghir_D08G026480.1,Ghir_D06G014880.1,Ghir_D09G016060.1,Ghir_D07G014160.1,Ghir_A07G016110.1,Ghir_D06G018900.1,Ghir_A02G008250.1,Ghir_D10G012790.1,Ghir_D12G007…	1.36431e-08
Cellular component	respiratory chain complex	GO:0098803	4	2.72231e-09	3.85483	27	236	1510	50878	Ghir_D07G018500.1,Ghir_D08G001040.1,Ghir_A02G008420.1,Ghir_D10G007890.1,Ghir_A03G017150.1,Ghir_D02G006100.1,Ghir_D09G010190.1,Ghir_D13G022650.1,Ghir_D09G001020.1,Ghir_A05G035430.1,Ghir_D02G008770.1,Ghir_D11G006980.1,Ghir_D08G017070.1,Ghir_D12G003120.1,Ghir_D10G020950.1,Ghir_D12G006690.1,Ghir_D10G009020.1,Ghir_A02G005770.1,Ghir_A09G005540.1,Ghir_D04G008600.1,Ghir_A09G001040.1,Ghir_D06G001450.1,Ghi…	1.55795e-08
Cellular component	proton-transporting two-sector ATPase complex	GO:0016469	4	2.9507e-09	4.81343	21	147	1510	50878	Ghir_D12G019610.1,Ghir_A04G010720.1,Ghir_D01G003550.1,Ghir_D13G002460.1,Ghir_A12G024380.1,Ghir_D10G000550.1,Ghir_A01G012240.1,Ghir_D11G006570.1,Ghir_D01G012860.1,Ghir_D11G006000.1,Ghir_D08G013010.1,Ghir_D04G012310.1,Ghir_D12G010310.1,Ghir_D06G016790.1,Ghir_D12G024360.1,Ghir_A06G016010.1,Ghir_D01G010490.1,Ghir_D04G007840.1,Ghir_A04G008260.1,Ghir_D08G024130.1,Ghir_D07G003370.1,	1.66855e-08
Cellular component	respirasome	GO:0070469	3	4.32993e-09	3.56616	29	274	1510	50878	Ghir_D07G018500.1,Ghir_D08G001040.1,Ghir_A02G008420.1,Ghir_D10G007890.1,Ghir_A03G017150.1,Ghir_D02G006100.1,Ghir_D09G010190.1,Ghir_D13G022650.1,Ghir_D09G001020.1,Ghir_A05G035430.1,Ghir_D02G008770.1,Ghir_D11G006980.1,Ghir_D08G017070.1,Ghir_D12G003120.1,Ghir_D10G020950.1,Ghir_D12G006690.1,Ghir_D10G009020.1,Ghir_A02G005770.1,Ghir_A09G005540.1,Ghir_D04G008600.1,Ghir_A09G001040.1,Ghir_D06G001450.1,Ghi…	2.41967e-08
Cellular component	mitochondrial respirasome	GO:0005746	4	5.62593e-09	3.72844	27	244	1510	50878	Ghir_D07G018500.1,Ghir_D08G001040.1,Ghir_A02G008420.1,Ghir_D10G007890.1,Ghir_A03G017150.1,Ghir_D02G006100.1,Ghir_D09G010190.1,Ghir_D13G022650.1,Ghir_D09G001020.1,Ghir_A05G035430.1,Ghir_D02G008770.1,Ghir_D11G006980.1,Ghir_D08G017070.1,Ghir_D12G003120.1,Ghir_D10G020950.1,Ghir_D12G006690.1,Ghir_D10G009020.1,Ghir_A02G005770.1,Ghir_A09G005540.1,Ghir_D04G008600.1,Ghir_A09G001040.1,Ghir_D06G001450.1,Ghi…	3.10735e-08
Cellular component	organelle outer membrane	GO:0031968	6	6.68238e-09	3.00244	36	404	1510	50878	Ghir_D04G011350.1,Ghir_D12G008930.1,Ghir_A12G008580.1,Ghir_A04G007190.1,Ghir_D05G031190.1,Ghir_D02G019800.1,Ghir_A05G031360.1,Ghir_A04G011430.1,Ghir_D13G014850.1,Ghir_D08G013830.1,Ghir_D09G001020.1,Ghir_D02G019950.1,Ghir_D12G009610.1,Ghir_D13G005940.1,Ghir_D01G021730.1,Ghir_D12G018000.1,Ghir_D01G011870.1,Ghir_A12G023250.1,Ghir_D11G001570.1,Ghir_A09G002320.1,Ghir_A09G001040.1,Ghir_D07G023260.1,Ghi…	3.64843e-08
Cellular component	outer membrane	GO:0019867	4	6.68238e-09	3.00244	36	404	1510	50878	Ghir_D04G011350.1,Ghir_D12G008930.1,Ghir_A12G008580.1,Ghir_A04G007190.1,Ghir_D05G031190.1,Ghir_D02G019800.1,Ghir_A05G031360.1,Ghir_A04G011430.1,Ghir_D13G014850.1,Ghir_D08G013830.1,Ghir_D09G001020.1,Ghir_D02G019950.1,Ghir_D12G009610.1,Ghir_D13G005940.1,Ghir_D01G021730.1,Ghir_D12G018000.1,Ghir_D01G011870.1,Ghir_A12G023250.1,Ghir_D11G001570.1,Ghir_A09G002320.1,Ghir_A09G001040.1,Ghir_D07G023260.1,Ghi…	3.64843e-08
Cellular component	pore complex	GO:0046930	4	1.06844e-08	6.93701	14	68	1510	50878	Ghir_D12G008930.1,Ghir_A12G008580.1,Ghir_D05G031190.1,Ghir_D02G019800.1,Ghir_A05G031360.1,Ghir_D12G018000.1,Ghir_D11G001570.1,Ghir_A09G002320.1,Ghir_D07G023260.1,Ghir_A05G018200.1,Ghir_A07G023200.1,Ghir_D11G021450.1,Ghir_D09G024120.1,Ghir_D08G009160.1,	5.70236e-08
Cellular component	proteasome core complex	GO:0005839	3	1.58537e-08	6.73881	14	70	1510	50878	Ghir_D10G027410.1,Ghir_D02G003760.1,Ghir_D03G000820.1,Ghir_D07G024270.1,Ghir_D11G006490.1,Ghir_D02G023710.1,Ghir_D01G017080.1,Ghir_D10G005620.1,Ghir_D08G003780.1,Ghir_A05G015010.1,Ghir_D02G008040.1,Ghir_D13G019850.1,Ghir_A01G010230.1,Ghir_D09G011200.1,	8.36721e-08
Cellular component	proteasome accessory complex	GO:0022624	3	2.12007e-08	5.30369	17	108	1510	50878	Ghir_D08G024640.1,Ghir_D08G016980.1,Ghir_D01G017740.1,Ghir_D09G020730.1,Ghir_D05G026200.1,Ghir_D04G020700.1,Ghir_D13G008140.1,Ghir_D04G018050.1,Ghir_D13G012060.1,Ghir_D01G001940.1,Ghir_D05G002170.1,Ghir_D08G024410.1,Ghir_D13G001170.1,Ghir_D08G021050.1,Ghir_A04G009680.1,Ghir_D06G001440.1,Ghir_D10G005520.1,	1.10663e-07
Cellular component	proteasome regulatory particle	GO:0005838	3	2.12007e-08	5.30369	17	108	1510	50878	Ghir_D08G024640.1,Ghir_D08G016980.1,Ghir_D01G017740.1,Ghir_D09G020730.1,Ghir_D05G026200.1,Ghir_D04G020700.1,Ghir_D13G008140.1,Ghir_D04G018050.1,Ghir_D13G012060.1,Ghir_D01G001940.1,Ghir_D05G002170.1,Ghir_D08G024410.1,Ghir_D13G001170.1,Ghir_D08G021050.1,Ghir_A04G009680.1,Ghir_D06G001440.1,Ghir_D10G005520.1,	1.10663e-07
Cellular component	cellular anatomical entity	GO:0110165	2	7.65653e-08	1.01478	1506	50004	1510	50878	Ghir_A01G022190.1,Ghir_A08G017830.1,Ghir_A08G003310.1,Ghir_D10G027410.1,Ghir_D12G019610.1,Ghir_D01G013500.1,Ghir_D08G026120.1,Ghir_D06G022740.1,Ghir_D06G000120.1,Ghir_A02G006080.1,Ghir_D01G019920.1,Ghir_D11G030560.1,Ghir_A04G003640.1,Ghir_A01G021050.1,Ghir_D08G024640.1,Ghir_D07G018620.1,Ghir_D04G016630.1,Ghir_D08G005690.1,Ghir_D07G015180.1,Ghir_D05G025270.1,Ghir_A10G022400.1,Ghir_D12G013180.1,Ghi…	3.91059e-07
Cellular component	plastid ribosome	GO:0009547	8	8.51982e-08	12.8358	8	21	1510	50878	Ghir_A08G001380.1,Ghir_D02G017670.1,Ghir_D07G023880.1,Ghir_D06G001040.1,Ghir_D05G008870.1,Ghir_D08G001410.1,Ghir_D05G013120.1,Ghir_A07G023800.1,	4.30523e-07
Cellular component	chaperone complex	GO:0101031	3	1.25022e-07	7.72155	11	48	1510	50878	Ghir_D09G017970.1,Ghir_D10G011360.1,Ghir_D12G028590.1,Ghir_A05G025880.1,Ghir_D08G011360.1,Ghir_D11G024190.1,Ghir_D11G028170.1,Ghir_A10G014810.1,Ghir_A12G014170.1,Ghir_D05G025110.1,Ghir_D01G016860.1,	6.25109e-07
Cellular component	photosystem I reaction center	GO:0009538	4	1.30384e-07	12.2524	8	22	1510	50878	Ghir_A08G005150.1,Ghir_D07G021960.1,Ghir_A02G003190.1,Ghir_D05G013100.1,Ghir_D07G017690.1,Ghir_A11G014360.1,Ghir_D06G015970.1,Ghir_A06G015110.1,	6.45129e-07
Cellular component	proton-transporting two-sector ATPase complex, catalytic domain	GO:0033178	4	5.00631e-07	6.12619	12	66	1510	50878	Ghir_D12G019610.1,Ghir_A04G010720.1,Ghir_D01G003550.1,Ghir_A12G024380.1,Ghir_D10G000550.1,Ghir_D08G013010.1,Ghir_D06G016790.1,Ghir_D12G024360.1,Ghir_A06G016010.1,Ghir_D01G010490.1,Ghir_D04G007840.1,Ghir_D08G024130.1,	2.45154e-06
Cellular component	plant-type cell wall	GO:0009505	5	5.91601e-07	1.98006	60	1021	1510	50878	Ghir_A07G016110.1,Ghir_D11G035400.1,Ghir_D09G019860.1,Ghir_A05G003480.1,Ghir_A13G024830.1,Ghir_D12G000080.1,Ghir_A10G005260.1,Ghir_A02G008340.1,Ghir_D11G028720.1,Ghir_D02G008020.1,Ghir_D12G013070.1,Ghir_D01G004850.1,Ghir_D04G007820.1,Ghir_A09G000050.1,Ghir_D05G030250.1,Ghir_A03G018910.1,Ghir_A05G027420.1,Ghir_D07G018340.1,Ghir_A08G012830.1,Ghir_D13G022290.1,Ghir_A02G007570.1,Ghir_A12G013670.1,Ghi…	2.86746e-06
Cellular component	mitochondrial outer membrane	GO:0005741	7	7.44881e-07	3.6426	20	185	1510	50878	Ghir_D04G011350.1,Ghir_D12G008930.1,Ghir_A12G008580.1,Ghir_A04G007190.1,Ghir_D05G031190.1,Ghir_D02G019800.1,Ghir_A05G031360.1,Ghir_D09G001020.1,Ghir_D12G009610.1,Ghir_D01G021730.1,Ghir_D12G018000.1,Ghir_A09G002320.1,Ghir_A09G001040.1,Ghir_D07G023260.1,Ghir_A07G023200.1,Ghir_D13G023700.1,Ghir_D11G021450.1,Ghir_A13G020910.1,Ghir_A12G009850.1,Ghir_D08G009160.1,	3.57392e-06
Cellular component	mitochondrial inner membrane	GO:0005743	6	9.70864e-07	2.15752	47	734	1510	50878	Ghir_D12G019610.1,Ghir_D05G039670.1,Ghir_D07G018500.1,Ghir_A04G010720.1,Ghir_D08G001040.1,Ghir_D13G013120.1,Ghir_A02G008420.1,Ghir_D10G007890.1,Ghir_A03G017150.1,Ghir_A01G012240.1,Ghir_D02G019800.1,Ghir_A11G021080.1,Ghir_D02G006100.1,Ghir_D09G010190.1,Ghir_D13G014850.1,Ghir_D13G022650.1,Ghir_A08G003360.1,Ghir_D09G001020.1,Ghir_A05G035430.1,Ghir_A10G006850.1,Ghir_D08G003460.1,Ghir_D02G008770.1,Ghi…	4.6116e-06
Cellular component	chaperonin-containing T-complex	GO:0005832	4	1.08134e-06	9.62687	8	28	1510	50878	Ghir_D09G017970.1,Ghir_D10G011360.1,Ghir_D12G028590.1,Ghir_A05G025880.1,Ghir_D11G024190.1,Ghir_D11G028170.1,Ghir_A10G014810.1,Ghir_D01G016860.1,	5.08552e-06
Cellular component	transporter complex	GO:1990351	3	1.71328e-06	3.12485	23	248	1510	50878	Ghir_D07G018500.1,Ghir_D08G001040.1,Ghir_A02G008420.1,Ghir_A03G017150.1,Ghir_D02G006100.1,Ghir_D09G010190.1,Ghir_D13G022650.1,Ghir_D09G001020.1,Ghir_D02G008770.1,Ghir_D11G006980.1,Ghir_D08G017070.1,Ghir_D12G003120.1,Ghir_D10G020950.1,Ghir_D10G009020.1,Ghir_A02G005770.1,Ghir_A09G005540.1,Ghir_A09G001040.1,Ghir_D13G024790.1,Ghir_D09G010780.1,Ghir_D01G011220.1,Ghir_D08G026520.1,Ghir_D12G026830.1,Ghi…	7.97851e-06
Cellular component	plastid nucleoid	GO:0042646	6	2.11606e-06	4.31975	15	117	1510	50878	Ghir_A08G001380.1,Ghir_A07G010820.1,Ghir_D07G010880.1,Ghir_D06G012950.1,Ghir_D07G023880.1,Ghir_D11G010890.1,Ghir_D13G007040.1,Ghir_D10G013110.1,Ghir_D11G022930.1,Ghir_D08G011360.1,Ghir_A05G013160.1,Ghir_D03G012050.1,Ghir_D13G023570.1,Ghir_D08G001410.1,Ghir_A07G023800.1,	9.75853e-06
Cellular component	transmembrane transporter complex	GO:1902495	4	2.27991e-06	3.16782	22	234	1510	50878	Ghir_D07G018500.1,Ghir_D08G001040.1,Ghir_A02G008420.1,Ghir_A03G017150.1,Ghir_D02G006100.1,Ghir_D09G010190.1,Ghir_D13G022650.1,Ghir_D09G001020.1,Ghir_D02G008770.1,Ghir_D11G006980.1,Ghir_D08G017070.1,Ghir_D12G003120.1,Ghir_D10G020950.1,Ghir_D10G009020.1,Ghir_A02G005770.1,Ghir_A09G005540.1,Ghir_A09G001040.1,Ghir_D09G010780.1,Ghir_D01G011220.1,Ghir_D08G026520.1,Ghir_D12G026830.1,Ghir_D08G005180.1,	1.0413e-05
Cellular component	plastid large ribosomal subunit	GO:0000311	7	2.6902e-06	13.4776	6	15	1510	50878	Ghir_A08G001380.1,Ghir_D02G017670.1,Ghir_D07G023880.1,Ghir_D05G008870.1,Ghir_D08G001410.1,Ghir_A07G023800.1,	1.217e-05
Cellular component	respiratory chain complex I	GO:0045271	6	3.09821e-06	3.76841	17	152	1510	50878	Ghir_D07G018500.1,Ghir_D08G001040.1,Ghir_A02G008420.1,Ghir_A03G017150.1,Ghir_D02G006100.1,Ghir_D09G010190.1,Ghir_D02G008770.1,Ghir_D08G017070.1,Ghir_D12G003120.1,Ghir_D10G020950.1,Ghir_D10G009020.1,Ghir_A02G005770.1,Ghir_A09G005540.1,Ghir_D09G010780.1,Ghir_D01G011220.1,Ghir_D12G026830.1,Ghir_D08G005180.1,	1.38835e-05
Cellular component	NADH dehydrogenase complex	GO:0030964	5	3.09821e-06	3.76841	17	152	1510	50878	Ghir_D07G018500.1,Ghir_D08G001040.1,Ghir_A02G008420.1,Ghir_A03G017150.1,Ghir_D02G006100.1,Ghir_D09G010190.1,Ghir_D02G008770.1,Ghir_D08G017070.1,Ghir_D12G003120.1,Ghir_D10G020950.1,Ghir_D10G009020.1,Ghir_A02G005770.1,Ghir_A09G005540.1,Ghir_D09G010780.1,Ghir_D01G011220.1,Ghir_D12G026830.1,Ghir_D08G005180.1,	1.38835e-05
Cellular component	mitochondrial respiratory chain complex I	GO:0005747	7	3.09821e-06	3.76841	17	152	1510	50878	Ghir_D07G018500.1,Ghir_D08G001040.1,Ghir_A02G008420.1,Ghir_A03G017150.1,Ghir_D02G006100.1,Ghir_D09G010190.1,Ghir_D02G008770.1,Ghir_D08G017070.1,Ghir_D12G003120.1,Ghir_D10G020950.1,Ghir_D10G009020.1,Ghir_A02G005770.1,Ghir_A09G005540.1,Ghir_D09G010780.1,Ghir_D01G011220.1,Ghir_D12G026830.1,Ghir_D08G005180.1,	1.38835e-05
Cellular component	endoplasmic reticulum lumen	GO:0005788	6	3.3372e-06	4.76111	13	92	1510	50878	Ghir_D11G015060.1,Ghir_D03G009660.1,Ghir_A01G009870.1,Ghir_D11G002010.1,Ghir_D02G001380.1,Ghir_D05G027430.1,Ghir_D07G021530.1,Ghir_A05G027420.1,Ghir_D07G018340.1,Ghir_A05G024100.1,Ghir_D01G019830.1,Ghir_D05G003030.1,Ghir_D11G001970.1,	1.45428e-05
Cellular component	chloroplast nucleoid	GO:0042644	7	3.59677e-06	4.40857	14	107	1510	50878	Ghir_A08G001380.1,Ghir_A07G010820.1,Ghir_D07G010880.1,Ghir_D06G012950.1,Ghir_D07G023880.1,Ghir_D11G010890.1,Ghir_D13G007040.1,Ghir_D10G013110.1,Ghir_D11G022930.1,Ghir_D08G011360.1,Ghir_D03G012050.1,Ghir_D13G023570.1,Ghir_D08G001410.1,Ghir_A07G023800.1,	1.55315e-05
Cellular component	membrane	GO:0016020	3	3.83923e-06	1.1165	825	24897	1510	50878	Ghir_A01G022190.1,Ghir_D12G019610.1,Ghir_D01G013500.1,Ghir_D06G022740.1,Ghir_D06G000120.1,Ghir_A02G006080.1,Ghir_D01G019920.1,Ghir_D11G030560.1,Ghir_A04G003640.1,Ghir_D04G016630.1,Ghir_D07G015180.1,Ghir_D05G025270.1,Ghir_A10G022400.1,Ghir_D12G013180.1,Ghir_A12G027160.1,Ghir_D01G021590.1,Ghir_D11G001790.1,Ghir_A05G003850.1,Ghir_D05G025520.1,Ghir_D11G027490.1,Ghir_Scaffold1228G000020.1,Ghir_A04G001…	1.64291e-05
Cellular component	plastid inner membrane	GO:0009528	6	3.84656e-06	2.89841	24	279	1510	50878	Ghir_A03G003180.1,Ghir_A07G021380.1,Ghir_D02G000370.1,Ghir_D12G011620.1,Ghir_A04G011430.1,Ghir_D11G013330.1,Ghir_D13G004320.1,Ghir_D07G005340.1,Ghir_A04G009590.1,Ghir_D10G013110.1,Ghir_D11G001570.1,Ghir_D03G010300.1,Ghir_A03G006680.1,Ghir_D04G015800.1,Ghir_A07G021390.1,Ghir_D02G023270.1,Ghir_D07G010040.1,Ghir_D04G004920.1,Ghir_D07G021550.1,Ghir_D09G011810.1,Ghir_A11G033050.1,Ghir_A07G008540.1,Ghi…	1.63135e-05
Cellular component	tricarboxylic acid cycle enzyme complex	GO:0045239	3	5.39162e-06	7.92801	8	34	1510	50878	Ghir_A04G001350.1,Ghir_D04G006600.1,Ghir_A07G016090.1,Ghir_D07G013590.1,Ghir_A13G006080.1,Ghir_D06G016950.1,Ghir_D07G016380.1,Ghir_D08G003000.1,	2.26639e-05
Cellular component	nucleoid	GO:0009295	3	7.19704e-06	3.91791	15	129	1510	50878	Ghir_A08G001380.1,Ghir_A07G010820.1,Ghir_D07G010880.1,Ghir_D06G012950.1,Ghir_D07G023880.1,Ghir_D11G010890.1,Ghir_D13G007040.1,Ghir_D10G013110.1,Ghir_D11G022930.1,Ghir_D08G011360.1,Ghir_A05G013160.1,Ghir_D03G012050.1,Ghir_D13G023570.1,Ghir_D08G001410.1,Ghir_A07G023800.1,	2.99877e-05
Cellular component	proteasome core complex, alpha-subunit complex	GO:0019773	3	8.52466e-06	7.48756	8	36	1510	50878	Ghir_D10G027410.1,Ghir_D03G000820.1,Ghir_D11G006490.1,Ghir_D02G023710.1,Ghir_D10G005620.1,Ghir_A05G015010.1,Ghir_A01G010230.1,Ghir_D09G011200.1,	3.52106e-05
Cellular component	chloroplast membrane	GO:0031969	6	9.66309e-06	1.96276	48	824	1510	50878	Ghir_A03G003180.1,Ghir_D01G009850.1,Ghir_A07G021380.1,Ghir_D02G000370.1,Ghir_D03G010320.1,Ghir_A05G018220.1,Ghir_D10G003270.1,Ghir_D12G011620.1,Ghir_A11G017280.1,Ghir_A04G011430.1,Ghir_D07G005300.1,Ghir_D13G014850.1,Ghir_D08G013830.1,Ghir_D11G013330.1,Ghir_D13G004320.1,Ghir_D02G019950.1,Ghir_A07G003050.1,Ghir_D13G005940.1,Ghir_D07G005340.1,Ghir_A04G011260.1,Ghir_A04G009590.1,Ghir_D07G017690.1,Ghi…	3.95687e-05
Cellular component	endopeptidase Clp complex	GO:0009368	3	2.23658e-05	7.86194	7	30	1510	50878	Ghir_D07G008400.1,Ghir_D12G023530.1,Ghir_D08G016370.1,Ghir_D07G013910.1,Ghir_A12G022650.1,Ghir_A11G032120.1,Ghir_D04G017230.1,	9.08013e-05
Cellular component	chloroplast inner membrane	GO:0009706	7	2.35636e-05	2.73531	22	271	1510	50878	Ghir_A03G003180.1,Ghir_A07G021380.1,Ghir_D02G000370.1,Ghir_D12G011620.1,Ghir_D11G013330.1,Ghir_D13G004320.1,Ghir_D07G005340.1,Ghir_A04G009590.1,Ghir_D10G013110.1,Ghir_D11G001570.1,Ghir_D03G010300.1,Ghir_A03G006680.1,Ghir_A07G021390.1,Ghir_D02G023270.1,Ghir_D07G010040.1,Ghir_D04G004920.1,Ghir_D07G021550.1,Ghir_D09G011810.1,Ghir_A11G033050.1,Ghir_A07G008540.1,Ghir_A07G007850.1,Ghir_D01G019540.1,	9.48536e-05
Cellular component	proton-transporting ATP synthase complex	GO:0045259	5	3.56317e-05	4.88319	10	69	1510	50878	Ghir_D12G019610.1,Ghir_A04G010720.1,Ghir_D01G003550.1,Ghir_A01G012240.1,Ghir_D01G012860.1,Ghir_D11G006000.1,Ghir_D12G010310.1,Ghir_D06G016790.1,Ghir_A06G016010.1,Ghir_D07G003370.1,	0.000142227
Cellular component	extrinsic component of membrane	GO:0019898	3	4.85681e-05	2.84527	19	225	1510	50878	Ghir_D01G019920.1,Ghir_D02G007450.1,Ghir_D13G007910.1,Ghir_A05G039300.1,Ghir_D08G005980.1,Ghir_D04G006550.1,Ghir_A05G017330.1,Ghir_D04G003790.1,Ghir_D06G013530.1,Ghir_D01G010350.1,Ghir_A10G015420.1,Ghir_A13G018870.1,Ghir_A10G001230.1,Ghir_D10G002030.1,Ghir_D05G030680.1,Ghir_A06G012950.1,Ghir_A04G009880.1,Ghir_D13G015520.1,Ghir_D05G019650.1,	0.000192249
Cellular component	proteasome regulatory particle, lid subcomplex	GO:0008541	3	6.49011e-05	6.73881	7	35	1510	50878	Ghir_D08G024640.1,Ghir_D08G016980.1,Ghir_D01G017740.1,Ghir_D04G020700.1,Ghir_D13G008140.1,Ghir_D08G024410.1,Ghir_D06G001440.1,	0.000254777
Cellular component	thylakoid light-harvesting complex	GO:0009503	5	0.000105056	9.91001	5	17	1510	50878	Ghir_D05G025270.1,Ghir_A07G017820.1,Ghir_D01G006310.1,Ghir_D05G023860.1,Ghir_D07G020650.1,	0.000405705
Cellular component	PSII associated light-harvesting complex II	GO:0009517	6	0.000105056	9.91001	5	17	1510	50878	Ghir_D05G025270.1,Ghir_A07G017820.1,Ghir_D01G006310.1,Ghir_D05G023860.1,Ghir_D07G020650.1,	0.000405705
Cellular component	light-harvesting complex	GO:0030076	3	0.000105056	9.91001	5	17	1510	50878	Ghir_D05G025270.1,Ghir_A07G017820.1,Ghir_D01G006310.1,Ghir_D05G023860.1,Ghir_D07G020650.1,	0.000405705
Cellular component	organellar ribosome	GO:0000313	7	0.000121164	3.90142	11	95	1510	50878	Ghir_D06G022740.1,Ghir_A08G001380.1,Ghir_A06G014380.1,Ghir_D02G017670.1,Ghir_D07G023880.1,Ghir_D06G001040.1,Ghir_D05G008870.1,Ghir_D05G016410.1,Ghir_D08G001410.1,Ghir_D05G013120.1,Ghir_A07G023800.1,	0.00045677
Cellular component	proteasome regulatory particle, base subcomplex	GO:0008540	3	0.000199466	4.39487	9	69	1510	50878	Ghir_D09G020730.1,Ghir_D05G026200.1,Ghir_D04G018050.1,Ghir_D13G012060.1,Ghir_D01G001940.1,Ghir_D05G002170.1,Ghir_D13G001170.1,Ghir_D08G021050.1,Ghir_D10G005520.1,	0.000746035
Cellular component	lytic vacuole	GO:0000323	7	0.000229331	2.79329	16	193	1510	50878	Ghir_A01G010900.1,Ghir_D08G003010.1,Ghir_A10G000740.1,Ghir_D11G020850.1,Ghir_A05G027420.1,Ghir_A05G021080.1,Ghir_D06G017020.1,Ghir_A06G009480.1,Ghir_A05G024100.1,Ghir_D01G019830.1,Ghir_D01G007630.1,Ghir_D02G009890.1,Ghir_D13G003160.1,Ghir_A11G005320.1,Ghir_A08G002930.1,Ghir_D06G009800.1,	0.000844435
Cellular component	intrinsic component of plastid outer membrane	GO:0031354	6	0.00023675	4.81343	8	56	1510	50878	Ghir_D02G019950.1,Ghir_D13G005940.1,Ghir_D11G001570.1,Ghir_A05G018200.1,Ghir_A13G006350.1,Ghir_D13G024700.1,Ghir_A03G018590.1,Ghir_D09G024120.1,	0.00086505
Cellular component	integral component of plastid outer membrane	GO:0031355	7	0.00023675	4.81343	8	56	1510	50878	Ghir_D02G019950.1,Ghir_D13G005940.1,Ghir_D11G001570.1,Ghir_A05G018200.1,Ghir_A13G006350.1,Ghir_D13G024700.1,Ghir_A03G018590.1,Ghir_D09G024120.1,	0.00086505
Cellular component	intrinsic component of chloroplast outer membrane	GO:0031358	7	0.00023675	4.81343	8	56	1510	50878	Ghir_D02G019950.1,Ghir_D13G005940.1,Ghir_D11G001570.1,Ghir_A05G018200.1,Ghir_A13G006350.1,Ghir_D13G024700.1,Ghir_A03G018590.1,Ghir_D09G024120.1,	0.00086505
Cellular component	integral component of chloroplast outer membrane	GO:0031359	8	0.00023675	4.81343	8	56	1510	50878	Ghir_D02G019950.1,Ghir_D13G005940.1,Ghir_D11G001570.1,Ghir_A05G018200.1,Ghir_A13G006350.1,Ghir_D13G024700.1,Ghir_A03G018590.1,Ghir_D09G024120.1,	0.00086505
Cellular component	chloroplast stromal thylakoid	GO:0009533	7	0.000244402	8.42351	5	20	1510	50878	Ghir_D08G026820.1,Ghir_D02G019510.1,Ghir_A08G025950.1,Ghir_A01G002280.1,Ghir_D01G002190.1,	0.00086635
Cellular component	glyoxysome	GO:0009514	8	0.000303202	4.64745	8	58	1510	50878	Ghir_D02G023730.1,Ghir_D07G005900.1,Ghir_A02G019300.1,Ghir_D09G006740.1,Ghir_D05G018340.1,Ghir_A10G012340.1,Ghir_A11G014430.1,Ghir_D03G000260.1,	0.00106682
Cellular component	proteasome core complex, beta-subunit complex	GO:0019774	3	0.000316145	6.31763	6	32	1510	50878	Ghir_D02G003760.1,Ghir_D07G024270.1,Ghir_D01G017080.1,Ghir_D08G003780.1,Ghir_D02G008040.1,Ghir_D13G019850.1,	0.00109612
Cellular component	intrinsic component of plastid membrane	GO:0031350	5	0.000537692	4.27861	8	63	1510	50878	Ghir_D02G019950.1,Ghir_D13G005940.1,Ghir_D11G001570.1,Ghir_A05G018200.1,Ghir_A13G006350.1,Ghir_D13G024700.1,Ghir_A03G018590.1,Ghir_D09G024120.1,	0.00179862
Cellular component	integral component of plastid membrane	GO:0031351	6	0.000537692	4.27861	8	63	1510	50878	Ghir_D02G019950.1,Ghir_D13G005940.1,Ghir_D11G001570.1,Ghir_A05G018200.1,Ghir_A13G006350.1,Ghir_D13G024700.1,Ghir_A03G018590.1,Ghir_D09G024120.1,	0.00179862
Cellular component	mitochondrial proton-transporting ATP synthase complex	GO:0005753	6	0.000537692	4.27861	8	63	1510	50878	Ghir_D12G019610.1,Ghir_A04G010720.1,Ghir_A01G012240.1,Ghir_D01G012860.1,Ghir_D11G006000.1,Ghir_D12G010310.1,Ghir_D06G016790.1,Ghir_A06G016010.1,	0.00179862
Cellular component	cytoplasmic chromosome	GO:0000229	7	0.000614209	5.61567	6	36	1510	50878	Ghir_A07G010820.1,Ghir_D07G010880.1,Ghir_D06G012950.1,Ghir_D11G010890.1,Ghir_D13G007040.1,Ghir_D10G013110.1,	0.00201206
Cellular component	plastid chromosome	GO:0009508	8	0.000614209	5.61567	6	36	1510	50878	Ghir_A07G010820.1,Ghir_D07G010880.1,Ghir_D06G012950.1,Ghir_D11G010890.1,Ghir_D13G007040.1,Ghir_D10G013110.1,	0.00201206
Cellular component	oligosaccharyltransferase complex	GO:0008250	5	0.000714825	5.4639	6	37	1510	50878	Ghir_A02G009850.1,Ghir_D05G030250.1,Ghir_D13G004820.1,Ghir_A07G016000.1,Ghir_D06G016550.1,Ghir_D04G017110.1,	0.00230981
Cellular component	translation preinitiation complex	GO:0070993	4	0.000900996	3.964	8	68	1510	50878	Ghir_Scaffold2195G000010.1,Ghir_D09G019660.1,Ghir_A05G039360.1,Ghir_D11G034100.1,Ghir_A11G029060.1,Ghir_A05G003750.1,Ghir_D10G018600.1,Ghir_D08G021450.1,	0.00289171
Cellular component	eukaryotic 48S preinitiation complex	GO:0033290	5	0.000900996	3.964	8	68	1510	50878	Ghir_Scaffold2195G000010.1,Ghir_D09G019660.1,Ghir_A05G039360.1,Ghir_D11G034100.1,Ghir_A11G029060.1,Ghir_A05G003750.1,Ghir_D10G018600.1,Ghir_D08G021450.1,	0.00289171
Cellular component	chloroplastic endopeptidase Clp complex	GO:0009840	4	0.0010711	6.23964	5	27	1510	50878	Ghir_D07G008400.1,Ghir_D12G023530.1,Ghir_D08G016370.1,Ghir_D07G013910.1,Ghir_D04G017230.1,	0.00334719
Cellular component	plasma membrane	GO:0005886	4	0.00130455	1.15522	354	10325	1510	50878	Ghir_D01G013500.1,Ghir_D06G000120.1,Ghir_A10G022400.1,Ghir_A12G027160.1,Ghir_D01G021590.1,Ghir_A05G003850.1,Ghir_D11G027490.1,Ghir_Scaffold1228G000020.1,Ghir_A11G000550.1,Ghir_A02G010860.1,Ghir_D09G008280.1,Ghir_D07G018500.1,Ghir_D08G026480.1,Ghir_D09G016060.1,Ghir_D06G018900.1,Ghir_D10G012790.1,Ghir_D04G011350.1,Ghir_A03G019310.1,Ghir_A12G006050.1,Ghir_A05G010200.1,Ghir_A07G021380.1,Ghir_D01G019…	0.00405008
Cellular component	proton-transporting V-type ATPase complex	GO:0033176	5	0.00131485	3.74378	8	72	1510	50878	Ghir_D13G002460.1,Ghir_D10G000550.1,Ghir_D11G006570.1,Ghir_D04G012310.1,Ghir_D01G010490.1,Ghir_D04G007840.1,Ghir_A04G008260.1,Ghir_D08G024130.1,	0.00405555
Cellular component	vacuolar proton-transporting V-type ATPase complex	GO:0016471	6	0.0017566	5.61567	5	30	1510	50878	Ghir_D13G002460.1,Ghir_D04G012310.1,Ghir_D04G007840.1,Ghir_A04G008260.1,Ghir_D08G024130.1,	0.00528091
Cellular component	nuclear lumen	GO:0031981	6	0.0023207	1.32085	106	2704	1510	50878	Ghir_D12G019610.1,Ghir_D11G030560.1,Ghir_D08G024640.1,Ghir_A10G019690.1,Ghir_D08G026480.1,Ghir_D09G016060.1,Ghir_D07G014160.1,Ghir_D06G018900.1,Ghir_D10G012790.1,Ghir_D04G011350.1,Ghir_A01G015850.1,Ghir_D12G017810.1,Ghir_D09G022520.1,Ghir_A04G005040.1,Ghir_A10G002510.1,Ghir_D04G012490.1,Ghir_D08G001040.1,Ghir_D12G026150.1,Ghir_D07G023120.1,Ghir_D03G009660.1,Ghir_D11G035990.1,Ghir_A05G035640.1,Ghi…	0.00688957
Cellular component	organellar large ribosomal subunit	GO:0000315	6	0.00260027	3.74378	7	63	1510	50878	Ghir_A08G001380.1,Ghir_A06G014380.1,Ghir_D02G017670.1,Ghir_D07G023880.1,Ghir_D05G008870.1,Ghir_D08G001410.1,Ghir_A07G023800.1,	0.00753127
Cellular component	eukaryotic translation initiation factor 3 complex	GO:0005852	3	0.00284608	3.68529	7	64	1510	50878	Ghir_Scaffold2195G000010.1,Ghir_A05G039360.1,Ghir_D11G034100.1,Ghir_A11G029060.1,Ghir_A05G003750.1,Ghir_D10G018600.1,Ghir_D08G021450.1,	0.00819326
Cellular component	eukaryotic 43S preinitiation complex	GO:0016282	5	0.00284608	3.68529	7	64	1510	50878	Ghir_Scaffold2195G000010.1,Ghir_A05G039360.1,Ghir_D11G034100.1,Ghir_A11G029060.1,Ghir_A05G003750.1,Ghir_D10G018600.1,Ghir_D08G021450.1,	0.00819326
Cellular component	proton-transporting ATP synthase complex, catalytic core F(1)	GO:0045261	5	0.00311027	4.95501	5	34	1510	50878	Ghir_D12G019610.1,Ghir_A04G010720.1,Ghir_D01G003550.1,Ghir_D06G016790.1,Ghir_A06G016010.1,	0.00884656
Cellular component	plastid outer membrane	GO:0009527	7	0.00524258	2.19403	14	215	1510	50878	Ghir_A04G011430.1,Ghir_D13G014850.1,Ghir_D08G013830.1,Ghir_D02G019950.1,Ghir_D13G005940.1,Ghir_A12G023250.1,Ghir_D11G001570.1,Ghir_A05G018200.1,Ghir_D04G015800.1,Ghir_A13G006350.1,Ghir_D13G024700.1,Ghir_A03G011910.1,Ghir_A03G018590.1,Ghir_D09G024120.1,	0.0142299
Cellular component	chloroplast outer membrane	GO:0009707	8	0.00524258	2.19403	14	215	1510	50878	Ghir_A04G011430.1,Ghir_D13G014850.1,Ghir_D08G013830.1,Ghir_D02G019950.1,Ghir_D13G005940.1,Ghir_A12G023250.1,Ghir_D11G001570.1,Ghir_A05G018200.1,Ghir_D04G015800.1,Ghir_A13G006350.1,Ghir_D13G024700.1,Ghir_A03G011910.1,Ghir_A03G018590.1,Ghir_D09G024120.1,	0.0142299
Cellular component	cytochrome complex	GO:0070069	3	0.0063936	3.18727	7	74	1510	50878	Ghir_A03G017800.1,Ghir_D10G007890.1,Ghir_D13G022650.1,Ghir_D09G001020.1,Ghir_D11G006980.1,Ghir_A09G001040.1,Ghir_D08G026520.1,	0.0169662
Cellular component	perinuclear region of cytoplasm	GO:0048471	3	0.00650269	2.89841	8	93	1510	50878	Ghir_A09G020540.1,Ghir_A03G012060.1,Ghir_D13G014300.1,Ghir_D08G018220.1,Ghir_A08G014770.1,Ghir_A08G017370.1,Ghir_D08G003190.1,Ghir_A08G003090.1,	0.0171599
Cellular component	storage vacuole	GO:0000322	7	0.00848195	3.02382	7	78	1510	50878	Ghir_A05G027420.1,Ghir_D08G005210.1,Ghir_D10G016740.1,Ghir_A06G009480.1,Ghir_A05G024100.1,Ghir_D01G019830.1,Ghir_D06G009800.1,	0.0218963
Cellular component	protein storage vacuole	GO:0000326	8	0.00848195	3.02382	7	78	1510	50878	Ghir_A05G027420.1,Ghir_D08G005210.1,Ghir_D10G016740.1,Ghir_A06G009480.1,Ghir_A05G024100.1,Ghir_D01G019830.1,Ghir_D06G009800.1,	0.0218963
Cellular component	vesicle coat	GO:0030120	5	0.015846	2.11791	11	175	1510	50878	Ghir_D11G030560.1,Ghir_A01G013270.1,Ghir_D05G006650.1,Ghir_A06G004720.1,Ghir_D06G022310.1,Ghir_D05G011230.1,Ghir_D02G023140.1,Ghir_D08G006170.1,Ghir_A10G002050.1,Ghir_D11G029590.1,Ghir_D04G007350.1,	0.0398245
Cellular component	lysosome	GO:0005764	8	0.015846	2.11791	11	175	1510	50878	Ghir_A01G010900.1,Ghir_D08G003010.1,Ghir_A10G000740.1,Ghir_D11G020850.1,Ghir_A05G021080.1,Ghir_D06G017020.1,Ghir_D01G007630.1,Ghir_D02G009890.1,Ghir_D13G003160.1,Ghir_A11G005320.1,Ghir_A08G002930.1,	0.0398245
Cellular component	respiratory chain complex III	GO:0045275	5	0.0187835	3.23981	5	52	1510	50878	Ghir_D13G022650.1,Ghir_D09G001020.1,Ghir_D11G006980.1,Ghir_A09G001040.1,Ghir_D08G026520.1,	0.046713
Cellular component	mitochondrial respiratory chain complex III	GO:0005750	6	0.0187835	3.23981	5	52	1510	50878	Ghir_D13G022650.1,Ghir_D09G001020.1,Ghir_D11G006980.1,Ghir_A09G001040.1,Ghir_D08G026520.1,	0.046713
Cellular component	coated vesicle membrane	GO:0030662	7	0.0197525	1.86449	14	253	1510	50878	Ghir_D11G030560.1,Ghir_A01G013270.1,Ghir_D05G006650.1,Ghir_A06G004720.1,Ghir_D10G006220.1,Ghir_D03G016340.1,Ghir_D06G022310.1,Ghir_D05G011230.1,Ghir_D02G023140.1,Ghir_D08G006170.1,Ghir_A10G002050.1,Ghir_D11G029590.1,Ghir_D07G022400.1,Ghir_D04G007350.1,	0.0486137
Cellular component	endoplasmic reticulum protein-containing complex	GO:0140534	3	0.0342678	1.8213	12	222	1510	50878	Ghir_D10G008060.1,Ghir_D03G009660.1,Ghir_D11G002010.1,Ghir_A02G009850.1,Ghir_D09G015110.1,Ghir_D05G030250.1,Ghir_D05G038950.1,Ghir_D13G004820.1,Ghir_A07G016000.1,Ghir_D06G016550.1,Ghir_D04G017110.1,Ghir_D11G001970.1,	0.079401
Cellular component	COPI vesicle coat	GO:0030126	6	0.0437656	2.59185	5	65	1510	50878	Ghir_A01G013270.1,Ghir_D05G006650.1,Ghir_D06G022310.1,Ghir_D05G011230.1,Ghir_D02G023140.1,	0.0999456
Cellular component	COPI-coated vesicle membrane	GO:0030663	8	0.0437656	2.59185	5	65	1510	50878	Ghir_A01G013270.1,Ghir_D05G006650.1,Ghir_D06G022310.1,Ghir_D05G011230.1,Ghir_D02G023140.1,	0.0999456
Cellular component	coated membrane	GO:0048475	4	0.0453599	1.7428	12	232	1510	50878	Ghir_D11G030560.1,Ghir_A01G013270.1,Ghir_D05G006650.1,Ghir_A06G004720.1,Ghir_D03G016340.1,Ghir_D06G022310.1,Ghir_D05G011230.1,Ghir_D02G023140.1,Ghir_D08G006170.1,Ghir_A10G002050.1,Ghir_D11G029590.1,Ghir_D04G007350.1,	0.1026
Cellular component	membrane coat	GO:0030117	4	0.0453599	1.7428	12	232	1510	50878	Ghir_D11G030560.1,Ghir_A01G013270.1,Ghir_D05G006650.1,Ghir_A06G004720.1,Ghir_D03G016340.1,Ghir_D06G022310.1,Ghir_D05G011230.1,Ghir_D02G023140.1,Ghir_D08G006170.1,Ghir_A10G002050.1,Ghir_D11G029590.1,Ghir_D04G007350.1,	0.1026
Cellular component	plant-type vacuole	GO:0000325	7	0.0466641	1.43746	25	586	1510	50878	Ghir_A12G021950.1,Ghir_D13G002460.1,Ghir_A12G024380.1,Ghir_D10G000550.1,Ghir_D11G006570.1,Ghir_A05G027420.1,Ghir_D05G001590.1,Ghir_D08G005210.1,Ghir_D10G016740.1,Ghir_D10G015360.1,Ghir_A06G009480.1,Ghir_A11G031350.1,Ghir_A05G024100.1,Ghir_D08G013010.1,Ghir_A09G009440.1,Ghir_D04G012310.1,Ghir_A10G004690.1,Ghir_D12G024360.1,Ghir_D01G019830.1,Ghir_D04G007840.1,Ghir_D11G031650.1,Ghir_A04G008260.1,Ghi…	0.104554
Cellular component	COPI-coated vesicle	GO:0030137	9	0.0488025	2.51448	5	67	1510	50878	Ghir_A01G013270.1,Ghir_D05G006650.1,Ghir_D06G022310.1,Ghir_D05G011230.1,Ghir_D02G023140.1,	0.108323
Biological process	cellular detoxification	GO:1990748	3	0	4.22464	56	491	1486	55043	Ghir_D01G021590.1,Ghir_D01G019800.1,Ghir_D13G016750.1,Ghir_D07G016650.1,Ghir_D02G023730.1,Ghir_D12G024110.1,Ghir_D07G003760.1,Ghir_A01G020070.1,Ghir_A02G019300.1,Ghir_A02G012420.1,Ghir_A11G025430.1,Ghir_A05G023210.1,Ghir_D08G026820.1,Ghir_D05G023090.1,Ghir_A11G021450.1,Ghir_D05G023980.1,Ghir_D08G019910.1,Ghir_D04G009840.1,Ghir_A06G004760.1,Ghir_A09G003020.1,Ghir_D09G014420.1,Ghir_D08G021350.1,Ghi…	0
Biological process	cellular respiration	GO:0045333	6	0	5.0711	46	336	1486	55043	Ghir_A04G001350.1,Ghir_D07G018500.1,Ghir_A12G006050.1,Ghir_A04G010720.1,Ghir_D07G005900.1,Ghir_A11G017910.1,Ghir_A02G004040.1,Ghir_D02G004380.1,Ghir_D10G007890.1,Ghir_D09G015230.1,Ghir_D04G006600.1,Ghir_A07G016090.1,Ghir_D13G016400.1,Ghir_D11G017950.1,Ghir_D13G022650.1,Ghir_D09G001020.1,Ghir_A05G035430.1,Ghir_D01G009240.1,Ghir_A04G003900.1,Ghir_D11G006980.1,Ghir_D05G016340.1,Ghir_D04G000670.1,Ghi…	0
Biological process	detoxification	GO:0098754	2	0	4.35777	70	595	1486	55043	Ghir_D01G021590.1,Ghir_D01G019800.1,Ghir_D13G016750.1,Ghir_D07G016650.1,Ghir_D02G023730.1,Ghir_D12G024110.1,Ghir_D07G003760.1,Ghir_A01G020070.1,Ghir_D09G016460.1,Ghir_D04G014740.1,Ghir_A02G019300.1,Ghir_A02G012420.1,Ghir_D05G034240.1,Ghir_A04G010520.1,Ghir_A11G025430.1,Ghir_D11G024660.1,Ghir_A05G023210.1,Ghir_D08G026820.1,Ghir_D05G023090.1,Ghir_A11G021450.1,Ghir_D05G023980.1,Ghir_D08G019910.1,Ghi…	0
Biological process	cellular amino acid biosynthetic process	GO:0008652	8	0	4.01081	68	628	1486	55043	Ghir_D07G018620.1,Ghir_D10G013940.1,Ghir_D09G009430.1,Ghir_D06G014880.1,Ghir_D13G002750.1,Ghir_A05G019650.1,Ghir_D13G002870.1,Ghir_D07G019150.1,Ghir_D05G019660.1,Ghir_A01G019690.1,Ghir_A02G008420.1,Ghir_A07G018790.1,Ghir_D09G020030.1,Ghir_A02G002720.1,Ghir_D09G021650.1,Ghir_D02G003060.1,Ghir_D10G022890.1,Ghir_A11G022220.1,Ghir_D01G020150.1,Ghir_D02G008770.1,Ghir_D11G022190.1,Ghir_D01G021160.1,Ghi…	0
Biological process	cellular oxidant detoxification	GO:0098869	4	0	4.26136	52	452	1486	55043	Ghir_D01G021590.1,Ghir_D13G016750.1,Ghir_D02G023730.1,Ghir_D12G024110.1,Ghir_D07G003760.1,Ghir_A01G020070.1,Ghir_A02G019300.1,Ghir_A02G012420.1,Ghir_A11G025430.1,Ghir_A05G023210.1,Ghir_D08G026820.1,Ghir_D05G023090.1,Ghir_A11G021450.1,Ghir_D05G023980.1,Ghir_D08G019910.1,Ghir_D04G009840.1,Ghir_A06G004760.1,Ghir_A09G003020.1,Ghir_D09G014420.1,Ghir_D08G021350.1,Ghir_A08G025950.1,Ghir_D13G022290.1,Ghi…	0
Biological process	catabolic process	GO:0009056	3	0	2.0816	292	5196	1486	55043	Ghir_A08G003310.1,Ghir_D10G027410.1,Ghir_D11G030560.1,Ghir_D08G024640.1,Ghir_A10G022400.1,Ghir_D01G021590.1,Ghir_A05G003850.1,Ghir_D02G008470.1,Ghir_A04G001350.1,Ghir_A01G010900.1,Ghir_D09G020150.1,Ghir_D09G009430.1,Ghir_D02G010390.1,Ghir_D04G011350.1,Ghir_D01G019800.1,Ghir_D02G003760.1,Ghir_D13G007020.1,Ghir_D11G035400.1,Ghir_D13G016750.1,Ghir_D07G016650.1,Ghir_D09G001040.1,Ghir_D01G021790.1,Ghi…	0
Biological process	aerobic respiration	GO:0009060	7	0	5.57474	45	299	1486	55043	Ghir_A04G001350.1,Ghir_D07G018500.1,Ghir_A12G006050.1,Ghir_A04G010720.1,Ghir_D07G005900.1,Ghir_A11G017910.1,Ghir_A02G004040.1,Ghir_D02G004380.1,Ghir_D10G007890.1,Ghir_D09G015230.1,Ghir_D04G006600.1,Ghir_A07G016090.1,Ghir_D13G016400.1,Ghir_D11G017950.1,Ghir_D13G022650.1,Ghir_D09G001020.1,Ghir_A05G035430.1,Ghir_D01G009240.1,Ghir_A04G003900.1,Ghir_D11G006980.1,Ghir_D05G016340.1,Ghir_D04G000670.1,Ghi…	0
Biological process	nucleoside diphosphate metabolic process	GO:0009132	8	0	7.61318	52	253	1486	55043	Ghir_A10G022400.1,Ghir_D09G025180.1,Ghir_D02G010390.1,Ghir_D04G011350.1,Ghir_D13G007020.1,Ghir_D01G021790.1,Ghir_A04G013420.1,Ghir_A12G006300.1,Ghir_D01G011370.1,Ghir_D10G024570.1,Ghir_A05G033850.1,Ghir_D09G003620.1,Ghir_A04G007190.1,Ghir_A03G014430.1,Ghir_D11G010810.1,Ghir_D03G011050.1,Ghir_D02G019870.1,Ghir_A12G010490.1,Ghir_A13G013570.1,Ghir_D02G011180.1,Ghir_D04G008460.1,Ghir_D01G009240.1,Ghi…	0
Biological process	purine nucleoside diphosphate metabolic process	GO:0009135	9	0	7.70323	47	226	1486	55043	Ghir_A10G022400.1,Ghir_D02G010390.1,Ghir_D04G011350.1,Ghir_D13G007020.1,Ghir_D01G021790.1,Ghir_A04G013420.1,Ghir_A12G006300.1,Ghir_D01G011370.1,Ghir_D10G024570.1,Ghir_A05G033850.1,Ghir_D09G003620.1,Ghir_A04G007190.1,Ghir_A03G014430.1,Ghir_D11G010810.1,Ghir_D03G011050.1,Ghir_D02G019870.1,Ghir_A13G013570.1,Ghir_D02G011180.1,Ghir_D04G008460.1,Ghir_D01G009240.1,Ghir_D01G017130.1,Ghir_D01G021730.1,Ghi…	0
Biological process	purine ribonucleotide metabolic process	GO:0009150	10	0	4.87549	77	585	1486	55043	Ghir_D12G019610.1,Ghir_A10G022400.1,Ghir_D09G025180.1,Ghir_A04G001350.1,Ghir_D02G010390.1,Ghir_D04G011350.1,Ghir_D13G007020.1,Ghir_D01G021790.1,Ghir_A04G013420.1,Ghir_A04G010720.1,Ghir_D01G003550.1,Ghir_A09G015750.1,Ghir_A12G006300.1,Ghir_D01G011370.1,Ghir_A13G000900.1,Ghir_D10G024570.1,Ghir_A05G033850.1,Ghir_D09G003620.1,Ghir_A04G007190.1,Ghir_A03G014430.1,Ghir_D10G007890.1,Ghir_D11G010810.1,Ghi…	0
Biological process	ADP metabolic process	GO:0046031	11	0	8.09735	47	215	1486	55043	Ghir_A10G022400.1,Ghir_D02G010390.1,Ghir_D04G011350.1,Ghir_D13G007020.1,Ghir_D01G021790.1,Ghir_A04G013420.1,Ghir_A12G006300.1,Ghir_D01G011370.1,Ghir_D10G024570.1,Ghir_A05G033850.1,Ghir_D09G003620.1,Ghir_A04G007190.1,Ghir_A03G014430.1,Ghir_D11G010810.1,Ghir_D03G011050.1,Ghir_D02G019870.1,Ghir_A13G013570.1,Ghir_D02G011180.1,Ghir_D04G008460.1,Ghir_D01G009240.1,Ghir_D01G017130.1,Ghir_D01G021730.1,Ghi…	0
Biological process	ATP metabolic process	GO:0046034	3	0	6.34202	69	403	1486	55043	Ghir_D12G019610.1,Ghir_A10G022400.1,Ghir_D07G018500.1,Ghir_D02G010390.1,Ghir_D04G011350.1,Ghir_D13G007020.1,Ghir_D01G021790.1,Ghir_A04G013420.1,Ghir_A04G010720.1,Ghir_D01G003550.1,Ghir_A12G006300.1,Ghir_D01G011370.1,Ghir_D10G024570.1,Ghir_A05G033850.1,Ghir_D09G003620.1,Ghir_A04G007190.1,Ghir_A03G014430.1,Ghir_D10G007890.1,Ghir_D11G010810.1,Ghir_D10G000550.1,Ghir_D03G011050.1,Ghir_D02G019870.1,Ghi…	0
Biological process	purine ribonucleoside diphosphate metabolic process	GO:0009179	10	0	7.70323	47	226	1486	55043	Ghir_A10G022400.1,Ghir_D02G010390.1,Ghir_D04G011350.1,Ghir_D13G007020.1,Ghir_D01G021790.1,Ghir_A04G013420.1,Ghir_A12G006300.1,Ghir_D01G011370.1,Ghir_D10G024570.1,Ghir_A05G033850.1,Ghir_D09G003620.1,Ghir_A04G007190.1,Ghir_A03G014430.1,Ghir_D11G010810.1,Ghir_D03G011050.1,Ghir_D02G019870.1,Ghir_A13G013570.1,Ghir_D02G011180.1,Ghir_D04G008460.1,Ghir_D01G009240.1,Ghir_D01G017130.1,Ghir_D01G021730.1,Ghi…	0
Biological process	organonitrogen compound catabolic process	GO:1901565	5	0	2.17037	135	2304	1486	55043	Ghir_D10G027410.1,Ghir_D11G030560.1,Ghir_D08G024640.1,Ghir_A04G001350.1,Ghir_A01G010900.1,Ghir_D09G009430.1,Ghir_D02G003760.1,Ghir_D08G016980.1,Ghir_D07G008400.1,Ghir_D12G023530.1,Ghir_D03G000820.1,Ghir_D03G009660.1,Ghir_A02G008420.1,Ghir_D08G003010.1,Ghir_D07G024270.1,Ghir_D08G016370.1,Ghir_D02G015340.1,Ghir_D03G013150.1,Ghir_A10G000740.1,Ghir_D07G013910.1,Ghir_A02G008340.1,Ghir_D11G028720.1,Ghi…	0
Biological process	ribonucleoside diphosphate metabolic process	GO:0009185	9	0	7.53649	47	231	1486	55043	Ghir_A10G022400.1,Ghir_D02G010390.1,Ghir_D04G011350.1,Ghir_D13G007020.1,Ghir_D01G021790.1,Ghir_A04G013420.1,Ghir_A12G006300.1,Ghir_D01G011370.1,Ghir_D10G024570.1,Ghir_A05G033850.1,Ghir_D09G003620.1,Ghir_A04G007190.1,Ghir_A03G014430.1,Ghir_D11G010810.1,Ghir_D03G011050.1,Ghir_D02G019870.1,Ghir_A13G013570.1,Ghir_D02G011180.1,Ghir_D04G008460.1,Ghir_D01G009240.1,Ghir_D01G017130.1,Ghir_D01G021730.1,Ghi…	0
Biological process	organonitrogen compound biosynthetic process	GO:1901566	5	0	2.6962	340	4671	1486	55043	Ghir_D12G019610.1,Ghir_D01G013500.1,Ghir_D06G022740.1,Ghir_A04G003640.1,Ghir_D07G018620.1,Ghir_D08G005690.1,Ghir_D07G015180.1,Ghir_D11G001790.1,Ghir_D09G025180.1,Ghir_D07G006750.1,Ghir_Scaffold1228G000020.1,Ghir_D11G023480.1,Ghir_D10G013940.1,Ghir_D09G008280.1,Ghir_D09G009430.1,Ghir_D06G014880.1,Ghir_D07G015430.1,Ghir_D01G013860.1,Ghir_D10G012790.1,Ghir_A05G030530.1,Ghir_D13G020470.1,Ghir_A09G025…	0
Biological process	organic substance catabolic process	GO:1901575	4	0	2.04074	252	4574	1486	55043	Ghir_A08G003310.1,Ghir_D10G027410.1,Ghir_D11G030560.1,Ghir_D08G024640.1,Ghir_A10G022400.1,Ghir_A05G003850.1,Ghir_D02G008470.1,Ghir_A04G001350.1,Ghir_A01G010900.1,Ghir_D09G020150.1,Ghir_D09G009430.1,Ghir_D02G010390.1,Ghir_D04G011350.1,Ghir_D01G019800.1,Ghir_D02G003760.1,Ghir_D13G007020.1,Ghir_D11G035400.1,Ghir_D07G016650.1,Ghir_D09G001040.1,Ghir_D01G021790.1,Ghir_D06G012960.1,Ghir_A04G013420.1,Ghi…	0
Biological process	ribonucleotide metabolic process	GO:0009259	9	0	4.75331	82	639	1486	55043	Ghir_D12G019610.1,Ghir_A10G022400.1,Ghir_D09G025180.1,Ghir_A04G001350.1,Ghir_D02G010390.1,Ghir_D04G011350.1,Ghir_D13G007020.1,Ghir_D01G021790.1,Ghir_A04G013420.1,Ghir_A04G010720.1,Ghir_D01G003550.1,Ghir_A09G015750.1,Ghir_A12G006300.1,Ghir_D01G011370.1,Ghir_A13G000900.1,Ghir_D10G024570.1,Ghir_A05G033850.1,Ghir_D09G003620.1,Ghir_A04G007190.1,Ghir_A03G014430.1,Ghir_A01G004520.1,Ghir_D10G007890.1,Ghi…	0
Biological process	response to temperature stimulus	GO:0009266	4	0	3.07775	171	2058	1486	55043	Ghir_D06G022740.1,Ghir_D05G025520.1,Ghir_D09G016060.1,Ghir_D01G009850.1,Ghir_D06G018900.1,Ghir_A02G008250.1,Ghir_A09G021070.1,Ghir_D10G026710.1,Ghir_A13G002210.1,Ghir_D01G019800.1,Ghir_A06G017850.1,Ghir_A01G015850.1,Ghir_D07G016650.1,Ghir_A04G005040.1,Ghir_D09G001040.1,Ghir_A07G017820.1,Ghir_A10G018790.1,Ghir_D01G003550.1,Ghir_A05G003480.1,Ghir_D09G013120.1,Ghir_D04G013320.1,Ghir_D10G023590.1,Ghi…	0
Biological process	alpha-amino acid metabolic process	GO:1901605	8	0	4.04575	90	824	1486	55043	Ghir_D07G018620.1,Ghir_D08G005690.1,Ghir_D09G000380.1,Ghir_A04G001350.1,Ghir_D07G018500.1,Ghir_D09G009430.1,Ghir_D06G014880.1,Ghir_D13G002750.1,Ghir_A05G019650.1,Ghir_D13G002870.1,Ghir_D07G019150.1,Ghir_D05G019660.1,Ghir_A01G019690.1,Ghir_A02G008420.1,Ghir_A07G018790.1,Ghir_D07G002770.1,Ghir_A02G002720.1,Ghir_D09G021650.1,Ghir_D02G008220.1,Ghir_A05G017570.1,Ghir_D01G009520.1,Ghir_A10G012950.1,Ghi…	0
Biological process	response to chemical	GO:0042221	3	0	2.00672	554	10226	1486	55043	Ghir_A01G022190.1,Ghir_A08G017830.1,Ghir_D06G022740.1,Ghir_D11G030560.1,Ghir_A01G021050.1,Ghir_D07G018620.1,Ghir_D08G005690.1,Ghir_D07G015180.1,Ghir_A10G022400.1,Ghir_D01G021590.1,Ghir_D09G025180.1,Ghir_D07G006750.1,Ghir_D05G025520.1,Ghir_D09G000380.1,Ghir_A11G000550.1,Ghir_D09G016380.1,Ghir_D09G020150.1,Ghir_D09G009430.1,Ghir_D06G014880.1,Ghir_D09G016060.1,Ghir_D02G010390.1,Ghir_D09G011720.1,Ghi…	0
Biological process	carboxylic acid biosynthetic process	GO:0046394	7	0	2.54339	110	1602	1486	55043	Ghir_D07G018620.1,Ghir_D10G013940.1,Ghir_D09G009430.1,Ghir_D06G014880.1,Ghir_D06G012720.1,Ghir_D13G002750.1,Ghir_A05G019650.1,Ghir_D04G001690.1,Ghir_D13G002870.1,Ghir_D07G019150.1,Ghir_D11G025970.1,Ghir_D05G019660.1,Ghir_A07G008420.1,Ghir_A01G019690.1,Ghir_D12G022840.1,Ghir_A02G008420.1,Ghir_A07G018790.1,Ghir_A05G015400.1,Ghir_D09G024330.1,Ghir_D09G020030.1,Ghir_A02G002720.1,Ghir_D07G000910.1,Ghi…	0
Biological process	response to abiotic stimulus	GO:0009628	3	0	1.991	374	6958	1486	55043	Ghir_A01G022190.1,Ghir_D06G022740.1,Ghir_D04G016630.1,Ghir_D05G025270.1,Ghir_A10G022400.1,Ghir_D12G013180.1,Ghir_D09G000630.1,Ghir_D09G025180.1,Ghir_D05G025520.1,Ghir_D05G039670.1,Ghir_D09G009430.1,Ghir_D09G016060.1,Ghir_D09G011720.1,Ghir_D01G009850.1,Ghir_D06G015420.1,Ghir_D06G018900.1,Ghir_A02G008250.1,Ghir_A09G021070.1,Ghir_D04G011350.1,Ghir_D10G026710.1,Ghir_A12G006050.1,Ghir_A05G010200.1,Ghi…	0
Biological process	response to toxic substance	GO:0009636	4	0	3.98128	79	735	1486	55043	Ghir_A01G021050.1,Ghir_D01G021590.1,Ghir_D09G016380.1,Ghir_D01G019800.1,Ghir_D13G016750.1,Ghir_D07G016650.1,Ghir_D06G012960.1,Ghir_D02G023730.1,Ghir_D12G024110.1,Ghir_D07G003760.1,Ghir_A01G020070.1,Ghir_D09G016460.1,Ghir_D04G014740.1,Ghir_A02G019300.1,Ghir_A02G012420.1,Ghir_D05G034240.1,Ghir_A04G010520.1,Ghir_A11G025430.1,Ghir_D11G024660.1,Ghir_A05G023210.1,Ghir_D08G026820.1,Ghir_D05G023090.1,Ghi…	0
Biological process	response to cytokinin	GO:0009735	6	0	5.5072	135	908	1486	55043	Ghir_A01G022190.1,Ghir_D08G005690.1,Ghir_D07G015180.1,Ghir_A10G022400.1,Ghir_A08G005150.1,Ghir_D07G014160.1,Ghir_D10G012790.1,Ghir_D10G026710.1,Ghir_D03G005250.1,Ghir_D13G015930.1,Ghir_A09G020540.1,Ghir_D04G001690.1,Ghir_A04G005040.1,Ghir_D01G003550.1,Ghir_A05G003480.1,Ghir_D04G016800.1,Ghir_D02G023730.1,Ghir_D13G009310.1,Ghir_A13G015660.1,Ghir_D01G017220.1,Ghir_D12G008930.1,Ghir_D03G009660.1,Ghi…	0
Biological process	response to cadmium ion	GO:0046686	6	0	7.14201	220	1141	1486	55043	Ghir_A08G017830.1,Ghir_D06G022740.1,Ghir_A01G021050.1,Ghir_D07G018620.1,Ghir_A10G022400.1,Ghir_D01G021590.1,Ghir_D09G000380.1,Ghir_A11G000550.1,Ghir_D09G016380.1,Ghir_D06G014880.1,Ghir_D09G016060.1,Ghir_D01G009850.1,Ghir_D06G018900.1,Ghir_A09G021070.1,Ghir_D04G011350.1,Ghir_D01G019800.1,Ghir_D11G035400.1,Ghir_D05G000230.1,Ghir_D13G016750.1,Ghir_A07G008980.1,Ghir_A12G028630.1,Ghir_D04G001690.1,Ghi…	0
Biological process	photorespiration	GO:0009853	5	0	7.06704	29	152	1486	55043	Ghir_D07G018500.1,Ghir_D08G001040.1,Ghir_D12G001040.1,Ghir_A02G013650.1,Ghir_A11G017280.1,Ghir_D09G010190.1,Ghir_A11G022220.1,Ghir_D01G020150.1,Ghir_D11G022190.1,Ghir_D05G007390.1,Ghir_A02G016120.1,Ghir_D02G016580.1,Ghir_D12G003120.1,Ghir_A09G005540.1,Ghir_D10G010880.1,Ghir_A01G003560.1,Ghir_D11G017360.1,Ghir_A07G018700.1,Ghir_D01G018720.1,Ghir_D13G023640.1,Ghir_A03G015180.1,Ghir_A02G011430.1,Ghi…	0
Biological process	response to stimulus	GO:0050896	2	0	1.50888	780	19148	1486	55043	Ghir_A01G022190.1,Ghir_A08G017830.1,Ghir_D06G022740.1,Ghir_D06G000120.1,Ghir_D11G030560.1,Ghir_A01G021050.1,Ghir_D07G018620.1,Ghir_D04G016630.1,Ghir_D08G005690.1,Ghir_D07G015180.1,Ghir_D05G025270.1,Ghir_A10G022400.1,Ghir_D12G013180.1,Ghir_D09G000630.1,Ghir_D01G021590.1,Ghir_D09G025180.1,Ghir_A05G003850.1,Ghir_D07G006750.1,Ghir_D05G025520.1,Ghir_D09G000380.1,Ghir_D05G039670.1,Ghir_A11G000550.1,Ghi…	0
Biological process	cellular process	GO:0009987	2	0	1.15463	1282	41127	1486	55043	Ghir_A01G022190.1,Ghir_A08G003310.1,Ghir_D10G027410.1,Ghir_D12G019610.1,Ghir_D01G013500.1,Ghir_D08G026120.1,Ghir_D06G022740.1,Ghir_D01G019920.1,Ghir_D11G030560.1,Ghir_A04G003640.1,Ghir_A01G021050.1,Ghir_D08G024640.1,Ghir_D07G018620.1,Ghir_D04G016630.1,Ghir_D08G005690.1,Ghir_D07G015180.1,Ghir_D05G025270.1,Ghir_A10G022400.1,Ghir_D12G013180.1,Ghir_D09G000630.1,Ghir_D01G021590.1,Ghir_D11G001790.1,Ghi…	0
Biological process	nucleobase-containing small molecule metabolic process	GO:0055086	6	0	3.54044	106	1109	1486	55043	Ghir_D12G019610.1,Ghir_A10G022400.1,Ghir_D09G025180.1,Ghir_A04G001350.1,Ghir_D02G010390.1,Ghir_D04G011350.1,Ghir_D13G007020.1,Ghir_D04G001690.1,Ghir_D01G021790.1,Ghir_A04G013420.1,Ghir_A06G005100.1,Ghir_A04G010720.1,Ghir_D01G003550.1,Ghir_A09G015750.1,Ghir_A07G005830.1,Ghir_A12G006300.1,Ghir_D01G011370.1,Ghir_A13G000900.1,Ghir_D02G015340.1,Ghir_D10G024570.1,Ghir_A05G033850.1,Ghir_D09G003620.1,Ghi…	0
Biological process	response to organic substance	GO:0010033	4	0	1.59257	317	7373	1486	55043	Ghir_A01G022190.1,Ghir_D11G030560.1,Ghir_D08G005690.1,Ghir_D07G015180.1,Ghir_A10G022400.1,Ghir_D09G025180.1,Ghir_D07G006750.1,Ghir_D09G020150.1,Ghir_D09G009430.1,Ghir_D09G016060.1,Ghir_D02G010390.1,Ghir_D01G009850.1,Ghir_A08G005150.1,Ghir_A09G021760.1,Ghir_D07G014160.1,Ghir_D06G018900.1,Ghir_A02G008250.1,Ghir_D10G012790.1,Ghir_D10G026710.1,Ghir_A03G019310.1,Ghir_D03G005250.1,Ghir_D13G015930.1,Ghi…	0
Biological process	response to inorganic substance	GO:0010035	4	0	3.39836	309	3368	1486	55043	Ghir_A08G017830.1,Ghir_D06G022740.1,Ghir_A01G021050.1,Ghir_D07G018620.1,Ghir_A10G022400.1,Ghir_D01G021590.1,Ghir_D09G025180.1,Ghir_D05G025520.1,Ghir_D09G000380.1,Ghir_A11G000550.1,Ghir_D09G016380.1,Ghir_D06G014880.1,Ghir_D09G016060.1,Ghir_D09G011720.1,Ghir_D01G009850.1,Ghir_D07G014160.1,Ghir_D06G018900.1,Ghir_A09G021070.1,Ghir_D04G011350.1,Ghir_D10G026710.1,Ghir_D01G019800.1,Ghir_D07G006310.1,Ghi…	0
Biological process	response to metal ion	GO:0010038	5	0	5.53091	241	1614	1486	55043	Ghir_A08G017830.1,Ghir_D06G022740.1,Ghir_A01G021050.1,Ghir_D07G018620.1,Ghir_A10G022400.1,Ghir_D01G021590.1,Ghir_D09G000380.1,Ghir_A11G000550.1,Ghir_D09G016380.1,Ghir_D06G014880.1,Ghir_D09G016060.1,Ghir_D01G009850.1,Ghir_D07G014160.1,Ghir_D06G018900.1,Ghir_A09G021070.1,Ghir_D04G011350.1,Ghir_D10G026710.1,Ghir_D01G019800.1,Ghir_D07G006310.1,Ghir_D11G035400.1,Ghir_D05G000230.1,Ghir_D13G016750.1,Ghi…	0
Biological process	response to zinc ion	GO:0010043	6	0	9.44925	25	98	1486	55043	Ghir_A10G022400.1,Ghir_A11G017910.1,Ghir_A08G000530.1,Ghir_D10G024570.1,Ghir_A02G004040.1,Ghir_D02G004380.1,Ghir_D11G017950.1,Ghir_A05G027420.1,Ghir_D12G028590.1,Ghir_D12G004500.1,Ghir_D12G004490.1,Ghir_D13G010950.1,Ghir_D09G017060.1,Ghir_A05G015010.1,Ghir_A05G009760.1,Ghir_A11G025170.1,Ghir_A08G022790.1,Ghir_A05G024100.1,Ghir_D13G017980.1,Ghir_D03G007410.1,Ghir_D11G016760.1,Ghir_A09G017580.1,Ghi…	0
Biological process	obsolete oxidation-reduction process	GO:0055114	0	0	2.27708	266	4327	1486	55043	Ghir_D08G005690.1,Ghir_D01G021590.1,Ghir_D11G027490.1,Ghir_D07G018500.1,Ghir_D06G014880.1,Ghir_D01G009850.1,Ghir_D10G026710.1,Ghir_D13G015930.1,Ghir_A07G021380.1,Ghir_D01G019800.1,Ghir_D13G002750.1,Ghir_D13G016750.1,Ghir_D07G016650.1,Ghir_D09G010530.1,Ghir_A12G028630.1,Ghir_D04G001690.1,Ghir_D09G019860.1,Ghir_D02G022580.1,Ghir_D09G008450.1,Ghir_D05G036730.1,Ghir_A07G023630.1,Ghir_A05G003480.1,Ghi…	0
Biological process	nucleotide phosphorylation	GO:0046939	7	0	7.99226	52	241	1486	55043	Ghir_A10G022400.1,Ghir_D09G025180.1,Ghir_D02G010390.1,Ghir_D04G011350.1,Ghir_D13G007020.1,Ghir_D01G021790.1,Ghir_A04G013420.1,Ghir_A12G006300.1,Ghir_D01G011370.1,Ghir_D10G024570.1,Ghir_A05G033850.1,Ghir_D09G003620.1,Ghir_A04G007190.1,Ghir_A03G014430.1,Ghir_D11G010810.1,Ghir_D03G011050.1,Ghir_D02G019870.1,Ghir_A12G010490.1,Ghir_A13G013570.1,Ghir_D02G011180.1,Ghir_D04G008460.1,Ghir_D01G009240.1,Ghi…	0
Biological process	monosaccharide metabolic process	GO:0005996	5	0	4.84791	64	489	1486	55043	Ghir_A10G022400.1,Ghir_D01G009850.1,Ghir_D04G011350.1,Ghir_A04G013420.1,Ghir_A07G008420.1,Ghir_D04G020270.1,Ghir_A12G006300.1,Ghir_D01G011370.1,Ghir_A07G025060.1,Ghir_D10G024570.1,Ghir_A05G033850.1,Ghir_A05G018220.1,Ghir_D09G003620.1,Ghir_A04G007190.1,Ghir_A03G014430.1,Ghir_D08G007310.1,Ghir_D05G028700.1,Ghir_A05G000870.1,Ghir_A13G013570.1,Ghir_D04G007820.1,Ghir_A09G000050.1,Ghir_D02G011180.1,Ghi…	0
Biological process	'de novo' posttranslational protein folding	GO:0051084	5	0	7.91717	28	131	1486	55043	Ghir_D09G016060.1,Ghir_D06G018900.1,Ghir_D03G009660.1,Ghir_A06G018020.1,Ghir_D06G008550.1,Ghir_D06G013050.1,Ghir_D11G002010.1,Ghir_D13G025490.1,Ghir_D11G036090.1,Ghir_D10G012820.1,Ghir_A09G021660.1,Ghir_A11G022260.1,Ghir_D12G001780.1,Ghir_A09G011590.1,Ghir_A05G009880.1,Ghir_D07G001740.1,Ghir_D08G001330.1,Ghir_A08G014950.1,Ghir_D05G013270.1,Ghir_A01G021680.1,Ghir_D03G003790.1,Ghir_D02G000840.1,Ghi…	0
Biological process	chaperone cofactor-dependent protein refolding	GO:0051085	6	0	7.91717	28	131	1486	55043	Ghir_D09G016060.1,Ghir_D06G018900.1,Ghir_D03G009660.1,Ghir_A06G018020.1,Ghir_D06G008550.1,Ghir_D06G013050.1,Ghir_D11G002010.1,Ghir_D13G025490.1,Ghir_D11G036090.1,Ghir_D10G012820.1,Ghir_A09G021660.1,Ghir_A11G022260.1,Ghir_D12G001780.1,Ghir_A09G011590.1,Ghir_A05G009880.1,Ghir_D07G001740.1,Ghir_D08G001330.1,Ghir_A08G014950.1,Ghir_D05G013270.1,Ghir_A01G021680.1,Ghir_D03G003790.1,Ghir_D02G000840.1,Ghi…	0
Biological process	pyruvate metabolic process	GO:0006090	8	0	7.25546	57	291	1486	55043	Ghir_A10G022400.1,Ghir_D02G010390.1,Ghir_D04G011350.1,Ghir_D13G007020.1,Ghir_D01G021790.1,Ghir_A04G013420.1,Ghir_A12G006300.1,Ghir_D08G021480.1,Ghir_D01G011370.1,Ghir_A10G010570.1,Ghir_D10G024570.1,Ghir_A05G033850.1,Ghir_D09G003620.1,Ghir_A04G007190.1,Ghir_A03G014430.1,Ghir_D11G010810.1,Ghir_D07G000910.1,Ghir_D03G011050.1,Ghir_A10G024820.1,Ghir_D02G019870.1,Ghir_A13G013570.1,Ghir_A03G019830.1,Ghi…	0
Biological process	generation of precursor metabolites and energy	GO:0006091	4	0	5.0268	179	1319	1486	55043	Ghir_A01G022190.1,Ghir_D04G016630.1,Ghir_D05G025270.1,Ghir_A10G022400.1,Ghir_A04G001350.1,Ghir_D07G018500.1,Ghir_D02G010390.1,Ghir_D06G015420.1,Ghir_D04G011350.1,Ghir_A12G006050.1,Ghir_A13G002210.1,Ghir_D13G007020.1,Ghir_D13G007910.1,Ghir_D07G016650.1,Ghir_D09G001040.1,Ghir_D01G021790.1,Ghir_A07G017820.1,Ghir_D02G022580.1,Ghir_A04G013420.1,Ghir_A04G010720.1,Ghir_D01G003550.1,Ghir_D04G020270.1,Ghi…	0
Biological process	glycolytic process	GO:0006096	13	0	8.09735	47	215	1486	55043	Ghir_A10G022400.1,Ghir_D02G010390.1,Ghir_D04G011350.1,Ghir_D13G007020.1,Ghir_D01G021790.1,Ghir_A04G013420.1,Ghir_A12G006300.1,Ghir_D01G011370.1,Ghir_D10G024570.1,Ghir_A05G033850.1,Ghir_D09G003620.1,Ghir_A04G007190.1,Ghir_A03G014430.1,Ghir_D11G010810.1,Ghir_D03G011050.1,Ghir_D02G019870.1,Ghir_A13G013570.1,Ghir_D02G011180.1,Ghir_D04G008460.1,Ghir_D01G009240.1,Ghir_D01G017130.1,Ghir_D01G021730.1,Ghi…	0
Biological process	tricarboxylic acid cycle	GO:0006099	4	0	8.626	34	146	1486	55043	Ghir_A04G001350.1,Ghir_A12G006050.1,Ghir_D07G005900.1,Ghir_A11G017910.1,Ghir_A02G004040.1,Ghir_D02G004380.1,Ghir_D09G015230.1,Ghir_D04G006600.1,Ghir_A07G016090.1,Ghir_D13G016400.1,Ghir_D11G017950.1,Ghir_A05G035430.1,Ghir_A04G003900.1,Ghir_D05G016340.1,Ghir_D04G000670.1,Ghir_D07G013590.1,Ghir_A13G006080.1,Ghir_A01G005000.1,Ghir_D12G006690.1,Ghir_D06G016950.1,Ghir_A11G006670.1,Ghir_D03G010300.1,Ghi…	0
Biological process	purine nucleotide metabolic process	GO:0006163	9	0	4.72212	77	604	1486	55043	Ghir_D12G019610.1,Ghir_A10G022400.1,Ghir_D09G025180.1,Ghir_A04G001350.1,Ghir_D02G010390.1,Ghir_D04G011350.1,Ghir_D13G007020.1,Ghir_D01G021790.1,Ghir_A04G013420.1,Ghir_A04G010720.1,Ghir_D01G003550.1,Ghir_A09G015750.1,Ghir_A12G006300.1,Ghir_D01G011370.1,Ghir_A13G000900.1,Ghir_D10G024570.1,Ghir_A05G033850.1,Ghir_D09G003620.1,Ghir_A04G007190.1,Ghir_A03G014430.1,Ghir_D10G007890.1,Ghir_D11G010810.1,Ghi…	0
Biological process	peptide biosynthetic process	GO:0043043	7	0	3.4047	199	2165	1486	55043	Ghir_D01G013500.1,Ghir_D06G022740.1,Ghir_A04G003640.1,Ghir_D07G015180.1,Ghir_D11G001790.1,Ghir_D07G006750.1,Ghir_Scaffold1228G000020.1,Ghir_D11G023480.1,Ghir_D09G008280.1,Ghir_D07G015430.1,Ghir_D01G013860.1,Ghir_D10G012790.1,Ghir_A05G030530.1,Ghir_D13G020470.1,Ghir_A09G025770.1,Ghir_D13G014860.1,Ghir_A13G011450.1,Ghir_D12G017810.1,Ghir_D07G002820.1,Ghir_D09G022520.1,Ghir_A04G005040.1,Ghir_D13G025…	0
Biological process	cellular amino acid metabolic process	GO:0006520	7	0	3.78655	124	1213	1486	55043	Ghir_D07G018620.1,Ghir_D08G005690.1,Ghir_D09G000380.1,Ghir_D10G013940.1,Ghir_A04G001350.1,Ghir_D07G018500.1,Ghir_D09G009430.1,Ghir_D06G014880.1,Ghir_D13G002750.1,Ghir_A05G019650.1,Ghir_D13G002870.1,Ghir_D07G019150.1,Ghir_D05G019660.1,Ghir_A01G019690.1,Ghir_A08G022210.1,Ghir_D06G007520.1,Ghir_A02G008420.1,Ghir_D12G005240.1,Ghir_D10G013050.1,Ghir_A08G000530.1,Ghir_A07G018790.1,Ghir_D12G028480.1,Ghi…	0
Biological process	glycine metabolic process	GO:0006544	10	0	13.9778	20	53	1486	55043	Ghir_A02G008420.1,Ghir_A05G017570.1,Ghir_A06G009390.1,Ghir_D06G016940.1,Ghir_A11G022220.1,Ghir_D02G008770.1,Ghir_D11G022190.1,Ghir_D05G007390.1,Ghir_A02G016120.1,Ghir_A06G016120.1,Ghir_D05G017560.1,Ghir_D05G004550.1,Ghir_D03G018410.1,Ghir_D13G023640.1,Ghir_D06G009760.1,Ghir_A05G004440.1,Ghir_D12G004680.1,Ghir_D11G003000.1,Ghir_D06G009600.1,Ghir_D10G014710.1,	0
Biological process	oxoacid metabolic process	GO:0043436	5	0	2.86428	265	3427	1486	55043	Ghir_D07G018620.1,Ghir_D08G005690.1,Ghir_A10G022400.1,Ghir_D02G008470.1,Ghir_D09G000380.1,Ghir_D10G013940.1,Ghir_A04G001350.1,Ghir_A02G010860.1,Ghir_D07G018500.1,Ghir_D09G009430.1,Ghir_D06G014880.1,Ghir_D02G010390.1,Ghir_D04G011350.1,Ghir_A12G006050.1,Ghir_D06G012720.1,Ghir_D13G007020.1,Ghir_D13G002750.1,Ghir_A05G019650.1,Ghir_D04G001690.1,Ghir_D13G002870.1,Ghir_D01G021790.1,Ghir_D06G012960.1,Ghi…	0
Biological process	cellular amide metabolic process	GO:0043603	5	0	3.46165	257	2750	1486	55043	Ghir_D01G013500.1,Ghir_D06G022740.1,Ghir_A04G003640.1,Ghir_D07G015180.1,Ghir_D11G001790.1,Ghir_D07G006750.1,Ghir_Scaffold1228G000020.1,Ghir_D11G023480.1,Ghir_A04G001350.1,Ghir_D09G008280.1,Ghir_D09G009430.1,Ghir_D07G015430.1,Ghir_D01G013860.1,Ghir_D10G012790.1,Ghir_A05G030530.1,Ghir_D13G020470.1,Ghir_A09G025770.1,Ghir_D13G007020.1,Ghir_D13G016750.1,Ghir_D13G014860.1,Ghir_A13G011450.1,Ghir_D12G017…	0
Biological process	amide biosynthetic process	GO:0043604	6	0	3.35466	216	2385	1486	55043	Ghir_D01G013500.1,Ghir_D06G022740.1,Ghir_A04G003640.1,Ghir_D07G015180.1,Ghir_D11G001790.1,Ghir_D07G006750.1,Ghir_Scaffold1228G000020.1,Ghir_D11G023480.1,Ghir_D09G008280.1,Ghir_D09G009430.1,Ghir_D07G015430.1,Ghir_D01G013860.1,Ghir_D10G012790.1,Ghir_A05G030530.1,Ghir_D13G020470.1,Ghir_A09G025770.1,Ghir_D13G007020.1,Ghir_D13G014860.1,Ghir_A13G011450.1,Ghir_D12G017810.1,Ghir_D07G002820.1,Ghir_D09G022…	0
Biological process	ATP generation from ADP	GO:0006757	12	0	8.09735	47	215	1486	55043	Ghir_A10G022400.1,Ghir_D02G010390.1,Ghir_D04G011350.1,Ghir_D13G007020.1,Ghir_D01G021790.1,Ghir_A04G013420.1,Ghir_A12G006300.1,Ghir_D01G011370.1,Ghir_D10G024570.1,Ghir_A05G033850.1,Ghir_D09G003620.1,Ghir_A04G007190.1,Ghir_A03G014430.1,Ghir_D11G010810.1,Ghir_D03G011050.1,Ghir_D02G019870.1,Ghir_A13G013570.1,Ghir_D02G011180.1,Ghir_D04G008460.1,Ghir_D01G009240.1,Ghir_D01G017130.1,Ghir_D01G021730.1,Ghi…	0
Biological process	dicarboxylic acid metabolic process	GO:0043648	7	0	6.10852	47	285	1486	55043	Ghir_D08G005690.1,Ghir_D09G000380.1,Ghir_D13G002750.1,Ghir_D04G001690.1,Ghir_A02G008420.1,Ghir_A02G004040.1,Ghir_D02G004380.1,Ghir_D09G020030.1,Ghir_D07G002770.1,Ghir_A02G002720.1,Ghir_D07G000910.1,Ghir_D01G009520.1,Ghir_A11G016560.1,Ghir_A12G028500.1,Ghir_D10G022890.1,Ghir_A11G022220.1,Ghir_D01G020150.1,Ghir_D02G008770.1,Ghir_D11G022190.1,Ghir_A04G003900.1,Ghir_D04G000670.1,Ghir_A02G016120.1,Ghi…	0
Biological process	response to osmotic stress	GO:0006970	4	0	2.25292	145	2384	1486	55043	Ghir_A10G022400.1,Ghir_D05G025520.1,Ghir_D04G011350.1,Ghir_A12G006050.1,Ghir_D01G019800.1,Ghir_A10G018790.1,Ghir_D08G024880.1,Ghir_D09G013120.1,Ghir_A03G012060.1,Ghir_D12G024110.1,Ghir_D07G023120.1,Ghir_D04G014740.1,Ghir_D08G003010.1,Ghir_A11G025430.1,Ghir_A11G017910.1,Ghir_D02G015340.1,Ghir_A10G000740.1,Ghir_D08G005660.1,Ghir_D07G010000.1,Ghir_A12G024380.1,Ghir_A01G009870.1,Ghir_D10G024570.1,Ghi…	0
Biological process	response to oxidative stress	GO:0006979	4	0	2.77548	107	1428	1486	55043	Ghir_D09G025180.1,Ghir_D07G018500.1,Ghir_D09G011720.1,Ghir_D10G026710.1,Ghir_D01G019800.1,Ghir_D13G016750.1,Ghir_D10G023590.1,Ghir_D02G023730.1,Ghir_D12G024110.1,Ghir_D07G003760.1,Ghir_A02G019300.1,Ghir_A02G012420.1,Ghir_A11G025430.1,Ghir_A06G018020.1,Ghir_D03G013150.1,Ghir_A05G023210.1,Ghir_A05G033850.1,Ghir_D09G003620.1,Ghir_A05G018660.1,Ghir_A03G014430.1,Ghir_D08G026820.1,Ghir_D05G023090.1,Ghi…	0
Biological process	purine-containing compound metabolic process	GO:0072521	5	0	4.3993	81	682	1486	55043	Ghir_D12G019610.1,Ghir_A10G022400.1,Ghir_D09G025180.1,Ghir_A04G001350.1,Ghir_D02G010390.1,Ghir_D04G011350.1,Ghir_D13G007020.1,Ghir_D04G001690.1,Ghir_D01G021790.1,Ghir_A04G013420.1,Ghir_A04G010720.1,Ghir_D01G003550.1,Ghir_A09G015750.1,Ghir_A12G006300.1,Ghir_D01G011370.1,Ghir_A13G000900.1,Ghir_D10G024570.1,Ghir_A05G033850.1,Ghir_D09G003620.1,Ghir_A04G007190.1,Ghir_A03G014430.1,Ghir_D10G007890.1,Ghi…	0
Biological process	hexose metabolic process	GO:0019318	6	0	5.71432	56	363	1486	55043	Ghir_A10G022400.1,Ghir_D01G009850.1,Ghir_D04G011350.1,Ghir_A04G013420.1,Ghir_A07G008420.1,Ghir_D04G020270.1,Ghir_A12G006300.1,Ghir_D01G011370.1,Ghir_A07G025060.1,Ghir_D10G024570.1,Ghir_A05G033850.1,Ghir_A05G018220.1,Ghir_D09G003620.1,Ghir_A04G007190.1,Ghir_A03G014430.1,Ghir_D08G007310.1,Ghir_A05G000870.1,Ghir_A13G013570.1,Ghir_D04G007820.1,Ghir_A09G000050.1,Ghir_D02G011180.1,Ghir_A11G029760.1,Ghi…	0
Biological process	cellular response to toxic substance	GO:0097237	5	0	4.16526	56	498	1486	55043	Ghir_D01G021590.1,Ghir_D01G019800.1,Ghir_D13G016750.1,Ghir_D07G016650.1,Ghir_D02G023730.1,Ghir_D12G024110.1,Ghir_D07G003760.1,Ghir_A01G020070.1,Ghir_A02G019300.1,Ghir_A02G012420.1,Ghir_A11G025430.1,Ghir_A05G023210.1,Ghir_D08G026820.1,Ghir_D05G023090.1,Ghir_A11G021450.1,Ghir_D05G023980.1,Ghir_D08G019910.1,Ghir_D04G009840.1,Ghir_A06G004760.1,Ghir_A09G003020.1,Ghir_D09G014420.1,Ghir_D08G021350.1,Ghi…	0
Biological process	cellular metabolic process	GO:0044237	3	0	1.19293	989	30709	1486	55043	Ghir_A01G022190.1,Ghir_A08G003310.1,Ghir_D10G027410.1,Ghir_D12G019610.1,Ghir_D01G013500.1,Ghir_D06G022740.1,Ghir_D01G019920.1,Ghir_D11G030560.1,Ghir_A04G003640.1,Ghir_A01G021050.1,Ghir_D08G024640.1,Ghir_D07G018620.1,Ghir_D04G016630.1,Ghir_D08G005690.1,Ghir_D07G015180.1,Ghir_D05G025270.1,Ghir_A10G022400.1,Ghir_D12G013180.1,Ghir_D09G000630.1,Ghir_D01G021590.1,Ghir_D11G001790.1,Ghir_D09G025180.1,Ghi…	0
Biological process	photosynthesis, light reaction	GO:0019684	5	0	6.79086	55	300	1486	55043	Ghir_A01G022190.1,Ghir_D04G016630.1,Ghir_D05G025270.1,Ghir_D06G015420.1,Ghir_A13G002210.1,Ghir_D13G007910.1,Ghir_A07G017820.1,Ghir_D02G022580.1,Ghir_D01G003550.1,Ghir_A05G039300.1,Ghir_A13G015660.1,Ghir_D05G017830.1,Ghir_D01G023730.1,Ghir_D10G018690.1,Ghir_D12G015000.1,Ghir_A03G017800.1,Ghir_D01G006310.1,Ghir_D05G027430.1,Ghir_D08G014200.1,Ghir_D05G011960.1,Ghir_A04G011430.1,Ghir_A05G017330.1,Ghi…	0
Biological process	ribose phosphate metabolic process	GO:0019693	6	0	4.59511	82	661	1486	55043	Ghir_D12G019610.1,Ghir_A10G022400.1,Ghir_D09G025180.1,Ghir_A04G001350.1,Ghir_D02G010390.1,Ghir_D04G011350.1,Ghir_D13G007020.1,Ghir_D01G021790.1,Ghir_A04G013420.1,Ghir_A04G010720.1,Ghir_D01G003550.1,Ghir_A09G015750.1,Ghir_A12G006300.1,Ghir_D01G011370.1,Ghir_A13G000900.1,Ghir_D10G024570.1,Ghir_A05G033850.1,Ghir_D09G003620.1,Ghir_A04G007190.1,Ghir_A03G014430.1,Ghir_A01G004520.1,Ghir_D10G007890.1,Ghi…	0
Biological process	small molecule catabolic process	GO:0044282	4	0	4.21251	87	765	1486	55043	Ghir_A10G022400.1,Ghir_D02G008470.1,Ghir_A04G001350.1,Ghir_D09G020150.1,Ghir_D09G009430.1,Ghir_D01G019800.1,Ghir_D07G016650.1,Ghir_D06G012960.1,Ghir_A04G013420.1,Ghir_A07G023630.1,Ghir_D04G020270.1,Ghir_D12G022840.1,Ghir_A02G008420.1,Ghir_D03G015240.1,Ghir_D10G024570.1,Ghir_A05G017570.1,Ghir_D08G007310.1,Ghir_D01G009520.1,Ghir_A10G012950.1,Ghir_D01G000840.1,Ghir_A06G009390.1,Ghir_D06G016940.1,Ghi…	0
Biological process	small molecule biosynthetic process	GO:0044283	4	0	2.675	157	2174	1486	55043	Ghir_D07G018620.1,Ghir_A10G022400.1,Ghir_D10G013940.1,Ghir_D09G009430.1,Ghir_D06G014880.1,Ghir_D04G011350.1,Ghir_D06G012720.1,Ghir_D13G002750.1,Ghir_A05G019650.1,Ghir_D04G001690.1,Ghir_D13G002870.1,Ghir_A04G013420.1,Ghir_D07G019150.1,Ghir_D11G001230.1,Ghir_D11G025970.1,Ghir_D05G019660.1,Ghir_A07G008420.1,Ghir_A13G024830.1,Ghir_A01G019690.1,Ghir_D03G010320.1,Ghir_A09G015750.1,Ghir_A12G006300.1,Ghi…	0
Biological process	carboxylic acid metabolic process	GO:0019752	6	0	3.18189	262	3050	1486	55043	Ghir_D07G018620.1,Ghir_D08G005690.1,Ghir_A10G022400.1,Ghir_D02G008470.1,Ghir_D09G000380.1,Ghir_D10G013940.1,Ghir_A04G001350.1,Ghir_A02G010860.1,Ghir_D07G018500.1,Ghir_D09G009430.1,Ghir_D06G014880.1,Ghir_D02G010390.1,Ghir_D04G011350.1,Ghir_A12G006050.1,Ghir_D06G012720.1,Ghir_D13G007020.1,Ghir_D13G002750.1,Ghir_A05G019650.1,Ghir_D04G001690.1,Ghir_D13G002870.1,Ghir_D01G021790.1,Ghir_D06G012960.1,Ghi…	0
Biological process	energy derivation by oxidation of organic compounds	GO:0015980	5	0	4.82353	53	407	1486	55043	Ghir_A04G001350.1,Ghir_D07G018500.1,Ghir_A12G006050.1,Ghir_D09G001040.1,Ghir_A04G010720.1,Ghir_D04G020270.1,Ghir_D07G005900.1,Ghir_A11G017910.1,Ghir_A02G004040.1,Ghir_D02G004380.1,Ghir_D10G007890.1,Ghir_D09G015230.1,Ghir_D04G006600.1,Ghir_A07G016090.1,Ghir_D13G016400.1,Ghir_D11G017950.1,Ghir_D13G022650.1,Ghir_D09G001020.1,Ghir_A05G035430.1,Ghir_D01G009240.1,Ghir_A04G003900.1,Ghir_D11G006980.1,Ghi…	0
Biological process	chaperone-mediated protein folding	GO:0061077	4	0	6.29698	34	200	1486	55043	Ghir_D09G016060.1,Ghir_D06G018900.1,Ghir_D07G001110.1,Ghir_D03G009660.1,Ghir_A06G018020.1,Ghir_D06G008550.1,Ghir_D07G010000.1,Ghir_D06G013050.1,Ghir_D11G002010.1,Ghir_D13G025490.1,Ghir_D11G036090.1,Ghir_D10G012820.1,Ghir_A09G021660.1,Ghir_A05G032960.1,Ghir_A11G022260.1,Ghir_D12G001780.1,Ghir_A09G011590.1,Ghir_A05G009880.1,Ghir_D07G001740.1,Ghir_D04G013580.1,Ghir_D03G013300.1,Ghir_A01G007500.1,Ghi…	0
Biological process	carbohydrate catabolic process	GO:0016052	5	0	3.05238	74	898	1486	55043	Ghir_A10G022400.1,Ghir_A05G003850.1,Ghir_D02G010390.1,Ghir_D04G011350.1,Ghir_D13G007020.1,Ghir_D11G035400.1,Ghir_D09G001040.1,Ghir_D01G021790.1,Ghir_D06G012960.1,Ghir_A04G013420.1,Ghir_D04G020270.1,Ghir_A12G006300.1,Ghir_D01G011370.1,Ghir_D10G024570.1,Ghir_D04G002310.1,Ghir_A05G033850.1,Ghir_D09G003620.1,Ghir_A04G007190.1,Ghir_A03G014430.1,Ghir_D11G010810.1,Ghir_D03G011050.1,Ghir_D08G007310.1,Ghi…	0
Biological process	organic acid biosynthetic process	GO:0016053	5	0	2.3593	110	1727	1486	55043	Ghir_D07G018620.1,Ghir_D10G013940.1,Ghir_D09G009430.1,Ghir_D06G014880.1,Ghir_D06G012720.1,Ghir_D13G002750.1,Ghir_A05G019650.1,Ghir_D04G001690.1,Ghir_D13G002870.1,Ghir_D07G019150.1,Ghir_D11G025970.1,Ghir_D05G019660.1,Ghir_A07G008420.1,Ghir_A01G019690.1,Ghir_D12G022840.1,Ghir_A02G008420.1,Ghir_A07G018790.1,Ghir_A05G015400.1,Ghir_D09G024330.1,Ghir_D09G020030.1,Ghir_A02G002720.1,Ghir_D07G000910.1,Ghi…	0
Biological process	metabolic process	GO:0008152	2	0	1.16637	1064	33790	1486	55043	Ghir_A01G022190.1,Ghir_A08G003310.1,Ghir_D10G027410.1,Ghir_D12G019610.1,Ghir_D01G013500.1,Ghir_D06G022740.1,Ghir_D06G000120.1,Ghir_D01G019920.1,Ghir_D11G030560.1,Ghir_A04G003640.1,Ghir_A01G021050.1,Ghir_D08G024640.1,Ghir_D07G018620.1,Ghir_D04G016630.1,Ghir_D08G005690.1,Ghir_D07G015180.1,Ghir_D05G025270.1,Ghir_A10G022400.1,Ghir_D12G013180.1,Ghir_D09G000630.1,Ghir_D01G021590.1,Ghir_D11G001790.1,Ghi…	0
Biological process	alpha-amino acid biosynthetic process	GO:1901607	9	1.11022e-16	4.01996	56	516	1486	55043	Ghir_D07G018620.1,Ghir_D09G009430.1,Ghir_D06G014880.1,Ghir_D13G002750.1,Ghir_A05G019650.1,Ghir_D13G002870.1,Ghir_D07G019150.1,Ghir_D05G019660.1,Ghir_A01G019690.1,Ghir_A02G008420.1,Ghir_A07G018790.1,Ghir_A02G002720.1,Ghir_D09G021650.1,Ghir_D02G003060.1,Ghir_A11G022220.1,Ghir_D01G020150.1,Ghir_D02G008770.1,Ghir_D11G022190.1,Ghir_D01G021160.1,Ghir_D11G009660.1,Ghir_D05G007390.1,Ghir_A02G016120.1,Ghi…	4.47146e-15
Biological process	monosaccharide biosynthetic process	GO:0046364	6	1.11022e-16	7.76309	35	167	1486	55043	Ghir_A10G022400.1,Ghir_D04G011350.1,Ghir_A04G013420.1,Ghir_A12G006300.1,Ghir_D01G011370.1,Ghir_D10G024570.1,Ghir_A05G033850.1,Ghir_D09G003620.1,Ghir_A04G007190.1,Ghir_A03G014430.1,Ghir_A05G000870.1,Ghir_A13G013570.1,Ghir_D04G008460.1,Ghir_D01G009240.1,Ghir_D01G017130.1,Ghir_D11G036300.1,Ghir_D12G004170.1,Ghir_A11G004090.1,Ghir_D04G017800.1,Ghir_A13G010890.1,Ghir_A08G022400.1,Ghir_A08G013800.1,Ghi…	4.47146e-15
Biological process	glucose metabolic process	GO:0006006	7	1.11022e-16	11.4391	42	136	1486	55043	Ghir_A10G022400.1,Ghir_D01G009850.1,Ghir_D04G011350.1,Ghir_A04G013420.1,Ghir_D04G020270.1,Ghir_A12G006300.1,Ghir_D01G011370.1,Ghir_A07G025060.1,Ghir_D10G024570.1,Ghir_A05G033850.1,Ghir_A05G018220.1,Ghir_D09G003620.1,Ghir_A04G007190.1,Ghir_A03G014430.1,Ghir_A13G013570.1,Ghir_D02G011180.1,Ghir_D04G008460.1,Ghir_D01G009240.1,Ghir_D01G017130.1,Ghir_D11G036300.1,Ghir_D10G008680.1,Ghir_A11G004090.1,Ghi…	4.47146e-15
Biological process	organic acid metabolic process	GO:0006082	4	1.11022e-16	2.73313	266	3605	1486	55043	Ghir_D07G018620.1,Ghir_D08G005690.1,Ghir_A10G022400.1,Ghir_D02G008470.1,Ghir_D09G000380.1,Ghir_D10G013940.1,Ghir_A04G001350.1,Ghir_A02G010860.1,Ghir_D07G018500.1,Ghir_D09G009430.1,Ghir_D06G014880.1,Ghir_D02G010390.1,Ghir_D04G011350.1,Ghir_A12G006050.1,Ghir_D06G012720.1,Ghir_D13G007020.1,Ghir_D13G002750.1,Ghir_A05G019650.1,Ghir_D04G001690.1,Ghir_D13G002870.1,Ghir_D01G021790.1,Ghir_D06G012960.1,Ghi…	4.47146e-15
Biological process	gluconeogenesis	GO:0006094	8	1.11022e-16	13.5973	29	79	1486	55043	Ghir_A10G022400.1,Ghir_D04G011350.1,Ghir_A04G013420.1,Ghir_A12G006300.1,Ghir_D01G011370.1,Ghir_D10G024570.1,Ghir_A05G033850.1,Ghir_D09G003620.1,Ghir_A04G007190.1,Ghir_A03G014430.1,Ghir_A13G013570.1,Ghir_D04G008460.1,Ghir_D01G009240.1,Ghir_D01G017130.1,Ghir_D11G036300.1,Ghir_A11G004090.1,Ghir_D04G017800.1,Ghir_D06G003250.1,Ghir_A05G009760.1,Ghir_D13G003030.1,Ghir_D01G009230.1,Ghir_A09G003700.1,Ghi…	4.47146e-15
Biological process	nucleoside diphosphate phosphorylation	GO:0006165	9	1.11022e-16	8.12715	52	237	1486	55043	Ghir_A10G022400.1,Ghir_D09G025180.1,Ghir_D02G010390.1,Ghir_D04G011350.1,Ghir_D13G007020.1,Ghir_D01G021790.1,Ghir_A04G013420.1,Ghir_A12G006300.1,Ghir_D01G011370.1,Ghir_D10G024570.1,Ghir_A05G033850.1,Ghir_D09G003620.1,Ghir_A04G007190.1,Ghir_A03G014430.1,Ghir_D11G010810.1,Ghir_D03G011050.1,Ghir_D02G019870.1,Ghir_A12G010490.1,Ghir_A13G013570.1,Ghir_D02G011180.1,Ghir_D04G008460.1,Ghir_D01G009240.1,Ghi…	4.47146e-15
Biological process	photosynthesis	GO:0015979	4	1.11022e-16	7.28968	123	625	1486	55043	Ghir_A01G022190.1,Ghir_D01G019920.1,Ghir_D04G016630.1,Ghir_D05G025270.1,Ghir_D12G013180.1,Ghir_D02G010390.1,Ghir_D01G009850.1,Ghir_A08G005150.1,Ghir_D02G007450.1,Ghir_D06G015420.1,Ghir_D10G026710.1,Ghir_A13G002210.1,Ghir_D13G007910.1,Ghir_A07G017820.1,Ghir_D02G022580.1,Ghir_A04G013420.1,Ghir_D05G036730.1,Ghir_D01G003550.1,Ghir_D03G010320.1,Ghir_A05G039300.1,Ghir_A13G015660.1,Ghir_D05G017830.1,Ghi…	4.47146e-15
Biological process	organonitrogen compound metabolic process	GO:1901564	4	2.22045e-16	1.56173	670	15891	1486	55043	Ghir_A01G022190.1,Ghir_D10G027410.1,Ghir_D12G019610.1,Ghir_D01G013500.1,Ghir_D06G022740.1,Ghir_D11G030560.1,Ghir_A04G003640.1,Ghir_A01G021050.1,Ghir_D08G024640.1,Ghir_D07G018620.1,Ghir_D04G016630.1,Ghir_D08G005690.1,Ghir_D07G015180.1,Ghir_D05G025270.1,Ghir_A10G022400.1,Ghir_D09G000630.1,Ghir_D11G001790.1,Ghir_D09G025180.1,Ghir_D07G006750.1,Ghir_Scaffold1228G000020.1,Ghir_D09G000380.1,Ghir_D11G023…	8.11924e-15
Biological process	protein refolding	GO:0042026	4	2.22045e-16	8.56732	34	147	1486	55043	Ghir_A10G019690.1,Ghir_D09G016060.1,Ghir_D06G018900.1,Ghir_A09G021070.1,Ghir_D01G017220.1,Ghir_D03G009660.1,Ghir_A09G009860.1,Ghir_A06G018020.1,Ghir_D06G013050.1,Ghir_D11G002010.1,Ghir_D13G025490.1,Ghir_D05G010570.1,Ghir_D11G036090.1,Ghir_D10G012820.1,Ghir_A11G022260.1,Ghir_D12G001780.1,Ghir_A05G009880.1,Ghir_A13G024480.1,Ghir_D12G003310.1,Ghir_A01G002280.1,Ghir_D08G013770.1,Ghir_D13G025270.1,Ghi…	8.11924e-15
Biological process	carboxylic acid catabolic process	GO:0046395	7	2.22045e-16	3.85529	51	490	1486	55043	Ghir_D02G008470.1,Ghir_A04G001350.1,Ghir_D09G009430.1,Ghir_A07G023630.1,Ghir_D12G022840.1,Ghir_A02G008420.1,Ghir_A05G017570.1,Ghir_D01G009520.1,Ghir_A10G012950.1,Ghir_D01G000840.1,Ghir_A06G009390.1,Ghir_D06G016940.1,Ghir_A11G016560.1,Ghir_A12G028500.1,Ghir_D08G026300.1,Ghir_A11G022220.1,Ghir_D02G008770.1,Ghir_D11G022190.1,Ghir_D12G002430.1,Ghir_A02G016120.1,Ghir_D02G016580.1,Ghir_A06G016120.1,Ghi…	8.11924e-15
Biological process	protein folding	GO:0006457	3	2.22045e-16	5.44331	82	558	1486	55043	Ghir_A10G019690.1,Ghir_D05G039670.1,Ghir_D09G016060.1,Ghir_D06G018900.1,Ghir_A09G021070.1,Ghir_D07G001110.1,Ghir_A11G024570.1,Ghir_D09G017970.1,Ghir_A03G012060.1,Ghir_D13G014300.1,Ghir_D01G017220.1,Ghir_D03G009660.1,Ghir_A09G009860.1,Ghir_A06G018020.1,Ghir_D06G008550.1,Ghir_D07G010000.1,Ghir_A01G009870.1,Ghir_D10G023320.1,Ghir_D06G013050.1,Ghir_D11G002010.1,Ghir_D13G011550.1,Ghir_D13G025490.1,Ghi…	8.11924e-15
Biological process	'de novo' protein folding	GO:0006458	4	2.22045e-16	8.67417	37	158	1486	55043	Ghir_A10G019690.1,Ghir_D09G016060.1,Ghir_D06G018900.1,Ghir_A09G021070.1,Ghir_D03G009660.1,Ghir_A06G018020.1,Ghir_D06G008550.1,Ghir_D06G013050.1,Ghir_D11G002010.1,Ghir_D13G025490.1,Ghir_D05G010570.1,Ghir_D11G036090.1,Ghir_D10G012820.1,Ghir_A09G021660.1,Ghir_A05G032960.1,Ghir_A11G022260.1,Ghir_D12G001780.1,Ghir_A09G011590.1,Ghir_A05G009880.1,Ghir_A13G024480.1,Ghir_D07G001740.1,Ghir_D13G025270.1,Ghi…	8.11924e-15
Biological process	cellular modified amino acid metabolic process	GO:0006575	5	2.22045e-16	5.67564	38	248	1486	55043	Ghir_D13G016750.1,Ghir_D04G001690.1,Ghir_D09G016460.1,Ghir_D04G014740.1,Ghir_D05G034240.1,Ghir_A04G010520.1,Ghir_A02G008420.1,Ghir_D11G024660.1,Ghir_D12G001040.1,Ghir_A10G012950.1,Ghir_A01G003850.1,Ghir_A09G020090.1,Ghir_A11G022220.1,Ghir_D12G001010.1,Ghir_D02G008770.1,Ghir_D11G022190.1,Ghir_D02G003220.1,Ghir_A02G016120.1,Ghir_D11G023820.1,Ghir_A04G005000.1,Ghir_A12G001000.1,Ghir_A04G010500.1,Ghi…	8.11924e-15
Biological process	hexose biosynthetic process	GO:0019319	7	2.22045e-16	13.0733	30	85	1486	55043	Ghir_A10G022400.1,Ghir_D04G011350.1,Ghir_A04G013420.1,Ghir_A12G006300.1,Ghir_D01G011370.1,Ghir_D10G024570.1,Ghir_A05G033850.1,Ghir_D09G003620.1,Ghir_A04G007190.1,Ghir_A03G014430.1,Ghir_A05G000870.1,Ghir_A13G013570.1,Ghir_D04G008460.1,Ghir_D01G009240.1,Ghir_D01G017130.1,Ghir_D11G036300.1,Ghir_A11G004090.1,Ghir_D04G017800.1,Ghir_D06G003250.1,Ghir_A05G009760.1,Ghir_D13G003030.1,Ghir_D01G009230.1,Ghi…	8.11924e-15
Biological process	organophosphate metabolic process	GO:0019637	5	2.22045e-16	2.81547	128	1684	1486	55043	Ghir_D12G019610.1,Ghir_A10G022400.1,Ghir_D09G025180.1,Ghir_A04G001350.1,Ghir_D09G020150.1,Ghir_D02G010390.1,Ghir_D04G011350.1,Ghir_D13G007020.1,Ghir_D01G021790.1,Ghir_D06G012960.1,Ghir_A04G013420.1,Ghir_A06G005100.1,Ghir_A04G010720.1,Ghir_D01G003550.1,Ghir_D09G000430.1,Ghir_A09G015750.1,Ghir_A07G005830.1,Ghir_A12G006300.1,Ghir_D08G021480.1,Ghir_D01G011370.1,Ghir_A05G019570.1,Ghir_A13G000900.1,Ghi…	8.11924e-15
Biological process	monocarboxylic acid metabolic process	GO:0032787	7	3.33067e-16	2.61992	123	1739	1486	55043	Ghir_A10G022400.1,Ghir_D02G008470.1,Ghir_A02G010860.1,Ghir_D02G010390.1,Ghir_D04G011350.1,Ghir_D06G012720.1,Ghir_D13G007020.1,Ghir_D01G021790.1,Ghir_D06G012960.1,Ghir_A04G013420.1,Ghir_A07G023630.1,Ghir_D11G025970.1,Ghir_A07G008420.1,Ghir_A01G019690.1,Ghir_A12G006300.1,Ghir_D12G022840.1,Ghir_D08G021480.1,Ghir_D01G011370.1,Ghir_D07G005900.1,Ghir_D03G015240.1,Ghir_A10G010570.1,Ghir_D10G024570.1,Ghi…	1.1019e-14
Biological process	nucleotide metabolic process	GO:0009117	8	3.33067e-16	4.06053	90	821	1486	55043	Ghir_D12G019610.1,Ghir_A10G022400.1,Ghir_D09G025180.1,Ghir_A04G001350.1,Ghir_D02G010390.1,Ghir_D04G011350.1,Ghir_D13G007020.1,Ghir_D01G021790.1,Ghir_A04G013420.1,Ghir_A06G005100.1,Ghir_A04G010720.1,Ghir_D01G003550.1,Ghir_A09G015750.1,Ghir_A07G005830.1,Ghir_A12G006300.1,Ghir_D01G011370.1,Ghir_A13G000900.1,Ghir_D10G024570.1,Ghir_A05G033850.1,Ghir_D09G003620.1,Ghir_A04G007190.1,Ghir_A03G014430.1,Ghi…	1.1019e-14
Biological process	response to cold	GO:0009409	5	3.33067e-16	3.30337	122	1368	1486	55043	Ghir_D06G022740.1,Ghir_D05G025520.1,Ghir_D09G016060.1,Ghir_D01G009850.1,Ghir_D06G018900.1,Ghir_A02G008250.1,Ghir_D10G026710.1,Ghir_A13G002210.1,Ghir_D01G019800.1,Ghir_A06G017850.1,Ghir_A01G015850.1,Ghir_A04G005040.1,Ghir_A07G017820.1,Ghir_A10G018790.1,Ghir_D01G003550.1,Ghir_A05G003480.1,Ghir_D09G013120.1,Ghir_D04G013320.1,Ghir_D10G023590.1,Ghir_D11G027740.1,Ghir_A13G015660.1,Ghir_D11G033830.1,Ghi…	1.1019e-14
Biological process	response to salt stress	GO:0009651	5	3.33067e-16	2.37799	137	2134	1486	55043	Ghir_A10G022400.1,Ghir_D05G025520.1,Ghir_D04G011350.1,Ghir_A12G006050.1,Ghir_D01G019800.1,Ghir_A10G018790.1,Ghir_D08G024880.1,Ghir_A03G012060.1,Ghir_D12G024110.1,Ghir_D07G023120.1,Ghir_D04G014740.1,Ghir_D08G003010.1,Ghir_A11G025430.1,Ghir_A11G017910.1,Ghir_D02G015340.1,Ghir_A10G000740.1,Ghir_D08G005660.1,Ghir_A12G024380.1,Ghir_A01G009870.1,Ghir_D10G024570.1,Ghir_A05G023210.1,Ghir_A02G004040.1,Ghi…	1.1019e-14
Biological process	translation	GO:0006412	8	3.33067e-16	3.40331	198	2155	1486	55043	Ghir_D01G013500.1,Ghir_D06G022740.1,Ghir_A04G003640.1,Ghir_D07G015180.1,Ghir_D11G001790.1,Ghir_D07G006750.1,Ghir_Scaffold1228G000020.1,Ghir_D11G023480.1,Ghir_D09G008280.1,Ghir_D07G015430.1,Ghir_D01G013860.1,Ghir_D10G012790.1,Ghir_A05G030530.1,Ghir_D13G020470.1,Ghir_A09G025770.1,Ghir_D13G014860.1,Ghir_A13G011450.1,Ghir_D12G017810.1,Ghir_D07G002820.1,Ghir_D09G022520.1,Ghir_A04G005040.1,Ghir_D13G025…	1.1019e-14
Biological process	reductive pentose-phosphate cycle	GO:0019253	7	3.33067e-16	14.5518	22	56	1486	55043	Ghir_D01G009850.1,Ghir_A04G013420.1,Ghir_A07G025060.1,Ghir_A05G018220.1,Ghir_A11G017280.1,Ghir_D01G009240.1,Ghir_A12G013420.1,Ghir_D01G017130.1,Ghir_D11G036300.1,Ghir_D10G008680.1,Ghir_D04G017800.1,Ghir_D03G018930.1,Ghir_D07G015890.1,Ghir_D11G017360.1,Ghir_A07G018700.1,Ghir_A10G023390.1,Ghir_D11G008660.1,Ghir_D12G011110.1,Ghir_D08G023160.1,Ghir_A07G015620.1,Ghir_D07G019020.1,Ghir_D12G021720.1,	1.1019e-14
Biological process	cellular catabolic process	GO:0044248	4	3.33067e-16	2.0963	215	3799	1486	55043	Ghir_A08G003310.1,Ghir_D10G027410.1,Ghir_D11G030560.1,Ghir_D08G024640.1,Ghir_A10G022400.1,Ghir_D01G021590.1,Ghir_D02G008470.1,Ghir_A04G001350.1,Ghir_A01G010900.1,Ghir_D09G009430.1,Ghir_D01G019800.1,Ghir_D02G003760.1,Ghir_D11G035400.1,Ghir_D13G016750.1,Ghir_D07G016650.1,Ghir_D09G001040.1,Ghir_D06G012960.1,Ghir_A04G013420.1,Ghir_D08G016980.1,Ghir_A07G023630.1,Ghir_D02G023730.1,Ghir_A01G020070.1,Ghi…	1.1019e-14
Biological process	photosynthesis, dark reaction	GO:0019685	6	3.33067e-16	14.5518	22	56	1486	55043	Ghir_D01G009850.1,Ghir_A04G013420.1,Ghir_A07G025060.1,Ghir_A05G018220.1,Ghir_A11G017280.1,Ghir_D01G009240.1,Ghir_A12G013420.1,Ghir_D01G017130.1,Ghir_D11G036300.1,Ghir_D10G008680.1,Ghir_D04G017800.1,Ghir_D03G018930.1,Ghir_D07G015890.1,Ghir_D11G017360.1,Ghir_A07G018700.1,Ghir_A10G023390.1,Ghir_D11G008660.1,Ghir_D12G011110.1,Ghir_D08G023160.1,Ghir_A07G015620.1,Ghir_D07G019020.1,Ghir_D12G021720.1,	1.1019e-14
Biological process	small molecule metabolic process	GO:0044281	3	3.33067e-16	2.57771	357	5130	1486	55043	Ghir_D12G019610.1,Ghir_D07G018620.1,Ghir_D08G005690.1,Ghir_A10G022400.1,Ghir_D09G025180.1,Ghir_D02G008470.1,Ghir_D09G000380.1,Ghir_D10G013940.1,Ghir_A04G001350.1,Ghir_A02G010860.1,Ghir_D09G020150.1,Ghir_D07G018500.1,Ghir_D09G009430.1,Ghir_D06G014880.1,Ghir_D02G010390.1,Ghir_D01G009850.1,Ghir_D07G014160.1,Ghir_D04G011350.1,Ghir_A12G006050.1,Ghir_D13G015930.1,Ghir_D01G019800.1,Ghir_D06G012720.1,Ghi…	1.1019e-14
Biological process	carbon fixation	GO:0015977	4	3.33067e-16	11.8326	23	72	1486	55043	Ghir_D01G009850.1,Ghir_A04G013420.1,Ghir_A07G025060.1,Ghir_A05G018220.1,Ghir_D13G016400.1,Ghir_A11G017280.1,Ghir_D01G009240.1,Ghir_A12G013420.1,Ghir_D01G017130.1,Ghir_D11G036300.1,Ghir_D10G008680.1,Ghir_D04G017800.1,Ghir_D03G018930.1,Ghir_D07G015890.1,Ghir_D11G017360.1,Ghir_A07G018700.1,Ghir_A10G023390.1,Ghir_D11G008660.1,Ghir_D12G011110.1,Ghir_D08G023160.1,Ghir_A07G015620.1,Ghir_D07G019020.1,Ghi…	1.1019e-14
Biological process	carbohydrate derivative metabolic process	GO:1901135	4	4.44089e-16	2.23422	133	2205	1486	55043	Ghir_D12G019610.1,Ghir_A10G022400.1,Ghir_D09G025180.1,Ghir_A04G001350.1,Ghir_D02G010390.1,Ghir_D04G011350.1,Ghir_D13G007020.1,Ghir_D01G021790.1,Ghir_D06G012960.1,Ghir_A04G013420.1,Ghir_A04G010720.1,Ghir_D01G003550.1,Ghir_A09G015750.1,Ghir_A12G006300.1,Ghir_D08G021480.1,Ghir_D01G011370.1,Ghir_A13G000900.1,Ghir_D02G015340.1,Ghir_D10G024570.1,Ghir_A05G033850.1,Ghir_D09G003620.1,Ghir_A04G007190.1,Ghi…	1.3129e-14
Biological process	response to heat	GO:0009408	5	4.44089e-16	3.16263	66	773	1486	55043	Ghir_D09G016060.1,Ghir_D06G018900.1,Ghir_A09G021070.1,Ghir_D07G016650.1,Ghir_A10G018790.1,Ghir_A03G012060.1,Ghir_A01G019690.1,Ghir_D13G014300.1,Ghir_D03G009660.1,Ghir_A06G018020.1,Ghir_D07G010000.1,Ghir_A05G023210.1,Ghir_D06G013050.1,Ghir_D11G002010.1,Ghir_A03G014430.1,Ghir_D05G023090.1,Ghir_A11G021450.1,Ghir_D13G025490.1,Ghir_D01G009520.1,Ghir_A11G002020.1,Ghir_A12G003500.1,Ghir_A07G003050.1,Ghi…	1.3129e-14
Biological process	peptide metabolic process	GO:0006518	6	4.44089e-16	3.54648	225	2350	1486	55043	Ghir_D01G013500.1,Ghir_D06G022740.1,Ghir_A04G003640.1,Ghir_D07G015180.1,Ghir_D11G001790.1,Ghir_D07G006750.1,Ghir_Scaffold1228G000020.1,Ghir_D11G023480.1,Ghir_D09G008280.1,Ghir_D07G015430.1,Ghir_D01G013860.1,Ghir_D10G012790.1,Ghir_A05G030530.1,Ghir_D13G020470.1,Ghir_A09G025770.1,Ghir_D13G016750.1,Ghir_D13G014860.1,Ghir_A13G011450.1,Ghir_D12G017810.1,Ghir_D07G002820.1,Ghir_D09G022520.1,Ghir_A04G005…	1.3129e-14
Biological process	photosynthetic electron transport chain	GO:0009767	6	5.55112e-16	7.58321	26	127	1486	55043	Ghir_D13G007910.1,Ghir_D02G022580.1,Ghir_D01G003550.1,Ghir_D05G017830.1,Ghir_A03G017800.1,Ghir_D05G027430.1,Ghir_D08G014200.1,Ghir_A05G017330.1,Ghir_D11G010890.1,Ghir_D06G013530.1,Ghir_A08G013400.1,Ghir_D11G036300.1,Ghir_D01G010280.1,Ghir_A03G021130.1,Ghir_D05G012000.1,Ghir_A10G001230.1,Ghir_D01G002230.1,Ghir_D10G002030.1,Ghir_D11G018580.1,Ghir_D06G016790.1,Ghir_D11G019970.1,Ghir_A11G019900.1,Ghi…	1.59037e-14
Biological process	serine family amino acid catabolic process	GO:0009071	10	6.66134e-16	12.8219	18	52	1486	55043	Ghir_A02G008420.1,Ghir_A05G017570.1,Ghir_A06G009390.1,Ghir_D06G016940.1,Ghir_A11G022220.1,Ghir_D02G008770.1,Ghir_D11G022190.1,Ghir_A02G016120.1,Ghir_A06G016120.1,Ghir_D05G017560.1,Ghir_D05G004550.1,Ghir_D03G018410.1,Ghir_D06G009760.1,Ghir_A05G004440.1,Ghir_D12G004680.1,Ghir_D11G003000.1,Ghir_D06G009600.1,Ghir_D10G014710.1,	1.88897e-14
Biological process	nucleoside phosphate metabolic process	GO:0006753	7	6.66134e-16	3.99724	90	834	1486	55043	Ghir_D12G019610.1,Ghir_A10G022400.1,Ghir_D09G025180.1,Ghir_A04G001350.1,Ghir_D02G010390.1,Ghir_D04G011350.1,Ghir_D13G007020.1,Ghir_D01G021790.1,Ghir_A04G013420.1,Ghir_A06G005100.1,Ghir_A04G010720.1,Ghir_D01G003550.1,Ghir_A09G015750.1,Ghir_A07G005830.1,Ghir_A12G006300.1,Ghir_D01G011370.1,Ghir_A13G000900.1,Ghir_D10G024570.1,Ghir_A05G033850.1,Ghir_D09G003620.1,Ghir_A04G007190.1,Ghir_A03G014430.1,Ghi…	1.88897e-14
Biological process	response to stress	GO:0006950	3	7.77156e-16	1.57679	470	11041	1486	55043	Ghir_D06G022740.1,Ghir_D11G030560.1,Ghir_A10G022400.1,Ghir_D09G025180.1,Ghir_A05G003850.1,Ghir_D05G025520.1,Ghir_A01G010900.1,Ghir_D07G018500.1,Ghir_D09G009430.1,Ghir_D09G016060.1,Ghir_D09G011720.1,Ghir_D01G009850.1,Ghir_D06G018900.1,Ghir_A02G008250.1,Ghir_A09G021070.1,Ghir_D04G011350.1,Ghir_D10G026710.1,Ghir_A12G006050.1,Ghir_A13G002210.1,Ghir_D01G019800.1,Ghir_D03G014820.1,Ghir_A06G017850.1,Ghi…	2.15972e-14
Biological process	cellular metabolic compound salvage	GO:0043094	4	9.99201e-16	5.24873	35	247	1486	55043	Ghir_D07G018500.1,Ghir_A09G015750.1,Ghir_D08G001040.1,Ghir_D12G001040.1,Ghir_A02G013650.1,Ghir_A11G017280.1,Ghir_D09G015670.1,Ghir_D09G010190.1,Ghir_A11G022220.1,Ghir_D01G020150.1,Ghir_D11G022190.1,Ghir_D11G017150.1,Ghir_D05G007390.1,Ghir_A02G016120.1,Ghir_D02G016580.1,Ghir_D12G003120.1,Ghir_A09G005540.1,Ghir_D02G023510.1,Ghir_D10G010880.1,Ghir_A01G003560.1,Ghir_D11G017360.1,Ghir_A07G018700.1,Ghi…	2.74929e-14
Biological process	glycine decarboxylation via glycine cleavage system	GO:0019464	12	1.88738e-15	29.1037	11	14	1486	55043	Ghir_A05G017570.1,Ghir_A06G009390.1,Ghir_D06G016940.1,Ghir_A06G016120.1,Ghir_D05G017560.1,Ghir_D05G004550.1,Ghir_D03G018410.1,Ghir_A05G004440.1,Ghir_D12G004680.1,Ghir_D11G003000.1,Ghir_D06G009600.1,	5.14218e-14
Biological process	photosynthesis, light harvesting	GO:0009765	5	1.9984e-15	9.05448	22	90	1486	55043	Ghir_A01G022190.1,Ghir_D04G016630.1,Ghir_D05G025270.1,Ghir_D06G015420.1,Ghir_A13G002210.1,Ghir_A07G017820.1,Ghir_A13G015660.1,Ghir_D01G023730.1,Ghir_D12G015000.1,Ghir_D01G006310.1,Ghir_D01G010280.1,Ghir_A03G019040.1,Ghir_D11G007340.1,Ghir_D05G015270.1,Ghir_D11G028620.1,Ghir_D01G002230.1,Ghir_D07G020650.1,Ghir_D10G026370.1,Ghir_D10G004420.1,Ghir_A04G009880.1,Ghir_A01G001730.1,Ghir_D07G004180.1,	5.3918e-14
Biological process	cell redox homeostasis	GO:0045454	6	2.55351e-15	4.22484	43	377	1486	55043	Ghir_A08G008910.1,Ghir_D13G015930.1,Ghir_D09G010530.1,Ghir_A09G007280.1,Ghir_A02G007060.1,Ghir_A02G019300.1,Ghir_A02G012420.1,Ghir_A05G018660.1,Ghir_D05G024480.1,Ghir_D08G026820.1,Ghir_D05G027430.1,Ghir_D09G016940.1,Ghir_D02G006100.1,Ghir_D13G012420.1,Ghir_A03G013430.1,Ghir_A05G027420.1,Ghir_D04G009840.1,Ghir_D07G018340.1,Ghir_A09G003020.1,Ghir_A08G025950.1,Ghir_A12G013670.1,Ghir_A02G005770.1,Ghi…	6.82328e-14
Biological process	alpha-amino acid catabolic process	GO:1901606	9	3.44169e-15	5.43269	33	225	1486	55043	Ghir_A04G001350.1,Ghir_A02G008420.1,Ghir_A05G017570.1,Ghir_D01G009520.1,Ghir_A10G012950.1,Ghir_D01G000840.1,Ghir_A06G009390.1,Ghir_D06G016940.1,Ghir_A11G016560.1,Ghir_A12G028500.1,Ghir_A11G022220.1,Ghir_D02G008770.1,Ghir_D11G022190.1,Ghir_A02G016120.1,Ghir_D02G016580.1,Ghir_A06G016120.1,Ghir_D05G017560.1,Ghir_D06G016950.1,Ghir_D05G004550.1,Ghir_D09G020900.1,Ghir_D03G018410.1,Ghir_D10G008770.1,Ghi…	9.10901e-14
Biological process	cellular aldehyde metabolic process	GO:0006081	4	5.55112e-15	5.51309	32	215	1486	55043	Ghir_A10G022400.1,Ghir_D01G019800.1,Ghir_D07G016650.1,Ghir_A04G013420.1,Ghir_D08G021480.1,Ghir_D07G005900.1,Ghir_D03G015240.1,Ghir_D10G024570.1,Ghir_D06G016320.1,Ghir_A10G024820.1,Ghir_A03G019830.1,Ghir_D07G008180.1,Ghir_D11G017150.1,Ghir_D01G017130.1,Ghir_A09G018050.1,Ghir_D04G014080.1,Ghir_D04G017800.1,Ghir_D02G005710.1,Ghir_A05G009760.1,Ghir_D02G007380.1,Ghir_A08G025500.1,Ghir_A02G011340.1,Ghi…	1.45533e-13
Biological process	cellular amino acid catabolic process	GO:0009063	8	6.43929e-15	4.86671	36	274	1486	55043	Ghir_A04G001350.1,Ghir_D09G009430.1,Ghir_A02G008420.1,Ghir_A05G017570.1,Ghir_D01G009520.1,Ghir_A10G012950.1,Ghir_D01G000840.1,Ghir_A06G009390.1,Ghir_D06G016940.1,Ghir_A11G016560.1,Ghir_A12G028500.1,Ghir_A11G022220.1,Ghir_D02G008770.1,Ghir_D11G022190.1,Ghir_D12G002430.1,Ghir_A02G016120.1,Ghir_D02G016580.1,Ghir_A06G016120.1,Ghir_D05G017560.1,Ghir_D06G016950.1,Ghir_D05G004550.1,Ghir_D09G020900.1,Ghi…	1.67241e-13
Biological process	serine family amino acid metabolic process	GO:0009069	9	7.10543e-15	6.62323	27	151	1486	55043	Ghir_D07G018620.1,Ghir_A02G008420.1,Ghir_D09G021650.1,Ghir_A05G017570.1,Ghir_A06G009390.1,Ghir_D06G016940.1,Ghir_A11G022220.1,Ghir_D02G008770.1,Ghir_D11G022190.1,Ghir_D11G009660.1,Ghir_D05G007390.1,Ghir_A02G016120.1,Ghir_A06G016120.1,Ghir_D05G017560.1,Ghir_D13G004300.1,Ghir_D05G004550.1,Ghir_D03G018410.1,Ghir_D08G023110.1,Ghir_D13G023640.1,Ghir_D08G013770.1,Ghir_D06G009760.1,Ghir_A05G004440.1,Ghi…	1.82833e-13
Biological process	organic acid catabolic process	GO:0016054	5	9.4369e-15	3.55093	51	532	1486	55043	Ghir_D02G008470.1,Ghir_A04G001350.1,Ghir_D09G009430.1,Ghir_A07G023630.1,Ghir_D12G022840.1,Ghir_A02G008420.1,Ghir_A05G017570.1,Ghir_D01G009520.1,Ghir_A10G012950.1,Ghir_D01G000840.1,Ghir_A06G009390.1,Ghir_D06G016940.1,Ghir_A11G016560.1,Ghir_A12G028500.1,Ghir_D08G026300.1,Ghir_A11G022220.1,Ghir_D02G008770.1,Ghir_D11G022190.1,Ghir_D12G002430.1,Ghir_A02G016120.1,Ghir_D02G016580.1,Ghir_A06G016120.1,Ghi…	2.40598e-13
Biological process	carbohydrate metabolic process	GO:0005975	4	9.65894e-15	1.87261	164	3244	1486	55043	Ghir_D06G000120.1,Ghir_A10G022400.1,Ghir_A05G003850.1,Ghir_D09G020150.1,Ghir_D02G010390.1,Ghir_A01G015480.1,Ghir_D01G009850.1,Ghir_D12G007740.1,Ghir_D04G011350.1,Ghir_D13G015930.1,Ghir_D13G007020.1,Ghir_D11G035400.1,Ghir_D09G001040.1,Ghir_D01G021790.1,Ghir_D06G012960.1,Ghir_A04G013420.1,Ghir_A07G008420.1,Ghir_D04G020270.1,Ghir_D11G027740.1,Ghir_A12G006300.1,Ghir_D01G011370.1,Ghir_D07G005900.1,Ghi…	2.4402e-13
Biological process	glycine catabolic process	GO:0006546	11	2.04281e-14	25.4657	11	16	1486	55043	Ghir_A05G017570.1,Ghir_A06G009390.1,Ghir_D06G016940.1,Ghir_A06G016120.1,Ghir_D05G017560.1,Ghir_D05G004550.1,Ghir_D03G018410.1,Ghir_A05G004440.1,Ghir_D12G004680.1,Ghir_D11G003000.1,Ghir_D06G009600.1,	5.11439e-13
Biological process	response to bacterium	GO:0009617	6	4.79616e-14	2.11351	116	2033	1486	55043	Ghir_D06G000120.1,Ghir_A05G003850.1,Ghir_D09G016060.1,Ghir_D06G018900.1,Ghir_D10G026710.1,Ghir_A06G017850.1,Ghir_D06G012960.1,Ghir_D01G003550.1,Ghir_D04G013320.1,Ghir_D02G019560.1,Ghir_A05G039300.1,Ghir_D12G008930.1,Ghir_D08G021480.1,Ghir_A02G019300.1,Ghir_A06G018020.1,Ghir_A11G017910.1,Ghir_D02G015340.1,Ghir_A09G016370.1,Ghir_D11G029180.1,Ghir_D10G025080.1,Ghir_A12G024380.1,Ghir_A12G008580.1,Ghi…	1.19005e-12
Biological process	fructose 1,6-bisphosphate metabolic process	GO:0030388	6	5.39568e-14	17.8346	13	27	1486	55043	Ghir_D04G011350.1,Ghir_A12G006300.1,Ghir_A05G033850.1,Ghir_A04G007190.1,Ghir_A13G013570.1,Ghir_D11G036300.1,Ghir_D13G003030.1,Ghir_D12G006290.1,Ghir_A10G023390.1,Ghir_D02G007220.1,Ghir_A13G002730.1,Ghir_D13G003040.1,Ghir_D03G006990.1,	1.32696e-12
Biological process	electron transport chain	GO:0022900	5	1.61982e-13	3.25361	52	592	1486	55043	Ghir_D07G018500.1,Ghir_D13G007910.1,Ghir_D02G022580.1,Ghir_D01G003550.1,Ghir_A09G007280.1,Ghir_D05G017830.1,Ghir_D09G002580.1,Ghir_A03G017800.1,Ghir_D10G007890.1,Ghir_D05G027430.1,Ghir_D09G016940.1,Ghir_D02G006100.1,Ghir_D08G014200.1,Ghir_A05G017330.1,Ghir_D13G022650.1,Ghir_D09G001020.1,Ghir_A05G035430.1,Ghir_D11G010890.1,Ghir_D11G006980.1,Ghir_A09G003020.1,Ghir_D06G013530.1,Ghir_A08G013400.1,Ghi…	3.94866e-12
Biological process	cellular response to oxidative stress	GO:0034599	6	4.01346e-13	5.23995	29	205	1486	55043	Ghir_D02G023730.1,Ghir_A02G012420.1,Ghir_A11G025430.1,Ghir_D03G013150.1,Ghir_D08G026820.1,Ghir_A12G010490.1,Ghir_D05G023980.1,Ghir_A06G004760.1,Ghir_A08G014820.1,Ghir_A09G003020.1,Ghir_D08G021350.1,Ghir_A08G025950.1,Ghir_D13G010750.1,Ghir_D12G029530.1,Ghir_A10G017990.1,Ghir_D06G010890.1,Ghir_A08G020550.1,Ghir_A08G025420.1,Ghir_D01G021740.1,Ghir_D09G002910.1,Ghir_A05G008900.1,Ghir_A03G007110.1,Ghi…	9.6986e-12
Biological process	translational elongation	GO:0006414	7	5.17253e-13	4.70363	32	252	1486	55043	Ghir_D07G006750.1,Ghir_A09G025770.1,Ghir_A04G005040.1,Ghir_D04G012490.1,Ghir_A08G011930.1,Ghir_A12G000610.1,Ghir_A05G035640.1,Ghir_D05G007510.1,Ghir_D05G008580.1,Ghir_A01G009750.1,Ghir_D11G002040.1,Ghir_D01G003440.1,Ghir_D08G011400.1,Ghir_A05G007450.1,Ghir_D08G021030.1,Ghir_D07G007690.1,Ghir_D11G003700.1,Ghir_D12G004500.1,Ghir_D12G004490.1,Ghir_D01G022390.1,Ghir_D12G028260.1,Ghir_A06G006780.1,Ghi…	1.23918e-11
Biological process	plastid organization	GO:0009657	6	5.4734e-13	2.89844	59	754	1486	55043	Ghir_D06G022740.1,Ghir_D12G013180.1,Ghir_A03G003180.1,Ghir_A05G010200.1,Ghir_A04G013420.1,Ghir_D08G013150.1,Ghir_A12G021950.1,Ghir_D12G023530.1,Ghir_D07G007480.1,Ghir_D08G016370.1,Ghir_A05G015400.1,Ghir_D01G023550.1,Ghir_D08G007310.1,Ghir_D11G002040.1,Ghir_D05G010570.1,Ghir_A04G011430.1,Ghir_A11G029760.1,Ghir_D05G023860.1,Ghir_D01G017130.1,Ghir_D07G005340.1,Ghir_A07G005760.1,Ghir_D04G007890.1,Ghi…	1.30005e-11
Biological process	response to hormone	GO:0009725	5	6.6136e-13	1.55864	251	5965	1486	55043	Ghir_A01G022190.1,Ghir_D08G005690.1,Ghir_D07G015180.1,Ghir_A10G022400.1,Ghir_D09G025180.1,Ghir_D07G006750.1,Ghir_D09G020150.1,Ghir_A08G005150.1,Ghir_A09G021760.1,Ghir_D07G014160.1,Ghir_A02G008250.1,Ghir_D10G012790.1,Ghir_D10G026710.1,Ghir_A03G019310.1,Ghir_D03G005250.1,Ghir_D13G015930.1,Ghir_A09G020540.1,Ghir_D01G019800.1,Ghir_D03G014820.1,Ghir_A06G017850.1,Ghir_A07G008980.1,Ghir_D04G001690.1,Ghi…	1.55756e-11
Biological process	monosaccharide catabolic process	GO:0046365	6	1.41809e-12	9.54088	17	66	1486	55043	Ghir_D04G020270.1,Ghir_D08G007310.1,Ghir_D02G011180.1,Ghir_A11G029760.1,Ghir_A08G018790.1,Ghir_D02G001210.1,Ghir_D09G024710.1,Ghir_D11G029930.1,Ghir_Scaffold2368G000010.1,Ghir_A08G007260.1,Ghir_A02G001190.1,Ghir_D12G019170.1,Ghir_A02G009250.1,Ghir_D07G007090.1,Ghir_D12G027600.1,Ghir_A13G020910.1,Ghir_D02G012510.1,	3.31165e-11
Biological process	protein-containing complex subunit organization	GO:0043933	5	2.2391e-12	2.02173	112	2052	1486	55043	Ghir_D01G013500.1,Ghir_D07G015180.1,Ghir_D05G025270.1,Ghir_D11G001790.1,Ghir_D08G026480.1,Ghir_A01G021290.1,Ghir_D01G013860.1,Ghir_D10G012790.1,Ghir_A08G011850.1,Ghir_A09G025770.1,Ghir_D13G025580.1,Ghir_D08G016980.1,Ghir_Scaffold2195G000010.1,Ghir_D10G023590.1,Ghir_A12G004210.1,Ghir_D08G013150.1,Ghir_D11G017260.1,Ghir_D10G018690.1,Ghir_D05G028300.1,Ghir_D06G008550.1,Ghir_D13G023490.1,Ghir_D11G029…	5.18538e-11
Biological process	glutathione metabolic process	GO:0006749	7	2.67419e-12	6.5718	22	124	1486	55043	Ghir_D13G016750.1,Ghir_D09G016460.1,Ghir_D04G014740.1,Ghir_D05G034240.1,Ghir_A04G010520.1,Ghir_D11G024660.1,Ghir_A01G003850.1,Ghir_A09G020090.1,Ghir_D12G001010.1,Ghir_D02G003220.1,Ghir_D11G023820.1,Ghir_A04G005000.1,Ghir_A12G001000.1,Ghir_A04G010500.1,Ghir_D11G023220.1,Ghir_A11G021320.1,Ghir_D07G021980.1,Ghir_D10G008770.1,Ghir_D11G016760.1,Ghir_A13G016030.1,Ghir_D10G015270.1,Ghir_A04G004970.1,	6.14181e-11
Biological process	sulfur compound metabolic process	GO:0006790	4	3.08764e-12	2.51735	70	1030	1486	55043	Ghir_A04G001350.1,Ghir_D07G014160.1,Ghir_D13G007020.1,Ghir_D13G002750.1,Ghir_D13G016750.1,Ghir_D09G000430.1,Ghir_D09G016460.1,Ghir_D04G014740.1,Ghir_D05G034240.1,Ghir_A04G010520.1,Ghir_A13G000900.1,Ghir_D11G024660.1,Ghir_D11G010810.1,Ghir_D09G021650.1,Ghir_A10G024820.1,Ghir_D12G011620.1,Ghir_A07G016090.1,Ghir_A10G012950.1,Ghir_A01G003850.1,Ghir_A10G014830.1,Ghir_A11G016560.1,Ghir_D09G002070.1,Ghi…	7.03324e-11
Biological process	response to endogenous stimulus	GO:0009719	3	3.13805e-12	1.53399	252	6085	1486	55043	Ghir_A01G022190.1,Ghir_D08G005690.1,Ghir_D07G015180.1,Ghir_A10G022400.1,Ghir_D09G025180.1,Ghir_D07G006750.1,Ghir_D09G020150.1,Ghir_A08G005150.1,Ghir_A09G021760.1,Ghir_D07G014160.1,Ghir_A02G008250.1,Ghir_D10G012790.1,Ghir_D10G026710.1,Ghir_A03G019310.1,Ghir_D03G005250.1,Ghir_D13G015930.1,Ghir_A09G020540.1,Ghir_D01G019800.1,Ghir_D03G014820.1,Ghir_A06G017850.1,Ghir_A07G008980.1,Ghir_D04G001690.1,Ghi…	7.08994e-11
Biological process	plastid translation	GO:0032544	9	7.91545e-12	14.8164	12	30	1486	55043	Ghir_D06G022740.1,Ghir_D08G013150.1,Ghir_D01G023550.1,Ghir_D08G007310.1,Ghir_A11G029760.1,Ghir_D11G013070.1,Ghir_D11G029930.1,Ghir_A08G007260.1,Ghir_D05G016410.1,Ghir_D01G006700.1,Ghir_D05G013120.1,Ghir_D02G011900.1,	1.77395e-10
Biological process	hexose catabolic process	GO:0019320	7	2.7557e-11	9.57958	15	58	1486	55043	Ghir_D04G020270.1,Ghir_D08G007310.1,Ghir_D02G011180.1,Ghir_A11G029760.1,Ghir_A08G018790.1,Ghir_D02G001210.1,Ghir_D09G024710.1,Ghir_D11G029930.1,Ghir_Scaffold2368G000010.1,Ghir_A08G007260.1,Ghir_A02G001190.1,Ghir_A02G009250.1,Ghir_D12G027600.1,Ghir_A13G020910.1,Ghir_D02G012510.1,	6.12646e-10
Biological process	toxin catabolic process	GO:0009407	5	3.35091e-11	6.8998	19	102	1486	55043	Ghir_D13G016750.1,Ghir_D09G016460.1,Ghir_D04G014740.1,Ghir_D05G034240.1,Ghir_A04G010520.1,Ghir_D11G024660.1,Ghir_D12G001010.1,Ghir_D02G003220.1,Ghir_D11G023820.1,Ghir_A04G005000.1,Ghir_A12G001000.1,Ghir_A04G010500.1,Ghir_D11G023220.1,Ghir_A11G021320.1,Ghir_D07G021980.1,Ghir_D10G008770.1,Ghir_D11G016760.1,Ghir_A13G016030.1,Ghir_A04G004970.1,	7.39061e-10
Biological process	protein-containing complex assembly	GO:0065003	6	5.8699e-11	2.02879	97	1771	1486	55043	Ghir_D01G013500.1,Ghir_D07G015180.1,Ghir_D05G025270.1,Ghir_D11G001790.1,Ghir_D08G026480.1,Ghir_D01G013860.1,Ghir_D10G012790.1,Ghir_A08G011850.1,Ghir_D13G025580.1,Ghir_D08G016980.1,Ghir_Scaffold2195G000010.1,Ghir_D10G023590.1,Ghir_A12G004210.1,Ghir_D11G017260.1,Ghir_D10G018690.1,Ghir_D05G028300.1,Ghir_D06G008550.1,Ghir_D13G023490.1,Ghir_D12G015000.1,Ghir_D03G006730.1,Ghir_D07G000910.1,Ghir_A05G039…	1.28445e-09
Biological process	response to reactive oxygen species	GO:0000302	5	1.30466e-10	2.97651	45	560	1486	55043	Ghir_D09G025180.1,Ghir_D09G011720.1,Ghir_D10G026710.1,Ghir_D01G019800.1,Ghir_D02G023730.1,Ghir_A02G019300.1,Ghir_A02G012420.1,Ghir_A11G025430.1,Ghir_A06G018020.1,Ghir_A03G014430.1,Ghir_A12G010490.1,Ghir_A11G002020.1,Ghir_D05G029540.1,Ghir_A10G014830.1,Ghir_A07G003050.1,Ghir_A12G022650.1,Ghir_D05G023980.1,Ghir_D04G008460.1,Ghir_A09G020090.1,Ghir_A06G004760.1,Ghir_A08G014820.1,Ghir_A05G009360.1,Ghi…	2.83255e-09
Biological process	glutamine family amino acid biosynthetic process	GO:0009084	10	1.31699e-10	6.398	19	110	1486	55043	Ghir_A05G019650.1,Ghir_D07G019150.1,Ghir_D05G019660.1,Ghir_A01G019690.1,Ghir_A07G018790.1,Ghir_A02G002720.1,Ghir_D01G020150.1,Ghir_D01G021160.1,Ghir_A04G011580.1,Ghir_D09G020360.1,Ghir_D01G021130.1,Ghir_D04G015920.1,Ghir_D07G005800.1,Ghir_D01G005280.1,Ghir_D01G021140.1,Ghir_D03G018500.1,Ghir_A01G018710.1,Ghir_D02G003120.1,Ghir_A07G005780.1,	2.83715e-09
Biological process	cellular homeostasis	GO:0019725	5	2.42658e-10	2.44535	61	924	1486	55043	Ghir_D10G026710.1,Ghir_A08G008910.1,Ghir_D13G015930.1,Ghir_D09G010530.1,Ghir_A09G007280.1,Ghir_A02G007060.1,Ghir_A02G019300.1,Ghir_A02G012420.1,Ghir_D03G013150.1,Ghir_A05G018660.1,Ghir_D05G024480.1,Ghir_D08G026820.1,Ghir_A05G041040.1,Ghir_D05G027430.1,Ghir_A05G000430.1,Ghir_D09G016940.1,Ghir_D11G006570.1,Ghir_D02G006100.1,Ghir_D13G004320.1,Ghir_D13G012420.1,Ghir_A07G003050.1,Ghir_A03G013430.1,Ghi…	5.18728e-09
Biological process	ribosome biogenesis	GO:0042254	6	2.89014e-10	2.45576	60	905	1486	55043	Ghir_D01G013500.1,Ghir_D06G022740.1,Ghir_D07G015180.1,Ghir_D11G001790.1,Ghir_D07G006750.1,Ghir_D05G025520.1,Ghir_D01G013860.1,Ghir_D10G012790.1,Ghir_A05G030530.1,Ghir_D13G014860.1,Ghir_A13G011450.1,Ghir_D12G017810.1,Ghir_D13G025580.1,Ghir_D10G023590.1,Ghir_A09G005640.1,Ghir_D05G028300.1,Ghir_D11G005400.1,Ghir_D11G000560.1,Ghir_A08G015170.1,Ghir_A05G034080.1,Ghir_D10G005710.1,Ghir_D08G007310.1,Ghi…	6.13107e-09
Biological process	glutamine family amino acid metabolic process	GO:0009064	9	3.29859e-10	3.88542	30	286	1486	55043	Ghir_D08G005690.1,Ghir_D09G000380.1,Ghir_D09G009430.1,Ghir_A05G019650.1,Ghir_D07G019150.1,Ghir_D05G019660.1,Ghir_A01G019690.1,Ghir_A07G018790.1,Ghir_D07G002770.1,Ghir_A02G002720.1,Ghir_D01G009520.1,Ghir_A11G016560.1,Ghir_A12G028500.1,Ghir_D01G020150.1,Ghir_D01G021160.1,Ghir_A04G011580.1,Ghir_D05G006020.1,Ghir_D09G020360.1,Ghir_D01G021130.1,Ghir_D12G016720.1,Ghir_D04G015920.1,Ghir_D07G005800.1,Ghi…	6.94454e-09
Biological process	toxin metabolic process	GO:0009404	4	3.31276e-10	5.43959	21	143	1486	55043	Ghir_D13G016750.1,Ghir_D09G016460.1,Ghir_D04G014740.1,Ghir_D05G034240.1,Ghir_A04G010520.1,Ghir_D11G024660.1,Ghir_A10G014830.1,Ghir_A09G020090.1,Ghir_D12G001010.1,Ghir_D02G003220.1,Ghir_D11G023820.1,Ghir_A04G005000.1,Ghir_A12G001000.1,Ghir_A04G010500.1,Ghir_D11G023220.1,Ghir_A11G021320.1,Ghir_D07G021980.1,Ghir_D10G008770.1,Ghir_D11G016760.1,Ghir_A13G016030.1,Ghir_A04G004970.1,	6.92192e-09
Biological process	cellular protein-containing complex assembly	GO:0034622	7	4.38764e-10	2.07154	84	1502	1486	55043	Ghir_D01G013500.1,Ghir_D07G015180.1,Ghir_D05G025270.1,Ghir_D11G001790.1,Ghir_D08G026480.1,Ghir_D01G013860.1,Ghir_D10G012790.1,Ghir_A08G011850.1,Ghir_D13G025580.1,Ghir_D08G016980.1,Ghir_Scaffold2195G000010.1,Ghir_D10G023590.1,Ghir_A12G004210.1,Ghir_D11G017260.1,Ghir_D10G018690.1,Ghir_D05G028300.1,Ghir_D13G023490.1,Ghir_D12G015000.1,Ghir_D03G006730.1,Ghir_A05G039360.1,Ghir_D11G034100.1,Ghir_A05G034…	9.09944e-09
Biological process	photosynthesis, light harvesting in photosystem I	GO:0009768	6	4.39834e-10	8.7894	14	59	1486	55043	Ghir_A01G022190.1,Ghir_D04G016630.1,Ghir_D05G025270.1,Ghir_D06G015420.1,Ghir_A13G002210.1,Ghir_A07G017820.1,Ghir_A13G015660.1,Ghir_D01G023730.1,Ghir_D01G006310.1,Ghir_A03G019040.1,Ghir_D05G015270.1,Ghir_D07G020650.1,Ghir_D10G026370.1,Ghir_D10G004420.1,	9.05407e-09
Biological process	carbohydrate biosynthetic process	GO:0016051	5	1.11048e-09	2.26153	66	1081	1486	55043	Ghir_A10G022400.1,Ghir_D01G009850.1,Ghir_D04G011350.1,Ghir_A04G013420.1,Ghir_A07G008420.1,Ghir_D04G020270.1,Ghir_A12G006300.1,Ghir_D01G011370.1,Ghir_A02G012420.1,Ghir_A07G025060.1,Ghir_D10G024570.1,Ghir_A05G033850.1,Ghir_A05G018220.1,Ghir_D09G003620.1,Ghir_A04G007190.1,Ghir_A03G014430.1,Ghir_A05G000870.1,Ghir_A13G013570.1,Ghir_A11G017280.1,Ghir_D04G008460.1,Ghir_A08G018790.1,Ghir_D01G009240.1,Ghi…	2.26913e-08
Biological process	ribonucleotide biosynthetic process	GO:0009260	10	1.1548e-09	3.50684	32	338	1486	55043	Ghir_D12G019610.1,Ghir_D09G025180.1,Ghir_D13G007020.1,Ghir_A04G010720.1,Ghir_D01G003550.1,Ghir_A09G015750.1,Ghir_A01G004520.1,Ghir_D10G007890.1,Ghir_D11G010810.1,Ghir_A12G010490.1,Ghir_D12G011620.1,Ghir_A01G012240.1,Ghir_D09G015670.1,Ghir_D01G012860.1,Ghir_A08G014820.1,Ghir_D04G019520.1,Ghir_A04G009590.1,Ghir_D05G036830.1,Ghir_D02G018070.1,Ghir_D01G021890.1,Ghir_D12G010310.1,Ghir_D01G005280.1,Ghi…	2.34248e-08
Biological process	malate metabolic process	GO:0006108	8	1.18484e-09	9.08554	13	53	1486	55043	Ghir_A02G004040.1,Ghir_D02G004380.1,Ghir_D07G000910.1,Ghir_A04G003900.1,Ghir_D04G000670.1,Ghir_D07G013590.1,Ghir_A01G005000.1,Ghir_D03G010300.1,Ghir_D01G018720.1,Ghir_A06G009660.1,Ghir_A10G011200.1,Ghir_D03G003270.1,Ghir_D05G035230.1,	2.386e-08
Biological process	response to light stimulus	GO:0009416	5	1.29262e-09	1.80379	114	2341	1486	55043	Ghir_A01G022190.1,Ghir_D04G016630.1,Ghir_D05G025270.1,Ghir_D12G013180.1,Ghir_D09G000630.1,Ghir_D09G025180.1,Ghir_D05G039670.1,Ghir_D09G009430.1,Ghir_D09G011720.1,Ghir_D01G009850.1,Ghir_D06G015420.1,Ghir_A05G010200.1,Ghir_A13G002210.1,Ghir_D07G006310.1,Ghir_A09G003200.1,Ghir_A06G017850.1,Ghir_D13G025580.1,Ghir_A07G017820.1,Ghir_D02G022580.1,Ghir_D05G036730.1,Ghir_D04G013320.1,Ghir_D10G023590.1,Ghi…	2.58432e-08
Biological process	defense response to bacterium	GO:0042742	7	1.32994e-09	1.95064	92	1747	1486	55043	Ghir_A05G003850.1,Ghir_D09G016060.1,Ghir_D06G018900.1,Ghir_A06G017850.1,Ghir_D06G012960.1,Ghir_D01G003550.1,Ghir_D04G013320.1,Ghir_D02G019560.1,Ghir_A05G039300.1,Ghir_A11G017910.1,Ghir_D02G015340.1,Ghir_A09G016370.1,Ghir_D11G029180.1,Ghir_D10G025080.1,Ghir_A12G024380.1,Ghir_D09G003620.1,Ghir_A03G017800.1,Ghir_D02G001380.1,Ghir_D09G002830.1,Ghir_A05G014610.1,Ghir_A07G023740.1,Ghir_A09G002850.1,Ghi…	2.63993e-08
Biological process	nucleoside phosphate biosynthetic process	GO:1901293	8	1.8014e-09	2.9971	39	482	1486	55043	Ghir_D12G019610.1,Ghir_D09G025180.1,Ghir_D13G007020.1,Ghir_A06G005100.1,Ghir_A04G010720.1,Ghir_D01G003550.1,Ghir_A09G015750.1,Ghir_A07G005830.1,Ghir_D09G025260.1,Ghir_A01G004520.1,Ghir_D10G007890.1,Ghir_D11G010810.1,Ghir_A12G010490.1,Ghir_D12G011620.1,Ghir_A01G012240.1,Ghir_D09G015670.1,Ghir_A04G010930.1,Ghir_D13G012420.1,Ghir_D01G012860.1,Ghir_A08G014820.1,Ghir_D04G019520.1,Ghir_A13G006080.1,Ghi…	3.55041e-08
Biological process	ribonucleoprotein complex biogenesis	GO:0022613	5	2.00957e-09	2.18261	69	1171	1486	55043	Ghir_D01G013500.1,Ghir_D06G022740.1,Ghir_D07G015180.1,Ghir_D11G001790.1,Ghir_D07G006750.1,Ghir_D05G025520.1,Ghir_D01G013860.1,Ghir_D10G012790.1,Ghir_A05G030530.1,Ghir_D13G014860.1,Ghir_A13G011450.1,Ghir_D12G017810.1,Ghir_D13G025580.1,Ghir_Scaffold2195G000010.1,Ghir_D10G023590.1,Ghir_A09G005640.1,Ghir_D05G028300.1,Ghir_D11G005400.1,Ghir_D11G000560.1,Ghir_A08G015170.1,Ghir_A05G039360.1,Ghir_D11G034…	3.93282e-08
Biological process	ribose phosphate biosynthetic process	GO:0046390	7	2.92554e-09	3.37696	32	351	1486	55043	Ghir_D12G019610.1,Ghir_D09G025180.1,Ghir_D13G007020.1,Ghir_A04G010720.1,Ghir_D01G003550.1,Ghir_A09G015750.1,Ghir_A01G004520.1,Ghir_D10G007890.1,Ghir_D11G010810.1,Ghir_A12G010490.1,Ghir_D12G011620.1,Ghir_A01G012240.1,Ghir_D09G015670.1,Ghir_D01G012860.1,Ghir_A08G014820.1,Ghir_D04G019520.1,Ghir_A04G009590.1,Ghir_D05G036830.1,Ghir_D02G018070.1,Ghir_D01G021890.1,Ghir_D12G010310.1,Ghir_D01G005280.1,Ghi…	5.68537e-08
Biological process	nucleotide biosynthetic process	GO:0009165	9	3.32121e-09	2.98212	38	472	1486	55043	Ghir_D12G019610.1,Ghir_D09G025180.1,Ghir_D13G007020.1,Ghir_A06G005100.1,Ghir_A04G010720.1,Ghir_D01G003550.1,Ghir_A09G015750.1,Ghir_A07G005830.1,Ghir_D09G025260.1,Ghir_A01G004520.1,Ghir_D10G007890.1,Ghir_D11G010810.1,Ghir_A12G010490.1,Ghir_D12G011620.1,Ghir_A01G012240.1,Ghir_D09G015670.1,Ghir_A04G010930.1,Ghir_D13G012420.1,Ghir_D01G012860.1,Ghir_A08G014820.1,Ghir_D04G019520.1,Ghir_A04G009590.1,Ghi…	6.40948e-08
Biological process	response to radiation	GO:0009314	4	4.27676e-09	1.76533	114	2392	1486	55043	Ghir_A01G022190.1,Ghir_D04G016630.1,Ghir_D05G025270.1,Ghir_D12G013180.1,Ghir_D09G000630.1,Ghir_D09G025180.1,Ghir_D05G039670.1,Ghir_D09G009430.1,Ghir_D09G011720.1,Ghir_D01G009850.1,Ghir_D06G015420.1,Ghir_A05G010200.1,Ghir_A13G002210.1,Ghir_D07G006310.1,Ghir_A09G003200.1,Ghir_A06G017850.1,Ghir_D13G025580.1,Ghir_A07G017820.1,Ghir_D02G022580.1,Ghir_D05G036730.1,Ghir_D04G013320.1,Ghir_D10G023590.1,Ghi…	8.19664e-08
Biological process	proteasomal ubiquitin-independent protein catabolic process	GO:0010499	9	4.84705e-09	7.40821	14	70	1486	55043	Ghir_D10G027410.1,Ghir_D02G003760.1,Ghir_D03G000820.1,Ghir_D07G024270.1,Ghir_D11G006490.1,Ghir_D02G023710.1,Ghir_D01G017080.1,Ghir_D10G005620.1,Ghir_D08G003780.1,Ghir_A05G015010.1,Ghir_D02G008040.1,Ghir_D13G019850.1,Ghir_A01G010230.1,Ghir_D09G011200.1,	9.22599e-08
Biological process	chloroplast organization	GO:0009658	7	5.43781e-09	2.7134	43	587	1486	55043	Ghir_D12G013180.1,Ghir_A03G003180.1,Ghir_A05G010200.1,Ghir_A04G013420.1,Ghir_D08G013150.1,Ghir_D12G023530.1,Ghir_D07G007480.1,Ghir_D08G016370.1,Ghir_A05G015400.1,Ghir_D08G007310.1,Ghir_D11G002040.1,Ghir_D05G010570.1,Ghir_A11G029760.1,Ghir_D01G017130.1,Ghir_D07G005340.1,Ghir_A07G005760.1,Ghir_D04G007890.1,Ghir_D05G020740.1,Ghir_D04G017800.1,Ghir_D09G023480.1,Ghir_D08G011360.1,Ghir_D11G013070.1,Ghi…	1.02801e-07
Biological process	cellular response to chemical stress	GO:0062197	5	5.49465e-09	3.36737	31	341	1486	55043	Ghir_D02G023730.1,Ghir_A02G012420.1,Ghir_A11G025430.1,Ghir_D03G013150.1,Ghir_D08G026820.1,Ghir_A12G010490.1,Ghir_D05G023980.1,Ghir_A06G004760.1,Ghir_A08G014820.1,Ghir_A09G003020.1,Ghir_D08G021350.1,Ghir_A08G025950.1,Ghir_D13G010750.1,Ghir_D12G029530.1,Ghir_A10G017990.1,Ghir_D06G010890.1,Ghir_A08G020550.1,Ghir_A11G031350.1,Ghir_A08G025420.1,Ghir_D01G021740.1,Ghir_D09G002910.1,Ghir_A05G008900.1,Ghi…	1.03173e-07
Biological process	proteolysis	GO:0006508	6	7.55293e-09	1.68428	128	2815	1486	55043	Ghir_D10G027410.1,Ghir_D11G030560.1,Ghir_D08G024640.1,Ghir_A01G010900.1,Ghir_D02G003760.1,Ghir_D08G016980.1,Ghir_D11G015310.1,Ghir_A10G008810.1,Ghir_D07G008400.1,Ghir_D12G023530.1,Ghir_D10G008060.1,Ghir_A05G020430.1,Ghir_D03G000820.1,Ghir_D03G009660.1,Ghir_D11G022180.1,Ghir_A12G006770.1,Ghir_D08G003010.1,Ghir_D07G024270.1,Ghir_D08G016370.1,Ghir_A11G018800.1,Ghir_A08G000530.1,Ghir_A10G000740.1,Ghi…	1.4087e-07
Biological process	organophosphate biosynthetic process	GO:0090407	6	1.05138e-08	2.13512	66	1145	1486	55043	Ghir_D12G019610.1,Ghir_A10G022400.1,Ghir_D09G025180.1,Ghir_D13G007020.1,Ghir_D06G012960.1,Ghir_A04G013420.1,Ghir_A06G005100.1,Ghir_A04G010720.1,Ghir_D01G003550.1,Ghir_D09G000430.1,Ghir_A09G015750.1,Ghir_A07G005830.1,Ghir_D08G021480.1,Ghir_A05G019570.1,Ghir_A13G000900.1,Ghir_D10G024570.1,Ghir_D09G025260.1,Ghir_A01G004520.1,Ghir_D10G007890.1,Ghir_D11G010810.1,Ghir_A10G024820.1,Ghir_D05G018080.1,Ghi…	1.94785e-07
Biological process	chlorophyll metabolic process	GO:0015994	7	1.21813e-08	3.71841	26	259	1486	55043	Ghir_D08G005690.1,Ghir_D05G036730.1,Ghir_D03G010320.1,Ghir_D02G019560.1,Ghir_A02G012420.1,Ghir_D02G015340.1,Ghir_A04G004300.1,Ghir_D10G015630.1,Ghir_A10G024820.1,Ghir_A10G010200.1,Ghir_A04G011430.1,Ghir_D07G005300.1,Ghir_D08G024670.1,Ghir_D05G028530.1,Ghir_D07G005340.1,Ghir_D04G019520.1,Ghir_A04G011260.1,Ghir_D04G014080.1,Ghir_D07G005460.1,Ghir_A05G024050.1,Ghir_A03G006680.1,Ghir_D10G003560.1,Ghi…	2.24184e-07
Biological process	establishment of protein localization to chloroplast	GO:0072596	8	1.95524e-08	4.78762	19	147	1486	55043	Ghir_A03G003180.1,Ghir_A03G012060.1,Ghir_A04G011430.1,Ghir_D13G014850.1,Ghir_D08G013830.1,Ghir_D13G004320.1,Ghir_D02G019950.1,Ghir_D13G005940.1,Ghir_D07G005340.1,Ghir_D10G012820.1,Ghir_D03G010300.1,Ghir_A03G006680.1,Ghir_A05G005520.1,Ghir_D04G015800.1,Ghir_A13G006350.1,Ghir_D13G024700.1,Ghir_A07G008540.1,Ghir_D02G000840.1,Ghir_A03G018590.1,	3.57474e-07
Biological process	protein targeting to chloroplast	GO:0045036	9	1.95524e-08	4.78762	19	147	1486	55043	Ghir_A03G003180.1,Ghir_A03G012060.1,Ghir_A04G011430.1,Ghir_D13G014850.1,Ghir_D08G013830.1,Ghir_D13G004320.1,Ghir_D02G019950.1,Ghir_D13G005940.1,Ghir_D07G005340.1,Ghir_D10G012820.1,Ghir_D03G010300.1,Ghir_A03G006680.1,Ghir_A05G005520.1,Ghir_D04G015800.1,Ghir_A13G006350.1,Ghir_D13G024700.1,Ghir_A07G008540.1,Ghir_D02G000840.1,Ghir_A03G018590.1,	3.57474e-07
Biological process	purine ribonucleotide biosynthetic process	GO:0009152	11	2.19975e-08	3.50915	27	285	1486	55043	Ghir_D12G019610.1,Ghir_D09G025180.1,Ghir_D13G007020.1,Ghir_A04G010720.1,Ghir_D01G003550.1,Ghir_A09G015750.1,Ghir_D10G007890.1,Ghir_D11G010810.1,Ghir_A12G010490.1,Ghir_D12G011620.1,Ghir_A01G012240.1,Ghir_D01G012860.1,Ghir_A08G014820.1,Ghir_D04G019520.1,Ghir_A04G009590.1,Ghir_D02G018070.1,Ghir_D01G021890.1,Ghir_D12G010310.1,Ghir_D09G024150.1,Ghir_D06G016790.1,Ghir_A06G016010.1,Ghir_A03G002840.1,Ghi…	3.96955e-07
Biological process	protein catabolic process	GO:0030163	6	2.29829e-08	1.87468	87	1719	1486	55043	Ghir_D10G027410.1,Ghir_D11G030560.1,Ghir_D08G024640.1,Ghir_A01G010900.1,Ghir_D02G003760.1,Ghir_D08G016980.1,Ghir_D07G008400.1,Ghir_D12G023530.1,Ghir_D03G000820.1,Ghir_D03G009660.1,Ghir_D08G003010.1,Ghir_D07G024270.1,Ghir_D08G016370.1,Ghir_A10G000740.1,Ghir_D07G013910.1,Ghir_A02G008340.1,Ghir_D11G028720.1,Ghir_D11G002010.1,Ghir_D01G017740.1,Ghir_D11G006490.1,Ghir_D09G020730.1,Ghir_D09G015110.1,Ghi…	4.12061e-07
Biological process	sulfur compound biosynthetic process	GO:0044272	5	3.20588e-08	2.93565	34	429	1486	55043	Ghir_D07G014160.1,Ghir_D13G007020.1,Ghir_D13G002750.1,Ghir_D11G010810.1,Ghir_D09G021650.1,Ghir_A10G024820.1,Ghir_D12G011620.1,Ghir_A10G014830.1,Ghir_A11G016560.1,Ghir_A09G020090.1,Ghir_D11G009660.1,Ghir_D04G019520.1,Ghir_A06G015700.1,Ghir_D13G010950.1,Ghir_A04G009590.1,Ghir_D02G018070.1,Ghir_D02G023510.1,Ghir_D02G004000.1,Ghir_A11G025170.1,Ghir_A08G022790.1,Ghir_D08G023110.1,Ghir_D09G006420.1,Ghi…	5.71098e-07
Biological process	protein localization to chloroplast	GO:0072598	7	3.38887e-08	4.63013	19	152	1486	55043	Ghir_A03G003180.1,Ghir_A03G012060.1,Ghir_A04G011430.1,Ghir_D13G014850.1,Ghir_D08G013830.1,Ghir_D13G004320.1,Ghir_D02G019950.1,Ghir_D13G005940.1,Ghir_D07G005340.1,Ghir_D10G012820.1,Ghir_D03G010300.1,Ghir_A03G006680.1,Ghir_A05G005520.1,Ghir_D04G015800.1,Ghir_A13G006350.1,Ghir_D13G024700.1,Ghir_A07G008540.1,Ghir_D02G000840.1,Ghir_A03G018590.1,	5.99852e-07
Biological process	glyceraldehyde-3-phosphate metabolic process	GO:0019682	6	4.06176e-08	7.66367	12	58	1486	55043	Ghir_A10G022400.1,Ghir_A04G013420.1,Ghir_D08G021480.1,Ghir_D10G024570.1,Ghir_A10G024820.1,Ghir_A03G019830.1,Ghir_D01G017130.1,Ghir_A09G018050.1,Ghir_D04G017800.1,Ghir_A05G009760.1,Ghir_A02G011340.1,Ghir_D06G012660.1,	7.14408e-07
Biological process	protein-chromophore linkage	GO:0018298	8	4.14796e-08	5.43722	16	109	1486	55043	Ghir_A01G022190.1,Ghir_D04G016630.1,Ghir_D05G025270.1,Ghir_D09G000630.1,Ghir_D06G015420.1,Ghir_A05G010200.1,Ghir_A13G002210.1,Ghir_A07G017820.1,Ghir_A13G015660.1,Ghir_D01G023730.1,Ghir_D01G006310.1,Ghir_A03G019040.1,Ghir_D05G015270.1,Ghir_D07G020650.1,Ghir_D10G026370.1,Ghir_D10G004420.1,	7.24981e-07
Biological process	porphyrin-containing compound metabolic process	GO:0006778	6	5.18717e-08	3.36737	27	297	1486	55043	Ghir_D08G005690.1,Ghir_D05G036730.1,Ghir_D03G010320.1,Ghir_D02G019560.1,Ghir_A02G012420.1,Ghir_D02G015340.1,Ghir_A04G004300.1,Ghir_D10G015630.1,Ghir_A10G024820.1,Ghir_A10G010200.1,Ghir_A04G011430.1,Ghir_D07G005300.1,Ghir_D08G024670.1,Ghir_D05G028530.1,Ghir_D07G005340.1,Ghir_D04G019520.1,Ghir_A04G011260.1,Ghir_D04G014080.1,Ghir_D07G005460.1,Ghir_A05G024050.1,Ghir_A03G006680.1,Ghir_D10G003560.1,Ghi…	9.00947e-07
Biological process	purine nucleotide biosynthetic process	GO:0006164	10	5.55914e-08	3.35607	27	298	1486	55043	Ghir_D12G019610.1,Ghir_D09G025180.1,Ghir_D13G007020.1,Ghir_A04G010720.1,Ghir_D01G003550.1,Ghir_A09G015750.1,Ghir_D10G007890.1,Ghir_D11G010810.1,Ghir_A12G010490.1,Ghir_D12G011620.1,Ghir_A01G012240.1,Ghir_D01G012860.1,Ghir_A08G014820.1,Ghir_D04G019520.1,Ghir_A04G009590.1,Ghir_D02G018070.1,Ghir_D01G021890.1,Ghir_D12G010310.1,Ghir_D09G024150.1,Ghir_D06G016790.1,Ghir_A06G016010.1,Ghir_A03G002840.1,Ghi…	9.59555e-07
Biological process	glucose 6-phosphate metabolic process	GO:0051156	6	5.60079e-08	6.17351	14	84	1486	55043	Ghir_D01G011370.1,Ghir_A12G026050.1,Ghir_A04G010940.1,Ghir_D06G003250.1,Ghir_D12G019170.1,Ghir_D03G017500.1,Ghir_D07G015890.1,Ghir_D07G007090.1,Ghir_D11G008660.1,Ghir_D12G011110.1,Ghir_D08G005830.1,Ghir_D08G023160.1,Ghir_A07G015620.1,Ghir_A13G020910.1,	9.60777e-07
Biological process	tetrapyrrole metabolic process	GO:0033013	5	5.9558e-08	3.34484	27	299	1486	55043	Ghir_D08G005690.1,Ghir_D05G036730.1,Ghir_D03G010320.1,Ghir_D02G019560.1,Ghir_A02G012420.1,Ghir_D02G015340.1,Ghir_A04G004300.1,Ghir_D10G015630.1,Ghir_A10G024820.1,Ghir_A10G010200.1,Ghir_A04G011430.1,Ghir_D07G005300.1,Ghir_D08G024670.1,Ghir_D05G028530.1,Ghir_D07G005340.1,Ghir_D04G019520.1,Ghir_A04G011260.1,Ghir_D04G014080.1,Ghir_D07G005460.1,Ghir_A05G024050.1,Ghir_A03G006680.1,Ghir_D10G003560.1,Ghi…	1.01541e-06
Biological process	one-carbon metabolic process	GO:0006730	4	6.53905e-08	6.10088	14	85	1486	55043	Ghir_D07G014160.1,Ghir_D04G001690.1,Ghir_A02G008420.1,Ghir_D12G001040.1,Ghir_A10G012950.1,Ghir_A11G022220.1,Ghir_D02G008770.1,Ghir_D11G022190.1,Ghir_A02G016120.1,Ghir_D09G020900.1,Ghir_D06G009760.1,Ghir_D12G013290.1,Ghir_A02G002160.1,Ghir_D10G014710.1,	1.10805e-06
Biological process	purine-containing compound biosynthetic process	GO:0072522	6	7.10145e-08	3.23099	28	321	1486	55043	Ghir_D12G019610.1,Ghir_D09G025180.1,Ghir_D13G007020.1,Ghir_D04G001690.1,Ghir_A04G010720.1,Ghir_D01G003550.1,Ghir_A09G015750.1,Ghir_D10G007890.1,Ghir_D11G010810.1,Ghir_A12G010490.1,Ghir_D12G011620.1,Ghir_A01G012240.1,Ghir_D01G012860.1,Ghir_A08G014820.1,Ghir_D04G019520.1,Ghir_A04G009590.1,Ghir_D02G018070.1,Ghir_D01G021890.1,Ghir_D12G010310.1,Ghir_D09G024150.1,Ghir_D06G016790.1,Ghir_A06G016010.1,Ghi…	1.19606e-06
Biological process	biosynthetic process	GO:0009058	3	7.53728e-08	1.21196	533	16290	1486	55043	Ghir_D12G019610.1,Ghir_D01G013500.1,Ghir_D06G022740.1,Ghir_D11G030560.1,Ghir_A04G003640.1,Ghir_D07G018620.1,Ghir_D08G005690.1,Ghir_D07G015180.1,Ghir_A10G022400.1,Ghir_D11G001790.1,Ghir_D09G025180.1,Ghir_D07G006750.1,Ghir_Scaffold1228G000020.1,Ghir_D09G000380.1,Ghir_D11G023480.1,Ghir_D10G013940.1,Ghir_D09G008280.1,Ghir_D09G009430.1,Ghir_D06G014880.1,Ghir_D07G015430.1,Ghir_D01G013860.1,Ghir_A11G025…	1.26181e-06
Biological process	protein peptidyl-prolyl isomerization	GO:0000413	10	7.71927e-08	4.63013	18	144	1486	55043	Ghir_D11G015060.1,Ghir_D01G017220.1,Ghir_D01G009820.1,Ghir_A09G009860.1,Ghir_D07G010000.1,Ghir_A11G030800.1,Ghir_D07G021530.1,Ghir_A05G032960.1,Ghir_A12G008610.1,Ghir_D12G003310.1,Ghir_A01G002280.1,Ghir_D07G023710.1,Ghir_D08G013770.1,Ghir_A01G007500.1,Ghir_D04G017760.1,Ghir_D10G009620.1,Ghir_D01G002190.1,Ghir_A13G010830.1,	1.28454e-06
Biological process	chlorophyll biosynthetic process	GO:0015995	8	9.06064e-08	3.98904	21	195	1486	55043	Ghir_D08G005690.1,Ghir_D05G036730.1,Ghir_D03G010320.1,Ghir_D02G019560.1,Ghir_A02G012420.1,Ghir_A04G004300.1,Ghir_A10G024820.1,Ghir_A10G010200.1,Ghir_D07G005300.1,Ghir_D08G024670.1,Ghir_D05G028530.1,Ghir_D07G005340.1,Ghir_D04G019520.1,Ghir_A04G011260.1,Ghir_D07G005460.1,Ghir_A05G024050.1,Ghir_A03G006680.1,Ghir_D10G003560.1,Ghir_A02G011340.1,Ghir_D01G019540.1,Ghir_D06G022570.1,	1.49878e-06
Biological process	response to light intensity	GO:0009642	6	1.10394e-07	2.61143	38	539	1486	55043	Ghir_D12G013180.1,Ghir_D09G009430.1,Ghir_A13G002210.1,Ghir_A07G017820.1,Ghir_D02G022580.1,Ghir_D05G036730.1,Ghir_D10G023590.1,Ghir_A13G015660.1,Ghir_D11G033830.1,Ghir_D05G017830.1,Ghir_A11G025430.1,Ghir_A06G018020.1,Ghir_D12G015000.1,Ghir_D09G024330.1,Ghir_D01G006310.1,Ghir_D10G003270.1,Ghir_D05G027430.1,Ghir_A11G002020.1,Ghir_A07G003050.1,Ghir_D09G019840.1,Ghir_D01G010280.1,Ghir_A11G033230.1,Ghi…	1.81529e-06
Biological process	tricarboxylic acid metabolic process	GO:0072350	7	1.17065e-07	7.83561	11	52	1486	55043	Ghir_A12G006050.1,Ghir_A11G017910.1,Ghir_D09G015230.1,Ghir_D11G017950.1,Ghir_D05G016340.1,Ghir_D07G005800.1,Ghir_D04G018320.1,Ghir_A04G001440.1,Ghir_D12G017040.1,Ghir_A05G031670.1,Ghir_A07G005780.1,	1.91368e-06
Biological process	ribosome assembly	GO:0042255	7	1.31589e-07	3.62529	23	235	1486	55043	Ghir_D01G013500.1,Ghir_D07G015180.1,Ghir_D11G001790.1,Ghir_D01G013860.1,Ghir_D10G012790.1,Ghir_D13G025580.1,Ghir_D10G023590.1,Ghir_D05G028300.1,Ghir_A05G034080.1,Ghir_D10G005710.1,Ghir_A13G002320.1,Ghir_D08G025250.1,Ghir_D09G008000.1,Ghir_D09G013480.1,Ghir_D13G013860.1,Ghir_D07G017740.1,Ghir_D05G027660.1,Ghir_D09G004690.1,Ghir_D09G014650.1,Ghir_D05G009740.1,Ghir_D08G015980.1,Ghir_D01G020300.1,Ghi…	2.13851e-06
Biological process	cellular response to unfolded protein	GO:0034620	7	1.38492e-07	5.34246	15	104	1486	55043	Ghir_D09G016060.1,Ghir_D06G018900.1,Ghir_D03G009660.1,Ghir_A06G018020.1,Ghir_D11G002010.1,Ghir_D13G025490.1,Ghir_D11G036090.1,Ghir_D10G012820.1,Ghir_A11G022260.1,Ghir_D12G001780.1,Ghir_A05G009880.1,Ghir_A01G021680.1,Ghir_D02G000840.1,Ghir_A12G001770.1,Ghir_D11G001970.1,	2.23761e-06
Biological process	response to unfolded protein	GO:0006986	6	1.38492e-07	5.34246	15	104	1486	55043	Ghir_D09G016060.1,Ghir_D06G018900.1,Ghir_D03G009660.1,Ghir_A06G018020.1,Ghir_D11G002010.1,Ghir_D13G025490.1,Ghir_D11G036090.1,Ghir_D10G012820.1,Ghir_A11G022260.1,Ghir_D12G001780.1,Ghir_A05G009880.1,Ghir_A01G021680.1,Ghir_D02G000840.1,Ghir_A12G001770.1,Ghir_D11G001970.1,	2.23761e-06
Biological process	acyl-CoA metabolic process	GO:0006637	11	1.60233e-07	4.41549	18	151	1486	55043	Ghir_A04G001350.1,Ghir_D13G007020.1,Ghir_A13G000900.1,Ghir_D11G010810.1,Ghir_D12G011620.1,Ghir_A07G016090.1,Ghir_D04G019520.1,Ghir_A13G006080.1,Ghir_A04G009590.1,Ghir_D02G018070.1,Ghir_D06G016950.1,Ghir_D07G016380.1,Ghir_D09G024150.1,Ghir_A03G002840.1,Ghir_D10G019090.1,Ghir_D08G003000.1,Ghir_D05G033190.1,Ghir_A06G021100.1,	2.55912e-06
Biological process	thioester metabolic process	GO:0035383	5	1.60233e-07	4.41549	18	151	1486	55043	Ghir_A04G001350.1,Ghir_D13G007020.1,Ghir_A13G000900.1,Ghir_D11G010810.1,Ghir_D12G011620.1,Ghir_A07G016090.1,Ghir_D04G019520.1,Ghir_A13G006080.1,Ghir_A04G009590.1,Ghir_D02G018070.1,Ghir_D06G016950.1,Ghir_D07G016380.1,Ghir_D09G024150.1,Ghir_A03G002840.1,Ghir_D10G019090.1,Ghir_D08G003000.1,Ghir_D05G033190.1,Ghir_A06G021100.1,	2.55912e-06
Biological process	galactose catabolic process	GO:0019388	8	1.69987e-07	8.6142	10	43	1486	55043	Ghir_D04G020270.1,Ghir_D08G007310.1,Ghir_A11G029760.1,Ghir_A08G018790.1,Ghir_D09G024710.1,Ghir_D11G029930.1,Ghir_Scaffold2368G000010.1,Ghir_A08G007260.1,Ghir_D12G027600.1,Ghir_D02G012510.1,	2.68406e-06
Biological process	photosystem II assembly	GO:0010207	8	2.15337e-07	7.40821	11	55	1486	55043	Ghir_D05G025270.1,Ghir_D10G018690.1,Ghir_D12G015000.1,Ghir_D05G011960.1,Ghir_A04G011430.1,Ghir_D04G015800.1,Ghir_D05G033990.1,Ghir_D11G019970.1,Ghir_A11G019900.1,Ghir_A04G009880.1,Ghir_A01G001730.1,	3.3809e-06
Biological process	serine family amino acid biosynthetic process	GO:0009070	10	2.58749e-07	4.77949	16	124	1486	55043	Ghir_D07G018620.1,Ghir_A02G008420.1,Ghir_D09G021650.1,Ghir_A11G022220.1,Ghir_D02G008770.1,Ghir_D11G022190.1,Ghir_D11G009660.1,Ghir_D05G007390.1,Ghir_A02G016120.1,Ghir_D13G004300.1,Ghir_D08G023110.1,Ghir_D13G023640.1,Ghir_D08G013770.1,Ghir_D06G009760.1,Ghir_D03G014640.1,Ghir_D10G014710.1,	4.03968e-06
Biological process	hydrogen peroxide catabolic process	GO:0042744	6	2.61305e-07	3.38017	24	263	1486	55043	Ghir_D01G021590.1,Ghir_D02G023730.1,Ghir_A01G020070.1,Ghir_A02G019300.1,Ghir_A02G012420.1,Ghir_D05G023980.1,Ghir_D04G009840.1,Ghir_A06G004760.1,Ghir_D09G014420.1,Ghir_D08G021350.1,Ghir_D13G022290.1,Ghir_A04G007060.1,Ghir_A10G017990.1,Ghir_D06G010890.1,Ghir_D11G023090.1,Ghir_A08G020550.1,Ghir_A08G025420.1,Ghir_D01G021740.1,Ghir_D05G018340.1,Ghir_D06G003540.1,Ghir_A09G014700.1,Ghir_D05G010000.1,Ghi…	4.0568e-06
Biological process	phloem unloading	GO:0110127	8	2.85933e-07	26.4579	5	7	1486	55043	Ghir_A05G023210.1,Ghir_D05G023090.1,Ghir_A11G021450.1,Ghir_D11G005820.1,Ghir_D11G023110.1,	4.41448e-06
Biological process	phloem sucrose unloading	GO:0110128	10	2.85933e-07	26.4579	5	7	1486	55043	Ghir_A05G023210.1,Ghir_D05G023090.1,Ghir_A11G021450.1,Ghir_D11G005820.1,Ghir_D11G023110.1,	4.41448e-06
Biological process	aspartate family amino acid metabolic process	GO:0009066	9	2.87477e-07	3.87864	20	191	1486	55043	Ghir_D09G000380.1,Ghir_A04G001350.1,Ghir_D09G009430.1,Ghir_D13G002750.1,Ghir_D07G002770.1,Ghir_D05G006020.1,Ghir_D13G010950.1,Ghir_D06G016950.1,Ghir_D02G023510.1,Ghir_A11G025170.1,Ghir_A08G022790.1,Ghir_D02G020280.1,Ghir_A03G023050.1,Ghir_D13G017980.1,Ghir_D10G027420.1,Ghir_D04G012850.1,Ghir_D08G015020.1,Ghir_D08G003000.1,Ghir_D03G014640.1,Ghir_A13G015290.1,	4.38955e-06
Biological process	protein metabolic process	GO:0019538	5	2.96672e-07	1.23954	427	12760	1486	55043	Ghir_A01G022190.1,Ghir_D10G027410.1,Ghir_D01G013500.1,Ghir_D06G022740.1,Ghir_D11G030560.1,Ghir_A04G003640.1,Ghir_A01G021050.1,Ghir_D08G024640.1,Ghir_D04G016630.1,Ghir_D07G015180.1,Ghir_D05G025270.1,Ghir_D09G000630.1,Ghir_D11G001790.1,Ghir_D07G006750.1,Ghir_Scaffold1228G000020.1,Ghir_D11G023480.1,Ghir_A11G000550.1,Ghir_D09G008280.1,Ghir_A01G010900.1,Ghir_D09G016380.1,Ghir_D07G015430.1,Ghir_D01G013…	4.5052e-06
Biological process	glutamate metabolic process	GO:0006536	10	3.04283e-07	5.87236	13	82	1486	55043	Ghir_D08G005690.1,Ghir_D09G000380.1,Ghir_D07G002770.1,Ghir_A02G002720.1,Ghir_D01G009520.1,Ghir_A11G016560.1,Ghir_A12G028500.1,Ghir_D01G020150.1,Ghir_D05G006020.1,Ghir_D09G020360.1,Ghir_D09G011810.1,Ghir_A01G018710.1,Ghir_D02G003120.1,	4.59566e-06
Biological process	glyceraldehyde-3-phosphate biosynthetic process	GO:0046166	7	3.08042e-07	18.5205	6	12	1486	55043	Ghir_A10G022400.1,Ghir_A04G013420.1,Ghir_D10G024570.1,Ghir_D01G017130.1,Ghir_D04G017800.1,Ghir_A05G009760.1,	4.6273e-06
Biological process	purine nucleoside triphosphate biosynthetic process	GO:0009145	10	3.12584e-07	5.40182	14	96	1486	55043	Ghir_D12G019610.1,Ghir_D09G025180.1,Ghir_A04G010720.1,Ghir_D01G003550.1,Ghir_D10G007890.1,Ghir_A12G010490.1,Ghir_A01G012240.1,Ghir_D01G012860.1,Ghir_A08G014820.1,Ghir_D12G010310.1,Ghir_D06G016790.1,Ghir_A06G016010.1,Ghir_A12G024970.1,Ghir_D07G003370.1,	4.67027e-06
Biological process	purine ribonucleoside triphosphate metabolic process	GO:0009205	10	3.12584e-07	5.40182	14	96	1486	55043	Ghir_D12G019610.1,Ghir_D09G025180.1,Ghir_A04G010720.1,Ghir_D01G003550.1,Ghir_D10G007890.1,Ghir_A12G010490.1,Ghir_A01G012240.1,Ghir_D01G012860.1,Ghir_A08G014820.1,Ghir_D12G010310.1,Ghir_D06G016790.1,Ghir_A06G016010.1,Ghir_A12G024970.1,Ghir_D07G003370.1,	4.67027e-06
Biological process	purine ribonucleoside triphosphate biosynthetic process	GO:0009206	11	3.12584e-07	5.40182	14	96	1486	55043	Ghir_D12G019610.1,Ghir_D09G025180.1,Ghir_A04G010720.1,Ghir_D01G003550.1,Ghir_D10G007890.1,Ghir_A12G010490.1,Ghir_A01G012240.1,Ghir_D01G012860.1,Ghir_A08G014820.1,Ghir_D12G010310.1,Ghir_D06G016790.1,Ghir_A06G016010.1,Ghir_A12G024970.1,Ghir_D07G003370.1,	4.67027e-06
Biological process	cellular protein catabolic process	GO:0044257	7	3.25216e-07	1.87257	73	1444	1486	55043	Ghir_D10G027410.1,Ghir_D11G030560.1,Ghir_D08G024640.1,Ghir_A01G010900.1,Ghir_D02G003760.1,Ghir_D08G016980.1,Ghir_D07G008400.1,Ghir_D12G023530.1,Ghir_D03G000820.1,Ghir_D03G009660.1,Ghir_D07G024270.1,Ghir_D08G016370.1,Ghir_D07G013910.1,Ghir_D11G002010.1,Ghir_D01G017740.1,Ghir_D11G006490.1,Ghir_D09G020730.1,Ghir_D09G015110.1,Ghir_D11G002410.1,Ghir_D11G020850.1,Ghir_D07G014130.1,Ghir_D13G012420.1,Ghi…	4.78188e-06
Biological process	response to external biotic stimulus	GO:0043207	4	4.00052e-07	1.47517	164	4118	1486	55043	Ghir_D06G000120.1,Ghir_A05G003850.1,Ghir_A01G010900.1,Ghir_D09G016060.1,Ghir_D05G037260.1,Ghir_D06G018900.1,Ghir_D10G026710.1,Ghir_A06G017850.1,Ghir_A07G008980.1,Ghir_D06G012960.1,Ghir_D01G003550.1,Ghir_D04G013320.1,Ghir_D02G019560.1,Ghir_A05G039300.1,Ghir_D12G022840.1,Ghir_D04G010040.1,Ghir_D12G008930.1,Ghir_D08G021480.1,Ghir_D01G011370.1,Ghir_A02G019300.1,Ghir_A06G018020.1,Ghir_A11G017910.1,Ghi…	5.85129e-06
Biological process	response to other organism	GO:0051707	5	4.00052e-07	1.47517	164	4118	1486	55043	Ghir_D06G000120.1,Ghir_A05G003850.1,Ghir_A01G010900.1,Ghir_D09G016060.1,Ghir_D05G037260.1,Ghir_D06G018900.1,Ghir_D10G026710.1,Ghir_A06G017850.1,Ghir_A07G008980.1,Ghir_D06G012960.1,Ghir_D01G003550.1,Ghir_D04G013320.1,Ghir_D02G019560.1,Ghir_A05G039300.1,Ghir_D12G022840.1,Ghir_D04G010040.1,Ghir_D12G008930.1,Ghir_D08G021480.1,Ghir_D01G011370.1,Ghir_A02G019300.1,Ghir_A06G018020.1,Ghir_A11G017910.1,Ghi…	5.85129e-06
Biological process	tetrapyrrole biosynthetic process	GO:0033014	6	4.21985e-07	3.51251	22	232	1486	55043	Ghir_D08G005690.1,Ghir_D05G036730.1,Ghir_D03G010320.1,Ghir_D02G019560.1,Ghir_A02G012420.1,Ghir_A04G004300.1,Ghir_A10G024820.1,Ghir_A10G010200.1,Ghir_D07G005300.1,Ghir_D08G024670.1,Ghir_D05G028530.1,Ghir_D07G005340.1,Ghir_D04G019520.1,Ghir_A04G011260.1,Ghir_D07G005460.1,Ghir_A05G024050.1,Ghir_A03G006680.1,Ghir_D10G003560.1,Ghir_A02G011340.1,Ghir_D06G005890.1,Ghir_D01G019540.1,Ghir_D06G022570.1,	6.10779e-06
Biological process	NADP metabolic process	GO:0006739	3	4.60461e-07	5.23813	14	99	1486	55043	Ghir_A11G017910.1,Ghir_A12G026050.1,Ghir_D11G017950.1,Ghir_D02G003460.1,Ghir_A04G010940.1,Ghir_D12G019170.1,Ghir_D03G017500.1,Ghir_D07G015890.1,Ghir_D07G007090.1,Ghir_D11G008660.1,Ghir_D12G011110.1,Ghir_D08G005830.1,Ghir_D08G023160.1,Ghir_A07G015620.1,	6.63016e-06
Biological process	glycine biosynthetic process	GO:0006545	11	4.67824e-07	9.00999	9	37	1486	55043	Ghir_A02G008420.1,Ghir_A11G022220.1,Ghir_D02G008770.1,Ghir_D11G022190.1,Ghir_D05G007390.1,Ghir_A02G016120.1,Ghir_D13G023640.1,Ghir_D06G009760.1,Ghir_D10G014710.1,	6.70147e-06
Biological process	cytoplasmic translation	GO:0002181	9	4.91966e-07	3.36737	23	253	1486	55043	Ghir_Scaffold1228G000020.1,Ghir_D07G015430.1,Ghir_Scaffold2195G000010.1,Ghir_D11G005400.1,Ghir_D08G010970.1,Ghir_A05G039360.1,Ghir_D11G034100.1,Ghir_A05G034080.1,Ghir_D10G005710.1,Ghir_D10G018980.1,Ghir_D13G001930.1,Ghir_D13G021560.1,Ghir_D12G025670.1,Ghir_D11G013070.1,Ghir_D11G001770.1,Ghir_A11G029060.1,Ghir_A05G003750.1,Ghir_D10G009580.1,Ghir_D09G017920.1,Ghir_D10G018600.1,Ghir_D01G020300.1,Ghi…	7.01114e-06
Biological process	L-serine metabolic process	GO:0006563	10	4.94207e-07	6.17351	12	72	1486	55043	Ghir_D07G018620.1,Ghir_A02G008420.1,Ghir_D09G021650.1,Ghir_A11G022220.1,Ghir_D02G008770.1,Ghir_D11G022190.1,Ghir_D11G009660.1,Ghir_A02G016120.1,Ghir_D13G004300.1,Ghir_D08G023110.1,Ghir_D06G009760.1,Ghir_D10G014710.1,	7.00714e-06
Biological process	pentose-phosphate shunt	GO:0006098	7	5.45162e-07	6.79086	11	60	1486	55043	Ghir_A12G026050.1,Ghir_A04G010940.1,Ghir_D12G019170.1,Ghir_D03G017500.1,Ghir_D07G015890.1,Ghir_D07G007090.1,Ghir_D11G008660.1,Ghir_D12G011110.1,Ghir_D08G005830.1,Ghir_D08G023160.1,Ghir_A07G015620.1,	7.69038e-06
Biological process	protein glutathionylation	GO:0010731	8	5.58931e-07	17.0959	6	13	1486	55043	Ghir_A01G021050.1,Ghir_D09G016380.1,Ghir_A01G021060.1,Ghir_A09G016920.1,Ghir_A07G008660.1,Ghir_A05G036540.1,	7.84479e-06
Biological process	response to biotic stimulus	GO:0009607	3	6.20513e-07	1.4645	164	4148	1486	55043	Ghir_D06G000120.1,Ghir_A05G003850.1,Ghir_A01G010900.1,Ghir_D09G016060.1,Ghir_D05G037260.1,Ghir_D06G018900.1,Ghir_D10G026710.1,Ghir_A06G017850.1,Ghir_A07G008980.1,Ghir_D06G012960.1,Ghir_D01G003550.1,Ghir_D04G013320.1,Ghir_D02G019560.1,Ghir_A05G039300.1,Ghir_D12G022840.1,Ghir_D04G010040.1,Ghir_D12G008930.1,Ghir_D08G021480.1,Ghir_D01G011370.1,Ghir_A02G019300.1,Ghir_A06G018020.1,Ghir_A11G017910.1,Ghi…	8.66535e-06
Biological process	biological process involved in interspecies interaction between organisms	GO:0044419	2	6.20513e-07	1.4645	164	4148	1486	55043	Ghir_D06G000120.1,Ghir_A05G003850.1,Ghir_A01G010900.1,Ghir_D09G016060.1,Ghir_D05G037260.1,Ghir_D06G018900.1,Ghir_D10G026710.1,Ghir_A06G017850.1,Ghir_A07G008980.1,Ghir_D06G012960.1,Ghir_D01G003550.1,Ghir_D04G013320.1,Ghir_D02G019560.1,Ghir_A05G039300.1,Ghir_D12G022840.1,Ghir_D04G010040.1,Ghir_D12G008930.1,Ghir_D08G021480.1,Ghir_D01G011370.1,Ghir_A02G019300.1,Ghir_A06G018020.1,Ghir_A11G017910.1,Ghi…	8.66535e-06
Biological process	purine nucleoside triphosphate metabolic process	GO:0009144	9	6.68339e-07	5.08407	14	102	1486	55043	Ghir_D12G019610.1,Ghir_D09G025180.1,Ghir_A04G010720.1,Ghir_D01G003550.1,Ghir_D10G007890.1,Ghir_A12G010490.1,Ghir_A01G012240.1,Ghir_D01G012860.1,Ghir_A08G014820.1,Ghir_D12G010310.1,Ghir_D06G016790.1,Ghir_A06G016010.1,Ghir_A12G024970.1,Ghir_D07G003370.1,	9.24037e-06
Biological process	ribosomal large subunit biogenesis	GO:0042273	6	7.1552e-07	3.19779	24	278	1486	55043	Ghir_D07G015180.1,Ghir_D11G001790.1,Ghir_D10G012790.1,Ghir_D13G025580.1,Ghir_D10G023590.1,Ghir_D05G028300.1,Ghir_D11G005400.1,Ghir_A08G015170.1,Ghir_A05G034080.1,Ghir_A13G002320.1,Ghir_A11G014010.1,Ghir_A12G020340.1,Ghir_D13G001930.1,Ghir_D09G008000.1,Ghir_D10G023290.1,Ghir_D09G010110.1,Ghir_D07G017740.1,Ghir_D05G027660.1,Ghir_D13G023930.1,Ghir_D09G011130.1,Ghir_D09G014650.1,Ghir_D05G009740.1,Ghi…	9.84372e-06
Biological process	photosystem II repair	GO:0010206	8	7.17035e-07	10.2182	8	29	1486	55043	Ghir_D12G015000.1,Ghir_D01G010280.1,Ghir_D11G007340.1,Ghir_D11G028620.1,Ghir_D01G002230.1,Ghir_A04G009880.1,Ghir_A01G001730.1,Ghir_D07G004180.1,	9.81596e-06
Biological process	proteolysis involved in cellular protein catabolic process	GO:0051603	7	7.55902e-07	1.84815	71	1423	1486	55043	Ghir_D10G027410.1,Ghir_D11G030560.1,Ghir_D08G024640.1,Ghir_A01G010900.1,Ghir_D02G003760.1,Ghir_D08G016980.1,Ghir_D07G008400.1,Ghir_D12G023530.1,Ghir_D03G000820.1,Ghir_D03G009660.1,Ghir_D07G024270.1,Ghir_D08G016370.1,Ghir_D07G013910.1,Ghir_D11G002010.1,Ghir_D01G017740.1,Ghir_D11G006490.1,Ghir_D09G020730.1,Ghir_D09G015110.1,Ghir_D11G002410.1,Ghir_D11G020850.1,Ghir_D07G014130.1,Ghir_D13G012420.1,Ghi…	1.02973e-05
Biological process	protein repair	GO:0030091	7	7.67193e-07	7.40821	10	50	1486	55043	Ghir_D12G015000.1,Ghir_D01G010280.1,Ghir_D11G007340.1,Ghir_A12G003130.1,Ghir_D11G028620.1,Ghir_D01G002230.1,Ghir_D01G004950.1,Ghir_A04G009880.1,Ghir_A01G001730.1,Ghir_D07G004180.1,	1.04001e-05
Biological process	response to oxygen-containing compound	GO:1901700	4	7.77971e-07	1.36347	228	6194	1486	55043	Ghir_D09G025180.1,Ghir_D07G006750.1,Ghir_D05G025520.1,Ghir_D09G020150.1,Ghir_D09G009430.1,Ghir_D02G010390.1,Ghir_D09G011720.1,Ghir_D01G009850.1,Ghir_A09G021760.1,Ghir_A02G008250.1,Ghir_D10G026710.1,Ghir_A03G019310.1,Ghir_D01G019800.1,Ghir_D03G014820.1,Ghir_A06G017850.1,Ghir_D13G016750.1,Ghir_A07G008980.1,Ghir_D07G016650.1,Ghir_D09G001040.1,Ghir_D01G021790.1,Ghir_A07G017820.1,Ghir_A10G017410.1,Ghi…	1.04951e-05
Biological process	porphyrin-containing compound biosynthetic process	GO:0006779	7	8.58291e-07	3.48817	21	223	1486	55043	Ghir_D08G005690.1,Ghir_D05G036730.1,Ghir_D03G010320.1,Ghir_D02G019560.1,Ghir_A02G012420.1,Ghir_A04G004300.1,Ghir_A10G024820.1,Ghir_A10G010200.1,Ghir_D07G005300.1,Ghir_D08G024670.1,Ghir_D05G028530.1,Ghir_D07G005340.1,Ghir_D04G019520.1,Ghir_A04G011260.1,Ghir_D07G005460.1,Ghir_A05G024050.1,Ghir_A03G006680.1,Ghir_D10G003560.1,Ghir_A02G011340.1,Ghir_D01G019540.1,Ghir_D06G022570.1,	1.15227e-05
Biological process	response to hydrogen peroxide	GO:0042542	6	1.11496e-06	3.11925	24	285	1486	55043	Ghir_D09G025180.1,Ghir_D10G026710.1,Ghir_D01G019800.1,Ghir_A02G019300.1,Ghir_A06G018020.1,Ghir_A03G014430.1,Ghir_A12G010490.1,Ghir_A11G002020.1,Ghir_A10G014830.1,Ghir_D04G008460.1,Ghir_A08G014820.1,Ghir_A05G009360.1,Ghir_D09G019840.1,Ghir_D08G011360.1,Ghir_D09G017060.1,Ghir_A10G021920.1,Ghir_A05G031300.1,Ghir_D02G007380.1,Ghir_D05G018340.1,Ghir_D03G007410.1,Ghir_A09G017580.1,Ghir_A11G006250.1,Ghi…	1.48965e-05
Biological process	alditol catabolic process	GO:0019405	8	1.23161e-06	11.7858	7	22	1486	55043	Ghir_A10G022400.1,Ghir_D06G012960.1,Ghir_A04G013420.1,Ghir_D10G024570.1,Ghir_D01G017130.1,Ghir_D04G017800.1,Ghir_A05G009760.1,	1.63762e-05
Biological process	glycerol catabolic process	GO:0019563	9	1.23161e-06	11.7858	7	22	1486	55043	Ghir_A10G022400.1,Ghir_D06G012960.1,Ghir_A04G013420.1,Ghir_D10G024570.1,Ghir_D01G017130.1,Ghir_D04G017800.1,Ghir_A05G009760.1,	1.63762e-05
Biological process	galactose metabolic process	GO:0006012	7	1.25875e-06	6.26849	11	65	1486	55043	Ghir_D04G020270.1,Ghir_D08G007310.1,Ghir_A11G029760.1,Ghir_A08G018790.1,Ghir_D12G004170.1,Ghir_D09G024710.1,Ghir_D11G029930.1,Ghir_Scaffold2368G000010.1,Ghir_A08G007260.1,Ghir_D12G027600.1,Ghir_D02G012510.1,	1.65785e-05
Biological process	acyl-CoA biosynthetic process	GO:0071616	12	1.25875e-06	6.26849	11	65	1486	55043	Ghir_D13G007020.1,Ghir_D11G010810.1,Ghir_D12G011620.1,Ghir_D04G019520.1,Ghir_A04G009590.1,Ghir_D02G018070.1,Ghir_D09G024150.1,Ghir_A03G002840.1,Ghir_D10G019090.1,Ghir_D05G033190.1,Ghir_A06G021100.1,	1.65785e-05
Biological process	thioester biosynthetic process	GO:0035384	6	1.25875e-06	6.26849	11	65	1486	55043	Ghir_D13G007020.1,Ghir_D11G010810.1,Ghir_D12G011620.1,Ghir_D04G019520.1,Ghir_A04G009590.1,Ghir_D02G018070.1,Ghir_D09G024150.1,Ghir_A03G002840.1,Ghir_D10G019090.1,Ghir_D05G033190.1,Ghir_A06G021100.1,	1.65785e-05
Biological process	response to water deprivation	GO:0009414	6	1.29397e-06	1.84798	68	1363	1486	55043	Ghir_D05G025520.1,Ghir_D01G019800.1,Ghir_D03G014820.1,Ghir_D13G016750.1,Ghir_D09G001040.1,Ghir_A07G017820.1,Ghir_A10G018790.1,Ghir_D09G013120.1,Ghir_A03G012060.1,Ghir_A01G019690.1,Ghir_D09G015320.1,Ghir_D04G014740.1,Ghir_A02G019300.1,Ghir_D02G015340.1,Ghir_D11G029180.1,Ghir_D03G003200.1,Ghir_A01G009870.1,Ghir_A05G023210.1,Ghir_D08G020060.1,Ghir_Scaffold1357G000030.1,Ghir_A05G018660.1,Ghir_D06G016…	1.68035e-05
Biological process	NADPH regeneration	GO:0006740	5	1.47374e-06	6.17351	11	66	1486	55043	Ghir_A12G026050.1,Ghir_A04G010940.1,Ghir_D12G019170.1,Ghir_D03G017500.1,Ghir_D07G015890.1,Ghir_D07G007090.1,Ghir_D11G008660.1,Ghir_D12G011110.1,Ghir_D08G005830.1,Ghir_D08G023160.1,Ghir_A07G015620.1,	1.9049e-05
Biological process	nonphotochemical quenching	GO:0010196	7	1.6351e-06	9.26026	8	32	1486	55043	Ghir_D04G016630.1,Ghir_D05G025270.1,Ghir_D07G007480.1,Ghir_A03G017800.1,Ghir_D13G012420.1,Ghir_D05G023860.1,Ghir_A03G019040.1,Ghir_D13G000940.1,	2.10368e-05
Biological process	energy quenching	GO:1990066	6	1.6351e-06	9.26026	8	32	1486	55043	Ghir_D04G016630.1,Ghir_D05G025270.1,Ghir_D07G007480.1,Ghir_A03G017800.1,Ghir_D13G012420.1,Ghir_D05G023860.1,Ghir_A03G019040.1,Ghir_D13G000940.1,	2.10368e-05
Biological process	glutamine biosynthetic process	GO:0006542	11	1.72904e-06	11.2734	7	23	1486	55043	Ghir_D07G019150.1,Ghir_A07G018790.1,Ghir_A02G002720.1,Ghir_A04G011580.1,Ghir_D09G020360.1,Ghir_D04G015920.1,Ghir_D02G003120.1,	2.20413e-05
Biological process	response to topologically incorrect protein	GO:0035966	5	1.82257e-06	3.59071	19	196	1486	55043	Ghir_D09G016060.1,Ghir_D06G018900.1,Ghir_D03G009660.1,Ghir_A06G018020.1,Ghir_D11G002010.1,Ghir_D13G025490.1,Ghir_D09G015110.1,Ghir_D11G036090.1,Ghir_D10G012820.1,Ghir_A11G022260.1,Ghir_D12G001780.1,Ghir_A05G009880.1,Ghir_D04G018050.1,Ghir_D08G024410.1,Ghir_D08G021050.1,Ghir_A01G021680.1,Ghir_D02G000840.1,Ghir_A12G001770.1,Ghir_D11G001970.1,	2.31275e-05
Biological process	response to water	GO:0009415	5	1.92597e-06	1.82653	68	1379	1486	55043	Ghir_D05G025520.1,Ghir_D01G019800.1,Ghir_D03G014820.1,Ghir_D13G016750.1,Ghir_D09G001040.1,Ghir_A07G017820.1,Ghir_A10G018790.1,Ghir_D09G013120.1,Ghir_A03G012060.1,Ghir_A01G019690.1,Ghir_D09G015320.1,Ghir_D04G014740.1,Ghir_A02G019300.1,Ghir_D02G015340.1,Ghir_D11G029180.1,Ghir_D03G003200.1,Ghir_A01G009870.1,Ghir_A05G023210.1,Ghir_D08G020060.1,Ghir_Scaffold1357G000030.1,Ghir_A05G018660.1,Ghir_D06G016…	2.43285e-05
Biological process	organic substance biosynthetic process	GO:1901576	4	2.01599e-06	1.18837	513	15990	1486	55043	Ghir_D12G019610.1,Ghir_D01G013500.1,Ghir_D06G022740.1,Ghir_D11G030560.1,Ghir_A04G003640.1,Ghir_D07G018620.1,Ghir_D08G005690.1,Ghir_D07G015180.1,Ghir_A10G022400.1,Ghir_D11G001790.1,Ghir_D09G025180.1,Ghir_D07G006750.1,Ghir_Scaffold1228G000020.1,Ghir_D11G023480.1,Ghir_D10G013940.1,Ghir_D09G008280.1,Ghir_D09G009430.1,Ghir_D06G014880.1,Ghir_D07G015430.1,Ghir_D01G013860.1,Ghir_A11G025920.1,Ghir_D01G009…	2.53504e-05
Biological process	aldehyde biosynthetic process	GO:0046184	5	2.10718e-06	8.97965	8	33	1486	55043	Ghir_A10G022400.1,Ghir_A04G013420.1,Ghir_D10G024570.1,Ghir_D11G017150.1,Ghir_D01G017130.1,Ghir_D04G014080.1,Ghir_D04G017800.1,Ghir_A05G009760.1,	2.63778e-05
Biological process	carbon utilization	GO:0015976	2	2.10718e-06	8.97965	8	33	1486	55043	Ghir_D09G002830.1,Ghir_A07G023740.1,Ghir_A09G002850.1,Ghir_A12G028700.1,Ghir_A03G015520.1,Ghir_D04G005840.1,Ghir_A02G016450.1,Ghir_D07G023820.1,	2.63778e-05
Biological process	tetrahydrofolate interconversion	GO:0035999	8	2.24958e-06	7.57658	9	44	1486	55043	Ghir_D04G001690.1,Ghir_A02G008420.1,Ghir_D12G001040.1,Ghir_A11G022220.1,Ghir_D02G008770.1,Ghir_D11G022190.1,Ghir_A02G016120.1,Ghir_D06G009760.1,Ghir_D10G014710.1,	2.79088e-05
Biological process	glutamine metabolic process	GO:0006541	10	2.554e-06	4.27397	15	130	1486	55043	Ghir_D09G009430.1,Ghir_D07G019150.1,Ghir_A07G018790.1,Ghir_A02G002720.1,Ghir_A11G016560.1,Ghir_D01G020150.1,Ghir_A04G011580.1,Ghir_D09G020360.1,Ghir_D12G016720.1,Ghir_D04G015920.1,Ghir_D01G005280.1,Ghir_D01G004950.1,Ghir_D09G011810.1,Ghir_A01G018710.1,Ghir_D02G003120.1,	3.15447e-05
Biological process	nucleoside triphosphate biosynthetic process	GO:0009142	9	3.09485e-06	4.20921	15	132	1486	55043	Ghir_D12G019610.1,Ghir_D09G025180.1,Ghir_A04G010720.1,Ghir_D01G003550.1,Ghir_D10G007890.1,Ghir_A12G010490.1,Ghir_A01G012240.1,Ghir_D01G012860.1,Ghir_A08G014820.1,Ghir_A13G006080.1,Ghir_D12G010310.1,Ghir_D06G016790.1,Ghir_A06G016010.1,Ghir_A12G024970.1,Ghir_D07G003370.1,	3.80557e-05
Biological process	reactive oxygen species metabolic process	GO:0072593	4	4.00946e-06	2.31105	36	577	1486	55043	Ghir_D01G021590.1,Ghir_A07G017820.1,Ghir_D02G023730.1,Ghir_A01G020070.1,Ghir_A02G019300.1,Ghir_A02G012420.1,Ghir_A11G025430.1,Ghir_D01G009520.1,Ghir_A04G011430.1,Ghir_D05G023980.1,Ghir_D04G009840.1,Ghir_A06G004760.1,Ghir_D09G014420.1,Ghir_D08G021350.1,Ghir_D13G022290.1,Ghir_A04G007060.1,Ghir_A10G017990.1,Ghir_D06G010890.1,Ghir_D11G023090.1,Ghir_A08G020550.1,Ghir_A08G025420.1,Ghir_A01G003560.1,Ghi…	4.9085e-05
Biological process	nucleoside bisphosphate metabolic process	GO:0033865	8	4.02006e-06	3.54648	18	188	1486	55043	Ghir_A04G001350.1,Ghir_D13G007020.1,Ghir_A13G000900.1,Ghir_D11G010810.1,Ghir_D12G011620.1,Ghir_A07G016090.1,Ghir_D04G019520.1,Ghir_A13G006080.1,Ghir_A04G009590.1,Ghir_D02G018070.1,Ghir_D06G016950.1,Ghir_D07G016380.1,Ghir_D09G024150.1,Ghir_A03G002840.1,Ghir_D10G019090.1,Ghir_D08G003000.1,Ghir_D05G033190.1,Ghir_A06G021100.1,	4.89989e-05
Biological process	ribonucleoside bisphosphate metabolic process	GO:0033875	9	4.02006e-06	3.54648	18	188	1486	55043	Ghir_A04G001350.1,Ghir_D13G007020.1,Ghir_A13G000900.1,Ghir_D11G010810.1,Ghir_D12G011620.1,Ghir_A07G016090.1,Ghir_D04G019520.1,Ghir_A13G006080.1,Ghir_A04G009590.1,Ghir_D02G018070.1,Ghir_D06G016950.1,Ghir_D07G016380.1,Ghir_D09G024150.1,Ghir_A03G002840.1,Ghir_D10G019090.1,Ghir_D08G003000.1,Ghir_D05G033190.1,Ghir_A06G021100.1,	4.89989e-05
Biological process	purine nucleoside bisphosphate metabolic process	GO:0034032	9	4.02006e-06	3.54648	18	188	1486	55043	Ghir_A04G001350.1,Ghir_D13G007020.1,Ghir_A13G000900.1,Ghir_D11G010810.1,Ghir_D12G011620.1,Ghir_A07G016090.1,Ghir_D04G019520.1,Ghir_A13G006080.1,Ghir_A04G009590.1,Ghir_D02G018070.1,Ghir_D06G016950.1,Ghir_D07G016380.1,Ghir_D09G024150.1,Ghir_A03G002840.1,Ghir_D10G019090.1,Ghir_D08G003000.1,Ghir_D05G033190.1,Ghir_A06G021100.1,	4.89989e-05
Biological process	cellular component biogenesis	GO:0044085	4	4.49944e-06	1.43397	154	3978	1486	55043	Ghir_D01G013500.1,Ghir_D06G022740.1,Ghir_D07G015180.1,Ghir_D05G025270.1,Ghir_D11G001790.1,Ghir_D07G006750.1,Ghir_D05G025520.1,Ghir_D08G026480.1,Ghir_D01G013860.1,Ghir_A09G021760.1,Ghir_D10G012790.1,Ghir_D12G007740.1,Ghir_A05G030530.1,Ghir_A08G011850.1,Ghir_D13G014860.1,Ghir_A13G011450.1,Ghir_D12G017810.1,Ghir_D13G025580.1,Ghir_D08G016980.1,Ghir_Scaffold2195G000010.1,Ghir_D10G023590.1,Ghir_A12G004…	5.41297e-05
Biological process	ribonucleoside triphosphate metabolic process	GO:0009199	9	4.79794e-06	4.32146	14	120	1486	55043	Ghir_D12G019610.1,Ghir_D09G025180.1,Ghir_A04G010720.1,Ghir_D01G003550.1,Ghir_D10G007890.1,Ghir_A12G010490.1,Ghir_A01G012240.1,Ghir_D01G012860.1,Ghir_A08G014820.1,Ghir_D12G010310.1,Ghir_D06G016790.1,Ghir_A06G016010.1,Ghir_A12G024970.1,Ghir_D07G003370.1,	5.74719e-05
Biological process	ribonucleoside triphosphate biosynthetic process	GO:0009201	10	4.79794e-06	4.32146	14	120	1486	55043	Ghir_D12G019610.1,Ghir_D09G025180.1,Ghir_A04G010720.1,Ghir_D01G003550.1,Ghir_D10G007890.1,Ghir_A12G010490.1,Ghir_A01G012240.1,Ghir_D01G012860.1,Ghir_A08G014820.1,Ghir_D12G010310.1,Ghir_D06G016790.1,Ghir_A06G016010.1,Ghir_A12G024970.1,Ghir_D07G003370.1,	5.74719e-05
Biological process	oxidative phosphorylation	GO:0006119	8	4.79794e-06	4.32146	14	120	1486	55043	Ghir_D07G018500.1,Ghir_A04G010720.1,Ghir_D10G007890.1,Ghir_D13G022650.1,Ghir_D09G001020.1,Ghir_A05G035430.1,Ghir_D01G009240.1,Ghir_D11G006980.1,Ghir_D12G003120.1,Ghir_D12G006690.1,Ghir_D01G009230.1,Ghir_D04G008600.1,Ghir_A09G001040.1,Ghir_D08G005180.1,	5.74719e-05
Biological process	ribosomal large subunit assembly	GO:0000027	9	5.38387e-06	4.0262	15	138	1486	55043	Ghir_D07G015180.1,Ghir_D11G001790.1,Ghir_D10G012790.1,Ghir_D13G025580.1,Ghir_D10G023590.1,Ghir_D05G028300.1,Ghir_A05G034080.1,Ghir_A13G002320.1,Ghir_D09G008000.1,Ghir_D07G017740.1,Ghir_D05G027660.1,Ghir_D09G014650.1,Ghir_D05G009740.1,Ghir_D08G015980.1,Ghir_D01G020300.1,	6.36671e-05
Biological process	branched-chain amino acid biosynthetic process	GO:0009082	9	5.38549e-06	5.43269	11	75	1486	55043	Ghir_D10G013940.1,Ghir_D06G014880.1,Ghir_D13G002750.1,Ghir_D02G003060.1,Ghir_A07G006490.1,Ghir_A13G014430.1,Ghir_D09G006420.1,Ghir_D04G016280.1,Ghir_D03G014640.1,Ghir_A11G022520.1,Ghir_A03G010810.1,	6.34164e-05
Biological process	L-serine catabolic process	GO:0006565	11	5.6981e-06	9.60324	7	27	1486	55043	Ghir_A02G008420.1,Ghir_A11G022220.1,Ghir_D02G008770.1,Ghir_D11G022190.1,Ghir_A02G016120.1,Ghir_D06G009760.1,Ghir_D10G014710.1,	6.68144e-05
Biological process	glycine biosynthetic process from serine	GO:0019264	12	5.6981e-06	9.60324	7	27	1486	55043	Ghir_A02G008420.1,Ghir_A11G022220.1,Ghir_D02G008770.1,Ghir_D11G022190.1,Ghir_A02G016120.1,Ghir_D06G009760.1,Ghir_D10G014710.1,	6.68144e-05
Biological process	response to tetrahydrofolate	GO:1904481	5	5.6981e-06	9.60324	7	27	1486	55043	Ghir_A02G008420.1,Ghir_A11G022220.1,Ghir_D02G008770.1,Ghir_D11G022190.1,Ghir_A02G016120.1,Ghir_D06G009760.1,Ghir_D10G014710.1,	6.68144e-05
Biological process	cellular response to tetrahydrofolate	GO:1904482	6	5.6981e-06	9.60324	7	27	1486	55043	Ghir_A02G008420.1,Ghir_A11G022220.1,Ghir_D02G008770.1,Ghir_D11G022190.1,Ghir_A02G016120.1,Ghir_D06G009760.1,Ghir_D10G014710.1,	6.68144e-05
Biological process	photosynthetic electron transport in photosystem II	GO:0009772	7	5.74617e-06	16.8368	5	11	1486	55043	Ghir_D01G003550.1,Ghir_D08G014200.1,Ghir_A08G013400.1,Ghir_D06G016790.1,Ghir_A06G016010.1,	6.62598e-05
Biological process	response to carbohydrate	GO:0009743	5	5.86348e-06	2.30273	35	563	1486	55043	Ghir_D09G009430.1,Ghir_D02G010390.1,Ghir_D01G009850.1,Ghir_D01G019800.1,Ghir_A01G019690.1,Ghir_D02G015340.1,Ghir_A05G018220.1,Ghir_D09G024330.1,Ghir_A03G014430.1,Ghir_D08G010900.1,Ghir_A04G011430.1,Ghir_D04G008460.1,Ghir_D01G020150.1,Ghir_D01G021160.1,Ghir_A12G013420.1,Ghir_D08G013300.1,Ghir_D05G017960.1,Ghir_D01G021130.1,Ghir_D06G017650.1,Ghir_D01G009230.1,Ghir_D04G018050.1,Ghir_D02G007380.1,Ghi…	6.73331e-05
Biological process	isocitrate metabolic process	GO:0006102	8	6.58409e-06	7.79812	8	38	1486	55043	Ghir_A12G006050.1,Ghir_A11G017910.1,Ghir_D09G015230.1,Ghir_D11G017950.1,Ghir_D04G018320.1,Ghir_A04G001440.1,Ghir_D12G017040.1,Ghir_A05G031670.1,	7.5297e-05
Biological process	ribonucleoprotein complex assembly	GO:0022618	8	6.59004e-06	2.39457	32	495	1486	55043	Ghir_D01G013500.1,Ghir_D07G015180.1,Ghir_D11G001790.1,Ghir_D01G013860.1,Ghir_D10G012790.1,Ghir_D13G025580.1,Ghir_Scaffold2195G000010.1,Ghir_D10G023590.1,Ghir_D05G028300.1,Ghir_A05G039360.1,Ghir_D11G034100.1,Ghir_A05G034080.1,Ghir_D10G005710.1,Ghir_D03G004980.1,Ghir_A13G002320.1,Ghir_D08G025250.1,Ghir_D09G008000.1,Ghir_D09G013480.1,Ghir_D13G013860.1,Ghir_D07G017740.1,Ghir_D05G027660.1,Ghir_D09G004…	7.50563e-05
Biological process	response to high light intensity	GO:0009644	7	6.77836e-06	3.06245	21	254	1486	55043	Ghir_A13G002210.1,Ghir_A07G017820.1,Ghir_D10G023590.1,Ghir_A13G015660.1,Ghir_D05G017830.1,Ghir_A11G025430.1,Ghir_A06G018020.1,Ghir_D01G006310.1,Ghir_D05G027430.1,Ghir_A11G002020.1,Ghir_A07G003050.1,Ghir_D09G019840.1,Ghir_D01G010280.1,Ghir_D08G011360.1,Ghir_D05G009740.1,Ghir_D01G002230.1,Ghir_D07G020650.1,Ghir_D11G019970.1,Ghir_A11G019900.1,Ghir_A04G009880.1,Ghir_D05G004290.1,	7.6886e-05
Biological process	organic substance metabolic process	GO:0071704	3	6.88318e-06	1.09538	938	31719	1486	55043	Ghir_A01G022190.1,Ghir_A08G003310.1,Ghir_D10G027410.1,Ghir_D12G019610.1,Ghir_D01G013500.1,Ghir_D06G022740.1,Ghir_D06G000120.1,Ghir_D11G030560.1,Ghir_A04G003640.1,Ghir_A01G021050.1,Ghir_D08G024640.1,Ghir_D07G018620.1,Ghir_D04G016630.1,Ghir_D08G005690.1,Ghir_D07G015180.1,Ghir_D05G025270.1,Ghir_A10G022400.1,Ghir_D09G000630.1,Ghir_D11G001790.1,Ghir_D09G025180.1,Ghir_A05G003850.1,Ghir_D02G008470.1,Ghi…	7.77576e-05
Biological process	response to acid chemical	GO:0001101	4	6.89173e-06	1.74937	69	1461	1486	55043	Ghir_D05G025520.1,Ghir_D01G019800.1,Ghir_D03G014820.1,Ghir_D13G016750.1,Ghir_D09G001040.1,Ghir_A07G017820.1,Ghir_A10G018790.1,Ghir_D09G013120.1,Ghir_A03G012060.1,Ghir_A01G019690.1,Ghir_D09G015320.1,Ghir_D04G014740.1,Ghir_A02G019300.1,Ghir_D02G015340.1,Ghir_D11G029180.1,Ghir_D03G003200.1,Ghir_A01G009870.1,Ghir_A05G023210.1,Ghir_D08G020060.1,Ghir_Scaffold1357G000030.1,Ghir_A05G018660.1,Ghir_D06G016…	7.75389e-05
Biological process	dicarboxylic acid biosynthetic process	GO:0043650	8	7.11214e-06	4.83144	12	92	1486	55043	Ghir_D04G001690.1,Ghir_D09G020030.1,Ghir_D10G022890.1,Ghir_D01G020150.1,Ghir_D12G011120.1,Ghir_A04G010940.1,Ghir_D02G020280.1,Ghir_D12G006090.1,Ghir_D08G015020.1,Ghir_A09G006900.1,Ghir_A01G018710.1,Ghir_D13G005390.1,	7.96961e-05
Biological process	hydrogen peroxide metabolic process	GO:0042743	5	8.41829e-06	2.64579	26	364	1486	55043	Ghir_D01G021590.1,Ghir_D02G023730.1,Ghir_A01G020070.1,Ghir_A02G019300.1,Ghir_A02G012420.1,Ghir_D05G023980.1,Ghir_D04G009840.1,Ghir_A06G004760.1,Ghir_D09G014420.1,Ghir_D08G021350.1,Ghir_D13G022290.1,Ghir_A04G007060.1,Ghir_A10G017990.1,Ghir_D06G010890.1,Ghir_D11G023090.1,Ghir_A08G020550.1,Ghir_A08G025420.1,Ghir_A01G003560.1,Ghir_D01G021740.1,Ghir_D05G018340.1,Ghir_D06G003540.1,Ghir_D05G015020.1,Ghi…	9.35777e-05
Biological process	tRNA aminoacylation for protein translation	GO:0006418	11	9.07559e-06	3.85844	15	144	1486	55043	Ghir_D06G007520.1,Ghir_D12G005240.1,Ghir_D10G013050.1,Ghir_D12G028480.1,Ghir_D09G020850.1,Ghir_A04G010930.1,Ghir_D09G010760.1,Ghir_A03G023020.1,Ghir_D08G002480.1,Ghir_D04G015180.1,Ghir_D05G002860.1,Ghir_D11G025910.1,Ghir_D02G019450.1,Ghir_A06G021900.1,Ghir_D01G018730.1,	0.000100482
Biological process	cellular macromolecule catabolic process	GO:0044265	6	9.41554e-06	1.61857	87	1991	1486	55043	Ghir_A08G003310.1,Ghir_D10G027410.1,Ghir_D11G030560.1,Ghir_D08G024640.1,Ghir_A01G010900.1,Ghir_D02G003760.1,Ghir_D11G035400.1,Ghir_D08G016980.1,Ghir_D07G008400.1,Ghir_D12G023530.1,Ghir_D03G000820.1,Ghir_D03G009660.1,Ghir_D07G024270.1,Ghir_D08G016370.1,Ghir_D07G013910.1,Ghir_D06G020250.1,Ghir_D11G002010.1,Ghir_D01G017740.1,Ghir_D11G006490.1,Ghir_A05G021860.1,Ghir_D09G020730.1,Ghir_D09G015110.1,Ghi…	0.000103833
Biological process	ribonucleoprotein complex subunit organization	GO:0071826	6	9.48095e-06	2.35181	32	504	1486	55043	Ghir_D01G013500.1,Ghir_D07G015180.1,Ghir_D11G001790.1,Ghir_D01G013860.1,Ghir_D10G012790.1,Ghir_D13G025580.1,Ghir_Scaffold2195G000010.1,Ghir_D10G023590.1,Ghir_D05G028300.1,Ghir_A05G039360.1,Ghir_D11G034100.1,Ghir_A05G034080.1,Ghir_D10G005710.1,Ghir_D03G004980.1,Ghir_A13G002320.1,Ghir_D08G025250.1,Ghir_D09G008000.1,Ghir_D09G013480.1,Ghir_D13G013860.1,Ghir_D07G017740.1,Ghir_D05G027660.1,Ghir_D09G004…	0.000104141
Biological process	water-soluble vitamin metabolic process	GO:0006767	5	1.0515e-05	3.18452	19	221	1486	55043	Ghir_D11G001230.1,Ghir_A02G008420.1,Ghir_A10G024820.1,Ghir_A11G016560.1,Ghir_A11G022220.1,Ghir_D02G008770.1,Ghir_D11G022190.1,Ghir_D11G017150.1,Ghir_A02G016120.1,Ghir_D04G014080.1,Ghir_D12G004170.1,Ghir_A06G015700.1,Ghir_A13G010890.1,Ghir_A08G022400.1,Ghir_A08G013800.1,Ghir_D10G001160.1,Ghir_A09G013690.1,Ghir_D06G009760.1,Ghir_D10G014710.1,	0.000115044
Biological process	aspartate family amino acid biosynthetic process	GO:0009067	10	1.11696e-05	4.01996	14	129	1486	55043	Ghir_D09G009430.1,Ghir_D13G002750.1,Ghir_D13G010950.1,Ghir_D02G023510.1,Ghir_A11G025170.1,Ghir_A08G022790.1,Ghir_D02G020280.1,Ghir_A03G023050.1,Ghir_D13G017980.1,Ghir_D10G027420.1,Ghir_D04G012850.1,Ghir_D08G015020.1,Ghir_D03G014640.1,Ghir_A13G015290.1,	0.000121727
Biological process	vitamin metabolic process	GO:0006766	4	1.15439e-05	2.95765	21	263	1486	55043	Ghir_D11G001230.1,Ghir_D03G010320.1,Ghir_A02G008420.1,Ghir_A10G024820.1,Ghir_A11G016560.1,Ghir_D11G013330.1,Ghir_A11G022220.1,Ghir_D02G008770.1,Ghir_D11G022190.1,Ghir_D11G017150.1,Ghir_A02G016120.1,Ghir_D04G014080.1,Ghir_D12G004170.1,Ghir_A06G015700.1,Ghir_A13G010890.1,Ghir_A08G022400.1,Ghir_A08G013800.1,Ghir_D10G001160.1,Ghir_A09G013690.1,Ghir_D06G009760.1,Ghir_D10G014710.1,	0.000125314
Biological process	cellular protein complex disassembly	GO:0043624	7	1.24939e-05	3.26833	18	204	1486	55043	Ghir_A01G021290.1,Ghir_A09G025770.1,Ghir_D08G013150.1,Ghir_D11G029180.1,Ghir_D07G007690.1,Ghir_D11G003700.1,Ghir_D11G013070.1,Ghir_D13G024870.1,Ghir_D08G019790.1,Ghir_D13G012060.1,Ghir_D03G007720.1,Ghir_D09G017920.1,Ghir_A12G019070.1,Ghir_D01G022850.1,Ghir_D02G005350.1,Ghir_D01G010490.1,Ghir_D07G024340.1,Ghir_A08G002440.1,	0.000135099
Biological process	polyol catabolic process	GO:0046174	7	1.32472e-05	6.17351	9	54	1486	55043	Ghir_A10G022400.1,Ghir_D09G020150.1,Ghir_D06G012960.1,Ghir_A04G013420.1,Ghir_D10G024570.1,Ghir_D01G017130.1,Ghir_D04G017800.1,Ghir_D10G001160.1,Ghir_A05G009760.1,	0.00014269
Biological process	cellular component assembly	GO:0022607	5	1.34978e-05	1.52762	105	2546	1486	55043	Ghir_D01G013500.1,Ghir_D07G015180.1,Ghir_D05G025270.1,Ghir_D11G001790.1,Ghir_D08G026480.1,Ghir_D01G013860.1,Ghir_D10G012790.1,Ghir_A08G011850.1,Ghir_D13G025580.1,Ghir_D08G016980.1,Ghir_Scaffold2195G000010.1,Ghir_D10G023590.1,Ghir_A12G004210.1,Ghir_D07G007480.1,Ghir_D11G017260.1,Ghir_D10G018690.1,Ghir_D05G028300.1,Ghir_D06G008550.1,Ghir_D13G023490.1,Ghir_D12G015000.1,Ghir_A10G009020.1,Ghir_D03G006…	0.000144828
Biological process	acetyl-CoA metabolic process	GO:0006084	12	1.37291e-05	4.53564	12	98	1486	55043	Ghir_A04G001350.1,Ghir_D13G007020.1,Ghir_A13G000900.1,Ghir_D11G010810.1,Ghir_D04G019520.1,Ghir_D02G018070.1,Ghir_D06G016950.1,Ghir_D09G024150.1,Ghir_D10G019090.1,Ghir_D08G003000.1,Ghir_D05G033190.1,Ghir_A06G021100.1,	0.000146743
Biological process	positive regulation of protein-containing complex disassembly	GO:0043243	7	1.46809e-05	10.5832	6	21	1486	55043	Ghir_A09G025770.1,Ghir_D11G029180.1,Ghir_D07G007690.1,Ghir_D11G003700.1,Ghir_A12G019070.1,Ghir_D02G005350.1,	0.000156315
Biological process	amino acid activation	GO:0043038	8	1.48649e-05	3.7041	15	150	1486	55043	Ghir_D06G007520.1,Ghir_D12G005240.1,Ghir_D10G013050.1,Ghir_D12G028480.1,Ghir_D09G020850.1,Ghir_A04G010930.1,Ghir_D09G010760.1,Ghir_A03G023020.1,Ghir_D08G002480.1,Ghir_D04G015180.1,Ghir_D05G002860.1,Ghir_D11G025910.1,Ghir_D02G019450.1,Ghir_A06G021900.1,Ghir_D01G018730.1,	0.00015767
Biological process	tRNA aminoacylation	GO:0043039	10	1.48649e-05	3.7041	15	150	1486	55043	Ghir_D06G007520.1,Ghir_D12G005240.1,Ghir_D10G013050.1,Ghir_D12G028480.1,Ghir_D09G020850.1,Ghir_A04G010930.1,Ghir_D09G010760.1,Ghir_A03G023020.1,Ghir_D08G002480.1,Ghir_D04G015180.1,Ghir_D05G002860.1,Ghir_D11G025910.1,Ghir_D02G019450.1,Ghir_A06G021900.1,Ghir_D01G018730.1,	0.00015767
Biological process	nucleoside triphosphate metabolic process	GO:0009141	8	1.88343e-05	3.63148	15	153	1486	55043	Ghir_D12G019610.1,Ghir_D09G025180.1,Ghir_A04G010720.1,Ghir_D01G003550.1,Ghir_D10G007890.1,Ghir_A12G010490.1,Ghir_A01G012240.1,Ghir_D01G012860.1,Ghir_A08G014820.1,Ghir_A13G006080.1,Ghir_D12G010310.1,Ghir_D06G016790.1,Ghir_A06G016010.1,Ghir_A12G024970.1,Ghir_D07G003370.1,	0.00019826
Biological process	alcohol metabolic process	GO:0006066	5	1.96008e-05	2.33943	30	475	1486	55043	Ghir_A10G022400.1,Ghir_D09G020150.1,Ghir_A12G006050.1,Ghir_D07G016650.1,Ghir_D06G012960.1,Ghir_A04G013420.1,Ghir_A01G019690.1,Ghir_A05G019570.1,Ghir_A11G017910.1,Ghir_D10G024570.1,Ghir_D09G015230.1,Ghir_D05G018080.1,Ghir_D11G017950.1,Ghir_A11G016560.1,Ghir_D01G021160.1,Ghir_D01G017130.1,Ghir_D01G021130.1,Ghir_D13G000240.1,Ghir_D04G017800.1,Ghir_D05G000690.1,Ghir_D10G001160.1,Ghir_A05G009760.1,Ghi…	0.000205549
Biological process	macromolecule catabolic process	GO:0009057	5	2.23681e-05	1.4925	110	2730	1486	55043	Ghir_A08G003310.1,Ghir_D10G027410.1,Ghir_D11G030560.1,Ghir_D08G024640.1,Ghir_A05G003850.1,Ghir_A01G010900.1,Ghir_D02G003760.1,Ghir_D11G035400.1,Ghir_D09G001040.1,Ghir_D08G016980.1,Ghir_D07G008400.1,Ghir_D12G023530.1,Ghir_D03G000820.1,Ghir_D03G009660.1,Ghir_D08G003010.1,Ghir_D07G024270.1,Ghir_D08G016370.1,Ghir_A10G000740.1,Ghir_D04G002310.1,Ghir_D07G013910.1,Ghir_A02G008340.1,Ghir_D11G028720.1,Ghi…	0.000233687
Biological process	establishment of protein localization to organelle	GO:0072594	7	2.38185e-05	2.03522	40	728	1486	55043	Ghir_D08G026120.1,Ghir_D05G039670.1,Ghir_A03G003180.1,Ghir_A09G021070.1,Ghir_A03G012060.1,Ghir_D12G026150.1,Ghir_D02G019800.1,Ghir_A04G006980.1,Ghir_A04G011430.1,Ghir_D13G014850.1,Ghir_A06G011120.1,Ghir_D10G004200.1,Ghir_D08G013830.1,Ghir_D09G001020.1,Ghir_D13G004320.1,Ghir_D02G019950.1,Ghir_A09G019920.1,Ghir_D13G005940.1,Ghir_D07G005340.1,Ghir_D10G012820.1,Ghir_A08G013800.1,Ghir_A08G021050.1,Ghi…	0.000247908
Biological process	peptidyl-proline modification	GO:0018208	9	2.87004e-05	3.07253	18	217	1486	55043	Ghir_D11G015060.1,Ghir_D01G017220.1,Ghir_D01G009820.1,Ghir_A09G009860.1,Ghir_D07G010000.1,Ghir_A11G030800.1,Ghir_D07G021530.1,Ghir_A05G032960.1,Ghir_A12G008610.1,Ghir_D12G003310.1,Ghir_A01G002280.1,Ghir_D07G023710.1,Ghir_D08G013770.1,Ghir_A01G007500.1,Ghir_D04G017760.1,Ghir_D10G009620.1,Ghir_D01G002190.1,Ghir_A13G010830.1,	0.000297606
Biological process	de-etiolation	GO:0009704	6	2.9015e-05	6.44192	8	46	1486	55043	Ghir_D07G006310.1,Ghir_A03G012060.1,Ghir_D01G017220.1,Ghir_D04G014740.1,Ghir_D11G023820.1,Ghir_A04G010500.1,Ghir_D12G003310.1,Ghir_D04G017760.1,	0.00029975
Biological process	cellular response to topologically incorrect protein	GO:0035967	6	2.96752e-05	3.32953	16	178	1486	55043	Ghir_D09G016060.1,Ghir_D06G018900.1,Ghir_D03G009660.1,Ghir_A06G018020.1,Ghir_D11G002010.1,Ghir_D13G025490.1,Ghir_D09G015110.1,Ghir_D11G036090.1,Ghir_D10G012820.1,Ghir_A11G022260.1,Ghir_D12G001780.1,Ghir_A05G009880.1,Ghir_A01G021680.1,Ghir_D02G000840.1,Ghir_A12G001770.1,Ghir_D11G001970.1,	0.000305434
Biological process	protein import	GO:0017038	7	3.00757e-05	2.50956	25	369	1486	55043	Ghir_D08G026120.1,Ghir_D12G013180.1,Ghir_D05G039670.1,Ghir_A03G003180.1,Ghir_A09G021070.1,Ghir_A03G012060.1,Ghir_D12G026150.1,Ghir_D02G019800.1,Ghir_A04G011430.1,Ghir_A06G011120.1,Ghir_D13G004320.1,Ghir_A09G019920.1,Ghir_D07G005340.1,Ghir_A08G021050.1,Ghir_D03G010300.1,Ghir_A03G006680.1,Ghir_A05G011000.1,Ghir_A05G005520.1,Ghir_D04G015800.1,Ghir_D13G024700.1,Ghir_D01G009580.1,Ghir_A07G008540.1,Ghi…	0.000308415
Biological process	ammonia assimilation cycle	GO:0019676	11	3.39729e-05	9.26026	6	24	1486	55043	Ghir_A02G002720.1,Ghir_D01G020150.1,Ghir_D09G020360.1,Ghir_D09G011810.1,Ghir_A01G018710.1,Ghir_D02G003120.1,	0.000347098
Biological process	folic acid metabolic process	GO:0046655	8	3.57312e-05	7.40821	7	35	1486	55043	Ghir_A02G008420.1,Ghir_A11G022220.1,Ghir_D02G008770.1,Ghir_D11G022190.1,Ghir_A02G016120.1,Ghir_D06G009760.1,Ghir_D10G014710.1,	0.000363726
Biological process	secondary alcohol metabolic process	GO:1902652	6	3.64815e-05	5.46507	9	61	1486	55043	Ghir_A12G006050.1,Ghir_A11G017910.1,Ghir_D09G015230.1,Ghir_D05G018080.1,Ghir_D11G017950.1,Ghir_D04G018320.1,Ghir_A04G001440.1,Ghir_D12G017040.1,Ghir_A05G031670.1,	0.000370008
Biological process	cellular protein metabolic process	GO:0044267	6	3.66647e-05	1.19984	382	11793	1486	55043	Ghir_A01G022190.1,Ghir_D10G027410.1,Ghir_D01G013500.1,Ghir_D06G022740.1,Ghir_D11G030560.1,Ghir_A04G003640.1,Ghir_A01G021050.1,Ghir_D08G024640.1,Ghir_D04G016630.1,Ghir_D07G015180.1,Ghir_D05G025270.1,Ghir_D09G000630.1,Ghir_D11G001790.1,Ghir_D07G006750.1,Ghir_Scaffold1228G000020.1,Ghir_D11G023480.1,Ghir_A11G000550.1,Ghir_D09G008280.1,Ghir_A01G010900.1,Ghir_D09G016380.1,Ghir_D07G015430.1,Ghir_D01G013…	0.000370513
Biological process	aldehyde catabolic process	GO:0046185	5	3.77962e-05	4.87382	10	76	1486	55043	Ghir_D01G019800.1,Ghir_D07G016650.1,Ghir_D03G015240.1,Ghir_D07G008180.1,Ghir_D02G007380.1,Ghir_A08G025500.1,Ghir_D01G004950.1,Ghir_D13G025350.1,Ghir_D06G016870.1,Ghir_A11G006250.1,	0.000380564
Biological process	lysine metabolic process	GO:0006553	10	4.00043e-05	6.17351	8	48	1486	55043	Ghir_A04G001350.1,Ghir_D13G002750.1,Ghir_D06G016950.1,Ghir_D02G020280.1,Ghir_A03G023050.1,Ghir_D04G012850.1,Ghir_D08G015020.1,Ghir_D08G003000.1,	0.000401343
Biological process	pyrimidine ribonucleotide metabolic process	GO:0009218	10	4.16596e-05	5.37693	9	62	1486	55043	Ghir_D09G025180.1,Ghir_A01G004520.1,Ghir_A12G010490.1,Ghir_D09G015670.1,Ghir_A08G014820.1,Ghir_D05G036830.1,Ghir_D01G005280.1,Ghir_A12G024970.1,Ghir_D11G006590.1,	0.000416446
Biological process	pyrimidine ribonucleotide biosynthetic process	GO:0009220	11	4.16596e-05	5.37693	9	62	1486	55043	Ghir_D09G025180.1,Ghir_A01G004520.1,Ghir_A12G010490.1,Ghir_D09G015670.1,Ghir_A08G014820.1,Ghir_D05G036830.1,Ghir_D01G005280.1,Ghir_A12G024970.1,Ghir_D11G006590.1,	0.000416446
Biological process	protein import into chloroplast stroma	GO:0045037	10	4.30922e-05	4.3812	11	93	1486	55043	Ghir_A03G003180.1,Ghir_A03G012060.1,Ghir_A04G011430.1,Ghir_D13G004320.1,Ghir_D07G005340.1,Ghir_D03G010300.1,Ghir_A03G006680.1,Ghir_A05G005520.1,Ghir_D04G015800.1,Ghir_D13G024700.1,Ghir_A07G008540.1,	0.00042769
Biological process	glyoxylate cycle	GO:0006097	9	4.33244e-05	7.20243	7	36	1486	55043	Ghir_D07G005900.1,Ghir_D02G005710.1,Ghir_D01G018720.1,Ghir_D03G003270.1,Ghir_A04G001440.1,Ghir_D12G017040.1,Ghir_A05G031670.1,	0.000428464
Biological process	ATP biosynthetic process	GO:0006754	12	4.74597e-05	4.74885	10	78	1486	55043	Ghir_D12G019610.1,Ghir_A04G010720.1,Ghir_D01G003550.1,Ghir_D10G007890.1,Ghir_A01G012240.1,Ghir_D01G012860.1,Ghir_D12G010310.1,Ghir_D06G016790.1,Ghir_A06G016010.1,Ghir_D07G003370.1,	0.000467696
Biological process	energy coupled proton transport, down electrochemical gradient	GO:0015985	10	4.74597e-05	4.74885	10	78	1486	55043	Ghir_D12G019610.1,Ghir_A04G010720.1,Ghir_D01G003550.1,Ghir_D10G007890.1,Ghir_A01G012240.1,Ghir_D01G012860.1,Ghir_D12G010310.1,Ghir_D06G016790.1,Ghir_A06G016010.1,Ghir_D07G003370.1,	0.000467696
Biological process	ATP synthesis coupled proton transport	GO:0015986	13	4.74597e-05	4.74885	10	78	1486	55043	Ghir_D12G019610.1,Ghir_A04G010720.1,Ghir_D01G003550.1,Ghir_D10G007890.1,Ghir_A01G012240.1,Ghir_D01G012860.1,Ghir_D12G010310.1,Ghir_D06G016790.1,Ghir_A06G016010.1,Ghir_D07G003370.1,	0.000467696
Biological process	galactose catabolic process via UDP-galactose	GO:0033499	9	5.21911e-05	7.00777	7	37	1486	55043	Ghir_D08G007310.1,Ghir_A11G029760.1,Ghir_A08G018790.1,Ghir_D09G024710.1,Ghir_D11G029930.1,Ghir_A08G007260.1,Ghir_D02G012510.1,	0.000508909
Biological process	branched-chain amino acid metabolic process	GO:0009081	8	5.2556e-05	4.28896	11	95	1486	55043	Ghir_D10G013940.1,Ghir_D06G014880.1,Ghir_D13G002750.1,Ghir_D02G003060.1,Ghir_A07G006490.1,Ghir_A13G014430.1,Ghir_D09G006420.1,Ghir_D04G016280.1,Ghir_D03G014640.1,Ghir_A11G022520.1,Ghir_A03G010810.1,	0.000510675
Biological process	glycerol ether metabolic process	GO:0006662	5	5.3894e-05	5.2089	9	64	1486	55043	Ghir_D13G015930.1,Ghir_A02G007060.1,Ghir_A05G018660.1,Ghir_D05G024480.1,Ghir_A03G013430.1,Ghir_D04G016050.1,Ghir_D02G007500.1,Ghir_A05G043420.1,Ghir_D13G012600.1,	0.000521851
Biological process	acetyl-CoA biosynthetic process	GO:0006085	13	5.42656e-05	5.92657	8	50	1486	55043	Ghir_D13G007020.1,Ghir_D11G010810.1,Ghir_D04G019520.1,Ghir_D02G018070.1,Ghir_D09G024150.1,Ghir_D10G019090.1,Ghir_D05G033190.1,Ghir_A06G021100.1,	0.000523625
Biological process	sulfur amino acid biosynthetic process	GO:0000097	6	5.86198e-05	3.67583	13	131	1486	55043	Ghir_D13G002750.1,Ghir_D09G021650.1,Ghir_D11G009660.1,Ghir_D13G010950.1,Ghir_D02G023510.1,Ghir_A11G025170.1,Ghir_A08G022790.1,Ghir_D08G023110.1,Ghir_D08G013770.1,Ghir_D13G017980.1,Ghir_D10G027420.1,Ghir_D03G014640.1,Ghir_A13G015290.1,	0.000563683
Biological process	translational initiation	GO:0006413	4	5.96375e-05	2.64579	21	294	1486	55043	Ghir_A09G025770.1,Ghir_Scaffold2195G000010.1,Ghir_D09G019660.1,Ghir_D10G017050.1,Ghir_A05G039360.1,Ghir_D11G034100.1,Ghir_D07G007690.1,Ghir_D11G003700.1,Ghir_D11G016140.1,Ghir_A11G029060.1,Ghir_A05G003750.1,Ghir_D09G017920.1,Ghir_D01G012000.1,Ghir_A12G019070.1,Ghir_A05G004270.1,Ghir_D10G018600.1,Ghir_D02G016320.1,Ghir_D07G004350.1,Ghir_D06G012490.1,Ghir_D08G021450.1,Ghir_D08G025750.1,	0.000571492
Biological process	pigment metabolic process	GO:0042440	3	6.0843e-05	2.08165	34	605	1486	55043	Ghir_D08G005690.1,Ghir_D04G001690.1,Ghir_D05G036730.1,Ghir_D03G010320.1,Ghir_D02G019560.1,Ghir_D12G025940.1,Ghir_A02G012420.1,Ghir_D02G015340.1,Ghir_A04G004300.1,Ghir_D06G020250.1,Ghir_A10G024820.1,Ghir_D02G001380.1,Ghir_A10G010200.1,Ghir_A04G011430.1,Ghir_D07G005300.1,Ghir_D08G024670.1,Ghir_D05G028530.1,Ghir_D07G005340.1,Ghir_D04G019520.1,Ghir_A04G011260.1,Ghir_D07G005460.1,Ghir_A05G024050.1,Ghi…	0.00058104
Biological process	protein-containing complex disassembly	GO:0032984	6	6.10021e-05	2.8039	19	251	1486	55043	Ghir_A01G021290.1,Ghir_A09G025770.1,Ghir_D08G013150.1,Ghir_D11G029180.1,Ghir_D09G015110.1,Ghir_D07G007690.1,Ghir_D11G003700.1,Ghir_D11G013070.1,Ghir_D13G024870.1,Ghir_D08G019790.1,Ghir_D13G012060.1,Ghir_D03G007720.1,Ghir_D09G017920.1,Ghir_A12G019070.1,Ghir_D01G022850.1,Ghir_D02G005350.1,Ghir_D01G010490.1,Ghir_D07G024340.1,Ghir_A08G002440.1,	0.000580565
Biological process	homeostatic process	GO:0042592	4	6.39282e-05	1.62257	70	1598	1486	55043	Ghir_D10G026710.1,Ghir_A08G008910.1,Ghir_D13G015930.1,Ghir_D09G010530.1,Ghir_A07G017820.1,Ghir_A09G007280.1,Ghir_D12G022840.1,Ghir_A02G007060.1,Ghir_A02G019300.1,Ghir_A02G012420.1,Ghir_D03G013150.1,Ghir_D11G029180.1,Ghir_A05G018660.1,Ghir_D05G024480.1,Ghir_D08G026820.1,Ghir_A05G041040.1,Ghir_D05G027430.1,Ghir_A05G000430.1,Ghir_D09G016940.1,Ghir_D11G006570.1,Ghir_D02G006100.1,Ghir_D10G012660.1,Ghi…	0.000606336
Biological process	response to external stimulus	GO:0009605	3	6.52934e-05	1.30957	193	5459	1486	55043	Ghir_D06G000120.1,Ghir_D09G000630.1,Ghir_D09G025180.1,Ghir_A05G003850.1,Ghir_A01G010900.1,Ghir_D09G009430.1,Ghir_D09G016060.1,Ghir_D05G037260.1,Ghir_D06G018900.1,Ghir_D10G026710.1,Ghir_A12G006050.1,Ghir_A05G010200.1,Ghir_A06G017850.1,Ghir_D13G016750.1,Ghir_A07G008980.1,Ghir_D06G012960.1,Ghir_D01G003550.1,Ghir_D04G013320.1,Ghir_D02G019560.1,Ghir_A05G039300.1,Ghir_D12G022840.1,Ghir_D04G010040.1,Ghi…	0.000617178
Biological process	arginine biosynthetic process	GO:0006526	11	6.9713e-05	8.23134	6	27	1486	55043	Ghir_A05G019650.1,Ghir_D05G019660.1,Ghir_D07G005800.1,Ghir_D01G005280.1,Ghir_D03G018500.1,Ghir_A07G005780.1,	0.00065672
Biological process	cellular response to heat	GO:0034605	6	7.25799e-05	2.68413	20	276	1486	55043	Ghir_D09G016060.1,Ghir_D06G018900.1,Ghir_D13G014300.1,Ghir_D03G009660.1,Ghir_A06G018020.1,Ghir_D07G010000.1,Ghir_D11G002010.1,Ghir_D13G025490.1,Ghir_D11G036090.1,Ghir_A12G013420.1,Ghir_D10G012820.1,Ghir_A11G022260.1,Ghir_D12G001780.1,Ghir_A05G009880.1,Ghir_A01G021680.1,Ghir_D02G000840.1,Ghir_A12G001770.1,Ghir_D08G003190.1,Ghir_A08G003090.1,Ghir_D11G001970.1,	0.000681417
Biological process	reactive oxygen species biosynthetic process	GO:1903409	5	7.7839e-05	4.97566	9	67	1486	55043	Ghir_A07G017820.1,Ghir_A02G019300.1,Ghir_A04G011430.1,Ghir_A01G003560.1,Ghir_D05G018340.1,Ghir_D04G015800.1,Ghir_D07G020650.1,Ghir_D05G015020.1,Ghir_D03G000260.1,	0.000725888
Biological process	nucleoside bisphosphate biosynthetic process	GO:0033866	9	8.43494e-05	4.07452	11	100	1486	55043	Ghir_D13G007020.1,Ghir_D11G010810.1,Ghir_D12G011620.1,Ghir_D04G019520.1,Ghir_A04G009590.1,Ghir_D02G018070.1,Ghir_D09G024150.1,Ghir_A03G002840.1,Ghir_D10G019090.1,Ghir_D05G033190.1,Ghir_A06G021100.1,	0.00078397
Biological process	ribonucleoside bisphosphate biosynthetic process	GO:0034030	10	8.43494e-05	4.07452	11	100	1486	55043	Ghir_D13G007020.1,Ghir_D11G010810.1,Ghir_D12G011620.1,Ghir_D04G019520.1,Ghir_A04G009590.1,Ghir_D02G018070.1,Ghir_D09G024150.1,Ghir_A03G002840.1,Ghir_D10G019090.1,Ghir_D05G033190.1,Ghir_A06G021100.1,	0.00078397
Biological process	purine nucleoside bisphosphate biosynthetic process	GO:0034033	10	8.43494e-05	4.07452	11	100	1486	55043	Ghir_D13G007020.1,Ghir_D11G010810.1,Ghir_D12G011620.1,Ghir_D04G019520.1,Ghir_A04G009590.1,Ghir_D02G018070.1,Ghir_D09G024150.1,Ghir_A03G002840.1,Ghir_D10G019090.1,Ghir_D05G033190.1,Ghir_A06G021100.1,	0.00078397
Biological process	response to sucrose	GO:0009744	7	9.27834e-05	2.63637	20	281	1486	55043	Ghir_D09G009430.1,Ghir_D02G010390.1,Ghir_D01G009850.1,Ghir_D01G019800.1,Ghir_D02G015340.1,Ghir_A05G018220.1,Ghir_D09G024330.1,Ghir_A03G014430.1,Ghir_D04G008460.1,Ghir_D01G020150.1,Ghir_A12G013420.1,Ghir_D05G017960.1,Ghir_D06G017650.1,Ghir_D04G018050.1,Ghir_D02G007380.1,Ghir_A05G017950.1,Ghir_A05G008900.1,Ghir_D13G018150.1,Ghir_A11G006250.1,Ghir_A01G018710.1,	0.000853791
Biological process	glycerol metabolic process	GO:0006071	8	9.83206e-05	4.83144	9	69	1486	55043	Ghir_A10G022400.1,Ghir_D06G012960.1,Ghir_A04G013420.1,Ghir_D10G024570.1,Ghir_D01G017130.1,Ghir_D13G000240.1,Ghir_D04G017800.1,Ghir_D05G000690.1,Ghir_A05G009760.1,	0.000901759
Biological process	alditol metabolic process	GO:0019400	7	9.83206e-05	4.83144	9	69	1486	55043	Ghir_A10G022400.1,Ghir_D06G012960.1,Ghir_A04G013420.1,Ghir_D10G024570.1,Ghir_D01G017130.1,Ghir_D13G000240.1,Ghir_D04G017800.1,Ghir_D05G000690.1,Ghir_A05G009760.1,	0.000901759
Biological process	response to disaccharide	GO:0034285	6	0.000102166	2.61774	20	283	1486	55043	Ghir_D09G009430.1,Ghir_D02G010390.1,Ghir_D01G009850.1,Ghir_D01G019800.1,Ghir_D02G015340.1,Ghir_A05G018220.1,Ghir_D09G024330.1,Ghir_A03G014430.1,Ghir_D04G008460.1,Ghir_D01G020150.1,Ghir_A12G013420.1,Ghir_D05G017960.1,Ghir_D06G017650.1,Ghir_D04G018050.1,Ghir_D02G007380.1,Ghir_A05G017950.1,Ghir_A05G008900.1,Ghir_D13G018150.1,Ghir_A11G006250.1,Ghir_A01G018710.1,	0.000930884
Biological process	ribosomal small subunit biogenesis	GO:0042274	6	0.000106214	2.99322	16	198	1486	55043	Ghir_D01G013500.1,Ghir_D01G013860.1,Ghir_D13G014860.1,Ghir_A13G011450.1,Ghir_A09G005640.1,Ghir_D11G000560.1,Ghir_D10G005710.1,Ghir_D08G025250.1,Ghir_D09G013480.1,Ghir_D08G003100.1,Ghir_D13G013860.1,Ghir_D07G007310.1,Ghir_D06G001040.1,Ghir_D09G004690.1,Ghir_D09G022970.1,Ghir_D02G022060.1,	0.000964601
Biological process	fructose metabolic process	GO:0006000	7	0.000106828	7.66367	6	29	1486	55043	Ghir_A07G008420.1,Ghir_D11G036300.1,Ghir_A09G022070.1,Ghir_A10G023390.1,Ghir_D02G007220.1,Ghir_D03G006990.1,	0.000967018
Biological process	acetyl-CoA biosynthetic process from pyruvate	GO:0006086	14	0.000106828	7.66367	6	29	1486	55043	Ghir_D13G007020.1,Ghir_D11G010810.1,Ghir_D02G018070.1,Ghir_D09G024150.1,Ghir_D05G033190.1,Ghir_A06G021100.1,	0.000967018
Biological process	positive regulation of translation	GO:0045727	9	0.000121268	4.25759	10	87	1486	55043	Ghir_A09G025770.1,Ghir_D08G007310.1,Ghir_D10G009400.1,Ghir_D04G006920.1,Ghir_A11G029760.1,Ghir_D07G007690.1,Ghir_D11G003700.1,Ghir_D11G029930.1,Ghir_A08G007260.1,Ghir_A12G019070.1,	0.00109063
Biological process	pteridine-containing compound metabolic process	GO:0042558	5	0.000121268	4.25759	10	87	1486	55043	Ghir_D04G001690.1,Ghir_A02G008420.1,Ghir_D12G001040.1,Ghir_A11G022220.1,Ghir_D02G008770.1,Ghir_D11G022190.1,Ghir_A02G016120.1,Ghir_D06G009760.1,Ghir_D10G014710.1,Ghir_A07G005090.1,	0.00109063
Biological process	chorismate biosynthetic process	GO:0009423	9	0.000121605	6.17351	7	42	1486	55043	Ghir_D09G020030.1,Ghir_D10G022890.1,Ghir_D12G011120.1,Ghir_A04G010940.1,Ghir_D12G006090.1,Ghir_A09G006900.1,Ghir_D13G005390.1,	0.00108662
Biological process	glyoxylate metabolic process	GO:0046487	8	0.000121605	6.17351	7	42	1486	55043	Ghir_D07G005900.1,Ghir_D02G005710.1,Ghir_D01G018720.1,Ghir_D03G003270.1,Ghir_A04G001440.1,Ghir_D12G017040.1,Ghir_A05G031670.1,	0.00108662
Biological process	defense response to other organism	GO:0098542	6	0.000123041	1.39842	123	3258	1486	55043	Ghir_A05G003850.1,Ghir_A01G010900.1,Ghir_D09G016060.1,Ghir_D06G018900.1,Ghir_A06G017850.1,Ghir_A07G008980.1,Ghir_D06G012960.1,Ghir_D01G003550.1,Ghir_D04G013320.1,Ghir_D02G019560.1,Ghir_A05G039300.1,Ghir_D04G010040.1,Ghir_D08G021480.1,Ghir_D01G011370.1,Ghir_A11G017910.1,Ghir_D02G015340.1,Ghir_A09G016370.1,Ghir_D11G029180.1,Ghir_D10G025080.1,Ghir_A12G024380.1,Ghir_A02G008340.1,Ghir_D09G003620.1,Ghi…	0.00109243
Biological process	ether metabolic process	GO:0018904	4	0.000123136	4.69534	9	71	1486	55043	Ghir_D13G015930.1,Ghir_A02G007060.1,Ghir_A05G018660.1,Ghir_D05G024480.1,Ghir_A03G013430.1,Ghir_D04G016050.1,Ghir_D02G007500.1,Ghir_A05G043420.1,Ghir_D13G012600.1,	0.00108979
Biological process	cellular component disassembly	GO:0022411	5	0.000126123	2.44716	22	333	1486	55043	Ghir_A01G021290.1,Ghir_A09G025770.1,Ghir_D08G013150.1,Ghir_D11G029180.1,Ghir_D11G002040.1,Ghir_D09G015110.1,Ghir_D07G007690.1,Ghir_D11G003700.1,Ghir_D11G013070.1,Ghir_D13G024870.1,Ghir_D08G019790.1,Ghir_D13G012060.1,Ghir_D03G007720.1,Ghir_D09G017920.1,Ghir_A12G019070.1,Ghir_D01G022850.1,Ghir_D02G005350.1,Ghir_D01G010490.1,Ghir_D07G024340.1,Ghir_D07G004350.1,Ghir_D13G023700.1,Ghir_A08G002440.1,	0.00111269
Biological process	cellular response to stress	GO:0033554	4	0.000127444	1.41566	115	3009	1486	55043	Ghir_D11G030560.1,Ghir_D09G009430.1,Ghir_D09G016060.1,Ghir_D06G018900.1,Ghir_D01G019800.1,Ghir_D13G016750.1,Ghir_D02G023730.1,Ghir_D11G027740.1,Ghir_D13G014300.1,Ghir_A02G019300.1,Ghir_A02G012420.1,Ghir_D03G009660.1,Ghir_A11G025430.1,Ghir_A06G018020.1,Ghir_D02G015340.1,Ghir_D03G013150.1,Ghir_D05G008710.1,Ghir_D07G010000.1,Ghir_A01G009870.1,Ghir_D07G018940.1,Ghir_D11G035230.1,Ghir_D06G020250.1,Ghi…	0.00112078
Biological process	regulation of protein-containing complex disassembly	GO:0043244	6	0.000133536	4.20921	10	88	1486	55043	Ghir_A09G025770.1,Ghir_D11G029180.1,Ghir_D07G007690.1,Ghir_D11G003700.1,Ghir_D13G012060.1,Ghir_D03G007720.1,Ghir_A12G019070.1,Ghir_D02G005350.1,Ghir_D01G010490.1,Ghir_A08G002440.1,	0.00117066
Biological process	pigment biosynthetic process	GO:0046148	4	0.00013688	2.10063	30	529	1486	55043	Ghir_D08G005690.1,Ghir_D04G001690.1,Ghir_D05G036730.1,Ghir_D03G010320.1,Ghir_D02G019560.1,Ghir_D12G025940.1,Ghir_A02G012420.1,Ghir_A04G004300.1,Ghir_D06G020250.1,Ghir_A10G024820.1,Ghir_A10G010200.1,Ghir_D07G005300.1,Ghir_D08G024670.1,Ghir_D05G028530.1,Ghir_D07G005340.1,Ghir_D04G019520.1,Ghir_A04G011260.1,Ghir_D07G005460.1,Ghir_A05G024050.1,Ghir_D10G009990.1,Ghir_D10G015360.1,Ghir_A03G006680.1,Ghi…	0.00119619
Biological process	negative regulation of photosynthesis	GO:1905156	7	0.000141882	6.02994	7	43	1486	55043	Ghir_D05G017830.1,Ghir_D05G027430.1,Ghir_A12G013420.1,Ghir_D01G010280.1,Ghir_D01G002230.1,Ghir_D11G019970.1,Ghir_A11G019900.1,	0.00123602
Biological process	translational termination	GO:0006415	8	0.000141882	6.02994	7	43	1486	55043	Ghir_A09G025770.1,Ghir_D08G013150.1,Ghir_D07G007690.1,Ghir_D11G003700.1,Ghir_D11G013070.1,Ghir_D09G017920.1,Ghir_A12G019070.1,	0.00123602
Biological process	immune response	GO:0006955	3	0.000158099	1.38764	124	3310	1486	55043	Ghir_A05G003850.1,Ghir_A01G010900.1,Ghir_D09G016060.1,Ghir_D06G018900.1,Ghir_A06G017850.1,Ghir_A07G008980.1,Ghir_D06G012960.1,Ghir_D01G003550.1,Ghir_D04G013320.1,Ghir_D02G019560.1,Ghir_A05G039300.1,Ghir_D04G010040.1,Ghir_D08G021480.1,Ghir_D01G011370.1,Ghir_A11G017910.1,Ghir_D02G015340.1,Ghir_A09G016370.1,Ghir_D11G029180.1,Ghir_D10G025080.1,Ghir_A12G024380.1,Ghir_A02G008340.1,Ghir_D09G003620.1,Ghi…	0.00136872
Biological process	photoinhibition	GO:0010205	9	0.000158126	7.16924	6	31	1486	55043	Ghir_D05G017830.1,Ghir_D05G027430.1,Ghir_D01G010280.1,Ghir_D01G002230.1,Ghir_D11G019970.1,Ghir_A11G019900.1,	0.00136469
Biological process	negative regulation of photosynthesis, light reaction	GO:0043155	8	0.000158126	7.16924	6	31	1486	55043	Ghir_D05G017830.1,Ghir_D05G027430.1,Ghir_D01G010280.1,Ghir_D01G002230.1,Ghir_D11G019970.1,Ghir_A11G019900.1,	0.00136469
Biological process	pyrimidine nucleobase metabolic process	GO:0006206	8	0.000160144	5.10911	8	58	1486	55043	Ghir_A01G004520.1,Ghir_D09G015670.1,Ghir_D05G036830.1,Ghir_D09G017720.1,Ghir_D12G001710.1,Ghir_D01G005280.1,Ghir_D11G006590.1,Ghir_D02G021010.1,	0.00137358
Biological process	chloroplast rRNA processing	GO:1901259	11	0.000164814	5.89289	7	44	1486	55043	Ghir_D06G022740.1,Ghir_D05G025520.1,Ghir_D04G012220.1,Ghir_A07G006130.1,Ghir_D05G016410.1,Ghir_D12G023980.1,Ghir_A11G013890.1,	0.00140928
Biological process	respiratory electron transport chain	GO:0022904	6	0.000165117	3.52772	12	126	1486	55043	Ghir_D07G018500.1,Ghir_D10G007890.1,Ghir_D13G022650.1,Ghir_D09G001020.1,Ghir_A05G035430.1,Ghir_D11G006980.1,Ghir_D12G003120.1,Ghir_D12G006690.1,Ghir_D04G008600.1,Ghir_A09G001040.1,Ghir_D12G026830.1,Ghir_D08G005180.1,	0.00140755
Biological process	rRNA processing	GO:0006364	10	0.00016579	2.02272	32	586	1486	55043	Ghir_D01G013500.1,Ghir_D06G022740.1,Ghir_D05G025520.1,Ghir_D01G013860.1,Ghir_D13G014860.1,Ghir_A13G011450.1,Ghir_A09G005640.1,Ghir_D11G000560.1,Ghir_A08G015170.1,Ghir_D10G005710.1,Ghir_D08G007310.1,Ghir_D04G012220.1,Ghir_A11G029760.1,Ghir_A12G020340.1,Ghir_D02G001990.1,Ghir_A07G006130.1,Ghir_A07G005760.1,Ghir_D08G003100.1,Ghir_D07G007310.1,Ghir_D06G001040.1,Ghir_D10G023290.1,Ghir_D09G010110.1,Ghi…	0.00140896
Biological process	stomatal movement	GO:0010118	3	0.000166678	1.99731	33	612	1486	55043	Ghir_D09G016060.1,Ghir_D06G018900.1,Ghir_A05G010200.1,Ghir_D07G006310.1,Ghir_A07G017820.1,Ghir_D04G010040.1,Ghir_A12G021950.1,Ghir_D11G029180.1,Ghir_A10G009020.1,Ghir_D01G006310.1,Ghir_D09G002830.1,Ghir_A07G023740.1,Ghir_A09G002850.1,Ghir_A04G011430.1,Ghir_D02G011180.1,Ghir_A12G028700.1,Ghir_D11G036090.1,Ghir_D13G011320.1,Ghir_D02G001210.1,Ghir_A03G015520.1,Ghir_A05G009880.1,Ghir_D04G005840.1,Ghi…	0.00141219
Biological process	ATP synthesis coupled electron transport	GO:0042773	7	0.000168981	3.7727	11	108	1486	55043	Ghir_D07G018500.1,Ghir_D10G007890.1,Ghir_D13G022650.1,Ghir_D09G001020.1,Ghir_A05G035430.1,Ghir_D11G006980.1,Ghir_D12G003120.1,Ghir_D12G006690.1,Ghir_D04G008600.1,Ghir_A09G001040.1,Ghir_D08G005180.1,	0.00142735
Biological process	lipid oxidation	GO:0034440	7	0.000187665	2.84931	16	208	1486	55043	Ghir_D02G008470.1,Ghir_D12G022840.1,Ghir_D05G007040.1,Ghir_D13G011930.1,Ghir_D08G026300.1,Ghir_D08G022690.1,Ghir_A11G006670.1,Ghir_D09G006740.1,Ghir_D13G021790.1,Ghir_D01G018720.1,Ghir_A11G015790.1,Ghir_D10G010940.1,Ghir_A10G012340.1,Ghir_D03G003270.1,Ghir_A11G014430.1,Ghir_D11G017690.1,	0.00158037
Biological process	methionine biosynthetic process	GO:0009086	11	0.000188628	4.44493	9	75	1486	55043	Ghir_D13G002750.1,Ghir_D13G010950.1,Ghir_D02G023510.1,Ghir_A11G025170.1,Ghir_A08G022790.1,Ghir_D13G017980.1,Ghir_D10G027420.1,Ghir_D03G014640.1,Ghir_A13G015290.1,	0.00156945
Biological process	tetrahydrofolate metabolic process	GO:0046653	7	0.000188628	4.44493	9	75	1486	55043	Ghir_D04G001690.1,Ghir_A02G008420.1,Ghir_D12G001040.1,Ghir_A11G022220.1,Ghir_D02G008770.1,Ghir_D11G022190.1,Ghir_A02G016120.1,Ghir_D06G009760.1,Ghir_D10G014710.1,	0.00156945
Biological process	S-adenosylmethionine metabolic process	GO:0046500	5	0.000190652	5.76194	7	45	1486	55043	Ghir_D07G014160.1,Ghir_A10G012950.1,Ghir_D09G020900.1,Ghir_D10G027420.1,Ghir_D12G013290.1,Ghir_A13G015290.1,Ghir_A02G002160.1,	0.00157685
Biological process	thylakoid membrane organization	GO:0010027	7	0.000191568	3.4726	12	128	1486	55043	Ghir_D08G013150.1,Ghir_D07G007480.1,Ghir_A04G011430.1,Ghir_D05G023860.1,Ghir_D04G007890.1,Ghir_D05G010880.1,Ghir_D01G010280.1,Ghir_D10G013110.1,Ghir_D05G028120.1,Ghir_D01G002230.1,Ghir_D04G015800.1,Ghir_D13G000940.1,	0.00157972
Biological process	positive regulation of cellular amide metabolic process	GO:0034250	7	0.000193614	4.0262	10	92	1486	55043	Ghir_A09G025770.1,Ghir_D08G007310.1,Ghir_D10G009400.1,Ghir_D04G006920.1,Ghir_A11G029760.1,Ghir_D07G007690.1,Ghir_D11G003700.1,Ghir_D11G029930.1,Ghir_A08G007260.1,Ghir_A12G019070.1,	0.00159188
Biological process	proteasome-mediated ubiquitin-dependent protein catabolic process	GO:0043161	10	0.000198115	1.95558	34	644	1486	55043	Ghir_D10G027410.1,Ghir_D11G030560.1,Ghir_D08G024640.1,Ghir_D02G003760.1,Ghir_D03G000820.1,Ghir_D03G009660.1,Ghir_D07G024270.1,Ghir_D11G002010.1,Ghir_D11G006490.1,Ghir_D09G020730.1,Ghir_D09G015110.1,Ghir_D13G012420.1,Ghir_D02G023710.1,Ghir_D01G017080.1,Ghir_D09G025150.1,Ghir_D10G005620.1,Ghir_A13G005390.1,Ghir_D08G003780.1,Ghir_D05G026200.1,Ghir_A05G015010.1,Ghir_D04G018050.1,Ghir_D13G006980.1,Ghi…	0.00162408
Biological process	negative regulation of stomatal complex development	GO:2000122	8	0.000202056	8.8193	5	21	1486	55043	Ghir_D09G002830.1,Ghir_A07G023740.1,Ghir_A09G002850.1,Ghir_D04G005840.1,Ghir_D07G023820.1,	0.00165151
Biological process	negative regulation of endopeptidase activity	GO:0010951	11	0.000203844	4.93881	8	60	1486	55043	Ghir_A05G020430.1,Ghir_D10G024010.1,Ghir_D10G024000.1,Ghir_D10G023990.1,Ghir_A10G021920.1,Ghir_D10G021160.1,Ghir_D09G011270.1,Ghir_A10G019470.1,	0.00166124
Biological process	immune system process	GO:0002376	2	0.000206017	1.37848	124	3332	1486	55043	Ghir_A05G003850.1,Ghir_A01G010900.1,Ghir_D09G016060.1,Ghir_D06G018900.1,Ghir_A06G017850.1,Ghir_A07G008980.1,Ghir_D06G012960.1,Ghir_D01G003550.1,Ghir_D04G013320.1,Ghir_D02G019560.1,Ghir_A05G039300.1,Ghir_D04G010040.1,Ghir_D08G021480.1,Ghir_D01G011370.1,Ghir_A11G017910.1,Ghir_D02G015340.1,Ghir_A09G016370.1,Ghir_D11G029180.1,Ghir_D10G025080.1,Ghir_A12G024380.1,Ghir_A02G008340.1,Ghir_D09G003620.1,Ghi…	0.00167403
Biological process	rRNA metabolic process	GO:0016072	9	0.000223783	1.98878	32	596	1486	55043	Ghir_D01G013500.1,Ghir_D06G022740.1,Ghir_D05G025520.1,Ghir_D01G013860.1,Ghir_D13G014860.1,Ghir_A13G011450.1,Ghir_A09G005640.1,Ghir_D11G000560.1,Ghir_A08G015170.1,Ghir_D10G005710.1,Ghir_D08G007310.1,Ghir_D04G012220.1,Ghir_A11G029760.1,Ghir_A12G020340.1,Ghir_D02G001990.1,Ghir_A07G006130.1,Ghir_A07G005760.1,Ghir_D08G003100.1,Ghir_D07G007310.1,Ghir_D06G001040.1,Ghir_D10G023290.1,Ghir_D09G010110.1,Ghi…	0.0017922
Biological process	proteasomal protein catabolic process	GO:0010498	8	0.000234582	1.89684	36	703	1486	55043	Ghir_D10G027410.1,Ghir_D11G030560.1,Ghir_D08G024640.1,Ghir_D02G003760.1,Ghir_D03G000820.1,Ghir_D03G009660.1,Ghir_D07G024270.1,Ghir_D11G002010.1,Ghir_D11G006490.1,Ghir_D09G020730.1,Ghir_D09G015110.1,Ghir_D13G012420.1,Ghir_D02G023710.1,Ghir_D01G017080.1,Ghir_D09G025150.1,Ghir_D10G005620.1,Ghir_A13G005390.1,Ghir_D08G003780.1,Ghir_D05G026200.1,Ghir_A05G015010.1,Ghir_D04G018050.1,Ghir_D13G006980.1,Ghi…	0.00187329
Biological process	fatty acid catabolic process	GO:0009062	9	0.000246648	3.18896	13	151	1486	55043	Ghir_D02G008470.1,Ghir_D12G022840.1,Ghir_D08G026300.1,Ghir_A11G006670.1,Ghir_D09G006740.1,Ghir_D13G021790.1,Ghir_D01G018720.1,Ghir_A11G015790.1,Ghir_D10G010940.1,Ghir_A10G012340.1,Ghir_D03G003270.1,Ghir_A11G014430.1,Ghir_D11G017690.1,	0.001964
Biological process	fatty acid metabolic process	GO:0006631	8	0.000251718	1.80581	41	841	1486	55043	Ghir_D02G008470.1,Ghir_A02G010860.1,Ghir_D06G012720.1,Ghir_D11G025970.1,Ghir_A07G008420.1,Ghir_D12G022840.1,Ghir_A05G015400.1,Ghir_D09G024330.1,Ghir_D07G000910.1,Ghir_A09G024760.1,Ghir_D05G007040.1,Ghir_D12G011620.1,Ghir_D13G011930.1,Ghir_D11G014720.1,Ghir_D08G026300.1,Ghir_D03G015720.1,Ghir_D04G019520.1,Ghir_A13G001290.1,Ghir_A06G004640.1,Ghir_A04G009590.1,Ghir_D11G016430.1,Ghir_D08G001780.1,Ghi…	0.00199864
Biological process	proteasome assembly	GO:0043248	8	0.00025213	5.51675	7	47	1486	55043	Ghir_D08G016980.1,Ghir_D11G017260.1,Ghir_D04G020700.1,Ghir_D13G008140.1,Ghir_D04G018050.1,Ghir_D08G024410.1,Ghir_D08G021050.1,	0.00199621
Biological process	S-adenosylmethionine cycle	GO:0033353	6	0.000255683	8.41842	5	22	1486	55043	Ghir_A10G012950.1,Ghir_D09G020900.1,Ghir_D10G027420.1,Ghir_A13G015290.1,Ghir_A02G002160.1,	0.00201859
Biological process	chaperone-mediated protein complex assembly	GO:0051131	8	0.000255683	8.41842	5	22	1486	55043	Ghir_A11G002020.1,Ghir_D09G019840.1,Ghir_A05G015300.1,Ghir_A12G014170.1,Ghir_D05G025110.1,	0.00201859
Biological process	citrate metabolic process	GO:0006101	8	0.000255683	8.41842	5	22	1486	55043	Ghir_A12G006050.1,Ghir_D05G016340.1,Ghir_A04G001440.1,Ghir_D12G017040.1,Ghir_A05G031670.1,	0.00201859
Biological process	export across plasma membrane	GO:0140115	6	0.000256876	4.77949	8	62	1486	55043	Ghir_A05G023210.1,Ghir_D05G023090.1,Ghir_A05G000430.1,Ghir_A05G006680.1,Ghir_D06G011740.1,Ghir_A10G004690.1,Ghir_A13G019180.1,Ghir_D03G010060.1,	0.00201087
Biological process	negative regulation of peptidase activity	GO:0010466	10	0.000256876	4.77949	8	62	1486	55043	Ghir_A05G020430.1,Ghir_D10G024010.1,Ghir_D10G024000.1,Ghir_D10G023990.1,Ghir_A10G021920.1,Ghir_D10G021160.1,Ghir_D09G011270.1,Ghir_A10G019470.1,	0.00201087
Biological process	regulation of endopeptidase activity	GO:0052548	9	0.000256876	4.77949	8	62	1486	55043	Ghir_A05G020430.1,Ghir_D10G024010.1,Ghir_D10G024000.1,Ghir_D10G023990.1,Ghir_A10G021920.1,Ghir_D10G021160.1,Ghir_D09G011270.1,Ghir_A10G019470.1,	0.00201087
Biological process	regulation of translation	GO:0006417	8	0.000266951	1.99353	31	576	1486	55043	Ghir_D07G006750.1,Ghir_A09G025770.1,Ghir_A08G011930.1,Ghir_D09G019660.1,Ghir_D01G004290.1,Ghir_D10G017050.1,Ghir_D11G034100.1,Ghir_D08G007310.1,Ghir_D10G009400.1,Ghir_D12G028760.1,Ghir_D04G006920.1,Ghir_D02G022010.1,Ghir_D08G011400.1,Ghir_A11G029760.1,Ghir_D07G007690.1,Ghir_D11G003700.1,Ghir_D11G008160.1,Ghir_D12G028260.1,Ghir_D09G020740.1,Ghir_D11G029930.1,Ghir_D09G017870.1,Ghir_A08G007260.1,Ghi…	0.00207223
Biological process	plastid membrane organization	GO:0009668	6	0.000273963	3.34205	12	133	1486	55043	Ghir_D08G013150.1,Ghir_D07G007480.1,Ghir_A04G011430.1,Ghir_D05G023860.1,Ghir_D04G007890.1,Ghir_D05G010880.1,Ghir_D01G010280.1,Ghir_D10G013110.1,Ghir_D05G028120.1,Ghir_D01G002230.1,Ghir_D04G015800.1,Ghir_D13G000940.1,	0.00212073
Biological process	modification-dependent protein catabolic process	GO:0019941	8	0.000299206	1.67324	51	1129	1486	55043	Ghir_D10G027410.1,Ghir_D11G030560.1,Ghir_D08G024640.1,Ghir_D02G003760.1,Ghir_D08G016980.1,Ghir_D03G000820.1,Ghir_D03G009660.1,Ghir_D07G024270.1,Ghir_D11G002010.1,Ghir_D01G017740.1,Ghir_D11G006490.1,Ghir_D09G020730.1,Ghir_D09G015110.1,Ghir_D11G002410.1,Ghir_D07G014130.1,Ghir_D13G012420.1,Ghir_D02G023710.1,Ghir_D01G017080.1,Ghir_A09G008860.1,Ghir_D01G004900.1,Ghir_D09G025150.1,Ghir_D10G005620.1,Ghi…	0.0023097
Biological process	carbohydrate derivative biosynthetic process	GO:1901137	5	0.000310869	1.61913	57	1304	1486	55043	Ghir_D12G019610.1,Ghir_A10G022400.1,Ghir_D09G025180.1,Ghir_D13G007020.1,Ghir_D06G012960.1,Ghir_A04G013420.1,Ghir_A04G010720.1,Ghir_D01G003550.1,Ghir_A09G015750.1,Ghir_D10G024570.1,Ghir_A01G004520.1,Ghir_D10G007890.1,Ghir_D11G010810.1,Ghir_A10G024820.1,Ghir_A12G010490.1,Ghir_A02G009850.1,Ghir_A05G000870.1,Ghir_D12G011620.1,Ghir_A01G012240.1,Ghir_D05G030250.1,Ghir_D09G015670.1,Ghir_A09G020090.1,Ghi…	0.00239309
Biological process	pyrimidine-containing compound metabolic process	GO:0072527	5	0.000328843	2.94645	14	176	1486	55043	Ghir_D09G025180.1,Ghir_A01G004520.1,Ghir_A10G024820.1,Ghir_A12G010490.1,Ghir_D09G015670.1,Ghir_A08G014820.1,Ghir_A06G015700.1,Ghir_D05G036830.1,Ghir_D09G017720.1,Ghir_D12G001710.1,Ghir_D01G005280.1,Ghir_A12G024970.1,Ghir_D11G006590.1,Ghir_D02G021010.1,	0.0025175
Biological process	ncRNA metabolic process	GO:0034660	8	0.000331785	1.68525	49	1077	1486	55043	Ghir_D01G013500.1,Ghir_D06G022740.1,Ghir_D05G025520.1,Ghir_D01G013860.1,Ghir_D13G014860.1,Ghir_A13G011450.1,Ghir_A09G005640.1,Ghir_D06G007520.1,Ghir_D12G005240.1,Ghir_D10G013050.1,Ghir_D11G000560.1,Ghir_D12G028480.1,Ghir_A08G015170.1,Ghir_D10G005710.1,Ghir_D09G020850.1,Ghir_D08G007310.1,Ghir_A04G010930.1,Ghir_A06G011120.1,Ghir_D09G010760.1,Ghir_D04G012220.1,Ghir_A11G029760.1,Ghir_A12G020340.1,Ghi…	0.00253305
Biological process	cellular carbohydrate metabolic process	GO:0044262	5	0.000334145	1.58562	61	1425	1486	55043	Ghir_A10G022400.1,Ghir_D09G020150.1,Ghir_D02G010390.1,Ghir_D12G007740.1,Ghir_D11G035400.1,Ghir_D09G001040.1,Ghir_D06G012960.1,Ghir_A04G013420.1,Ghir_A07G008420.1,Ghir_D04G020270.1,Ghir_D07G005900.1,Ghir_A02G012420.1,Ghir_A05G019570.1,Ghir_D03G003200.1,Ghir_D10G024570.1,Ghir_D04G002310.1,Ghir_A05G021860.1,Ghir_A03G018910.1,Ghir_D02G011180.1,Ghir_A11G016560.1,Ghir_A08G018790.1,Ghir_D08G013300.1,Ghi…	0.00254408
Biological process	methionine metabolic process	GO:0006555	10	0.000339279	4.11567	9	81	1486	55043	Ghir_D13G002750.1,Ghir_D13G010950.1,Ghir_D02G023510.1,Ghir_A11G025170.1,Ghir_A08G022790.1,Ghir_D13G017980.1,Ghir_D10G027420.1,Ghir_D03G014640.1,Ghir_A13G015290.1,	0.00257611
Biological process	ubiquitin-dependent protein catabolic process	GO:0006511	9	0.000349063	1.67153	50	1108	1486	55043	Ghir_D10G027410.1,Ghir_D11G030560.1,Ghir_D08G024640.1,Ghir_D02G003760.1,Ghir_D08G016980.1,Ghir_D03G000820.1,Ghir_D03G009660.1,Ghir_D07G024270.1,Ghir_D11G002010.1,Ghir_D01G017740.1,Ghir_D11G006490.1,Ghir_D09G020730.1,Ghir_D09G015110.1,Ghir_D11G002410.1,Ghir_D07G014130.1,Ghir_D13G012420.1,Ghir_D02G023710.1,Ghir_D01G017080.1,Ghir_A09G008860.1,Ghir_D01G004900.1,Ghir_D09G025150.1,Ghir_D10G005620.1,Ghi…	0.00264318
Biological process	proton transmembrane transport	GO:1902600	9	0.000360112	1.91292	33	639	1486	55043	Ghir_D12G019610.1,Ghir_A05G010200.1,Ghir_A04G010720.1,Ghir_D01G003550.1,Ghir_D13G002460.1,Ghir_A12G024380.1,Ghir_D10G007890.1,Ghir_D10G000550.1,Ghir_A05G000430.1,Ghir_A01G012240.1,Ghir_D11G006570.1,Ghir_D05G001590.1,Ghir_D01G012860.1,Ghir_A05G006680.1,Ghir_D06G011740.1,Ghir_A02G008640.1,Ghir_D08G013010.1,Ghir_A09G009440.1,Ghir_D04G012310.1,Ghir_A10G004690.1,Ghir_D12G010310.1,Ghir_D06G016790.1,Ghi…	0.00271943
Biological process	peptidyl-asparagine modification	GO:0018196	9	0.000394591	7.71689	5	24	1486	55043	Ghir_A02G009850.1,Ghir_D05G030250.1,Ghir_D13G004820.1,Ghir_D06G016550.1,Ghir_D04G017110.1,	0.00295571
Biological process	protein N-linked glycosylation via asparagine	GO:0018279	10	0.000394591	7.71689	5	24	1486	55043	Ghir_A02G009850.1,Ghir_D05G030250.1,Ghir_D13G004820.1,Ghir_D06G016550.1,Ghir_D04G017110.1,	0.00295571
Biological process	regulation of peptidase activity	GO:0052547	8	0.000396865	4.48982	8	66	1486	55043	Ghir_A05G020430.1,Ghir_D10G024010.1,Ghir_D10G024000.1,Ghir_D10G023990.1,Ghir_A10G021920.1,Ghir_D10G021160.1,Ghir_D09G011270.1,Ghir_A10G019470.1,	0.0029568
Biological process	regulation of cellular amide metabolic process	GO:0034248	6	0.000400735	1.94622	31	590	1486	55043	Ghir_D07G006750.1,Ghir_A09G025770.1,Ghir_A08G011930.1,Ghir_D09G019660.1,Ghir_D01G004290.1,Ghir_D10G017050.1,Ghir_D11G034100.1,Ghir_D08G007310.1,Ghir_D10G009400.1,Ghir_D12G028760.1,Ghir_D04G006920.1,Ghir_D02G022010.1,Ghir_D08G011400.1,Ghir_A11G029760.1,Ghir_D07G007690.1,Ghir_D11G003700.1,Ghir_D11G008160.1,Ghir_D12G028260.1,Ghir_D09G020740.1,Ghir_D11G029930.1,Ghir_D09G017870.1,Ghir_A08G007260.1,Ghi…	0.00297765
Biological process	alcohol catabolic process	GO:0046164	6	0.000407454	4.0165	9	83	1486	55043	Ghir_A10G022400.1,Ghir_D09G020150.1,Ghir_D06G012960.1,Ghir_A04G013420.1,Ghir_D10G024570.1,Ghir_D01G017130.1,Ghir_D04G017800.1,Ghir_D10G001160.1,Ghir_A05G009760.1,	0.00301951
Biological process	response to far red light	GO:0010218	7	0.000410821	3.19779	12	139	1486	55043	Ghir_A01G022190.1,Ghir_D05G025270.1,Ghir_A13G002210.1,Ghir_A07G017820.1,Ghir_D01G023730.1,Ghir_D12G028760.1,Ghir_A11G017280.1,Ghir_D11G017360.1,Ghir_A07G018700.1,Ghir_D07G020650.1,Ghir_D10G026370.1,Ghir_D07G019020.1,	0.00303636
Biological process	aerobic electron transport chain	GO:0019646	8	0.000414927	3.66743	10	101	1486	55043	Ghir_D10G007890.1,Ghir_D13G022650.1,Ghir_D09G001020.1,Ghir_A05G035430.1,Ghir_D11G006980.1,Ghir_D12G003120.1,Ghir_D12G006690.1,Ghir_D04G008600.1,Ghir_A09G001040.1,Ghir_D08G005180.1,	0.00305857
Biological process	fatty acid oxidation	GO:0019395	9	0.000432497	3.00959	13	160	1486	55043	Ghir_D02G008470.1,Ghir_D12G022840.1,Ghir_D08G026300.1,Ghir_A11G006670.1,Ghir_D09G006740.1,Ghir_D13G021790.1,Ghir_D01G018720.1,Ghir_A11G015790.1,Ghir_D10G010940.1,Ghir_A10G012340.1,Ghir_D03G003270.1,Ghir_A11G014430.1,Ghir_D11G017690.1,	0.00315462
Biological process	protoporphyrinogen IX metabolic process	GO:0046501	7	0.000434942	6.00666	6	37	1486	55043	Ghir_D08G005690.1,Ghir_D02G019560.1,Ghir_A04G004300.1,Ghir_D05G028530.1,Ghir_D07G005460.1,Ghir_A05G024050.1,	0.00316415
Biological process	protoporphyrinogen IX biosynthetic process	GO:0006782	8	0.000434942	6.00666	6	37	1486	55043	Ghir_D08G005690.1,Ghir_D02G019560.1,Ghir_A04G004300.1,Ghir_D05G028530.1,Ghir_D07G005460.1,Ghir_A05G024050.1,	0.00316415
Biological process	fatty acid beta-oxidation	GO:0006635	10	0.000438466	3.17495	12	140	1486	55043	Ghir_D02G008470.1,Ghir_D12G022840.1,Ghir_D08G026300.1,Ghir_A11G006670.1,Ghir_D09G006740.1,Ghir_D13G021790.1,Ghir_D01G018720.1,Ghir_A11G015790.1,Ghir_D10G010940.1,Ghir_A10G012340.1,Ghir_D03G003270.1,Ghir_A11G014430.1,	0.00317317
Biological process	folic acid-containing compound metabolic process	GO:0006760	6	0.000445548	3.96868	9	84	1486	55043	Ghir_D04G001690.1,Ghir_A02G008420.1,Ghir_D12G001040.1,Ghir_A11G022220.1,Ghir_D02G008770.1,Ghir_D11G022190.1,Ghir_A02G016120.1,Ghir_D06G009760.1,Ghir_D10G014710.1,	0.00321604
Biological process	negative regulation of proteolysis	GO:0045861	9	0.000487128	4.35777	8	68	1486	55043	Ghir_A05G020430.1,Ghir_D10G024010.1,Ghir_D10G024000.1,Ghir_D10G023990.1,Ghir_A10G021920.1,Ghir_D10G021160.1,Ghir_D09G011270.1,Ghir_A10G019470.1,	0.00350707
Biological process	mitochondrial ATP synthesis coupled electron transport	GO:0042775	8	0.00052429	3.56164	10	104	1486	55043	Ghir_D10G007890.1,Ghir_D13G022650.1,Ghir_D09G001020.1,Ghir_A05G035430.1,Ghir_D11G006980.1,Ghir_D12G003120.1,Ghir_D12G006690.1,Ghir_D04G008600.1,Ghir_A09G001040.1,Ghir_D08G005180.1,	0.00376486
Biological process	chorismate metabolic process	GO:0046417	8	0.000537061	4.89221	7	53	1486	55043	Ghir_D09G020030.1,Ghir_D10G022890.1,Ghir_D12G011120.1,Ghir_A04G010940.1,Ghir_D12G006090.1,Ghir_A09G006900.1,Ghir_D13G005390.1,	0.00384663
Biological process	methylglyoxal catabolic process to lactate	GO:0061727	9	0.00058303	5.69862	6	39	1486	55043	Ghir_D03G015240.1,Ghir_D07G008180.1,Ghir_A08G025500.1,Ghir_D01G004950.1,Ghir_D13G025350.1,Ghir_D06G016870.1,	0.00415446
Biological process	regulation of translational elongation	GO:0006448	9	0.000670374	5.55616	6	40	1486	55043	Ghir_A09G025770.1,Ghir_A08G011930.1,Ghir_D08G011400.1,Ghir_D07G007690.1,Ghir_D11G003700.1,Ghir_A12G019070.1,	0.00476463
Biological process	polyol metabolic process	GO:0019751	6	0.000671393	2.74378	14	189	1486	55043	Ghir_A10G022400.1,Ghir_D09G020150.1,Ghir_D06G012960.1,Ghir_A04G013420.1,Ghir_A05G019570.1,Ghir_D10G024570.1,Ghir_A11G016560.1,Ghir_D01G017130.1,Ghir_D13G000240.1,Ghir_D04G017800.1,Ghir_D05G000690.1,Ghir_D10G001160.1,Ghir_A05G009760.1,Ghir_A07G005090.1,	0.00475969
Biological process	monocarboxylic acid catabolic process	GO:0072329	8	0.000691285	2.53272	16	234	1486	55043	Ghir_D02G008470.1,Ghir_A07G023630.1,Ghir_D12G022840.1,Ghir_D08G026300.1,Ghir_A11G006670.1,Ghir_D09G006740.1,Ghir_D13G021790.1,Ghir_D01G018720.1,Ghir_D10G008770.1,Ghir_A11G015790.1,Ghir_D10G010940.1,Ghir_A10G012340.1,Ghir_D03G003270.1,Ghir_D08G005830.1,Ghir_A11G014430.1,Ghir_D11G017690.1,	0.00488824
Biological process	protein localization to organelle	GO:0033365	6	0.000705067	1.71409	41	886	1486	55043	Ghir_D08G026120.1,Ghir_D05G039670.1,Ghir_A03G003180.1,Ghir_A09G021070.1,Ghir_D10G001510.1,Ghir_A03G012060.1,Ghir_D12G026150.1,Ghir_D02G019800.1,Ghir_A04G006980.1,Ghir_A04G011430.1,Ghir_D13G014850.1,Ghir_A06G011120.1,Ghir_D10G004200.1,Ghir_D08G013830.1,Ghir_D09G001020.1,Ghir_D13G004320.1,Ghir_D02G019950.1,Ghir_A09G019920.1,Ghir_D13G005940.1,Ghir_D07G005340.1,Ghir_D10G012820.1,Ghir_A08G013800.1,Ghi…	0.00497305
Biological process	modification-dependent macromolecule catabolic process	GO:0043632	7	0.000717789	1.60911	51	1174	1486	55043	Ghir_D10G027410.1,Ghir_D11G030560.1,Ghir_D08G024640.1,Ghir_D02G003760.1,Ghir_D08G016980.1,Ghir_D03G000820.1,Ghir_D03G009660.1,Ghir_D07G024270.1,Ghir_D11G002010.1,Ghir_D01G017740.1,Ghir_D11G006490.1,Ghir_D09G020730.1,Ghir_D09G015110.1,Ghir_D11G002410.1,Ghir_D07G014130.1,Ghir_D13G012420.1,Ghir_D02G023710.1,Ghir_D01G017080.1,Ghir_A09G008860.1,Ghir_D01G004900.1,Ghir_D09G025150.1,Ghir_D10G005620.1,Ghi…	0.00504997
Biological process	protein targeting	GO:0006605	8	0.000750551	1.83262	33	667	1486	55043	Ghir_D12G013180.1,Ghir_D05G039670.1,Ghir_A03G003180.1,Ghir_A09G021070.1,Ghir_A03G012060.1,Ghir_D04G010040.1,Ghir_D02G019800.1,Ghir_A04G006980.1,Ghir_A04G011430.1,Ghir_D13G014850.1,Ghir_D10G004200.1,Ghir_D08G013830.1,Ghir_D09G001020.1,Ghir_D13G004320.1,Ghir_D02G019950.1,Ghir_D13G005940.1,Ghir_D07G005340.1,Ghir_D10G012820.1,Ghir_A08G013800.1,Ghir_D03G010300.1,Ghir_A09G001040.1,Ghir_A03G006680.1,Ghi…	0.00515008
Biological process	isoleucine biosynthetic process	GO:0009097	10	0.000839089	4.5489	7	57	1486	55043	Ghir_D06G014880.1,Ghir_D13G002750.1,Ghir_D02G003060.1,Ghir_A07G006490.1,Ghir_A13G014430.1,Ghir_D03G014640.1,Ghir_A11G022520.1,	0.00574342
Biological process	isoleucine metabolic process	GO:0006549	9	0.000839089	4.5489	7	57	1486	55043	Ghir_D06G014880.1,Ghir_D13G002750.1,Ghir_D02G003060.1,Ghir_A07G006490.1,Ghir_A13G014430.1,Ghir_D03G014640.1,Ghir_A11G022520.1,	0.00574342
Biological process	ketone catabolic process	GO:0042182	5	0.000875162	5.29158	6	42	1486	55043	Ghir_D03G015240.1,Ghir_D07G008180.1,Ghir_A08G025500.1,Ghir_D01G004950.1,Ghir_D13G025350.1,Ghir_D06G016870.1,	0.00596097
Biological process	methylglyoxal metabolic process	GO:0009438	5	0.000875162	5.29158	6	42	1486	55043	Ghir_D03G015240.1,Ghir_D07G008180.1,Ghir_A08G025500.1,Ghir_D01G004950.1,Ghir_D13G025350.1,Ghir_D06G016870.1,	0.00596097
Biological process	methylglyoxal catabolic process	GO:0051596	6	0.000875162	5.29158	6	42	1486	55043	Ghir_D03G015240.1,Ghir_D07G008180.1,Ghir_A08G025500.1,Ghir_D01G004950.1,Ghir_D13G025350.1,Ghir_D06G016870.1,	0.00596097
Biological process	response to peptide hormone	GO:0043434	7	0.000875162	5.29158	6	42	1486	55043	Ghir_D01G021790.1,Ghir_D04G014740.1,Ghir_D02G019870.1,Ghir_D11G023820.1,Ghir_A04G010500.1,Ghir_D03G016110.1,	0.00596097
Biological process	pyrimidine nucleotide biosynthetic process	GO:0006221	10	0.000938672	3.58462	9	93	1486	55043	Ghir_D09G025180.1,Ghir_A01G004520.1,Ghir_A12G010490.1,Ghir_D09G015670.1,Ghir_A08G014820.1,Ghir_D05G036830.1,Ghir_D01G005280.1,Ghir_A12G024970.1,Ghir_D11G006590.1,	0.00633148
Biological process	cellular response to superoxide	GO:0071451	9	0.000985881	6.38639	5	29	1486	55043	Ghir_A02G012420.1,Ghir_A11G025430.1,Ghir_A05G008900.1,Ghir_D05G028390.1,Ghir_D13G018150.1,	0.00660184
Biological process	cellular response to oxygen radical	GO:0071450	8	0.000985881	6.38639	5	29	1486	55043	Ghir_A02G012420.1,Ghir_A11G025430.1,Ghir_A05G008900.1,Ghir_D05G028390.1,Ghir_D13G018150.1,	0.00660184
Biological process	removal of superoxide radicals	GO:0019430	6	0.000985881	6.38639	5	29	1486	55043	Ghir_A02G012420.1,Ghir_A11G025430.1,Ghir_A05G008900.1,Ghir_D05G028390.1,Ghir_D13G018150.1,	0.00660184
Biological process	cellular biosynthetic process	GO:0044249	4	0.00100058	1.12806	476	15630	1486	55043	Ghir_D12G019610.1,Ghir_D01G013500.1,Ghir_D06G022740.1,Ghir_D11G030560.1,Ghir_A04G003640.1,Ghir_D07G018620.1,Ghir_D08G005690.1,Ghir_D07G015180.1,Ghir_A10G022400.1,Ghir_D11G001790.1,Ghir_D09G025180.1,Ghir_D07G006750.1,Ghir_Scaffold1228G000020.1,Ghir_D11G023480.1,Ghir_D10G013940.1,Ghir_D09G008280.1,Ghir_D09G009430.1,Ghir_D06G014880.1,Ghir_D07G015430.1,Ghir_D01G013860.1,Ghir_A11G025920.1,Ghir_D05G037…	0.00630525
Biological process	response to freezing	GO:0050826	6	0.00100386	3.27797	10	113	1486	55043	Ghir_A02G008250.1,Ghir_D11G033830.1,Ghir_D07G018940.1,Ghir_A10G014830.1,Ghir_A07G003050.1,Ghir_A11G033230.1,Ghir_D07G018520.1,Ghir_D07G024010.1,Ghir_A11G033220.1,Ghir_A07G017850.1,	0.00631157
Biological process	pyrimidine-containing compound biosynthetic process	GO:0072528	6	0.00100579	3.06355	11	133	1486	55043	Ghir_D09G025180.1,Ghir_A01G004520.1,Ghir_A10G024820.1,Ghir_A12G010490.1,Ghir_D09G015670.1,Ghir_A08G014820.1,Ghir_A06G015700.1,Ghir_D05G036830.1,Ghir_D01G005280.1,Ghir_A12G024970.1,Ghir_D11G006590.1,	0.00630947
Biological process	negative regulation of hydrolase activity	GO:0051346	6	0.00105581	2.73599	13	176	1486	55043	Ghir_A10G017410.1,Ghir_A05G020430.1,Ghir_D10G024010.1,Ghir_D01G014130.1,Ghir_D02G005570.1,Ghir_D10G024000.1,Ghir_D10G023990.1,Ghir_A02G005240.1,Ghir_A10G021920.1,Ghir_D10G021160.1,Ghir_A03G015850.1,Ghir_D09G011270.1,Ghir_A10G019470.1,	0.00660833
Biological process	sulfur amino acid metabolic process	GO:0000096	5	0.00111189	2.72053	13	177	1486	55043	Ghir_D13G002750.1,Ghir_D09G021650.1,Ghir_D11G009660.1,Ghir_D13G010950.1,Ghir_D02G023510.1,Ghir_A11G025170.1,Ghir_A08G022790.1,Ghir_D08G023110.1,Ghir_D08G013770.1,Ghir_D13G017980.1,Ghir_D10G027420.1,Ghir_D03G014640.1,Ghir_A13G015290.1,	0.00694369
Biological process	arginine metabolic process	GO:0006525	10	0.00112501	5.05105	6	44	1486	55043	Ghir_A05G019650.1,Ghir_D05G019660.1,Ghir_D07G005800.1,Ghir_D01G005280.1,Ghir_D03G018500.1,Ghir_A07G005780.1,	0.00700986
Biological process	cellular response to chemical stimulus	GO:0070887	4	0.00112977	1.26046	168	4937	1486	55043	Ghir_D01G021590.1,Ghir_D09G025180.1,Ghir_D07G006750.1,Ghir_D09G020150.1,Ghir_D09G016060.1,Ghir_D07G014160.1,Ghir_D06G018900.1,Ghir_A02G008250.1,Ghir_A03G019310.1,Ghir_D01G019800.1,Ghir_D07G006310.1,Ghir_D13G016750.1,Ghir_D07G016650.1,Ghir_D01G021790.1,Ghir_A07G017820.1,Ghir_A10G017410.1,Ghir_D02G023730.1,Ghir_D09G000430.1,Ghir_A01G019690.1,Ghir_D12G024110.1,Ghir_D07G003760.1,Ghir_A01G020070.1,Ghi…	0.00702377
Biological process	proton export across plasma membrane	GO:0120029	10	0.00126875	4.93881	6	45	1486	55043	Ghir_A05G000430.1,Ghir_A05G006680.1,Ghir_D06G011740.1,Ghir_A10G004690.1,Ghir_A13G019180.1,Ghir_D03G010060.1,	0.00783527
Biological process	NADH metabolic process	GO:0006734	3	0.00134904	5.97436	5	31	1486	55043	Ghir_A02G004040.1,Ghir_D02G004380.1,Ghir_D02G003460.1,Ghir_D04G000670.1,Ghir_A10G011200.1,	0.00831261
Biological process	isopentenyl diphosphate biosynthetic process, methylerythritol 4-phosphate pathway	GO:0019288	9	0.00142612	4.83144	6	46	1486	55043	Ghir_D08G021480.1,Ghir_A10G024820.1,Ghir_A03G019830.1,Ghir_A09G018050.1,Ghir_A02G011340.1,Ghir_D06G012660.1,	0.0087681
Biological process	leucine biosynthetic process	GO:0009098	9	0.00156364	5.78766	5	32	1486	55043	Ghir_D10G013940.1,Ghir_D09G006420.1,Ghir_D04G016280.1,Ghir_A11G022520.1,Ghir_A03G010810.1,	0.00952931
Biological process	stomatal closure	GO:0090332	4	0.00166402	2.72695	12	163	1486	55043	Ghir_D09G016060.1,Ghir_D06G018900.1,Ghir_D07G006310.1,Ghir_A07G017820.1,Ghir_D11G029180.1,Ghir_D11G036090.1,Ghir_D13G011320.1,Ghir_A05G009880.1,Ghir_D07G020650.1,Ghir_D02G005350.1,Ghir_A01G021680.1,Ghir_A13G020910.1,	0.0101188
Biological process	cold acclimation	GO:0009631	6	0.00170845	2.86938	11	142	1486	55043	Ghir_A04G005040.1,Ghir_D07G018940.1,Ghir_D01G003440.1,Ghir_A12G003500.1,Ghir_A05G023760.1,Ghir_A07G006130.1,Ghir_A06G004760.1,Ghir_D01G010350.1,Ghir_D07G018520.1,Ghir_A05G018520.1,Ghir_A07G017850.1,	0.0103663
Biological process	response to virus	GO:0009615	6	0.00179169	2.18603	18	305	1486	55043	Ghir_D09G016060.1,Ghir_D06G018900.1,Ghir_A06G018020.1,Ghir_D10G017050.1,Ghir_D13G025490.1,Ghir_D12G028760.1,Ghir_D03G000330.1,Ghir_D11G036090.1,Ghir_D01G009240.1,Ghir_A11G022260.1,Ghir_D12G001780.1,Ghir_A05G009880.1,Ghir_A09G023230.1,Ghir_D12G000350.1,Ghir_A10G014670.1,Ghir_A01G021680.1,Ghir_A12G001770.1,Ghir_D09G022450.1,	0.0108477
Biological process	pyrimidine ribonucleoside monophosphate biosynthetic process	GO:0009174	11	0.0018023	5.61228	5	33	1486	55043	Ghir_A01G004520.1,Ghir_D09G015670.1,Ghir_D05G036830.1,Ghir_D01G005280.1,Ghir_D11G006590.1,	0.0108883
Biological process	UMP metabolic process	GO:0046049	11	0.0018023	5.61228	5	33	1486	55043	Ghir_A01G004520.1,Ghir_D09G015670.1,Ghir_D05G036830.1,Ghir_D01G005280.1,Ghir_D11G006590.1,	0.0108883
Biological process	UMP biosynthetic process	GO:0006222	12	0.0018023	5.61228	5	33	1486	55043	Ghir_A01G004520.1,Ghir_D09G015670.1,Ghir_D05G036830.1,Ghir_D01G005280.1,Ghir_D11G006590.1,	0.0108883
Biological process	nucleobase metabolic process	GO:0009112	7	0.0019298	3.2366	9	103	1486	55043	Ghir_D04G001690.1,Ghir_A01G004520.1,Ghir_D09G015670.1,Ghir_D05G036830.1,Ghir_D09G017720.1,Ghir_D12G001710.1,Ghir_D01G005280.1,Ghir_D11G006590.1,Ghir_D02G021010.1,	0.011583
Biological process	ribosomal small subunit assembly	GO:0000028	9	0.00196906	3.52772	8	84	1486	55043	Ghir_D01G013500.1,Ghir_D01G013860.1,Ghir_D10G005710.1,Ghir_D08G025250.1,Ghir_D09G013480.1,Ghir_D13G013860.1,Ghir_D09G004690.1,Ghir_D09G022970.1,	0.0117932
Biological process	response to peptide	GO:1901652	6	0.00198822	4.53564	6	49	1486	55043	Ghir_D01G021790.1,Ghir_D04G014740.1,Ghir_D02G019870.1,Ghir_D11G023820.1,Ghir_A04G010500.1,Ghir_D03G016110.1,	0.0118823
Biological process	pyrimidine nucleotide metabolic process	GO:0006220	9	0.00206295	3.20548	9	104	1486	55043	Ghir_D09G025180.1,Ghir_A01G004520.1,Ghir_A12G010490.1,Ghir_D09G015670.1,Ghir_A08G014820.1,Ghir_D05G036830.1,Ghir_D01G005280.1,Ghir_A12G024970.1,Ghir_D11G006590.1,	0.0121719
Biological process	regulation of RNA polymerase II transcription preinitiation complex assembly	GO:0045898	13	0.00206657	5.44721	5	34	1486	55043	Ghir_D05G026200.1,Ghir_D13G012060.1,Ghir_D05G002170.1,Ghir_D13G001170.1,Ghir_D10G005520.1,	0.0121673
Biological process	positive regulation of RNA polymerase II transcription preinitiation complex assembly	GO:0045899	14	0.00206657	5.44721	5	34	1486	55043	Ghir_D05G026200.1,Ghir_D13G012060.1,Ghir_D05G002170.1,Ghir_D13G001170.1,Ghir_D10G005520.1,	0.0121673
Biological process	regulation of generation of precursor metabolites and energy	GO:0043467	6	0.00212309	3.48622	8	85	1486	55043	Ghir_D05G017830.1,Ghir_D05G027430.1,Ghir_D01G009240.1,Ghir_D01G010280.1,Ghir_D01G009230.1,Ghir_D01G002230.1,Ghir_D11G019970.1,Ghir_A11G019900.1,	0.0124474
Biological process	response to carbon dioxide	GO:0010037	5	0.00218738	3.86996	7	67	1486	55043	Ghir_D09G002830.1,Ghir_A07G023740.1,Ghir_A09G002850.1,Ghir_A12G028700.1,Ghir_A03G015520.1,Ghir_D04G005840.1,Ghir_D07G023820.1,	0.0127973
Biological process	leucine metabolic process	GO:0006551	8	0.00220844	4.44493	6	50	1486	55043	Ghir_D10G013940.1,Ghir_D12G002430.1,Ghir_D09G006420.1,Ghir_D04G016280.1,Ghir_A11G022520.1,Ghir_A03G010810.1,	0.0128934
Biological process	isopentenyl diphosphate biosynthetic process	GO:0009240	8	0.00228643	3.44568	8	86	1486	55043	Ghir_D08G021480.1,Ghir_A13G000900.1,Ghir_A10G024820.1,Ghir_A03G019830.1,Ghir_D08G024670.1,Ghir_A09G018050.1,Ghir_A02G011340.1,Ghir_D06G012660.1,	0.0133208
Biological process	isopentenyl diphosphate metabolic process	GO:0046490	7	0.00228643	3.44568	8	86	1486	55043	Ghir_D08G021480.1,Ghir_A13G000900.1,Ghir_A10G024820.1,Ghir_A03G019830.1,Ghir_D08G024670.1,Ghir_A09G018050.1,Ghir_A02G011340.1,Ghir_D06G012660.1,	0.0133208
Biological process	regulation of stomatal complex development	GO:2000038	7	0.002358	5.29158	5	35	1486	55043	Ghir_D09G002830.1,Ghir_A07G023740.1,Ghir_A09G002850.1,Ghir_D04G005840.1,Ghir_D07G023820.1,	0.0136803
Biological process	superoxide metabolic process	GO:0006801	5	0.002358	5.29158	5	35	1486	55043	Ghir_A02G012420.1,Ghir_A11G025430.1,Ghir_A05G008900.1,Ghir_D05G028390.1,Ghir_D13G018150.1,	0.0136803
Biological process	actin filament depolymerization	GO:0030042	9	0.00245947	3.40607	8	87	1486	55043	Ghir_A01G021290.1,Ghir_D13G024870.1,Ghir_D08G019790.1,Ghir_D13G012060.1,Ghir_D03G007720.1,Ghir_D01G022850.1,Ghir_D01G010490.1,Ghir_A08G002440.1,	0.0142097
Biological process	response to iron ion	GO:0010039	6	0.00263015	2.4694	13	195	1486	55043	Ghir_D07G014160.1,Ghir_D10G026710.1,Ghir_D08G005660.1,Ghir_D05G017800.1,Ghir_D01G004900.1,Ghir_A05G020270.1,Ghir_D09G017060.1,Ghir_A05G031300.1,Ghir_A05G008900.1,Ghir_D10G027420.1,Ghir_A09G017580.1,Ghir_D12G013290.1,Ghir_D13G018150.1,	0.0151017
Biological process	lysine biosynthetic process via diaminopimelate	GO:0009089	12	0.00267818	5.14459	5	36	1486	55043	Ghir_D13G002750.1,Ghir_D02G020280.1,Ghir_A03G023050.1,Ghir_D04G012850.1,Ghir_D08G015020.1,	0.0153457
Biological process	diaminopimelate metabolic process	GO:0046451	8	0.00267818	5.14459	5	36	1486	55043	Ghir_D13G002750.1,Ghir_D02G020280.1,Ghir_A03G023050.1,Ghir_D04G012850.1,Ghir_D08G015020.1,	0.0153457
Biological process	intracellular protein transmembrane transport	GO:0065002	8	0.00271889	2.28648	15	243	1486	55043	Ghir_D05G039670.1,Ghir_A03G003180.1,Ghir_A09G021070.1,Ghir_A03G012060.1,Ghir_D02G019800.1,Ghir_A04G011430.1,Ghir_D13G004320.1,Ghir_D07G005340.1,Ghir_D03G010300.1,Ghir_A03G006680.1,Ghir_A05G005520.1,Ghir_D04G015800.1,Ghir_D13G024700.1,Ghir_A07G008540.1,Ghir_D09G020460.1,	0.015515
Biological process	heat acclimation	GO:0010286	6	0.00302644	2.82756	10	131	1486	55043	Ghir_D07G016650.1,Ghir_D07G010000.1,Ghir_A11G002020.1,Ghir_A12G003500.1,Ghir_A07G003050.1,Ghir_D09G019840.1,Ghir_A05G018520.1,Ghir_D09G018730.1,Ghir_D07G009260.1,Ghir_A08G018080.1,	0.0171643
Biological process	pyrimidine ribonucleoside monophosphate metabolic process	GO:0009173	10	0.00302869	5.00555	5	37	1486	55043	Ghir_A01G004520.1,Ghir_D09G015670.1,Ghir_D05G036830.1,Ghir_D01G005280.1,Ghir_D11G006590.1,	0.017142
Biological process	glycogen metabolic process	GO:0005977	8	0.00304886	3.65193	7	71	1486	55043	Ghir_D09G001040.1,Ghir_D04G020270.1,Ghir_A11G017920.1,Ghir_Scaffold2368G000010.1,Ghir_D07G021050.1,Ghir_D12G027600.1,Ghir_D08G022710.1,	0.0172211
Biological process	energy reserve metabolic process	GO:0006112	6	0.00304886	3.65193	7	71	1486	55043	Ghir_D09G001040.1,Ghir_D04G020270.1,Ghir_A11G017920.1,Ghir_Scaffold2368G000010.1,Ghir_D07G021050.1,Ghir_D12G027600.1,Ghir_D08G022710.1,	0.0172211
Biological process	response to endoplasmic reticulum stress	GO:0034976	5	0.00317043	2.24946	15	247	1486	55043	Ghir_D11G030560.1,Ghir_D03G009660.1,Ghir_A01G009870.1,Ghir_D11G002010.1,Ghir_D05G027430.1,Ghir_D09G015110.1,Ghir_A05G027420.1,Ghir_D07G018340.1,Ghir_A12G013670.1,Ghir_D05G026200.1,Ghir_D12G013820.1,Ghir_A05G024100.1,Ghir_D01G019830.1,Ghir_D08G013360.1,Ghir_D11G001970.1,	0.0177992
Biological process	nitrogen utilization	GO:0019740	2	0.00327712	4.11567	6	54	1486	55043	Ghir_A02G002720.1,Ghir_D01G020150.1,Ghir_D09G020360.1,Ghir_D09G011810.1,Ghir_A01G018710.1,Ghir_D02G003120.1,	0.0183611
Biological process	posttranscriptional regulation of gene expression	GO:0010608	7	0.00344075	1.59097	39	908	1486	55043	Ghir_D07G006750.1,Ghir_A09G025770.1,Ghir_A08G011930.1,Ghir_D09G019660.1,Ghir_D01G004290.1,Ghir_D10G017050.1,Ghir_D11G034100.1,Ghir_D08G007310.1,Ghir_D10G009400.1,Ghir_A10G012950.1,Ghir_D12G028760.1,Ghir_D04G006920.1,Ghir_D02G022010.1,Ghir_A06G011120.1,Ghir_D08G011400.1,Ghir_A11G029760.1,Ghir_A07G006130.1,Ghir_D07G007690.1,Ghir_D11G003700.1,Ghir_D11G008160.1,Ghir_D12G028260.1,Ghir_D09G020740.1,Ghi…	0.0192391
Biological process	protein transmembrane transport	GO:0071806	7	0.00357668	2.09899	17	300	1486	55043	Ghir_D05G039670.1,Ghir_A03G003180.1,Ghir_A09G021070.1,Ghir_A03G012060.1,Ghir_D02G019800.1,Ghir_A04G011430.1,Ghir_D13G014850.1,Ghir_D08G013830.1,Ghir_D13G004320.1,Ghir_D07G005340.1,Ghir_D03G010300.1,Ghir_A03G006680.1,Ghir_A05G005520.1,Ghir_D04G015800.1,Ghir_D13G024700.1,Ghir_A07G008540.1,Ghir_D09G020460.1,	0.019959
Biological process	organelle assembly	GO:0070925	6	0.00381991	1.80161	25	514	1486	55043	Ghir_D01G013500.1,Ghir_D07G015180.1,Ghir_D11G001790.1,Ghir_D01G013860.1,Ghir_D10G012790.1,Ghir_D13G025580.1,Ghir_D10G023590.1,Ghir_D05G028300.1,Ghir_A10G009020.1,Ghir_A05G034080.1,Ghir_D10G005710.1,Ghir_A13G002320.1,Ghir_D08G025250.1,Ghir_D09G008000.1,Ghir_D09G013480.1,Ghir_D13G013860.1,Ghir_D07G017740.1,Ghir_D05G027660.1,Ghir_D09G004690.1,Ghir_D09G014650.1,Ghir_D05G009740.1,Ghir_D08G015980.1,Ghi…	0.0211887
Biological process	xylan catabolic process	GO:0045493	10	0.00382699	4.74885	5	39	1486	55043	Ghir_D11G035400.1,Ghir_A05G021860.1,Ghir_A03G018910.1,Ghir_D10G018920.1,Ghir_D01G019530.1,	0.0211857
Biological process	positive regulation of DNA-templated transcription, initiation	GO:2000144	12	0.00382699	4.74885	5	39	1486	55043	Ghir_D05G026200.1,Ghir_D13G012060.1,Ghir_D05G002170.1,Ghir_D13G001170.1,Ghir_D10G005520.1,	0.0211857
Biological process	regulation of transcription initiation from RNA polymerase II promoter	GO:0060260	12	0.00382699	4.74885	5	39	1486	55043	Ghir_D05G026200.1,Ghir_D13G012060.1,Ghir_D05G002170.1,Ghir_D13G001170.1,Ghir_D10G005520.1,	0.0211857
Biological process	positive regulation of transcription initiation from RNA polymerase II promoter	GO:0060261	13	0.00382699	4.74885	5	39	1486	55043	Ghir_D05G026200.1,Ghir_D13G012060.1,Ghir_D05G002170.1,Ghir_D13G001170.1,Ghir_D10G005520.1,	0.0211857
Biological process	formation of cytoplasmic translation initiation complex	GO:0001732	9	0.00384904	3.50388	7	74	1486	55043	Ghir_Scaffold2195G000010.1,Ghir_A05G039360.1,Ghir_D11G034100.1,Ghir_A11G029060.1,Ghir_A05G003750.1,Ghir_D10G018600.1,Ghir_D08G021450.1,	0.0211393
Biological process	mitochondrial translation	GO:0032543	9	0.00384904	3.50388	7	74	1486	55043	Ghir_D04G006920.1,Ghir_A04G010930.1,Ghir_A06G006780.1,Ghir_D04G015180.1,Ghir_D06G006880.1,Ghir_D03G012050.1,Ghir_D02G019450.1,	0.0211393
Biological process	organic hydroxy compound metabolic process	GO:1901615	4	0.00390878	1.50166	48	1184	1486	55043	Ghir_A10G022400.1,Ghir_D09G020150.1,Ghir_A12G006050.1,Ghir_D07G016650.1,Ghir_D06G012960.1,Ghir_A04G013420.1,Ghir_A01G019690.1,Ghir_D03G010320.1,Ghir_D12G025940.1,Ghir_A05G019570.1,Ghir_D03G015240.1,Ghir_A13G000900.1,Ghir_A11G017910.1,Ghir_D10G024570.1,Ghir_D09G015230.1,Ghir_D05G018080.1,Ghir_D11G017950.1,Ghir_A11G016560.1,Ghir_D11G013330.1,Ghir_D07G008180.1,Ghir_D11G017150.1,Ghir_D01G021160.1,Ghi…	0.0213829
Biological process	heme metabolic process	GO:0042168	7	0.00414827	3.45716	7	75	1486	55043	Ghir_D08G005690.1,Ghir_D02G019560.1,Ghir_A04G004300.1,Ghir_D05G028530.1,Ghir_D07G005460.1,Ghir_A05G024050.1,Ghir_D06G005890.1,	0.0226484
Biological process	organic hydroxy compound catabolic process	GO:1901616	5	0.00416809	2.70373	10	137	1486	55043	Ghir_A10G022400.1,Ghir_D09G020150.1,Ghir_D06G012960.1,Ghir_A04G013420.1,Ghir_D10G024570.1,Ghir_D01G017130.1,Ghir_D04G017800.1,Ghir_D10G001160.1,Ghir_A05G009760.1,Ghir_D10G008770.1,	0.022712
Biological process	lysine biosynthetic process	GO:0009085	11	0.00427794	4.63013	5	40	1486	55043	Ghir_D13G002750.1,Ghir_D02G020280.1,Ghir_A03G023050.1,Ghir_D04G012850.1,Ghir_D08G015020.1,	0.0230395
Biological process	pyrimidine nucleobase biosynthetic process	GO:0019856	9	0.00427794	4.63013	5	40	1486	55043	Ghir_A01G004520.1,Ghir_D09G015670.1,Ghir_D05G036830.1,Ghir_D01G005280.1,Ghir_D11G006590.1,	0.0230395
Biological process	vitamin biosynthetic process	GO:0009110	5	0.00451574	2.23524	14	232	1486	55043	Ghir_D11G001230.1,Ghir_D03G010320.1,Ghir_A10G024820.1,Ghir_A11G016560.1,Ghir_D11G013330.1,Ghir_D11G017150.1,Ghir_D04G014080.1,Ghir_D12G004170.1,Ghir_A06G015700.1,Ghir_A13G010890.1,Ghir_A08G022400.1,Ghir_A08G013800.1,Ghir_D10G001160.1,Ghir_A09G013690.1,	0.0242263
Biological process	monocarboxylic acid biosynthetic process	GO:0072330	8	0.00458457	1.58441	37	865	1486	55043	Ghir_D06G012720.1,Ghir_D11G025970.1,Ghir_A07G008420.1,Ghir_A01G019690.1,Ghir_D12G022840.1,Ghir_A05G015400.1,Ghir_D09G024330.1,Ghir_D07G000910.1,Ghir_A09G024760.1,Ghir_D05G007040.1,Ghir_D12G011620.1,Ghir_D13G011930.1,Ghir_D11G014720.1,Ghir_A11G016560.1,Ghir_D08G026300.1,Ghir_D07G008180.1,Ghir_D01G021160.1,Ghir_D03G015720.1,Ghir_D04G019520.1,Ghir_A13G001290.1,Ghir_A04G009590.1,Ghir_D01G021130.1,Ghi…	0.0245482
Biological process	response to superoxide	GO:0000303	7	0.0047655	4.5172	5	41	1486	55043	Ghir_A02G012420.1,Ghir_A11G025430.1,Ghir_A05G008900.1,Ghir_D05G028390.1,Ghir_D13G018150.1,	0.0253218
Biological process	response to oxygen radical	GO:0000305	6	0.0047655	4.5172	5	41	1486	55043	Ghir_A02G012420.1,Ghir_A11G025430.1,Ghir_A05G008900.1,Ghir_D05G028390.1,Ghir_D13G018150.1,	0.0253218
Biological process	photosynthetic electron transport in photosystem I	GO:0009773	7	0.00529122	4.40965	5	42	1486	55043	Ghir_D01G003550.1,Ghir_D11G010890.1,Ghir_D11G036300.1,Ghir_D05G012000.1,Ghir_D08G019360.1,	0.0280082
Biological process	cellular nitrogen compound metabolic process	GO:0034641	4	0.00542261	1.10617	463	15504	1486	55043	Ghir_A08G003310.1,Ghir_D12G019610.1,Ghir_D01G013500.1,Ghir_D06G022740.1,Ghir_D11G030560.1,Ghir_A04G003640.1,Ghir_D08G005690.1,Ghir_D07G015180.1,Ghir_A10G022400.1,Ghir_D11G001790.1,Ghir_D09G025180.1,Ghir_D07G006750.1,Ghir_D05G025520.1,Ghir_A08G003180.1,Ghir_Scaffold1228G000020.1,Ghir_D11G023480.1,Ghir_A04G001350.1,Ghir_D09G008280.1,Ghir_D07G018500.1,Ghir_D09G009430.1,Ghir_D07G015430.1,Ghir_D02G010…	0.0286491
Biological process	regulation of photosynthesis, light reaction	GO:0042548	7	0.0055441	3.7041	6	60	1486	55043	Ghir_D05G017830.1,Ghir_D05G027430.1,Ghir_D01G010280.1,Ghir_D01G002230.1,Ghir_D11G019970.1,Ghir_A11G019900.1,	0.0292354
Biological process	aging	GO:0007568	3	0.00564715	1.68642	28	615	1486	55043	Ghir_A06G017850.1,Ghir_D07G019150.1,Ghir_D04G013320.1,Ghir_D02G015340.1,Ghir_D10G025080.1,Ghir_D08G005660.1,Ghir_A07G018790.1,Ghir_A10G005260.1,Ghir_D07G002770.1,Ghir_A13G002240.1,Ghir_A02G002720.1,Ghir_A10G014830.1,Ghir_D05G017800.1,Ghir_A10G022630.1,Ghir_A05G030400.1,Ghir_D04G019520.1,Ghir_A04G011580.1,Ghir_D09G020360.1,Ghir_D13G010750.1,Ghir_D04G018050.1,Ghir_A06G009480.1,Ghir_D04G015920.1,Ghi…	0.0297224
Biological process	water-soluble vitamin biosynthetic process	GO:0042364	6	0.00577366	2.33943	12	190	1486	55043	Ghir_D11G001230.1,Ghir_A10G024820.1,Ghir_A11G016560.1,Ghir_D11G017150.1,Ghir_D04G014080.1,Ghir_D12G004170.1,Ghir_A06G015700.1,Ghir_A13G010890.1,Ghir_A08G022400.1,Ghir_A08G013800.1,Ghir_D10G001160.1,Ghir_A09G013690.1,	0.0301032
Biological process	response to red light	GO:0010114	7	0.00577366	2.33943	12	190	1486	55043	Ghir_A01G022190.1,Ghir_D05G025270.1,Ghir_A13G002210.1,Ghir_A07G017820.1,Ghir_D01G023730.1,Ghir_A11G017280.1,Ghir_D11G020480.1,Ghir_D11G017360.1,Ghir_A07G018700.1,Ghir_D07G020650.1,Ghir_D10G026370.1,Ghir_D07G019020.1,	0.0301032
Biological process	lipid modification	GO:0030258	6	0.00578319	1.99904	17	315	1486	55043	Ghir_D02G008470.1,Ghir_D09G020150.1,Ghir_D12G022840.1,Ghir_D05G007040.1,Ghir_D13G011930.1,Ghir_D08G026300.1,Ghir_D08G022690.1,Ghir_A11G006670.1,Ghir_D09G006740.1,Ghir_D13G021790.1,Ghir_D01G018720.1,Ghir_A11G015790.1,Ghir_D10G010940.1,Ghir_A10G012340.1,Ghir_D03G003270.1,Ghir_A11G014430.1,Ghir_D11G017690.1,	0.0300402
Biological process	glycogen biosynthetic process	GO:0005978	9	0.00585663	4.3071	5	43	1486	55043	Ghir_D04G020270.1,Ghir_Scaffold2368G000010.1,Ghir_D07G021050.1,Ghir_D12G027600.1,Ghir_D08G022710.1,	0.0303649
Biological process	fructose 6-phosphate metabolic process	GO:0006002	6	0.00585663	4.3071	5	43	1486	55043	Ghir_D11G036300.1,Ghir_A10G023390.1,Ghir_D02G007220.1,Ghir_D06G017240.1,Ghir_D03G006990.1,	0.0303649
Biological process	regulation of biological quality	GO:0065008	3	0.00678311	1.27355	106	3083	1486	55043	Ghir_D08G026480.1,Ghir_D10G026710.1,Ghir_A08G008910.1,Ghir_D13G015930.1,Ghir_D09G010530.1,Ghir_A07G017820.1,Ghir_A09G007280.1,Ghir_D13G014300.1,Ghir_D12G025940.1,Ghir_D12G022840.1,Ghir_A02G007060.1,Ghir_A02G019300.1,Ghir_A02G012420.1,Ghir_A12G006770.1,Ghir_D03G013150.1,Ghir_D11G029180.1,Ghir_A10G009260.1,Ghir_A05G018660.1,Ghir_D05G024480.1,Ghir_D08G026820.1,Ghir_A05G041040.1,Ghir_D10G009400.1,Ghi…	0.0349726
Biological process	negative regulation of actin filament polymerization	GO:0030837	12	0.00703066	3.52772	6	63	1486	55043	Ghir_D08G026480.1,Ghir_D13G021640.1,Ghir_D13G012060.1,Ghir_D03G007720.1,Ghir_D01G010490.1,Ghir_A08G002440.1,	0.0359819
Biological process	negative regulation of protein-containing complex assembly	GO:0031333	7	0.00703066	3.52772	6	63	1486	55043	Ghir_D08G026480.1,Ghir_D13G021640.1,Ghir_D13G012060.1,Ghir_D03G007720.1,Ghir_D01G010490.1,Ghir_A08G002440.1,	0.0359819
Biological process	negative regulation of protein polymerization	GO:0032272	8	0.00703066	3.52772	6	63	1486	55043	Ghir_D08G026480.1,Ghir_D13G021640.1,Ghir_D13G012060.1,Ghir_D03G007720.1,Ghir_D01G010490.1,Ghir_A08G002440.1,	0.0359819
Biological process	pyrimidine nucleoside monophosphate biosynthetic process	GO:0009130	10	0.00711257	4.11567	5	45	1486	55043	Ghir_A01G004520.1,Ghir_D09G015670.1,Ghir_D05G036830.1,Ghir_D01G005280.1,Ghir_D11G006590.1,	0.0362011
Biological process	cellular response to light intensity	GO:0071484	8	0.00711257	4.11567	5	45	1486	55043	Ghir_A11G025430.1,Ghir_D12G015000.1,Ghir_A05G008900.1,Ghir_D13G018150.1,Ghir_A01G001730.1,	0.0362011
Biological process	primary root development	GO:0080022	6	0.00734165	2.64579	9	126	1486	55043	Ghir_A04G013420.1,Ghir_A05G023210.1,Ghir_D05G023090.1,Ghir_A11G021450.1,Ghir_D01G017130.1,Ghir_D04G017800.1,Ghir_D11G032310.1,Ghir_D11G005820.1,Ghir_D11G023110.1,	0.0372307
Biological process	mitochondrion organization	GO:0007005	6	0.00767588	1.77153	22	460	1486	55043	Ghir_A10G019690.1,Ghir_D05G039670.1,Ghir_A09G021070.1,Ghir_A08G011850.1,Ghir_D02G019800.1,Ghir_D05G010570.1,Ghir_D13G014850.1,Ghir_D13G022650.1,Ghir_D09G001020.1,Ghir_D12G009610.1,Ghir_D10G009020.1,Ghir_A13G024480.1,Ghir_A09G001040.1,Ghir_D13G024790.1,Ghir_D13G025270.1,Ghir_D11G019480.1,Ghir_D08G026520.1,Ghir_D13G023700.1,Ghir_D05G013270.1,Ghir_A12G009850.1,Ghir_D10G021420.1,Ghir_D09G020460.1,	0.0388548
Biological process	response to fructose	GO:0009750	8	0.00769949	2.82218	8	105	1486	55043	Ghir_D09G009430.1,Ghir_D02G010390.1,Ghir_A01G019690.1,Ghir_D01G021160.1,Ghir_D01G021130.1,Ghir_D01G021140.1,Ghir_D02G007220.1,Ghir_D03G006990.1,	0.0389034
Biological process	protein depolymerization	GO:0051261	8	0.00779685	2.4694	10	150	1486	55043	Ghir_A01G021290.1,Ghir_D11G029180.1,Ghir_D13G024870.1,Ghir_D08G019790.1,Ghir_D13G012060.1,Ghir_D03G007720.1,Ghir_D01G022850.1,Ghir_D02G005350.1,Ghir_D01G010490.1,Ghir_A08G002440.1,	0.0393238
Biological process	pentose metabolic process	GO:0019321	6	0.00780603	4.0262	5	46	1486	55043	Ghir_D05G028700.1,Ghir_D12G019170.1,Ghir_D01G019530.1,Ghir_D07G007090.1,Ghir_D04G006660.1,	0.0392989
Biological process	regulation of stomatal movement	GO:0010119	5	0.00790522	1.85694	19	379	1486	55043	Ghir_A05G010200.1,Ghir_D07G006310.1,Ghir_A07G017820.1,Ghir_D04G010040.1,Ghir_D11G029180.1,Ghir_D01G006310.1,Ghir_D09G002830.1,Ghir_A07G023740.1,Ghir_A09G002850.1,Ghir_A04G011430.1,Ghir_A12G028700.1,Ghir_A03G015520.1,Ghir_D04G005840.1,Ghir_A10G007150.1,Ghir_D04G015800.1,Ghir_D07G020650.1,Ghir_D02G005350.1,Ghir_D06G005890.1,Ghir_D07G023820.1,	0.0397262
Biological process	cellular response to reactive oxygen species	GO:0034614	7	0.00813609	2.79555	8	106	1486	55043	Ghir_A02G012420.1,Ghir_A11G025430.1,Ghir_A12G010490.1,Ghir_A08G014820.1,Ghir_D13G010750.1,Ghir_A05G008900.1,Ghir_D05G028390.1,Ghir_D13G018150.1,	0.0408126
Biological process	starch biosynthetic process	GO:0019252	9	0.00813609	2.79555	8	106	1486	55043	Ghir_A07G008420.1,Ghir_A02G012420.1,Ghir_D04G019520.1,Ghir_D07G021050.1,Ghir_A09G022070.1,Ghir_A05G013160.1,Ghir_A10G023390.1,Ghir_D12G027600.1,	0.0408126
Biological process	starch metabolic process	GO:0005982	8	0.00830824	2.1497	13	224	1486	55043	Ghir_A07G008420.1,Ghir_A02G012420.1,Ghir_D04G002310.1,Ghir_D08G013300.1,Ghir_D04G019520.1,Ghir_D06G003250.1,Ghir_D07G021050.1,Ghir_A09G022070.1,Ghir_A05G013160.1,Ghir_A10G023390.1,Ghir_D12G027600.1,Ghir_D02G007220.1,Ghir_D03G006990.1,	0.0415263
Biological process	regulation of photosynthesis	GO:0010109	6	0.00851267	2.58426	9	129	1486	55043	Ghir_D12G013180.1,Ghir_D05G017830.1,Ghir_D05G027430.1,Ghir_A12G013420.1,Ghir_D01G010280.1,Ghir_A02G016450.1,Ghir_D01G002230.1,Ghir_D11G019970.1,Ghir_A11G019900.1,	0.0423955
Biological process	cytoplasmic translational initiation	GO:0002183	5	0.00871595	3.01497	7	86	1486	55043	Ghir_Scaffold2195G000010.1,Ghir_A05G039360.1,Ghir_D11G034100.1,Ghir_A11G029060.1,Ghir_A05G003750.1,Ghir_D10G018600.1,Ghir_D08G021450.1,	0.0433303
Biological process	regulation of protein depolymerization	GO:1901879	7	0.00878592	3.36737	6	66	1486	55043	Ghir_D11G029180.1,Ghir_D13G012060.1,Ghir_D03G007720.1,Ghir_D02G005350.1,Ghir_D01G010490.1,Ghir_A08G002440.1,	0.0436001
Biological process	fatty acid biosynthetic process	GO:0006633	9	0.00899263	1.69978	24	523	1486	55043	Ghir_D06G012720.1,Ghir_D11G025970.1,Ghir_A07G008420.1,Ghir_A05G015400.1,Ghir_D09G024330.1,Ghir_D07G000910.1,Ghir_A09G024760.1,Ghir_D05G007040.1,Ghir_D12G011620.1,Ghir_D13G011930.1,Ghir_D11G014720.1,Ghir_D03G015720.1,Ghir_D04G019520.1,Ghir_A13G001290.1,Ghir_A04G009590.1,Ghir_D08G001780.1,Ghir_D08G022690.1,Ghir_A11G025770.1,Ghir_A10G014670.1,Ghir_A10G012340.1,Ghir_A03G002840.1,Ghir_A13G008580.1,Ghi…	0.0445464
Biological process	lactate metabolic process	GO:0006089	8	0.00943495	3.31711	6	67	1486	55043	Ghir_D03G015240.1,Ghir_D07G008180.1,Ghir_A08G025500.1,Ghir_D01G004950.1,Ghir_D13G025350.1,Ghir_D06G016870.1,	0.0465715
Biological process	intracellular protein transport	GO:0006886	7	0.00979028	1.36051	62	1688	1486	55043	Ghir_D08G026120.1,Ghir_D12G013180.1,Ghir_D05G039670.1,Ghir_A03G003180.1,Ghir_A09G021070.1,Ghir_A12G004570.1,Ghir_D05G006650.1,Ghir_A06G004720.1,Ghir_D10G001510.1,Ghir_A03G012060.1,Ghir_D04G010040.1,Ghir_A12G021950.1,Ghir_D12G026150.1,Ghir_D03G016340.1,Ghir_D10G004000.1,Ghir_D02G019800.1,Ghir_D09G015110.1,Ghir_D06G022310.1,Ghir_A04G006980.1,Ghir_A04G011430.1,Ghir_D13G014850.1,Ghir_A06G011120.1,Ghi…	0.0482397
Biological process	heme biosynthetic process	GO:0006783	8	0.0101174	3.26833	6	68	1486	55043	Ghir_D08G005690.1,Ghir_D02G019560.1,Ghir_A04G004300.1,Ghir_D05G028530.1,Ghir_D07G005460.1,Ghir_A05G024050.1,	0.0494137
Biological process	pyrimidine nucleoside monophosphate metabolic process	GO:0009129	9	0.0101656	3.7797	5	49	1486	55043	Ghir_A01G004520.1,Ghir_D09G015670.1,Ghir_D05G036830.1,Ghir_D01G005280.1,Ghir_D11G006590.1,	0.0485398
Biological process	protein quality control for misfolded or incompletely synthesized proteins	GO:0006515	8	0.0106025	2.66963	8	111	1486	55043	Ghir_D07G008400.1,Ghir_D12G023530.1,Ghir_D08G016370.1,Ghir_D07G013910.1,Ghir_D09G015110.1,Ghir_A12G022650.1,Ghir_A11G032120.1,Ghir_D04G017230.1,	0.0504528
Biological process	aromatic amino acid family metabolic process	GO:0009072	8	0.0113043	2.06667	13	233	1486	55043	Ghir_D07G018500.1,Ghir_D13G002870.1,Ghir_D09G020030.1,Ghir_D01G000840.1,Ghir_D10G022890.1,Ghir_D12G011120.1,Ghir_D13G015260.1,Ghir_D12G016720.1,Ghir_D10G008770.1,Ghir_D11G035870.1,Ghir_D12G006090.1,Ghir_A09G006900.1,Ghir_D13G005390.1,	0.0537003
Biological process	protein processing	GO:0016485	7	0.011476	2.32963	10	159	1486	55043	Ghir_D10G008060.1,Ghir_D13G013950.1,Ghir_D11G009830.1,Ghir_D09G001020.1,Ghir_A04G013130.1,Ghir_A09G001040.1,Ghir_A06G009480.1,Ghir_A05G008280.1,Ghir_D08G026520.1,Ghir_D06G009800.1,	0.0544231
Biological process	nucleobase biosynthetic process	GO:0046112	8	0.0115863	3.17495	6	70	1486	55043	Ghir_D04G001690.1,Ghir_A01G004520.1,Ghir_D09G015670.1,Ghir_D05G036830.1,Ghir_D01G005280.1,Ghir_D11G006590.1,	0.0548524
Biological process	hydrogen peroxide biosynthetic process	GO:0050665	6	0.0119848	3.63148	5	51	1486	55043	Ghir_A02G019300.1,Ghir_A01G003560.1,Ghir_D05G018340.1,Ghir_D05G015020.1,Ghir_D03G000260.1,	0.0560704
Biological process	embryo development	GO:0009790	5	0.0126515	1.38372	52	1392	1486	55043	Ghir_D09G008280.1,Ghir_A09G021760.1,Ghir_A01G015850.1,Ghir_D13G002870.1,Ghir_D09G013120.1,Ghir_D10G004530.1,Ghir_D13G009310.1,Ghir_D06G007520.1,Ghir_D11G029180.1,Ghir_A12G024380.1,Ghir_A05G015400.1,Ghir_D01G009520.1,Ghir_A10G012950.1,Ghir_D05G010570.1,Ghir_A01G003850.1,Ghir_D10G013060.1,Ghir_A05G027420.1,Ghir_D04G019520.1,Ghir_A07G005760.1,Ghir_D11G008160.1,Ghir_D08G002480.1,Ghir_A12G013670.1,Ghi…	0.0590902
Biological process	embryo development ending in seed dormancy	GO:0009793	6	0.0127329	1.39831	49	1298	1486	55043	Ghir_D09G008280.1,Ghir_A09G021760.1,Ghir_A01G015850.1,Ghir_D13G002870.1,Ghir_D09G013120.1,Ghir_D10G004530.1,Ghir_D13G009310.1,Ghir_D06G007520.1,Ghir_D11G029180.1,Ghir_A12G024380.1,Ghir_A05G015400.1,Ghir_D01G009520.1,Ghir_A10G012950.1,Ghir_D05G010570.1,Ghir_A01G003850.1,Ghir_D10G013060.1,Ghir_A05G027420.1,Ghir_A07G005760.1,Ghir_D11G008160.1,Ghir_D08G002480.1,Ghir_A12G013670.1,Ghir_D11G013070.1,Ghi…	0.0593706
Biological process	regulation of proteolysis	GO:0030162	7	0.0129553	2.28648	10	162	1486	55043	Ghir_A05G020430.1,Ghir_D10G024010.1,Ghir_D10G024000.1,Ghir_D10G023990.1,Ghir_A10G021920.1,Ghir_D10G021160.1,Ghir_D13G001170.1,Ghir_D08G021050.1,Ghir_D09G011270.1,Ghir_A10G019470.1,	0.0599049
Biological process	negative regulation of supramolecular fiber organization	GO:1902904	7	0.0131993	3.08675	6	72	1486	55043	Ghir_D08G026480.1,Ghir_D13G021640.1,Ghir_D13G012060.1,Ghir_D03G007720.1,Ghir_D01G010490.1,Ghir_A08G002440.1,	0.0609318
Biological process	negative regulation of cytoskeleton organization	GO:0051494	8	0.0131993	3.08675	6	72	1486	55043	Ghir_D08G026480.1,Ghir_D13G021640.1,Ghir_D13G012060.1,Ghir_D03G007720.1,Ghir_D01G010490.1,Ghir_A08G002440.1,	0.0609318
Biological process	organelle organization	GO:0006996	5	0.0133003	1.18269	166	5199	1486	55043	Ghir_D01G013500.1,Ghir_D06G022740.1,Ghir_D11G030560.1,Ghir_D07G015180.1,Ghir_D12G013180.1,Ghir_D11G001790.1,Ghir_A10G019690.1,Ghir_D05G039670.1,Ghir_A03G003180.1,Ghir_D08G026480.1,Ghir_A01G021290.1,Ghir_D01G013860.1,Ghir_D10G012790.1,Ghir_A09G021070.1,Ghir_A08G011850.1,Ghir_A05G010200.1,Ghir_D01G015220.1,Ghir_D13G025580.1,Ghir_A04G013420.1,Ghir_D13G003490.1,Ghir_D10G023590.1,Ghir_D04G010040.1,Ghi…	0.0611946
Biological process	cellular component organization or biogenesis	GO:0071840	3	0.0138517	1.12797	285	9359	1486	55043	Ghir_D01G013500.1,Ghir_D06G022740.1,Ghir_D11G030560.1,Ghir_D07G015180.1,Ghir_D05G025270.1,Ghir_D12G013180.1,Ghir_D11G001790.1,Ghir_A05G003850.1,Ghir_D07G006750.1,Ghir_D05G025520.1,Ghir_A10G019690.1,Ghir_D05G039670.1,Ghir_A03G003180.1,Ghir_D08G026480.1,Ghir_A01G021290.1,Ghir_D01G013860.1,Ghir_A01G015480.1,Ghir_A09G021760.1,Ghir_D10G012790.1,Ghir_D12G007740.1,Ghir_A09G021070.1,Ghir_A05G030530.1,Ghi…	0.0635211
Biological process	protein tetramerization	GO:0051262	8	0.0140131	3.49444	5	53	1486	55043	Ghir_D06G008550.1,Ghir_D07G000910.1,Ghir_D07G013590.1,Ghir_A09G021660.1,Ghir_D07G001740.1,	0.0635275
Biological process	aromatic amino acid family biosynthetic process	GO:0009073	9	0.0140451	2.38121	9	140	1486	55043	Ghir_D13G002870.1,Ghir_D09G020030.1,Ghir_D10G022890.1,Ghir_D12G011120.1,Ghir_D13G015260.1,Ghir_D12G016720.1,Ghir_D12G006090.1,Ghir_A09G006900.1,Ghir_D13G005390.1,	0.0635691
Biological process	cellular response to phosphate starvation	GO:0016036	8	0.0150769	1.98981	13	242	1486	55043	Ghir_A02G019300.1,Ghir_D02G015340.1,Ghir_D07G018940.1,Ghir_D06G020250.1,Ghir_A01G004520.1,Ghir_D09G015670.1,Ghir_D07G018520.1,Ghir_D05G036830.1,Ghir_D05G018340.1,Ghir_D01G005280.1,Ghir_A07G017850.1,Ghir_D03G000260.1,Ghir_D05G004490.1,	0.068128
Biological process	primary metabolic process	GO:0044238	3	0.01508	1.05154	847	29836	1486	55043	Ghir_A01G022190.1,Ghir_A08G003310.1,Ghir_D10G027410.1,Ghir_D12G019610.1,Ghir_D01G013500.1,Ghir_D06G022740.1,Ghir_D06G000120.1,Ghir_D11G030560.1,Ghir_A04G003640.1,Ghir_A01G021050.1,Ghir_D08G024640.1,Ghir_D07G018620.1,Ghir_D04G016630.1,Ghir_D08G005690.1,Ghir_D07G015180.1,Ghir_D05G025270.1,Ghir_A10G022400.1,Ghir_D09G000630.1,Ghir_D11G001790.1,Ghir_D09G025180.1,Ghir_A05G003850.1,Ghir_D02G008470.1,Ghi…	0.0680313
Biological process	fluid transport	GO:0042044	5	0.0152841	2.34767	9	142	1486	55043	Ghir_D03G014820.1,Ghir_D02G012240.1,Ghir_D09G015320.1,Ghir_D04G010040.1,Ghir_D08G020060.1,Ghir_D06G018590.1,Ghir_D10G026160.1,Ghir_A13G020910.1,Ghir_D05G010270.1,	0.0688402
Biological process	water transport	GO:0006833	6	0.0152841	2.34767	9	142	1486	55043	Ghir_D03G014820.1,Ghir_D02G012240.1,Ghir_D09G015320.1,Ghir_D04G010040.1,Ghir_D08G020060.1,Ghir_D06G018590.1,Ghir_D10G026160.1,Ghir_A13G020910.1,Ghir_D05G010270.1,	0.0688402
Biological process	positive regulation of gene expression	GO:0010628	7	0.0153836	1.92779	14	269	1486	55043	Ghir_A09G025770.1,Ghir_D08G007310.1,Ghir_D10G009400.1,Ghir_D04G006920.1,Ghir_A06G011120.1,Ghir_A11G029760.1,Ghir_D07G007690.1,Ghir_D11G003700.1,Ghir_D11G008160.1,Ghir_D11G029930.1,Ghir_A08G007260.1,Ghir_A12G019070.1,Ghir_A12G014170.1,Ghir_D05G025110.1,	0.0690646
Biological process	regulation of catalytic activity	GO:0050790	4	0.0166587	1.33339	59	1639	1486	55043	Ghir_D11G030560.1,Ghir_A05G003850.1,Ghir_A08G003180.1,Ghir_D05G039670.1,Ghir_A11G000550.1,Ghir_A04G006140.1,Ghir_D13G015930.1,Ghir_A06G017850.1,Ghir_D13G003490.1,Ghir_A10G017410.1,Ghir_D04G013320.1,Ghir_A11G024570.1,Ghir_A02G007060.1,Ghir_A05G020430.1,Ghir_A02G012420.1,Ghir_D10G004500.1,Ghir_D06G008550.1,Ghir_D10G025080.1,Ghir_D10G024010.1,Ghir_D05G024480.1,Ghir_D01G017740.1,Ghir_D09G020730.1,Ghi…	0.0745485
Biological process	ncRNA processing	GO:0034470	9	0.0169801	1.46656	35	884	1486	55043	Ghir_D01G013500.1,Ghir_D06G022740.1,Ghir_D05G025520.1,Ghir_D01G013860.1,Ghir_D13G014860.1,Ghir_A13G011450.1,Ghir_A09G005640.1,Ghir_D11G000560.1,Ghir_A08G015170.1,Ghir_D10G005710.1,Ghir_D08G007310.1,Ghir_A06G011120.1,Ghir_D04G012220.1,Ghir_A11G029760.1,Ghir_A12G020340.1,Ghir_D02G001990.1,Ghir_A07G006130.1,Ghir_A07G005760.1,Ghir_D08G003100.1,Ghir_D07G007310.1,Ghir_D06G001040.1,Ghir_D10G023290.1,Ghi…	0.0758646
Biological process	response to desiccation	GO:0009269	7	0.017468	3.30724	5	56	1486	55043	Ghir_A07G017820.1,Ghir_Scaffold1357G000030.1,Ghir_D06G016320.1,Ghir_A10G017990.1,Ghir_D07G020650.1,	0.077919
Biological process	membrane organization	GO:0061024	5	0.0175316	1.5388	28	674	1486	55043	Ghir_D11G030560.1,Ghir_D04G010040.1,Ghir_D08G013150.1,Ghir_A12G021950.1,Ghir_D07G007480.1,Ghir_D10G006220.1,Ghir_A10G012440.1,Ghir_A11G021080.1,Ghir_A04G011430.1,Ghir_D13G014850.1,Ghir_D05G023860.1,Ghir_D05G001670.1,Ghir_D04G007890.1,Ghir_D05G010880.1,Ghir_D01G010280.1,Ghir_D10G013110.1,Ghir_D08G006170.1,Ghir_D13G024790.1,Ghir_D05G028120.1,Ghir_D01G002230.1,Ghir_D04G015800.1,Ghir_D13G000940.1,Ghi…	0.0780773
Biological process	positive regulation of cellular component organization	GO:0051130	6	0.0177475	1.8459	15	301	1486	55043	Ghir_A09G025770.1,Ghir_D11G029180.1,Ghir_A13G002240.1,Ghir_D07G007690.1,Ghir_D11G003700.1,Ghir_A05G030400.1,Ghir_D05G026200.1,Ghir_D13G012060.1,Ghir_A01G007520.1,Ghir_D05G002170.1,Ghir_D13G001170.1,Ghir_A12G019070.1,Ghir_D02G005350.1,Ghir_D04G004920.1,Ghir_D10G005520.1,	0.0789125
Biological process	carbohydrate phosphorylation	GO:0046835	7	0.0179331	2.61906	7	99	1486	55043	Ghir_D02G010390.1,Ghir_A07G008420.1,Ghir_A05G019570.1,Ghir_D09G024710.1,Ghir_A09G022070.1,Ghir_A13G020910.1,Ghir_D06G017240.1,	0.0796104
Biological process	cellular lipid catabolic process	GO:0044242	6	0.0185099	1.79593	16	330	1486	55043	Ghir_D02G008470.1,Ghir_D12G022840.1,Ghir_D03G013150.1,Ghir_D08G026300.1,Ghir_D13G000240.1,Ghir_D08G006050.1,Ghir_A11G006670.1,Ghir_D09G006740.1,Ghir_D13G021790.1,Ghir_D01G018720.1,Ghir_A11G015790.1,Ghir_D10G010940.1,Ghir_A10G012340.1,Ghir_D03G003270.1,Ghir_A11G014430.1,Ghir_D11G017690.1,	0.0802479
Biological process	valine metabolic process	GO:0006573	8	0.018734	3.24921	5	57	1486	55043	Ghir_D06G014880.1,Ghir_D02G003060.1,Ghir_A07G006490.1,Ghir_A11G022520.1,Ghir_D02G021010.1,	0.0810932
Biological process	cell wall polysaccharide catabolic process	GO:0044347	8	0.018734	3.24921	5	57	1486	55043	Ghir_D11G035400.1,Ghir_A05G021860.1,Ghir_A03G018910.1,Ghir_D10G018920.1,Ghir_D01G019530.1,	0.0810932
Biological process	sucrose transport	GO:0015770	9	0.018734	3.24921	5	57	1486	55043	Ghir_A05G023210.1,Ghir_D05G023090.1,Ghir_A11G021450.1,Ghir_D11G005820.1,Ghir_D11G023110.1,	0.0810932
Biological process	maturation of LSU-rRNA	GO:0000470	11	0.018968	2.84931	6	78	1486	55043	Ghir_A08G015170.1,Ghir_A12G020340.1,Ghir_D10G023290.1,Ghir_D09G010110.1,Ghir_D13G023930.1,Ghir_D09G011130.1,	0.080971
Biological process	actin polymerization or depolymerization	GO:0008154	7	0.019348	2.05784	11	198	1486	55043	Ghir_D08G026480.1,Ghir_A01G021290.1,Ghir_D13G003490.1,Ghir_D13G021640.1,Ghir_D13G024870.1,Ghir_D08G019790.1,Ghir_D13G012060.1,Ghir_D03G007720.1,Ghir_D01G022850.1,Ghir_D01G010490.1,Ghir_A08G002440.1,	0.0824664
Biological process	protein import into nucleus	GO:0006606	9	0.0194824	2.2525	9	148	1486	55043	Ghir_D08G026120.1,Ghir_D12G026150.1,Ghir_A06G011120.1,Ghir_A09G019920.1,Ghir_A08G021050.1,Ghir_A05G011000.1,Ghir_D01G009580.1,Ghir_A12G025630.1,Ghir_D13G025400.1,	0.0829119
Biological process	defense response	GO:0006952	4	0.0197252	1.1794	150	4711	1486	55043	Ghir_A05G003850.1,Ghir_A01G010900.1,Ghir_D09G016060.1,Ghir_D06G018900.1,Ghir_A06G017850.1,Ghir_A07G008980.1,Ghir_D06G012960.1,Ghir_A10G017410.1,Ghir_D01G003550.1,Ghir_D04G013320.1,Ghir_D02G019560.1,Ghir_A05G039300.1,Ghir_D04G010040.1,Ghir_D08G021480.1,Ghir_D01G011370.1,Ghir_A11G017910.1,Ghir_D02G015340.1,Ghir_A09G016370.1,Ghir_D11G029180.1,Ghir_D10G025080.1,Ghir_D08G005660.1,Ghir_A12G024380.1,Ghi…	0.0838171
Biological process	protein targeting to mitochondrion	GO:0006626	9	0.0202557	2.23738	9	149	1486	55043	Ghir_D05G039670.1,Ghir_A09G021070.1,Ghir_D02G019800.1,Ghir_D13G014850.1,Ghir_D09G001020.1,Ghir_A09G001040.1,Ghir_D13G024790.1,Ghir_D08G026520.1,Ghir_D09G020460.1,	0.0859399
Biological process	cellular response to nitrogen levels	GO:0043562	7	0.0213031	2.35181	8	126	1486	55043	Ghir_A02G019300.1,Ghir_D07G018940.1,Ghir_D07G018520.1,Ghir_D09G017720.1,Ghir_D05G018340.1,Ghir_D12G001710.1,Ghir_A07G017850.1,Ghir_D03G000260.1,	0.0896989
Biological process	intracellular transport	GO:0046907	5	0.0221076	1.26853	75	2190	1486	55043	Ghir_D08G026120.1,Ghir_D11G030560.1,Ghir_D12G013180.1,Ghir_D05G039670.1,Ghir_A03G003180.1,Ghir_D10G012790.1,Ghir_A09G021070.1,Ghir_A01G013270.1,Ghir_A12G004570.1,Ghir_D05G006650.1,Ghir_A04G010720.1,Ghir_A06G004720.1,Ghir_D10G001510.1,Ghir_A03G012060.1,Ghir_D04G010040.1,Ghir_A12G021950.1,Ghir_D12G026150.1,Ghir_D10G006220.1,Ghir_D03G016340.1,Ghir_D10G007890.1,Ghir_D10G005710.1,Ghir_D10G004000.1,Ghi…	0.0929454
Biological process	cellular carbohydrate catabolic process	GO:0044275	6	0.0225768	1.94102	12	229	1486	55043	Ghir_A10G022400.1,Ghir_D09G001040.1,Ghir_D06G012960.1,Ghir_A04G013420.1,Ghir_D10G024570.1,Ghir_D04G002310.1,Ghir_D01G017130.1,Ghir_D04G017800.1,Ghir_A05G009760.1,Ghir_D02G007220.1,Ghir_D08G005830.1,Ghir_D03G006990.1,	0.0947748
Biological process	regulation of protein-containing complex assembly	GO:0043254	6	0.0227614	1.88099	13	256	1486	55043	Ghir_D08G026480.1,Ghir_D13G021640.1,Ghir_D05G026200.1,Ghir_D13G012060.1,Ghir_A01G007520.1,Ghir_D03G007720.1,Ghir_D05G002170.1,Ghir_D13G001170.1,Ghir_D01G010490.1,Ghir_D11G029590.1,Ghir_D04G004920.1,Ghir_A08G002440.1,Ghir_D10G005520.1,	0.0954056
Biological process	disaccharide transport	GO:0015766	8	0.0228891	3.08675	5	60	1486	55043	Ghir_A05G023210.1,Ghir_D05G023090.1,Ghir_A11G021450.1,Ghir_D11G005820.1,Ghir_D11G023110.1,	0.0957962
Biological process	oligosaccharide transport	GO:0015772	7	0.0228891	3.08675	5	60	1486	55043	Ghir_A05G023210.1,Ghir_D05G023090.1,Ghir_A11G021450.1,Ghir_D11G005820.1,Ghir_D11G023110.1,	0.0957962
Biological process	maturation of SSU-rRNA	GO:0030490	11	0.023157	2.31507	8	128	1486	55043	Ghir_D01G013500.1,Ghir_D01G013860.1,Ghir_D13G014860.1,Ghir_A13G011450.1,Ghir_D10G005710.1,Ghir_D08G003100.1,Ghir_D06G001040.1,Ghir_D02G022060.1,	0.0954797
Biological process	regulation of DNA-templated transcription, initiation	GO:2000142	11	0.024396	3.03615	5	61	1486	55043	Ghir_D05G026200.1,Ghir_D13G012060.1,Ghir_D05G002170.1,Ghir_D13G001170.1,Ghir_D10G005520.1,	0.100143
Biological process	vascular transport	GO:0010232	6	0.0259653	2.98718	5	62	1486	55043	Ghir_A05G023210.1,Ghir_D05G023090.1,Ghir_A11G021450.1,Ghir_D11G005820.1,Ghir_D11G023110.1,	0.106427
Biological process	phloem transport	GO:0010233	7	0.0259653	2.98718	5	62	1486	55043	Ghir_A05G023210.1,Ghir_D05G023090.1,Ghir_A11G021450.1,Ghir_D11G005820.1,Ghir_D11G023110.1,	0.106427
Biological process	system process	GO:0003008	3	0.0259653	2.98718	5	62	1486	55043	Ghir_A05G023210.1,Ghir_D05G023090.1,Ghir_A11G021450.1,Ghir_D11G005820.1,Ghir_D11G023110.1,	0.106427
Biological process	circulatory system process	GO:0003013	4	0.0259653	2.98718	5	62	1486	55043	Ghir_A05G023210.1,Ghir_D05G023090.1,Ghir_A11G021450.1,Ghir_D11G005820.1,Ghir_D11G023110.1,	0.106427
Biological process	vascular process in circulatory system	GO:0003018	5	0.0259653	2.98718	5	62	1486	55043	Ghir_A05G023210.1,Ghir_D05G023090.1,Ghir_A11G021450.1,Ghir_D11G005820.1,Ghir_D11G023110.1,	0.106427
Biological process	import into nucleus	GO:0051170	8	0.0262992	2.13698	9	156	1486	55043	Ghir_D08G026120.1,Ghir_D12G026150.1,Ghir_A06G011120.1,Ghir_A09G019920.1,Ghir_A08G021050.1,Ghir_A05G011000.1,Ghir_D01G009580.1,Ghir_A12G025630.1,Ghir_D13G025400.1,	0.105921
Biological process	cellular component organization	GO:0016043	4	0.0268118	1.11953	255	8437	1486	55043	Ghir_D01G013500.1,Ghir_D06G022740.1,Ghir_D11G030560.1,Ghir_D07G015180.1,Ghir_D05G025270.1,Ghir_D12G013180.1,Ghir_D11G001790.1,Ghir_A05G003850.1,Ghir_A10G019690.1,Ghir_D05G039670.1,Ghir_A03G003180.1,Ghir_D08G026480.1,Ghir_A01G021290.1,Ghir_D01G013860.1,Ghir_A01G015480.1,Ghir_D10G012790.1,Ghir_D12G007740.1,Ghir_A09G021070.1,Ghir_A08G011850.1,Ghir_A05G010200.1,Ghir_D01G015220.1,Ghir_A09G025770.1,Ghi…	0.107829
Biological process	regulation of protein metabolic process	GO:0051246	6	0.0272865	1.29288	60	1719	1486	55043	Ghir_D07G006750.1,Ghir_A11G000550.1,Ghir_A09G025770.1,Ghir_A10G017410.1,Ghir_D01G017220.1,Ghir_A08G011930.1,Ghir_A05G020430.1,Ghir_D09G019660.1,Ghir_D01G004290.1,Ghir_D10G024010.1,Ghir_D10G017050.1,Ghir_A13G002240.1,Ghir_D01G017740.1,Ghir_D11G034100.1,Ghir_D08G007310.1,Ghir_D10G009400.1,Ghir_D09G020730.1,Ghir_D12G028760.1,Ghir_D04G006920.1,Ghir_D02G022010.1,Ghir_D08G011400.1,Ghir_A11G029760.1,Ghi…	0.10958
Biological process	maturation of SSU-rRNA from tricistronic rRNA transcript (SSU-rRNA, 5.8S rRNA, LSU-rRNA)	GO:0000462	12	0.0273703	2.40081	7	108	1486	55043	Ghir_D01G013860.1,Ghir_D13G014860.1,Ghir_A13G011450.1,Ghir_D10G005710.1,Ghir_D08G003100.1,Ghir_D06G001040.1,Ghir_D02G022060.1,	0.109757
Biological process	regulation of cellular protein metabolic process	GO:0032268	7	0.0281158	1.30009	57	1624	1486	55043	Ghir_D07G006750.1,Ghir_A11G000550.1,Ghir_A09G025770.1,Ghir_A10G017410.1,Ghir_D01G017220.1,Ghir_A08G011930.1,Ghir_A05G020430.1,Ghir_D09G019660.1,Ghir_D01G004290.1,Ghir_D10G024010.1,Ghir_D10G017050.1,Ghir_A13G002240.1,Ghir_D11G034100.1,Ghir_D08G007310.1,Ghir_D10G009400.1,Ghir_D12G028760.1,Ghir_D04G006920.1,Ghir_D02G022010.1,Ghir_D08G011400.1,Ghir_A11G029760.1,Ghir_D01G014130.1,Ghir_D07G007690.1,Ghi…	0.112585
Biological process	protein localization to mitochondrion	GO:0070585	7	0.0282372	2.10993	9	158	1486	55043	Ghir_D05G039670.1,Ghir_A09G021070.1,Ghir_D02G019800.1,Ghir_D13G014850.1,Ghir_D09G001020.1,Ghir_A09G001040.1,Ghir_D13G024790.1,Ghir_D08G026520.1,Ghir_D09G020460.1,	0.112908
Biological process	establishment of protein localization to mitochondrion	GO:0072655	8	0.0282372	2.10993	9	158	1486	55043	Ghir_D05G039670.1,Ghir_A09G021070.1,Ghir_D02G019800.1,Ghir_D13G014850.1,Ghir_D09G001020.1,Ghir_A09G001040.1,Ghir_D13G024790.1,Ghir_D08G026520.1,Ghir_D09G020460.1,	0.112908
Biological process	regulation of hydrolase activity	GO:0051336	5	0.0292145	1.50819	25	614	1486	55043	Ghir_D11G030560.1,Ghir_A11G000550.1,Ghir_A04G006140.1,Ghir_A10G017410.1,Ghir_A05G020430.1,Ghir_D10G004500.1,Ghir_D10G024010.1,Ghir_D01G014130.1,Ghir_D02G005570.1,Ghir_D10G024000.1,Ghir_D10G023990.1,Ghir_D01G023590.1,Ghir_A02G005240.1,Ghir_A10G021920.1,Ghir_A08G021050.1,Ghir_D10G021160.1,Ghir_A03G015850.1,Ghir_A05G011000.1,Ghir_A10G007150.1,Ghir_D04G009340.1,Ghir_D01G022040.1,Ghir_D09G011270.1,Ghi…	0.115487
Biological process	response to karrikin	GO:0080167	4	0.0321984	1.57621	20	470	1486	55043	Ghir_D04G011350.1,Ghir_D06G012960.1,Ghir_A13G024830.1,Ghir_D07G007480.1,Ghir_D04G014740.1,Ghir_D12G000080.1,Ghir_A04G007190.1,Ghir_A03G017800.1,Ghir_D05G023860.1,Ghir_D11G023820.1,Ghir_A04G010500.1,Ghir_D03G006940.1,Ghir_D11G023220.1,Ghir_D10G001160.1,Ghir_A11G021320.1,Ghir_D08G025150.1,Ghir_D01G007140.1,Ghir_A12G000110.1,Ghir_D11G035870.1,Ghir_D04G001380.1,	0.126383
Biological process	negative regulation of cellular protein metabolic process	GO:0032269	8	0.0324936	1.52133	23	560	1486	55043	Ghir_A10G017410.1,Ghir_A08G011930.1,Ghir_A05G020430.1,Ghir_D01G004290.1,Ghir_D10G024010.1,Ghir_D11G034100.1,Ghir_D08G011400.1,Ghir_D01G014130.1,Ghir_D02G005570.1,Ghir_D10G024000.1,Ghir_D10G023990.1,Ghir_D09G020740.1,Ghir_A02G005240.1,Ghir_A10G021920.1,Ghir_D10G021160.1,Ghir_D09G015780.1,Ghir_A03G015850.1,Ghir_D09G017920.1,Ghir_D08G005340.1,Ghir_D01G012000.1,Ghir_D01G009580.1,Ghir_D09G011270.1,Ghi…	0.127362
Biological process	nitrogen compound metabolic process	GO:0006807	3	0.0332685	1.05038	737	25990	1486	55043	Ghir_A01G022190.1,Ghir_A08G003310.1,Ghir_D10G027410.1,Ghir_D12G019610.1,Ghir_D01G013500.1,Ghir_D06G022740.1,Ghir_D11G030560.1,Ghir_A04G003640.1,Ghir_A01G021050.1,Ghir_D08G024640.1,Ghir_D07G018620.1,Ghir_D04G016630.1,Ghir_D08G005690.1,Ghir_D07G015180.1,Ghir_D05G025270.1,Ghir_A10G022400.1,Ghir_D09G000630.1,Ghir_D11G001790.1,Ghir_D09G025180.1,Ghir_D07G006750.1,Ghir_D05G025520.1,Ghir_A08G003180.1,Ghi…	0.130216
Biological process	protein complex oligomerization	GO:0051259	7	0.0336746	1.88635	11	216	1486	55043	Ghir_D06G008550.1,Ghir_D07G000910.1,Ghir_A04G006980.1,Ghir_A05G009360.1,Ghir_D07G013590.1,Ghir_A09G021660.1,Ghir_D07G001740.1,Ghir_A06G009660.1,Ghir_D01G011220.1,Ghir_D05G004290.1,Ghir_A08G018080.1,	0.13162
Biological process	positive regulation of catalytic activity	GO:0043085	5	0.0339153	1.43993	29	746	1486	55043	Ghir_D11G030560.1,Ghir_A04G006140.1,Ghir_D13G015930.1,Ghir_A06G017850.1,Ghir_D04G013320.1,Ghir_A02G007060.1,Ghir_A02G012420.1,Ghir_D10G004500.1,Ghir_D06G008550.1,Ghir_D10G025080.1,Ghir_D05G024480.1,Ghir_A10G022630.1,Ghir_D01G020150.1,Ghir_D01G023590.1,Ghir_A09G021660.1,Ghir_D05G032450.1,Ghir_A08G021050.1,Ghir_D07G001740.1,Ghir_A05G011000.1,Ghir_A10G007150.1,Ghir_D04G016050.1,Ghir_D04G009340.1,Ghi…	0.132374
Biological process	adaxial/abaxial pattern specification	GO:0009955	5	0.0341403	2.14731	8	138	1486	55043	Ghir_D06G022740.1,Ghir_D10G012790.1,Ghir_D01G009520.1,Ghir_D12G028760.1,Ghir_A11G016560.1,Ghir_D12G025670.1,Ghir_A08G020580.1,Ghir_D05G016410.1,	0.131955
Biological process	regulation of molecular function	GO:0065009	3	0.0359971	1.26867	61	1781	1486	55043	Ghir_D11G030560.1,Ghir_A05G003850.1,Ghir_A08G003180.1,Ghir_D05G039670.1,Ghir_A11G000550.1,Ghir_A04G006140.1,Ghir_A05G010200.1,Ghir_D13G015930.1,Ghir_A06G017850.1,Ghir_D13G003490.1,Ghir_A10G017410.1,Ghir_D04G013320.1,Ghir_A11G024570.1,Ghir_A02G007060.1,Ghir_A05G020430.1,Ghir_A02G012420.1,Ghir_D10G004500.1,Ghir_D06G008550.1,Ghir_D10G025080.1,Ghir_D10G024010.1,Ghir_D05G024480.1,Ghir_D01G017740.1,Ghi…	0.138362
Biological process	secondary metabolic process	GO:0019748	3	0.0370467	1.33174	43	1196	1486	55043	Ghir_D13G016750.1,Ghir_A13G024830.1,Ghir_A01G019690.1,Ghir_A07G004000.1,Ghir_D12G025940.1,Ghir_D11G015310.1,Ghir_D09G016460.1,Ghir_D04G014740.1,Ghir_D05G034240.1,Ghir_A04G010520.1,Ghir_D11G024660.1,Ghir_A10G014830.1,Ghir_A01G011420.1,Ghir_D10G012660.1,Ghir_A09G020090.1,Ghir_D12G001010.1,Ghir_D01G021160.1,Ghir_D02G003220.1,Ghir_D11G023820.1,Ghir_A04G005000.1,Ghir_A05G020270.1,Ghir_D01G021130.1,Ghi…	0.1422
Biological process	nitrogen cycle metabolic process	GO:0071941	4	0.0380239	2.10162	8	141	1486	55043	Ghir_D07G019150.1,Ghir_A07G018790.1,Ghir_A12G026050.1,Ghir_A04G011580.1,Ghir_D04G015920.1,Ghir_D07G005800.1,Ghir_D01G005280.1,Ghir_A07G005780.1,	0.145549
Biological process	response to ozone	GO:0010193	6	0.0381896	2.23524	7	116	1486	55043	Ghir_D09G011720.1,Ghir_A11G025430.1,Ghir_A09G020090.1,Ghir_D09G023480.1,Ghir_A05G008900.1,Ghir_A10G000920.1,Ghir_D13G018150.1,	0.145982
Biological process	protein N-linked glycosylation	GO:0006487	9	0.0381896	2.23524	7	116	1486	55043	Ghir_A02G009850.1,Ghir_D05G030250.1,Ghir_A08G013800.1,Ghir_D13G004820.1,Ghir_A07G016000.1,Ghir_D06G016550.1,Ghir_D04G017110.1,	0.145982
Biological process	cellular ketone metabolic process	GO:0042180	4	0.043021	1.52432	20	486	1486	55043	Ghir_A13G024830.1,Ghir_A01G019690.1,Ghir_D03G015240.1,Ghir_D13G016600.1,Ghir_D02G008220.1,Ghir_D01G000840.1,Ghir_D11G013330.1,Ghir_D07G008180.1,Ghir_D01G021160.1,Ghir_D08G017070.1,Ghir_A13G001290.1,Ghir_D01G021130.1,Ghir_A08G025500.1,Ghir_D01G018720.1,Ghir_D05G006560.1,Ghir_D01G004950.1,Ghir_D01G021140.1,Ghir_D03G003270.1,Ghir_D13G025350.1,Ghir_D06G016870.1,	0.162661
Biological process	response to abscisic acid	GO:0009737	6	0.043943	1.22477	74	2238	1486	55043	Ghir_D07G006750.1,Ghir_D09G020150.1,Ghir_A09G021760.1,Ghir_D10G026710.1,Ghir_D01G019800.1,Ghir_D03G014820.1,Ghir_A07G008980.1,Ghir_A07G017820.1,Ghir_A10G017410.1,Ghir_D09G000430.1,Ghir_D09G015320.1,Ghir_A12G006300.1,Ghir_D04G010040.1,Ghir_A02G019300.1,Ghir_D05G017830.1,Ghir_D06G008550.1,Ghir_D02G015340.1,Ghir_A05G023210.1,Ghir_A10G009020.1,Ghir_D06G016320.1,Ghir_D05G023090.1,Ghir_D01G006310.1,Ghi…	0.165921
Biological process	ribonucleoside monophosphate biosynthetic process	GO:0009156	10	0.0445203	2.16073	7	120	1486	55043	Ghir_A09G015750.1,Ghir_A01G004520.1,Ghir_D09G015670.1,Ghir_D05G036830.1,Ghir_D01G021890.1,Ghir_D01G005280.1,Ghir_D11G006590.1,	0.167872
Biological process	double fertilization forming a zygote and endosperm	GO:0009567	4	0.0445203	2.16073	7	120	1486	55043	Ghir_D09G021650.1,Ghir_A12G013670.1,Ghir_D09G015870.1,Ghir_D12G013820.1,Ghir_D08G023110.1,Ghir_D08G013360.1,Ghir_D08G005830.1,	0.167872
Biological process	export from cell	GO:0140352	5	0.0456447	1.62937	15	341	1486	55043	Ghir_D04G010040.1,Ghir_A13G018160.1,Ghir_A01G009870.1,Ghir_A05G023210.1,Ghir_D05G023090.1,Ghir_A10G012440.1,Ghir_A05G000430.1,Ghir_A05G006680.1,Ghir_D05G001670.1,Ghir_D06G011740.1,Ghir_A02G009540.1,Ghir_A10G021990.1,Ghir_A10G004690.1,Ghir_A13G019180.1,Ghir_D03G010060.1,	0.171646
Biological process	nucleoside monophosphate metabolic process	GO:0009123	8	0.0460366	1.85205	10	200	1486	55043	Ghir_A06G005100.1,Ghir_A09G015750.1,Ghir_A07G005830.1,Ghir_D09G025260.1,Ghir_A01G004520.1,Ghir_D09G015670.1,Ghir_D05G036830.1,Ghir_D01G021890.1,Ghir_D01G005280.1,Ghir_D11G006590.1,	0.172886
Biological process	establishment of localization in cell	GO:0051649	4	0.04671	1.21524	77	2347	1486	55043	Ghir_D08G026120.1,Ghir_D11G030560.1,Ghir_D12G013180.1,Ghir_D05G039670.1,Ghir_A03G003180.1,Ghir_D10G012790.1,Ghir_A09G021070.1,Ghir_A01G013270.1,Ghir_A05G010200.1,Ghir_A12G004570.1,Ghir_D05G006650.1,Ghir_A04G010720.1,Ghir_A06G004720.1,Ghir_D10G001510.1,Ghir_A03G012060.1,Ghir_D04G010040.1,Ghir_A12G021950.1,Ghir_D12G026150.1,Ghir_D10G006220.1,Ghir_D03G016340.1,Ghir_D10G007890.1,Ghir_D10G005710.1,Ghi…	0.173307
Biological process	leaf senescence	GO:0010150	5	0.0474049	1.49016	21	522	1486	55043	Ghir_A06G017850.1,Ghir_D07G019150.1,Ghir_D04G013320.1,Ghir_D02G015340.1,Ghir_D10G025080.1,Ghir_A07G018790.1,Ghir_A10G005260.1,Ghir_D07G002770.1,Ghir_A13G002240.1,Ghir_A10G014830.1,Ghir_A10G022630.1,Ghir_A05G030400.1,Ghir_A04G011580.1,Ghir_D13G010750.1,Ghir_D04G018050.1,Ghir_A06G009480.1,Ghir_D04G015920.1,Ghir_A06G010320.1,Ghir_D05G014220.1,Ghir_D01G019620.1,Ghir_D06G009800.1,	0.175651
Biological process	protein localization to nucleus	GO:0034504	7	0.0474365	1.91592	9	174	1486	55043	Ghir_D08G026120.1,Ghir_D12G026150.1,Ghir_A06G011120.1,Ghir_A09G019920.1,Ghir_A08G021050.1,Ghir_A05G011000.1,Ghir_D01G009580.1,Ghir_A12G025630.1,Ghir_D13G025400.1,	0.175534
Biological process	L-ascorbic acid metabolic process	GO:0019852	7	0.0475095	2.53706	5	73	1486	55043	Ghir_D12G004170.1,Ghir_A13G010890.1,Ghir_A08G022400.1,Ghir_A08G013800.1,Ghir_D10G001160.1,	0.17557
Biological process	L-ascorbic acid biosynthetic process	GO:0019853	8	0.0475095	2.53706	5	73	1486	55043	Ghir_D12G004170.1,Ghir_A13G010890.1,Ghir_A08G022400.1,Ghir_A08G013800.1,Ghir_D10G001160.1,	0.17557
Biological process	positive regulation of molecular function	GO:0044093	4	0.0480618	1.39324	29	771	1486	55043	Ghir_D11G030560.1,Ghir_A04G006140.1,Ghir_D13G015930.1,Ghir_A06G017850.1,Ghir_D04G013320.1,Ghir_A02G007060.1,Ghir_A02G012420.1,Ghir_D10G004500.1,Ghir_D06G008550.1,Ghir_D10G025080.1,Ghir_D05G024480.1,Ghir_A10G022630.1,Ghir_D01G020150.1,Ghir_D01G023590.1,Ghir_A09G021660.1,Ghir_D05G032450.1,Ghir_A08G021050.1,Ghir_D07G001740.1,Ghir_A05G011000.1,Ghir_A10G007150.1,Ghir_D04G016050.1,Ghir_D04G009340.1,Ghi…	0.17714
Biological process	seedling development	GO:0090351	4	0.048351	1.40155	28	740	1486	55043	Ghir_D07G006750.1,Ghir_D05G025520.1,Ghir_D09G020150.1,Ghir_D09G016060.1,Ghir_D06G018900.1,Ghir_D02G015340.1,Ghir_D08G005660.1,Ghir_D07G010000.1,Ghir_D11G002040.1,Ghir_D05G017800.1,Ghir_D11G036090.1,Ghir_D01G010350.1,Ghir_D12G028260.1,Ghir_A05G009880.1,Ghir_D11G021220.1,Ghir_D06G010890.1,Ghir_D09G017870.1,Ghir_D04G018050.1,Ghir_A01G000120.1,Ghir_A10G007150.1,Ghir_D04G016860.1,Ghir_D08G021050.1,Ghi…	0.17797
Biological process	seed development	GO:0048316	5	0.0483652	1.24061	63	1881	1486	55043	Ghir_D09G008280.1,Ghir_A09G021760.1,Ghir_A01G015850.1,Ghir_D07G016650.1,Ghir_D13G002870.1,Ghir_D09G013120.1,Ghir_D10G004530.1,Ghir_D13G009310.1,Ghir_D06G007520.1,Ghir_D11G029180.1,Ghir_A12G024380.1,Ghir_A05G015400.1,Ghir_A03G014430.1,Ghir_D01G009520.1,Ghir_A10G012950.1,Ghir_D05G010570.1,Ghir_A01G003850.1,Ghir_D10G013060.1,Ghir_A07G003050.1,Ghir_A05G027420.1,Ghir_D04G008460.1,Ghir_D08G013300.1,Ghi…	0.177787
Biological process	cellular response to nitrogen starvation	GO:0006995	8	0.0498474	2.26782	6	98	1486	55043	Ghir_A02G019300.1,Ghir_D07G018940.1,Ghir_D07G018520.1,Ghir_D05G018340.1,Ghir_A07G017850.1,Ghir_D03G000260.1,	0.182752
