# Supplementary material for: Lysine 2‐Hydroxyisobutyrylation‐ and Succinylation‐Based Pathways Act Inside Chloroplasts to Modulate Plant Photosynthesis and Immunity
Source: Adv Sci (Weinh). 2023 Jul 26;10(27):2301803. doi: 10.1002/advs.202301803 (PMC10520639; doi:10.1002/advs.202301803)
Supplement: Supplementary file 4 — Supplemental Table 3 [file ADVS-10-2301803-s006.xlsx]

## Sheet: Table S3
Table S3 Modification site information of Ksuc proteins.
Protein accession	Position	Amino acid	Protein description	Gene name	Localization probability	PEP	Score	Modified sequence	Charge	Mass error [ppm]	MS/MS Count	CK_1	CK_2	CK_3	HPI_1	HPI_2	HPI_3	HPI/CK Ratio	HPI/CK P value
Ghir_D05G037230.1	137	K	(+)-delta-cadinene synthase GN=CDN1	CDN1	1	0.000315809	111.61	FK(1)DEQGNFK	3	-0.069604	2	1.055	0.99	0.987	1.011	1.023	0.955	0.986	0.66328
Ghir_D05G037230.1	50	K	(+)-delta-cadinene synthase GN=CDN1	CDN1	1	0.00495159	84.507	NIDAETQK(1)R	2	0.20037	1	1.056	1.079	1.101	0.915	0.872	0.959	0.849	0.0053398
Ghir_D05G037230.1	342	K	(+)-delta-cadinene synthase GN=CDN1	CDN1	1	0.00112402	61.409	CIDELPEYMK(1)PSYK	3	-0.68829	1	0.978	0.989	1.048	0.896	1.029	1.02	0.977	0.64076
Ghir_D05G037230.1	394	K	(+)-delta-cadinene synthase GN=CDN1	CDN1	1	0.000206251	81.632	WTLQNYK(1)PSFEEFK	3	-0.15482	2	0.985	1.006	1.081	0.953	0.988	0.97	0.948	0.151342
Ghir_D05G037230.1	504	K	(+)-delta-cadinene synthase GN=CDN1	CDN1	1	2.69966e-08	88.282	DVNQEFLK(1)PTEMPTEVLNR	3	0.48794	1	0.876	0.972	1.147	1.051	0.881	1.058	0.998	0.99224
Ghir_D01G020920.1	38	K	(+)-delta-cadinene synthase isozyme A GN=CAD1-A	CAD1-A	1	0.00893465	68.355	YEELK(1)EEVR	2	1.5905	1	0.939	0.845	0.924	1.039	1.169	1.081	1.215	0.0152028
Ghir_D01G020920.1	377	K	(+)-delta-cadinene synthase isozyme A GN=CAD1-A	CAD1-A	1	4.30305e-12	114.64	WTHQNYK(1)PTFEEFR	3	0.1054	1	0.961	0.913	0.955	1.192	1.024	1.017	1.143	0.073239
Ghir_A07G015200.1	330	K	(+)-neomenthol dehydrogenase GN=SDR1	SDR1	1	0.0344308	44.692	YCLIQK(1)S	2	-0.77181	1
Ghir_D05G000690.1	152	K	(DL)-glycerol-3-phosphatase 2 GN=GPP2	GPP2	0.798679	0.0125648	45.614	K(0.799)GK(0.201)PAPDVFLAAAR	3	0.57666	1	1.097	1.013	1.104	1.033	0.892	0.888	0.875	0.076495
Ghir_D05G000690.1	154	K	(DL)-glycerol-3-phosphatase 2 GN=GPP2	GPP2	1	2.58567e-05	90.412	GK(1)PAPDVFLAAAR	3	0.27668	1	1.089	1.017	0.862	1.248	0.963	0.948	1.064	0.6294
Ghir_D05G000690.1	151	K	(DL)-glycerol-3-phosphatase 2 GN=GPP2	GPP2	1	9.308e-06	88.021	LMHHIVLGDDPEVK(1)K	4	0.44964	3
Ghir_A01G003150.1	5	K	[Pyruvate dehydrogenase (acetyl-transferring)] kinase, mitochondrial GN=PDK	PDK	1	0.0166521	81.017	K(1)ASESFSK	2	0.98374	1	1.019	1.086	1.014	0.988	0.998	0.919	0.931	0.104861
Ghir_A02G003560.1	8	K	1,2-dihydroxy-3-keto-5-methylthiopentene dioxygenase 2 GN=VIT_05s0020g04080	VIT_05s0020g04080	1	0.0152181	83.948	TMGSADK(1)R	2	-0.51798	1	0.93	1.17	1.067	0.966	0.913	0.961	0.897	0.20356
Ghir_A02G003560.1	64	K	1,2-dihydroxy-3-keto-5-methylthiopentene dioxygenase 2 GN=VIT_05s0020g04080	VIT_05s0020g04080	1	6.79911e-43	166.92	LDADNYENDEELK(1)K	3	-0.76719	5	0.944	1.019	0.965	1.001	1.068	1.012	1.052	0.167161
Ghir_A02G003560.1	132	K	1,2-dihydroxy-3-keto-5-methylthiopentene dioxygenase 2 GN=VIT_05s0020g04080	VIT_05s0020g04080	1	2.77706e-06	97.957	K(1)GGMIVLPAGIYHR	3	-1.5881	2	0.91	0.973	0.946	1.372	0.839	1.083	1.164	0.4527
Ghir_A09G010380.1	465	K	110 kDa U5 small nuclear ribonucleoprotein component CLO GN=CLO	CLO	1	0.00241394	66.663	K(1)VDHIYTGPK	3	-0.014695	1	0.852	0.934	0.871	1.093	1.098	1.168	1.264	0.002576
Ghir_D09G010120.1	280	K	110 kDa U5 small nuclear ribonucleoprotein component CLO GN=CLO	CLO	1	0.0171282	78.098	K(1)QLGDFFK	2	0.71758	2	0.953	0.875	0.914	1.08	1.111	1.083	1.194	0.0024776
Ghir_D09G010120.1	16	K	110 kDa U5 small nuclear ribonucleoprotein component CLO GN=CLO	CLO	1	0.0022939	67.385	K(1)VDHVYTGPK	3	-0.075887	1	1.006	0.933	0.818	0.901	1.102	1.204	1.163	0.2323
Ghir_D13G024240.1	465	K	110 kDa U5 small nuclear ribonucleoprotein component CLO GN=CLO	CLO	1	0.0024799	66.267	K(1)VDHTYTGPK	3	0.6322	1	0.898	0.911	0.926	1.149	1.099	1.059	1.209	0.00167714
Ghir_D05G011910.1	87	K	12-oxophytodienoate reductase 2 GN=OPR2	OPR2	1	6.74227e-06	88.385	EQVEAWK(1)PIVDAVHAK	3	0.024968	1	0.994	0.967	1.076	0.962	1.017	0.967	0.97	0.46252
Ghir_A13G015920.1	10	K	13S globulin basic chain GN=		1	5.90574e-05	75.682	K(1)GMALNCEEAPLDTDIK	3	-0.77528	1	0.98	0.946	0.959	1.007	1.033	1.073	1.079	0.02294
Ghir_A13G015920.1	5	K	13S globulin basic chain GN=		1	0.00774292	56.209	MPEPK(1)PDHR	3	1.2358	1	1.233	1.069	1.074	0.86	0.915	0.842	0.775	0.0088389
Ghir_A12G000040.1	90	K	14 kDa zinc-binding protein GN=ZBP14	ZBP14	1	0.00618088	67.118	SK(1)DGLTGLSK	2	0.68706	1	1.038	1.11	1.006	0.892	0.95	0.991	0.898	0.063423
Ghir_D07G018940.1	94	K	14-3-3 protein 4 GN=TFT4	TFT4	1	0.000912512	110.08	SK(1)IEAELSK	2	-0.48643	1	1.021	1.02	0.988	1.017	0.985	0.987	0.987	0.42422
Ghir_D07G018940.1	89	K	14-3-3 protein 4 GN=TFT4	TFT4	1	0.00752903	54.343	GNEDHVATIK(1)K	3	0.7279	1
Ghir_A04G012390.1	250	K	14-3-3 protein 6 GN=TFT6	TFT6	0.999354	2.30885e-130	188.44	DNLTLWTSDMQDDGTDEIK(0.999)EASK(0.001)PEEEKQP	4	0.4748	6	1.01	0.995	1.11	1.019	0.911	0.959	0.927	0.185837
Ghir_A04G012390.1	148	K	14-3-3 protein 6 GN=TFT6	TFT6	1	7.11238e-23	151.56	K(1)SAAENTLTAYK	2	1.1244	1	1.068	0.982	0.999	0.941	1	0.998	0.964	0.32396
Ghir_D02G020690.1	250	K	14-3-3 protein 6 GN=TFT6	TFT6	1	2.31499e-23	111.53	DNLTLWTSDMQDDGTDEIK(1)EAPK	3	0.21279	2	1.007	0.973	1.075	0.99	0.937	1.008	0.961	0.3388
Ghir_D02G020690.1	148	K	14-3-3 protein 6 GN=TFT6	TFT6	1	2.46103e-05	93.243	K(1)AAAENTLTAYK	2	-0.12404	2	1.07	1.034	1.019	0.975	0.953	0.959	0.924	0.0080234
Ghir_A06G003700.1	243	K	14-3-3 protein 7 GN=TFT7	TFT7	1	2.9024e-14	72.499	DNLTLWTSDLPEEGGEQSK(1)GDEPQAES	3	0.27379	1	0.914	0.892	1.178	0.861	1.108	0.966	0.984	0.91048
Ghir_A06G003700.1	141	K	14-3-3 protein 7 GN=TFT7	TFT7	1	0.002115	82.914	K(1)EAADQSLK	3	0.045887	2	1.046	0.983	0.951	0.937	1.044	1.027	1.009	0.84668
Ghir_A06G003700.1	68	K	14-3-3 protein 7 GN=TFT7	TFT7	1	0.000355254	75.739	ILSSIEQK(1)EEAK	3	-0.41061	1	0.999	1.015	1.087	0.987	0.945	0.965	0.934	0.078857
Ghir_A06G003700.1	79	K	14-3-3 protein 7 GN=TFT7	TFT7	1	0.0179715	72.928	GNEQNVK(1)R	2	-0.13385	1	1.017	1.011	0.914	1.419	0.878	0.937	1.099	0.66378
Ghir_D01G001190.1	148	K	14-3-3-like protein GN=		1	6.50818e-58	187.97	K(1)AAAENTLSAYK	2	0.10516	1	1.088	1.029	0.977	0.971	0.951	0.995	0.943	0.159797
Ghir_D05G022800.1	252	K	14-3-3-like protein GN=		1	2.36836e-35	128.98	DNLTLWTSDMQDDGADDIK(1)EAPK	3	-0.20509	2	0.942	0.989	1.057	1.013	0.97	1.025	1.007	0.85052
Ghir_D05G022800.1	150	K	14-3-3-like protein GN=		1	7.11238e-23	151.56	K(1)EAAESTLTAYK	2	-0.69626	3	1.034	0.954	0.995	1.07	0.988	0.989	1.021	0.58168
Ghir_D07G018520.1	131	K	14-3-3-like protein GN=GBF	GBF	1	0.00106477	99.375	MK(1)GDYHR	3	1.2421	14	1.061	1.049	1.058	0.988	0.913	0.944	0.898	0.042916
Ghir_D07G018520.1	94	K	14-3-3-like protein GN=GBF	GBF	1	0.000463389	107.79	GK(1)IEAELSK	3	-0.02391	5	1.041	1.006	1.022	0.991	0.972	0.976	0.958	0.0198241
Ghir_D07G018520.1	148	K	14-3-3-like protein GN=GBF	GBF	1	4.31935e-18	143.93	K(1)EAAESTLLAYK	2	0.060782	3	0.999	1.036	0.976	1.017	0.964	1.026	0.999	0.95966
Ghir_D07G018520.1	79	K	14-3-3-like protein GN=GBF	GBF	1	0.00512666	59.673	EESK(1)GNGDHVAIIK	3	1.0413	1	0.905	1.049	1.178	0.865	0.94	0.999	0.895	0.28758
Ghir_D02G008610.1	83	K	14-3-3-like protein B (Fragment) GN=GF14B	GF14B	1	0.000137169	107.09	K(1)NEEHVVLVK	3	0.077226	3	0.988	1.065	1.044	1.055	0.945	0.939	0.949	0.29206
Ghir_D02G008610.1	151	K	14-3-3-like protein B (Fragment) GN=GF14B	GF14B	1	1.33956e-37	165.64	K(1)AAAEDTMLSYK	3	2.0465	5	0.994	1.062	1.019	0.96	0.986	0.981	0.952	0.079542
Ghir_A05G016010.1	120	K	14-3-3-like protein D GN=GF14D	GF14D	1	0.000471791	114.86	K(1)EAADQSMK	2	-0.33419	1	1.042	0.983	1.025	0.941	0.998	0.994	0.962	0.20222
Ghir_A05G016010.1	66	K	14-3-3-like protein D GN=GF14D	GF14D	1	1.22425e-14	128.68	QK(1)VESELSNICK	3	0.27352	1	1.003	1.007	1.075	0.919	0.993	0.975	0.936	0.110078
Ghir_D10G014260.1	330	K	15-cis-phytoene desaturase, chloroplastic/chromoplastic GN=PDS	PDS	1	1.12142e-10	134.68	K(1)IELNEDGTVK	3	0.7262	2	0.96	0.965	0.983	1.025	1.052	1.022	1.066	0.0055151
Ghir_D10G025740.1	85	K	17.3 kDa class I heat shock protein GN=HSP17.3-B	HSP17.3-B	1	0.000292796	112.3	EDK(1)NDTWHR	2	-0.42196	4	1.118	1.101	1.031	0.924	0.888	0.942	0.847	0.0055011
Ghir_A07G002160.1	114	K	17.9 kDa class II heat shock protein GN=HSP17.9-D	HSP17.9-D	1	0.00132113	74.533	K(1)FVLPENANK	3	-0.14329	1	1.026	1.118	0.885	0.953	1.091	0.955	0.99	0.93232
Ghir_D07G009380.1	3	K	1-aminocyclopropane-1-carboxylate oxidase 3 GN=ACO3	ACO3	1	1.50125e-05	110.38	AK(1)FPVINLEK	3	-0.46208	1	0.95	0.997	0.935	0.992	1.041	1.083	1.081	0.071216
Ghir_D07G009380.1	65	K	1-aminocyclopropane-1-carboxylate oxidase 3 GN=ACO3	ACO3	1	0.016122	53.756	FK(1)ELVASK	3	-2.044	1
Ghir_A09G024020.1	122	K	1-aminocyclopropane-1-carboxylate oxidase homolog 1 GN=At1g06620	At1g06620	1	0.0105723	51.359	LFNEQDLELK(1)K	3	-0.004511	1
Ghir_D09G023190.1	31	K	1-aminocyclopropane-1-carboxylate oxidase homolog 3 GN=At1g06650	At1g06650	1	0.0343003	61.235	LSK(1)LK(1)SFDETR	2	0.70632	1	1.367	1.213	1.515	0.468	0.592	0.69	0.427	0.0027178
Ghir_D09G023190.1	29	K	1-aminocyclopropane-1-carboxylate oxidase homolog 3 GN=At1g06650	At1g06650	1	0.0343003	61.235	LSK(1)LK(1)SFDETR	2	0.70632	1	1.367	1.213	1.515	0.468	0.592	0.69	0.427	0.0027178
Ghir_D02G014580.1	325	K	1-aminocyclopropane-1-carboxylate oxidase homolog 4 GN=At1g03400	At1g03400	1	2.11112e-18	114.55	EALYGPFAELTSPEK(1)PAHYR	3	0.098318	1	1.022	0.882	0.986	1.105	1.018	1.018	1.087	0.180263
Ghir_A10G017990.1	165	K	1-Cys peroxiredoxin GN=		1	0.00748431	53.448	AVDSLQK(1)TSQYK	3	-0.36024	1
Ghir_A10G017990.1	62	K	1-Cys peroxiredoxin GN=		1	0.000553408	91.961	MAAYLPEFEK(1)R	2	0.18006	3	1.101	1.057	1.102	0.848	0.967	0.893	0.831	0.0100188
Ghir_A10G017990.1	195	K	1-Cys peroxiredoxin GN=		1	1.51657e-12	108.71	QGEPVVISPSVPNEEAK(1)K	3	-0.60333	2	0.995	0.886	1.099	1.063	1.002	0.96	1.015	0.8071
Ghir_A09G018050.1	236	K	1-deoxy-D-xylulose 5-phosphate reductoisomerase, chloroplastic GN=DXR	DXR	1	5.46133e-06	96.745	K(1)ITVDSATLFNK	3	0.14277	1	0.926	1.085	0.956	1.086	1.012	0.986	1.039	0.51486
Ghir_A09G018050.1	79	K	1-deoxy-D-xylulose 5-phosphate reductoisomerase, chloroplastic GN=DXR	DXR	1	0.000902788	89.266	TFK(1)PQLVAVR	2	-0.1602	4	1.034	0.899	1.046	0.937	1.051	1.001	1.003	0.94184
Ghir_D02G023630.1	251	K	1-phosphatidylinositol phosphodiesterase GN=plcA	plcA	1	5.51638e-24	117.62	VENTVTPQPDNPIVCVK(1)PVTNR	3	-1.1971	1	0.978	1.078	0.938	1.14	0.928	1.009	1.028	0.74334
Ghir_D02G011180.1	319	K	2,3-bisphosphoglycerate-independent phosphoglycerate mutase GN=		1	1.84802e-17	138.55	ALEHQDFDK(1)FDR	2	-0.35991	2	1.099	0.973	1.041	0.96	0.883	1.031	0.923	0.22984
Ghir_D02G001210.1	303	K	2,3-bisphosphoglycerate-independent phosphoglycerate mutase GN=PGM1	PGM1	1	5.90705e-18	143.46	ALEYQDFNK(1)FDR	2	-0.60669	2	1.02	1.084	1.065	0.87	0.943	0.986	0.883	0.037497
Ghir_D02G001210.1	223	K	2,3-bisphosphoglycerate-independent phosphoglycerate mutase GN=PGM1	PGM1	1	0.00294168	75.89	YENDWDVVK(1)R	2	0.3149	1	1.007	1.035	1.094	0.912	1	0.931	0.907	0.056845
Ghir_A09G021920.1	223	K	2,3-dimethylmalate lyase GN=Dml	Dml	1	0.0210306	51.939	K(1)ESGSDVVIVAR	2	-0.95577	1	1.018	1.064	1.051	0.973	0.935	0.963	0.916	0.0079786
Ghir_D09G021200.1	363	K	2,3-dimethylmalate lyase GN=Dml	Dml	1	2.97165e-20	129.05	EILGFNNYYEEEK(1)R	2	0.35923	3	0.927	0.91	0.989	1.027	1.096	1.045	1.121	0.022876
Ghir_D09G021200.1	223	K	2,3-dimethylmalate lyase GN=Dml	Dml	1	0.000909856	74.613	K(1)ESGSDIVIVAR	2	1.1504	1	0.976	0.979	1.034	0.994	1.033	0.984	1.007	0.77024
Ghir_D06G008550.1	66	K	20 kDa chaperonin, chloroplastic GN=CPN20	CPN20	1	0.000868741	96.334	YTSVK(1)PLGDR	3	0.20073	6	1.008	0.943	1.036	0.992	0.996	1.016	1.006	0.83564
Ghir_D06G008550.1	96	K	20 kDa chaperonin, chloroplastic GN=CPN20	CPN20	1	4.83083e-35	117.96	TEGGILLPTTAQSK(1)PQGGEVVAVGEGK	3	0.30877	1	1.021	1.011	0.988	1.084	0.932	1.004	1	0.96968
Ghir_D07G001740.1	67	K	20 kDa chaperonin, chloroplastic GN=CPN20	CPN20	1	0.00154537	84.605	YTSIK(1)PLGDR	2	-0.0044358	3	1.024	0.896	1.013	0.941	1.116	0.985	1.037	0.62052
Ghir_D07G001740.1	116	K	20 kDa chaperonin, chloroplastic GN=CPN20	CPN20	1	0.000741067	122.33	TK(1)LECSVK	2	0.0024146	2	1.066	0.972	0.868	1	1.143	0.979	1.074	0.39604
Ghir_D07G001740.1	165	K	20 kDa chaperonin, chloroplastic GN=CPN20	CPN20	1	0.00947217	87.789	DLK(1)PLNDR	2	0.51047	5	1.039	0.95	0.989	1.042	0.967	1.027	1.019	0.60368
Ghir_D07G001740.1	97	K	20 kDa chaperonin, chloroplastic GN=CPN20	CPN20	1	6.38586e-66	149.3	TEGGILLPTTAQSK(1)PQGGEVVAIGEGK	3	0.2511	2	0.972	1.034	1.009	1.025	0.971	1.005	0.995	0.85758
Ghir_D07G001740.1	216	K	20 kDa chaperonin, chloroplastic GN=CPN20	CPN20	1	1.72018e-30	142.39	K(1)PLSVAPGNTVLYSK	2	-0.39007	3	0.965	0.945	0.978	1.117	1.037	0.999	1.092	0.064615
Ghir_D07G001740.1	195	K	20 kDa chaperonin, chloroplastic GN=CPN20	CPN20	1	1.88049e-07	69.649	EK(1)PSIGTVIAVGPGTLDEEGNR	3	2.4734	1	0.984	1.043	0.995	0.943	1.05	0.98	0.984	0.66232
Ghir_A10G021920.1	5	K	21 kDa seed protein GN=ASP	ASP	1	0.00892419	61.532	GK(1)PCPEVVAQR	2	-0.34474	1	0.968	1.061	1.013	0.909	0.962	1.059	0.963	0.49576
Ghir_D05G025920.1	155	K	24-methylenesterol C-methyltransferase 2 GN=SMT2	SMT2	1	1.73621e-06	87.429	LHEEMAVDLIDVK(1)PGDR	3	0.69753	1	1.04	0.955	0.947	1.086	1.021	0.992	1.053	0.26314
Ghir_D05G025920.1	303	K	24-methylenesterol C-methyltransferase 2 GN=SMT2	SMT2	1	0.0281743	59.908	K(1)VGFEIVK	2	-0.71162	1
Ghir_A05G019440.1	291	K	26S protease regulatory subunit 10B homolog A GN=RPT4A	RPT4A	1	0.000397222	72.662	KLESSAHYSANFGK(1)D	3	0.20906	1	0.953	1.095	1.225	0.882	0.791	0.998	0.816	0.10998
Ghir_D13G012060.1	356	K	26S protease regulatory subunit 6A homolog A GN=RPT5A	RPT5A	1	0.00736743	45.083	K(1)MNVHPDVNFEELAR	3	-0.71596	2
Ghir_D13G012060.1	130	K	26S protease regulatory subunit 6A homolog A GN=RPT5A	RPT5A	1	0.00159171	68.536	LK(1)PGDLVGVNK	3	0.68679	1
Ghir_D13G012060.1	335	K	26S protease regulatory subunit 6A homolog A GN=RPT5A	RPT5A	1	4.77509e-07	107.74	K(1)IEFPHPTEEAR	3	0.09933	3	0.999	1.044	0.994	1.02	1.053	0.92	0.986	0.73254
Ghir_D13G012060.1	164	K	26S protease regulatory subunit 6A homolog A GN=RPT5A	RPT5A	1	3.23913e-67	171.07	AMEVDEK(1)PTEDYNDIGGLEK	3	-1.0574	2	0.956	0.964	1.026	0.944	1.021	1.057	1.026	0.56972
Ghir_D13G001170.1	410	K	26S protease regulatory subunit 6B homolog GN=RPT3	RPT3	1	0.00212227	89.43	K(1)PDTDFEFYK	3	0.3515	3	1.022	1.024	0.958	1.042	0.974	1.009	1.007	0.82142
Ghir_D13G001170.1	331	K	26S protease regulatory subunit 6B homolog GN=RPT3	RPT3	1	1.84548e-08	134.57	K(1)IEFPLPDRR	3	1.1531	3	1.015	1.016	1.019	0.991	0.988	0.979	0.97	0.00134365
Ghir_D06G021990.1	333	K	26S protease regulatory subunit 7 GN=RPT1	RPT1	1	0.000176695	85.837	K(1)VEFGLPDLESR	2	0.26359	2	1.02	0.982	1.027	0.919	1.005	1.019	0.972	0.4476
Ghir_D06G021990.1	400	K	26S protease regulatory subunit 7 GN=RPT1	RPT1	1	0.00035868	79.875	TVTEK(1)DFLDAVNK	3	0.30429	1	0.962	1.025	0.982	1.001	0.896	1.129	1.019	0.8402
Ghir_D06G021990.1	13	K	26S protease regulatory subunit 7 GN=RPT1	RPT1	0.920054	7.41595e-20	98.491	APEPEDEFK(0.08)DEK(0.92)NPRPLDEDDIALLK	4	0.51948	1	0.957	1.063	1.164	0.94	0.908	0.944	0.877	0.090961
Ghir_D06G021990.1	10	K	26S protease regulatory subunit 7 GN=RPT1	RPT1	1	0.000113367	83.182	APEPEDEFK(1)DEK	3	-0.46965	2	0.982	0.923	0.977	1.022	1.003	1.088	1.08	0.071796
Ghir_D10G005520.1	51	K	26S protease regulatory subunit 7 GN=RPT1	RPT1	1	2.2835e-06	131.82	K(1)VNDLCGIK	2	2.2058	1	0.933	1.007	0.94	1.03	1.078	1.03	1.09	0.039641
Ghir_D13G021940.1	9	K	26S protease regulatory subunit 8 homolog A GN=RPT6A	RPT6A	1	4.27894e-14	126.09	K(1)QPATAEEMCTAK	3	0.092888	3	1.036	1.018	0.923	0.914	1.074	1.025	1.012	0.86292
Ghir_D13G021940.1	325	K	26S protease regulatory subunit 8 homolog A GN=RPT6A	RPT6A	1	4.38155e-09	115.69	K(1)IEFPNPNEESR	2	-0.12889	2	0.957	1.037	1.03	0.971	0.965	1.031	0.981	0.60164
Ghir_D02G009860.1	384	K	26S protease regulatory subunit S10B homolog B GN=RPT4B	RPT4B	0.999998	0.00095708	57.525	K(1)LESSAHYSTDFGKE	3	-0.46528	3
Ghir_D02G009860.1	397	K	26S protease regulatory subunit S10B homolog B GN=RPT4B	RPT4B	1	0.000533685	66.826	KLESSAHYSTDFGK(1)E	3	0.79314	1	1.088	1.074	0.939	0.893	0.999	1	0.933	0.3159
Ghir_D05G026200.1	384	K	26S protease regulatory subunit S10B homolog B GN=RPT4B	RPT4B	1	0.000187421	78.078	K(1)LESSAHYSADFGKE	3	0.87395	1	0.945	1.084	0.96	1.147	0.908	1.024	1.03	0.75302
Ghir_D05G026200.1	397	K	26S protease regulatory subunit S10B homolog B GN=RPT4B	RPT4B	1	7.01099e-06	91.657	KLESSAHYSADFGK(1)E	3	-0.53486	2	1.009	1.005	1.026	0.908	1.014	1.009	0.964	0.36012
Ghir_D05G026200.1	303	K	26S protease regulatory subunit S10B homolog B GN=RPT4B	RPT4B	1	1.80411e-05	95.264	K(1)IEIPLPNEQSR	3	0.051621	3	0.943	0.884	1.031	1.029	1.018	1.078	1.093	0.130477
Ghir_D05G026200.1	43	K	26S protease regulatory subunit S10B homolog B GN=RPT4B	RPT4B	0.983093	0.00426765	57.225	K(0.983)EFNK(0.017)TEDDLK	4	0.76609	2
Ghir_D05G026200.1	47	K	26S protease regulatory subunit S10B homolog B GN=RPT4B	RPT4B	1	0.000235563	94.402	EFNK(1)TEDDLK	3	1.5581	2	0.957	1.023	1.058	0.952	0.934	1.052	0.967	0.51158
Ghir_A05G033290.1	714	K	26S proteasome non-ATPase regulatory subunit 1 homolog A GN=RPN2A	RPN2A	1	0.00190995	90.05	DK(1)HEDTMSK	3	0.29098	1	0.935	1.272	0.985	1.147	0.859	0.903	0.911	0.52068
Ghir_D02G002940.1	910	K	26S proteasome non-ATPase regulatory subunit 1 homolog A GN=RPN2A	RPN2A	1	0.000502811	61.477	K(1)AEPEPSFEILTNPAR	3	-0.01373	1	0.97	0.912	0.878	1.001	1.065	1.165	1.171	0.041305
Ghir_D09G020730.1	901	K	26S proteasome non-ATPase regulatory subunit 1 homolog A GN=RPN2A	RPN2A	1	1.0483e-06	74.325	SSSEKDGEAMQVDSPPEK(1)K	4	-0.30248	1
Ghir_D09G020730.1	732	K	26S proteasome non-ATPase regulatory subunit 1 homolog A GN=RPN2A	RPN2A	1	1.37342e-14	127.71	IILDK(1)HEDTMSK	3	0.21043	2	1.025	1.139	1.029	1	0.91	0.93	0.889	0.059543
Ghir_D13G008140.1	371	K	26S proteasome non-ATPase regulatory subunit 11 homolog GN=RPN6	RPN6	1	0.00150786	93.096	LSQMILDK(1)K	3	-0.062577	2	1.057	0.992	1.066	0.96	0.97	0.948	0.924	0.029204
Ghir_D03G018880.1	275	K	26S proteasome non-ATPase regulatory subunit 13 homolog A GN=RPN9A	RPN9A	1	0.00234433	64.224	AQPALVENEK(1)K	3	-0.1133	1
Ghir_D08G016980.1	275	K	26S proteasome non-ATPase regulatory subunit 13 homolog B GN=RPN9B	RPN9B	1	9.02302e-50	156.17	VHNAALSAQPALVENEK(1)K	4	-0.08048	3	1.041	0.991	1.041	0.931	0.987	0.99	0.946	0.099237
Ghir_D08G016980.1	31	K	26S proteasome non-ATPase regulatory subunit 13 homolog B GN=RPN9B	RPN9B	1	0.00232296	79.489	K(1)LWHQLTLK	3	0.0014152	1	1.028	1.151	1.025	0.933	0.962	0.914	0.877	0.033495
Ghir_D08G016980.1	126	K	26S proteasome non-ATPase regulatory subunit 13 homolog B GN=RPN9B	RPN9B	1	1.62298e-05	125.97	FK(1)LEQGDQK	3	0.060839	1	1.017	1.017	1.01	0.943	0.942	1.054	0.966	0.4314
Ghir_D06G001440.1	227	K	26S proteasome non-ATPase regulatory subunit 14 homolog GN=RPN11	RPN11	1	0.00503072	83.775	K(1)WTDGLTLR	2	-0.268	1	0.949	1.055	0.946	0.998	1.052	1.015	1.039	0.37126
Ghir_A01G002000.1	18	K	26S proteasome non-ATPase regulatory subunit 2 homolog A GN=RPN1A	RPN1A	1	1.17954e-05	86.005	NDAGTSQANAPAK(1)DPK	4	-1.4724	2	0.849	1.124	1.073	0.987	0.684	1.25	0.959	0.7584
Ghir_A01G002000.1	108	K	26S proteasome non-ATPase regulatory subunit 2 homolog A GN=RPN1A	RPN1A	1	2.57418e-30	159.52	AFYETMPESDLK(1)K	3	-2.0353	5	0.996	1.018	1.051	0.949	1.01	0.965	0.954	0.123956
Ghir_A01G002000.1	29	K	26S proteasome non-ATPase regulatory subunit 2 homolog A GN=RPN1A	RPN1A	1	6.17491e-31	143.67	K(1)DDEDLSEEDLALK	3	-0.085862	5	0.991	1.024	0.984	1.01	0.993	1.011	1.005	0.72612
Ghir_D01G001940.1	280	K	26S proteasome non-ATPase regulatory subunit 2 homolog A GN=RPN1A	RPN1A	1	0.00691274	80.438	SCDNQLK(1)K	3	1.0345	1	0.969	1.006	1.083	1.146	0.92	0.93	0.98	0.76964
Ghir_A01G015950.1	43	K	26S proteasome non-ATPase regulatory subunit 4 homolog GN=RPN10	RPN10	1	0.0136809	86.898	K(1)ALEMIGK	2	-0.99224	1	1.116	0.97	0.989	0.981	0.927	1.021	0.953	0.41328
Ghir_D02G023690.1	386	K	26S proteasome non-ATPase regulatory subunit 4 homolog GN=RPN10	RPN10	0.999974	0.00226015	67.952	KNEDEQPK(1)DDK	3	-0.24127	1	1.215	1.48	1.261	0.651	0.714	0.652	0.51	0.00058275
Ghir_D03G000860.1	123	K	26S proteasome non-ATPase regulatory subunit 4 homolog GN=RPN10	RPN10	1	0.0152629	83.862	K(1)TLEMIGK	2	-1.139	1
Ghir_D05G035510.1	510	K	26S proteasome non-ATPase regulatory subunit 5 GN=Psmd5	Psmd5	1	1.11788e-23	136.81	K(1)HTEATPVVMTAER	3	-2.7762	1	1.063	1.014	0.892	1.131	0.983	0.992	1.046	0.54516
Ghir_A12G019950.1	74	K	26S proteasome non-ATPase regulatory subunit 6 homolog GN=RPN7	RPN7	1	0.00605479	92.538	AK(1)NEEEIK	3	1.2135	4	1.018	1.007	0.978	0.975	1.015	1.009	0.999	0.9418
Ghir_A12G019950.1	80	K	26S proteasome non-ATPase regulatory subunit 6 homolog GN=RPN7	RPN7	1	0.00179102	77.662	AKNEEEIK(1)K	4	0.80337	3	1	0.973	0.957	1.011	1.037	1.03	1.051	0.029499
Ghir_D04G013920.1	148	K	26S proteasome non-ATPase regulatory subunit 7 homolog A GN=RPN8A	RPN8A	1	3.23417e-13	113.53	AYYDVEEVK(1)ENATQK	4	-0.91992	5	1.051	0.996	0.974	1.027	1.015	0.964	0.995	0.8788
Ghir_D08G021050.1	92	K	26S proteasome regulatory subunit 4 homolog A GN=RPT2A	RPT2A	1	0.0184076	90.709	LK(1)PQEEK	3	0.29778	2	0.978	1.028	0.963	1.036	1.053	0.971	1.031	0.39724
Ghir_D08G021050.1	356	K	26S proteasome regulatory subunit 4 homolog A GN=RPT2A	RPT2A	1	0.00444157	60.255	K(1)IEFPLPDIK	3	-0.50926	2	0.947	0.991	0.907	0.987	0.971	1.186	1.105	0.23512
Ghir_D08G021050.1	426	K	26S proteasome regulatory subunit 4 homolog A GN=RPT2A	RPT2A	1	0.00807818	69.812	VTHADFK(1)K	3	-0.59967	1
Ghir_D08G021050.1	29	K	26S proteasome regulatory subunit 4 homolog A GN=RPT2A	RPT2A	1	0.000611368	99.283	K(1)FEPAAPPAR	3	-0.57192	3	0.972	0.957	0.987	1.045	0.992	1.057	1.061	0.051596
Ghir_D08G021050.1	47	K	26S proteasome regulatory subunit 4 homolog A GN=RPT2A	RPT2A	1	0.0104392	64.103	QK(1)GPEAAAR	2	-0.80327	1	1.126	0.992	0.952	0.924	1.052	0.953	0.954	0.51154
Ghir_D05G035420.1	59	K	28 kDa heat- and acid-stable phosphoprotein GN=PDAP1	PDAP1	1	7.47691e-05	78.228	K(1)GTQGLIEIENPNLAK	3	0.62195	1	1.035	0.973	0.996	0.985	1.023	0.99	0.998	0.93694
Ghir_A01G011680.1	146	K	28 kDa ribonucleoprotein, chloroplastic GN=		1	0.0386132	41.631	AAPPEK(1)PK	3	0.19541	1
Ghir_A01G011680.1	140	K	28 kDa ribonucleoprotein, chloroplastic GN=		0.999927	0.0120243	53.597	K(1)AAPPEKPK	3	-1.0525	1	1.017	1.032	0.994	0.984	0.993	0.99	0.975	0.0886
Ghir_D03G019240.1	74	K	28 kDa ribonucleoprotein, chloroplastic GN=		1	0.0202635	65.252	TQK(1)PNVK	3	1.0466	1	1.163	1.092	1.144	0.93	0.882	0.802	0.769	0.0050221
Ghir_A07G011010.1	81	K	28S ribosomal S34 protein [Arabidopsis thaliana]		1	0.0214919	60.91	K(1)ISGVHK	3	-0.26514	1	1.057	0.941	1.025	1.081	0.936	0.989	0.994	0.91476
Ghir_D02G000680.1	66	K	2-alkenal reductase (NADP(+)-dependent) GN=DBR	DBR	1	1.21105e-08	71.651	K(1)LEDSYVPSFEPGSAISGYGVAK	3	0.99021	2	0.969	1.029	0.946	0.998	1.026	1.042	1.041	0.21646
Ghir_D06G012660.1	238	K	2-C-methyl-D-erythritol 4-phosphate cytidylyltransferase, chloroplastic GN=ISPD	ISPD	1	0.000388151	61.477	TLWEMQTPQVIK(1)PELLR	3	-0.6602	1	1.044	1.163	0.965	0.975	0.897	0.986	0.901	0.173476
Ghir_D06G012660.1	244	K	2-C-methyl-D-erythritol 4-phosphate cytidylyltransferase, chloroplastic GN=ISPD	ISPD	1	0.0034414	100.02	K(1)GFELVHR	2	-0.35894	3	1.051	0.877	0.999	0.985	1.054	1.02	1.045	0.462
Ghir_A04G007060.1	251	K	2-Cys peroxiredoxin BAS1-like, chloroplastic GN=At5g06290	At5g06290	1	0.0184076	69.198	SMK(1)PDPK	3	0.99849	3	1	0.973	0.949	1.06	1.034	1.014	1.064	0.035702
Ghir_A04G007060.1	244	K	2-Cys peroxiredoxin BAS1-like, chloroplastic GN=At5g06290	At5g06290	1	1.07412e-100	144.18	TLQALQYVQENPDEVCPAGWK(1)PGEK	3	0.65841	4	0.982	0.974	0.936	1.022	1.044	1.054	1.079	0.0119644
Ghir_A04G007060.1	101	K	2-Cys peroxiredoxin BAS1-like, chloroplastic GN=At5g06290	At5g06290	1	0.00739684	76.17	LSEYIGK(1)K	2	0.017247	3	1.044	1.092	1.125	0.925	0.93	0.88	0.839	0.0032639
Ghir_D08G008670.1	214	K	2-dehydro-3-deoxyphosphooctonate aldolase 1 GN=KDSA1	KDSA1	1	0.000246262	83.692	K(1)LDGGGVASGGFR	3	-1.0497	3	1.009	0.958	1.014	1.001	0.991	1.025	1.012	0.58704
Ghir_D11G017690.1	332	K	2-hydroxyacyl-CoA lyase GN=HACL	HACL	1	0.000654281	86.944	EIK(1)DDPFCLGK	2	0.16669	2	0.972	1.007	1.002	0.982	1.054	0.983	1.013	0.6612
Ghir_D11G017690.1	208	K	2-hydroxyacyl-CoA lyase GN=HACL	HACL	1	0.000869986	74.962	K(1)AERPLIVFGK	3	0.050791	2	1.016	1.101	0.987	0.992	0.897	1.023	0.938	0.2791
Ghir_D11G017690.1	230	K	2-hydroxyacyl-CoA lyase GN=HACL	HACL	1	0.0275541	91.318	AEGELK(1)K	2	-1.0063	1	1.017	1.099	1.069	0.941	0.877	0.99	0.882	0.038819
Ghir_D11G017690.1	322	K	2-hydroxyacyl-CoA lyase GN=HACL	HACL	1	0.0037603	97.635	K(1)VLEMINK	3	-0.92594	1	1.076	1.081	0.984	0.946	0.918	1	0.912	0.080522
Ghir_D11G017690.1	311	K	2-hydroxyacyl-CoA lyase GN=HACL	HACL	1	0.0157533	46.88	K(1)PHLGLVGDAK	3	-0.61976	1
Ghir_D02G011590.1	198	K	2-isopropylmalate synthase 2, chloroplastic GN=IPMS2	IPMS2	1	0.00216901	84.169	SK(1)EEVLDIAR	2	0.74244	2	1.12	1.05	0.992	0.895	0.959	0.973	0.894	0.062616
Ghir_D02G011590.1	451	K	2-isopropylmalate synthase 2, chloroplastic GN=IPMS2	IPMS2	1	0.00374905	107.57	FK(1)EVAEQK	2	0.075633	4	1.028	0.964	1.007	1.035	0.984	0.999	1.006	0.80266
Ghir_D03G009580.1	154	K	2-keto-3-deoxy-L-rhamnonate aldolase GN=rhmA	rhmA	1	0.0377463	82.75	K(1)AVSYCR	2	-0.79324	1	1.043	0.932	1.045	0.973	1.003	0.991	0.982	0.69512
Ghir_D10G015870.1	291	K	2-methyl-6-phytyl-1,4-hydroquinone methyltransferase, chloroplastic GN=VTE3	VTE3	1	2.19653e-09	105.9	AEDVQK(1)PVHPLVFLSR	3	0.35548	1	0.979	0.889	0.946	1.007	1.145	1.031	1.131	0.065141
Ghir_D06G006450.1	122	K	2OG-Fe(II) oxygenase family oxidoreductase [Medicago truncatula]		1	0.00108488	77.533	LAALPEDVK(1)K	3	-0.22099	1	0.944	0.956	0.958	0.941	1.055	1.114	1.088	0.24204
Ghir_D08G003360.1	73	K	2-oxoglutarate (2OG) and Fe(II)-dependent oxygenase superfamily protein [Arabidopsis thaliana]		1	0.00507116	80.014	YFEK(1)PAEFK	3	0.92282	2	1.046	0.956	0.992	0.972	1.021	1.009	1.003	0.92192
Ghir_D04G006610.1	137	K	2-oxoglutarate dehydrogenase, mitochondrial GN=ogdh	ogdh	1	3.89372e-07	115.24	AK(1)LDPLGLEER	2	-0.38921	1	1.057	1.057	1.025	0.965	0.953	0.953	0.915	0.00128386
Ghir_D04G006610.1	836	K	2-oxoglutarate dehydrogenase, mitochondrial GN=ogdh	ogdh	1	0.0341752	50.09	K(1)PLIVMSPK	2	0.18111	1
Ghir_D04G006610.1	614	K	2-oxoglutarate dehydrogenase, mitochondrial GN=ogdh	ogdh	1	3.76652e-16	134.99	AITTLPDNFK(1)PHR	3	0.70258	2	1.105	0.954	0.979	0.901	1.027	1.01	0.967	0.61758
Ghir_D04G006610.1	604	K	2-oxoglutarate dehydrogenase, mitochondrial GN=ogdh	ogdh	1	3.38837e-06	81.656	NVGK(1)AITTLPDNFKPHR	4	0.74451	1	1.088	0.816	0.944	1.252	0.991	0.994	1.137	0.32012
Ghir_D04G006610.1	222	K	2-oxoglutarate dehydrogenase, mitochondrial GN=ogdh	ogdh	1	0.0111852	46.704	DK(1)IETPTPMQYNR	3	0.35049	1
Ghir_A01G006610.1	32	K	2S sulfur-rich seed storage protein 2 GN=BE2S2	BE2S2	1	0.0046803	56.434	QAHLK(1)HCQK	4	0.56559	1	1.141	1.13	0.963	1.13	0.868	0.869	0.887	0.29256
Ghir_D01G020340.1	134	K	3,9-dihydroxypterocarpan 6A-monooxygenase GN=CYP93A1	CYP93A1	1	0.00812978	53.3	FVLAQYGDYWRFMK(1)K	3	1.0936	1	0.91	0.813	0.843	1.103	1.155	1.187	1.343	0.0017187
Ghir_A05G025460.1	147	K	30S ribosomal protein 2, chloroplastic GN=PSRP2	PSRP2	1	3.86134e-41	120.13	VNITEK(1)PLPQVDLSLLQAEDSQFVDSPHK	5	-0.82683	2	1.009	0.988	1.046	0.991	0.998	0.969	0.972	0.21048
Ghir_A05G025460.1	186	K	30S ribosomal protein 2, chloroplastic GN=PSRP2	PSRP2	1	0.00203168	99.568	TVTSETLK(1)K	2	0.40799	1	1.037	0.978	0.981	1.013	0.994	1.01	1.007	0.7321
Ghir_D02G011900.1	104	K	30S ribosomal protein 3-1, chloroplastic GN=At1g68590	At1g68590	1	0.0105535	61.78	K(1)DAWEELK	3	0.67578	1
Ghir_D02G011900.1	117	K	30S ribosomal protein 3-1, chloroplastic GN=At1g68590	At1g68590	1	0.000100051	84.169	ATLESK(1)PWISQK	3	-0.40173	1	1.057	1.089	0.889	0.925	1.013	1.034	0.979	0.81254
Ghir_A12G024000.1	84	K	30S ribosomal protein S1 GN=rpsA	rpsA	1	1.06572e-07	105.03	K(1)ANPEASYIEIEK	3	-0.10984	1	0.928	0.932	0.984	1.025	1.038	1.086	1.107	0.0167219
Ghir_A12G024000.1	246	K	30S ribosomal protein S1 GN=rpsA	rpsA	1	0.000419024	65.949	EK(1)EVEDGIGDFTLLK	3	1.1212	1
Ghir_A12G024000.1	301	K	30S ribosomal protein S1 GN=rpsA	rpsA	1	5.84621e-05	75.743	K(1)SSVEEALEAGHGSIPK	3	-0.15334	1	0.939	1.027	1.006	1.071	1.053	0.942	1.032	0.56654
Ghir_D12G023980.1	117	K	30S ribosomal protein S1 GN=rpsA	rpsA	1	0.000291122	66.809	GQIVEVEEVPFDVEK(1)K	3	1.527	1	1.112	0.856	1.008	0.937	1.031	1.027	1.006	0.89896
Ghir_A02G005750.1	57	K	30S ribosomal protein S1, chloroplastic GN=RPS1	RPS1	1	0.0037502	92.707	K(1)MFEDAYER	2	0.037774	1	0.999	1.025	0.991	1.017	1.015	0.973	0.997	0.85558
Ghir_A02G005750.1	329	K	30S ribosomal protein S1, chloroplastic GN=RPS1	RPS1	1	0.00146998	69.229	K(1)LEPTPGDMIR	2	0.015957	3	0.923	0.974	1.009	1.032	1.032	1.034	1.066	0.130019
Ghir_A02G005750.1	226	K	30S ribosomal protein S1, chloroplastic GN=RPS1	RPS1	1	1.75515e-09	108.63	ATAEELSDK(1)ELPLK	4	-2.0366	6	1.042	0.965	0.978	0.984	0.994	1.033	1.009	0.76294
Ghir_D02G001990.1	388	K	30S ribosomal protein S1, chloroplastic GN=RPS1	RPS1	1	1.51657e-12	108.71	QVQEIQLATSLDQEGIK(1)K	3	-0.73788	1	0.895	0.994	1.077	0.909	0.984	1.088	1.005	0.94792
Ghir_D02G006080.1	226	K	30S ribosomal protein S1, chloroplastic GN=RPS1	RPS1	1	0.000518508	68.972	STAEELLDK(1)ELPLK	3	0.10529	1	0.841	0.976	1.032	0.998	0.995	1.128	1.095	0.27528
Ghir_A04G005830.1	33	K	30S ribosomal protein S12, chloroplastic GN=rps12-A	rps12-A	1	0.0217322	69.275	VK(1)DLPGVR	2	1.32	1	0.905	0.945	0.932	1.086	1.134	1.027	1.167	0.0080352
Ghir_D02G008280.1	77	K	30S ribosomal protein S13, chloroplastic GN=RPS13	RPS13	1	8.618e-08	116.55	K(1)ILCDLQMENK	2	1.2484	2	0.943	0.855	1.006	0.997	1.106	1.066	1.13	0.092544
Ghir_D02G008280.1	58	K	30S ribosomal protein S13, chloroplastic GN=RPS13	RPS13	1	0.00236805	64.103	VGGVEIPNNK(1)R	2	0.44031	2	1.07	1.005	0.966	0.987	0.987	0.999	0.978	0.5444
Ghir_D05G013120.1	88	K	30S ribosomal protein S17, chloroplastic GN=RPS17	RPS17	1	7.44924e-08	108.5	K(1)FQAHDPDNQFK	4	-0.14215	3	0.954	0.965	0.893	1.013	1.127	1.059	1.138	0.030624
Ghir_D08G007520.1	68	K	30S ribosomal protein S2, chloroplastic GN=rps2	rps2	1	0.0163016	79.939	CHYVNK(1)K	3	-0.77825	2	1.153	1.06	1.135	1.014	0.808	0.86	0.801	0.035704
Ghir_A04G003640.1	170	K	30S ribosomal protein S20, chloroplastic GN=RPS20	RPS20	1	5.75096e-06	70.837	K(1)AVEIHHGWYAPVPAENAA	3	-0.031622	1
Ghir_A04G003640.1	111	K	30S ribosomal protein S20, chloroplastic GN=RPS20	RPS20	1	0.00105531	96.745	K(1)VLEALDVLR	2	-0.32231	1	0.898	0.84	1.03	0.944	1.194	1.045	1.15	0.20104
Ghir_A04G003640.1	121	K	30S ribosomal protein S20, chloroplastic GN=RPS20	RPS20	0.81736	1.84163e-24	131.18	K(0.817)K(0.183)PDAAAEEIFPIEK	3	0.67921	5	0.953	0.937	0.909	1.096	1.06	1.076	1.155	0.00103735
Ghir_D05G035520.1	170	K	30S ribosomal protein S20, chloroplastic GN=RPS20	RPS20	1	1.17076e-05	68.952	K(1)AIEIHHGWYAPAPAENAA	3	0.43973	1	0.94	0.872	0.951	1.106	1.077	1.074	1.179	0.0045446
Ghir_A09G003940.1	124	K	30S ribosomal protein S21, chloroplastic GN=rps21	rps21	1	0.00190521	90.15	FHENK(1)QDEK	3	-0.48291	1	1.02	0.97	1.08	0.86	0.938	1.069	0.934	0.3676
Ghir_D04G008260.1	74	K	30S ribosomal protein S21, chloroplastic GN=rps21	rps21	1	0.0300807	51.162	AGVIQECK(1)R	2	-1.2158	1	1.055	0.934	0.982	1.045	0.943	1.055	1.024	0.6598
Ghir_D04G008260.1	118	K	30S ribosomal protein S21, chloroplastic GN=rps21	rps21	1	1.77966e-05	68.639	K(1)RDEDDEDNWDIPNEALPY	3	-0.083705	1	0.997	0.918	0.972	1.137	1.011	1.013	1.095	0.122022
Ghir_D04G008260.1	111	K	30S ribosomal protein S21, chloroplastic GN=rps21	rps21	1	5.24626e-23	149.23	FSQPNK(1)QEVSTK	3	0.43478	1	0.922	1.019	1.027	1.038	1.049	0.964	1.028	0.55586
Ghir_D11G006920.1	109	K	30S ribosomal protein S3, chloroplastic GN=rps3	rps3	1	0.0177531	74.267	K(1)LNIAITR	2	-0.73559	1	0.928	0.96	0.864	0.956	1.145	1.13	1.174	0.074241
Ghir_D11G006920.1	147	K	30S ribosomal protein S3, chloroplastic GN=rps3	rps3	1	0.00148551	66.004	K(1)AIELTEQADTK	3	-0.62523	1
Ghir_D11G006920.1	88	K	30S ribosomal protein S3, chloroplastic GN=rps3	rps3	1	0.0162262	84.615	LLIEDK(1)PR	2	0.63126	1
Ghir_D11G006920.1	28	K	30S ribosomal protein S3, chloroplastic GN=rps3	rps3	1	0.00150485	81.239	K(1)YSEGLQEDK	2	0.11076	3	0.961	0.969	0.875	1.1	1.027	1.106	1.153	0.024459
Ghir_D11G006920.1	37	K	30S ribosomal protein S3, chloroplastic GN=rps3	rps3	1	4.54103e-09	122.7	YSEGLQEDK(1)K	3	0.0026055	4	0.871	0.882	0.994	1.079	1.07	1.103	1.184	0.0166957
Ghir_D11G006920.1	91	K	30S ribosomal protein S3, chloroplastic GN=rps3	rps3	1	1.19506e-10	134.56	K(1)LEELQMNVQK	3	0.23475	5	0.918	0.932	0.923	1.08	1.072	1.094	1.171	2.4441e-05
Ghir_D01G023550.1	128	K	30S ribosomal protein S31, chloroplastic GN=RPS31	RPS31	0.999972	0.00622678	60.255	DKFDDDEK(1)IK	3	0.21772	1	1.049	1.014	0.994	0.911	1.021	0.994	0.957	0.30264
Ghir_D01G023550.1	120	K	30S ribosomal protein S31, chloroplastic GN=RPS31	RPS31	0.841629	0.000742406	97.813	K(0.842)DK(0.158)FDDDEK	2	0.43415	2	0.85	0.958	0.91	1.099	1.129	1.081	1.217	0.0058384
Ghir_D01G023550.1	122	K	30S ribosomal protein S31, chloroplastic GN=RPS31	RPS31	0.977799	0.000742406	97.813	K(0.022)DK(0.978)FDDDEK	3	-1.142	3	0.865	0.913	0.908	1.135	1.184	1.037	1.249	0.0065772
Ghir_A12G002430.1	4	K	30S ribosomal protein S8, chloroplastic GN=rps8	rps8	1	4.55203e-06	81.854	K(1)GTIQIGSTNITENIVK	3	-0.13856	1	0.915	1.025	0.947	1.013	1.07	1.042	1.082	0.097242
Ghir_D03G011260.1	313	K	31 kDa ribonucleoprotein, chloroplastic GN=CP31A	CP31A	1	0.00619788	79.201	VNVAEQK(1)PR	2	-0.75308	1	0.668	0.687	0.66	1.28	1.3	1.437	1.994	5.7688e-05
Ghir_D11G003110.1	169	K	33 kDa ribonucleoprotein, chloroplastic GN=		1	0.000638378	65.467	K(1)PSPPSLEPMVPSR	3	-0.55088	1	0.942	0.983	1.099	1.119	0.993	0.904	0.997	0.95774
Ghir_D11G003110.1	168	K	33 kDa ribonucleoprotein, chloroplastic GN=		0.961029	5.8601e-06	89.468	LK(0.961)K(0.039)PSPPSLEPMVPSR	3	0.092562	3	1.01	0.953	0.985	1.044	1.031	0.996	1.042	0.135202
Ghir_D08G014480.1	73	K	39S ribosomal protein L46, mitochondrial GN=MRPL46	MRPL46	1	2.0062e-15	122.08	GK(1)GDYQIDYVPAPR	2	0.30158	2	1.003	1.076	1.021	1.019	0.972	0.937	0.945	0.149798
Ghir_D07G023210.1	143	K	3-dehydroquinate synthase GN=aroB'	aroB'	1	0.00167185	53.924	VATIFQVSTPSELK(1)K	3	-1.2756	1
Ghir_A12G006070.1	383	K	3-dehydroquinate synthase, chloroplastic GN=DHQS	DHQS	1	0.00322953	70.908	AK(1)LPTAPPK	2	1.1338	2	0.972	1.034	0.978	1.057	0.972	1.018	1.021	0.54362
Ghir_A12G006070.1	405	K	3-dehydroquinate synthase, chloroplastic GN=DHQS	DHQS	1	0.00716585	81.95	SVMAVDK(1)K	3	-0.66698	5	1.048	0.992	1.062	0.922	0.991	0.964	0.927	0.063841
Ghir_D11G015270.1	23	K	3-demethylubiquinone-9 3-methyltransferase domain protein [Medicago truncatula]		1	1.0044e-10	95.205	VAEVSFTALK(1)PQLMVEAPK	3	-0.32253	1	1.07	1.012	1.045	1.007	0.894	0.984	0.923	0.110022
Ghir_D11G015270.1	140	K	3-demethylubiquinone-9 3-methyltransferase domain protein [Medicago truncatula]		1	0.000223655	70.783	VK(1)DPYGYVWLICSPAK	3	-0.35602	1
Ghir_A08G009570.1	371	K	3-hydroxyisobutyryl-CoA hydrolase 1 GN=CHY1	CHY1	1	7.5753e-12	113.47	VKDEDWEDLK(1)LPTR	3	0.59617	2	0.932	0.968	1.016	1.046	1.028	1.019	1.061	0.085062
Ghir_A08G009570.1	363	K	3-hydroxyisobutyryl-CoA hydrolase 1 GN=CHY1	CHY1	0.999985	0.000633707	69.805	VK(1)DEDWEDLKLPTR	3	-0.96562	1	0.96	1.104	0.975	0.912	1.101	0.945	0.973	0.71598
Ghir_D08G009880.1	358	K	3-hydroxyisobutyryl-CoA hydrolase 1 GN=CHY1	CHY1	1	7.90167e-05	88.427	VK(1)DEDWEDLKPPTR	3	-0.86906	1	0.936	1.041	0.988	0.984	1.089	0.969	1.026	0.62554
Ghir_A07G003690.1	360	K	3-hydroxyisobutyryl-CoA hydrolase-like protein 2, mitochondrial GN=At4g31810	At4g31810	1	0.00610656	79.659	LVDK(1)DFAPK	2	-0.62718	1
Ghir_A07G000370.1	256	K	3-hydroxyisobutyryl-CoA hydrolase-like protein 3, mitochondrial GN=At4g13360	At4g13360	1	0.0038667	68.033	SVNETIEEVK(1)K	2	-0.66373	3
Ghir_D07G000390.1	333	K	3-hydroxyisobutyryl-CoA hydrolase-like protein 3, mitochondrial GN=At4g13360	At4g13360	1	1.48248e-10	130.56	SVNETIEELK(1)K	2	0.82268	3	0.95	1.04	0.966	0.943	1.033	1.056	1.026	0.60398
Ghir_D07G000390.1	417	K	3-hydroxyisobutyryl-CoA hydrolase-like protein 3, mitochondrial GN=At4g13360	At4g13360	1	0.00103107	71.221	AVLVDK(1)DQNPK	3	0.35048	1	1.062	1.049	0.981	1.023	0.906	1.006	0.949	0.30746
Ghir_D13G021790.1	344	K	3-hydroxyisobutyryl-CoA hydrolase-like protein 3, mitochondrial GN=At4g13360	At4g13360	1	0.000259977	86.344	AVLIDK(1)DQNPK	3	0.030073	1	0.922	1.023	0.946	1.054	1.062	1.02	1.085	0.0709
Ghir_A11G016530.1	308	K	3-hydroxyisobutyryl-CoA hydrolase-like protein 5 GN=At1g06550	At1g06550	1	0.00218483	65.695	ALTIDK(1)DNAPK	3	0.45055	1
Ghir_A09G006740.1	42	K	3-isopropylmalate dehydratase large subunit, chloroplastic GN=IIL1	IIL1	1	0.00207273	83.862	K(1)TYTTGSLK	3	0.039028	2	1.026	1.016	0.951	1.014	1.003	1.01	1.011	0.67102
Ghir_D09G006430.1	42	K	3-isopropylmalate dehydratase large subunit, chloroplastic GN=IIL1	IIL1	1	0.00189767	87.789	K(1)TYTTGSVK	3	1.2054	1	1.071	1.007	1.008	1.032	0.992	0.922	0.955	0.29158
Ghir_D04G016280.1	250	K	3-isopropylmalate dehydratase small subunit 3 GN=At2g43090	At2g43090	1	0.00173298	68.786	K(1)TGMIPSQSK	3	-0.48003	2	0.943	0.865	1.039	1.084	1.028	1.045	1.109	0.127518
Ghir_D04G016280.1	230	K	3-isopropylmalate dehydratase small subunit 3 GN=At2g43090	At2g43090	1	2.79152e-44	144.75	LK(1)PIGDAGPVIEAGGIFAYAR	3	0.2749	1	0.923	0.88	0.994	1.044	1.073	1.078	1.142	0.021879
Ghir_A10G007020.1	155	K	3-isopropylmalate dehydrogenase 2, chloroplastic GN=IMDH2	IMDH2	1	0.0141095	47.712	HLK(1)PETGLLQLR	3	0.15955	1	1.12	0.884	1.078	1.036	0.982	0.913	0.951	0.60224
Ghir_D10G008360.1	183	K	3-isopropylmalate dehydrogenase, chloroplastic GN=		1	0.00564444	56.551	ELTGGIYFGK(1)PR	3	0.25912	1
Ghir_D10G008360.1	126	K	3-isopropylmalate dehydrogenase, chloroplastic GN=		1	0.00306263	61.194	LLK(1)PETGLLQLR	3	-2.1798	1	0.897	1.149	0.923	1.103	0.98	1.011	1.042	0.61872
Ghir_A01G000510.1	67	K	3-ketoacyl-CoA synthase 9 GN=KCS9	KCS9	1	0.0170996	73.248	LK(1)VEHDR	3	-0.55104	1
Ghir_A10G012340.1	405	K	3-ketoacyl-CoA thiolase 2, peroxisomal GN=PED1	PED1	1	0.000837884	85.813	K(1)VETHNLLSK	3	-0.59329	1	0.975	0.896	0.937	1.112	0.988	1.117	1.146	0.045417
Ghir_A11G014430.1	224	K	3-ketoacyl-CoA thiolase 2, peroxisomal GN=PED1	PED1	1	0.000170037	98.592	FK(1)EEIVPVSTK	2	0.02251	3	1.022	0.903	1.022	0.968	1.089	0.98	1.031	0.61466
Ghir_D10G015420.1	237	K	3-ketoacyl-CoA thiolase 2, peroxisomal GN=PED1	PED1	1	0.000273242	90.707	FK(1)DEIVPVATK	2	-0.045109	2	0.96	0.968	0.957	1.122	0.993	1.042	1.094	0.130479
Ghir_D10G015420.1	452	K	3-ketoacyl-CoA thiolase 2, peroxisomal GN=PED1	PED1	1	0.000509691	100.22	K(1)VETNSLLSK	2	0.47846	2	0.915	0.949	0.961	1.105	1.063	1.038	1.135	0.005703
Ghir_D10G015420.1	376	K	3-ketoacyl-CoA thiolase 2, peroxisomal GN=PED1	PED1	1	0.00478449	91.069	K(1)LELDPQK	2	-0.52417	3	1.022	1.005	1.014	0.936	1.013	0.996	0.968	0.25404
Ghir_D10G015420.1	256	K	3-ketoacyl-CoA thiolase 2, peroxisomal GN=PED1	PED1	1	1.57887e-83	196.71	TGDEK(1)PVTISVDDGIR	2	-0.21138	4	0.979	1.001	1.021	1.032	1.008	0.976	1.005	0.82142
Ghir_D10G015420.1	314	K	3-ketoacyl-CoA thiolase 2, peroxisomal GN=PED1	PED1	1	3.5658e-05	109.83	K(1)GLPILGVFR	2	-0.3153	2	1.063	1.032	0.987	0.949	0.966	1.003	0.947	0.114119
Ghir_A05G015400.1	141	K	3-oxoacyl-[acyl-carrier-protein] synthase I, chloroplastic GN=KAS1	KAS1	1	1.88543e-09	117.08	K(1)ALEDADLGGDK	2	0.34567	2	0.992	1.016	1.003	0.998	1.006	0.994	0.996	0.60952
Ghir_A05G015400.1	285	K	3-oxoacyl-[acyl-carrier-protein] synthase I, chloroplastic GN=KAS1	KAS1	1	0.0230853	40.187	NDDPQTASRPWDK(1)DR	3	-0.40808	1	1.002	0.996	0.944	1.21	0.991	0.95	1.071	0.457
Ghir_D02G009100.1	245	K	3-oxo-Delta(4,5)-steroid 5-beta-reductase GN=VEP1	VEP1	1	0.000890617	85.813	SK(1)EHGFLGFR	3	-1.1136	1	0.985	0.997	0.904	1.049	1.162	0.944	1.093	0.26904
Ghir_D12G011120.1	506	K	3-phosphoshikimate 1-carboxyvinyltransferase, chloroplastic GN=At2g45300	At2g45300	1	0.00726695	60.968	K(1)TFPDYFEVLAR	2	-2.1499	1	0.945	0.994	0.992	0.972	1.059	1.028	1.044	0.23156
Ghir_D09G004690.1	25	K	40S ribosomal protein S10-2 GN=RPS10-2	RPS10-2	1	0.0198102	111.95	K(1)DYNLAK	3	0.11777	4	1.039	1.005	1.028	0.949	0.965	1.002	0.949	0.049984
Ghir_D09G004690.1	93	K	40S ribosomal protein S10-2 GN=RPS10-2	RPS10-2	1	0.0253414	51.949	K(1)SARPPGR	3	0.79327	1	1.003	1.17	0.939	1.346	0.838	0.876	0.983	0.836
Ghir_A06G005250.1	57	K	40S ribosomal protein S11 GN=RPS11	RPS11	1	0.00086894	79.089	EATEGTYIDK(1)K	2	-0.37041	3	0.98	0.956	0.981	0.995	1.025	1.057	1.055	0.05176
Ghir_A06G005250.1	58	K	40S ribosomal protein S11 GN=RPS11	RPS11	1	6.72938e-06	81.239	K(1)CPFTGTVSIR	2	-0.093864	1
Ghir_A13G021600.1	119	K	40S ribosomal protein S11 GN=RPS11	RPS11	1	0.000404334	74.613	VK(1)EGDHVIIGQCRPLSK	4	-0.5258	2	0.963	0.961	1.074	0.957	0.923	1.086	0.989	0.85678
Ghir_A13G021600.1	57	K	40S ribosomal protein S11 GN=RPS11	RPS11	1	8.46144e-33	165.35	EAIEGTYIDK(1)K	3	-0.019034	4	0.919	1.031	0.995	1.023	1.009	1.031	1.04	0.30756
Ghir_A13G021600.1	58	K	40S ribosomal protein S11 GN=RPS11	RPS11	1	6.72938e-06	81.239	K(1)CPFTGTVSIR	2	-0.093864	1
Ghir_A13G021600.1	153	K	40S ribosomal protein S11 GN=RPS11	RPS11	1	1.0665e-05	92.866	VIPAGSSGGGK(1)K	3	0.17264	1	0.973	0.994	1.045	1.027	0.911	1.052	0.993	0.86642
Ghir_D06G005310.1	57	K	40S ribosomal protein S11 GN=RPS11	RPS11	1	4.98894e-07	113.99	EATEGIYIDK(1)K	3	-0.019034	2
Ghir_D06G005310.1	58	K	40S ribosomal protein S11 GN=RPS11	RPS11	1	6.72938e-06	81.239	K(1)CPFTGTVSIR	2	-0.093864	1
Ghir_A06G010230.1	137	K	40S ribosomal protein S12 GN=RPS12	RPS12	1	1.70676e-36	139.11	DYGEQHEAVEVVLQHK(1)D	3	0.74825	2	0.941	1.004	0.999	1.173	0.988	0.962	1.061	0.44456
Ghir_D05G005470.1	137	K	40S ribosomal protein S12 GN=RPS12	RPS12	1	1.27512e-90	195.77	DYGEQHEGVEVVQQHK(1)D	3	-0.56826	3	1.002	0.97	1.054	0.943	1.136	0.885	0.98	0.75932
Ghir_D05G005470.1	33	K	40S ribosomal protein S12 GN=RPS12	RPS12	1	3.38776e-06	121.96	K(1)SQAHGGLAR	3	0.2935	6	1.036	1.112	0.936	1.084	0.923	0.974	0.967	0.64958
Ghir_D05G005470.1	111	K	40S ribosomal protein S12 GN=RPS12	RPS12	1	1.58684e-08	122.46	K(1)VVGCSCVVVK	2	-0.12977	4	1.026	1.043	0.957	1.032	0.989	0.986	0.994	0.85644
Ghir_D08G027420.1	117	K	40S ribosomal protein S12 GN=RPS12	RPS12	1	2.70311e-77	186.36	DYGEQHEAVEVVQQHK(1)D	3	0.11588	9	1.022	1.117	1.007	0.978	0.813	1.07	0.909	0.3135
Ghir_D08G003760.1	130	K	40S ribosomal protein S13 GN=RPS13	RPS13	1	0.0112336	91.906	K(1)LPPVWK	3	0.060396	2	1.003	0.889	0.946	1.052	1.05	1.07	1.118	0.033502
Ghir_D08G003760.1	43	K	40S ribosomal protein S13 GN=RPS13	RPS13	1	2.97776e-10	115.57	K(1)GLTPSQIGVILR	3	-0.41034	3	1.03	0.994	1.043	1.032	0.988	0.935	0.963	0.30272
Ghir_D09G014090.1	85	K	40S ribosomal protein S14 GN=		1	1.2516e-05	92.039	CK(1)ELGITALHIK	3	0.29822	1	1.229	0.965	0.941	0.979	0.949	0.961	0.922	0.47652
Ghir_D09G014090.1	105	K	40S ribosomal protein S14 GN=		1	0.000635498	83.869	TK(1)TPGPGAQSALR	2	-1.5085	1	1.082	1.163	1.022	0.882	0.848	0.993	0.833	0.038797
Ghir_D09G022970.1	45	K	40S ribosomal protein S15 GN=RPS15	RPS15	1	9.63243e-08	106.42	REAPPGEK(1)PEPVR	3	-0.62507	4	0.986	0.919	0.97	1.022	1.017	1.083	1.086	0.048202
Ghir_A03G020620.1	104	K	40S ribosomal protein S16 GN=RPS16	RPS16	1	0.0076595	76.345	FVDEQSK(1)K	3	0.1133	4	1.065	1.058	1.046	0.86	0.965	0.975	0.884	0.0907
Ghir_D02G022060.1	104	K	40S ribosomal protein S16 GN=RPS16	RPS16	1	0.00709494	98.048	YVDEQSK(1)K	3	0.28567	7	1.011	1.066	1.013	0.941	0.981	0.983	0.94	0.051476
Ghir_D02G022060.1	25	K	40S ribosomal protein S16 GN=RPS16	RPS16	1	0.00239821	66.758	TAVAVTHCK(1)R	3	-1.223	1
Ghir_D02G022060.1	16	K	40S ribosomal protein S16 GN=RPS16	RPS16	1	0.000734072	92.611	K(1)TAVAVTHCK	3	-0.51039	1	1.041	1.163	1.061	0.963	0.788	0.995	0.841	0.09274
Ghir_D07G024040.1	33	K	40S ribosomal protein S17-4 GN=RPS17D	RPS17D	1	0.00195909	63.181	K(1)VIEEVAIIPSK	3	1.3115	1	0.83	0.915	0.878	1.086	1.161	1.142	1.292	0.00177825
Ghir_D07G024040.1	32	K	40S ribosomal protein S17-4 GN=RPS17D	RPS17D	1	0.000123306	107.34	MTLDFHTNK(1)K	2	-0.54041	5	1.017	0.974	1.027	0.96	1.013	0.996	0.984	0.51156
Ghir_D07G024040.1	44	K	40S ribosomal protein S17-4 GN=RPS17D	RPS17D	1	0.00161435	70.889	VIEEVAIIPSK(1)R	3	0.16449	2	0.984	1.008	1.014	0.952	1.028	1.002	0.992	0.7466
Ghir_D09G003070.1	33	K	40S ribosomal protein S17-4 GN=RPS17D	RPS17D	1	0.000438802	72.891	K(1)IIEEVAIIPSK	3	-1.0456	1	0.923	0.875	0.978	1.194	0.998	1.079	1.178	0.056363
Ghir_D06G012490.1	54	K	40S ribosomal protein S18 GN=RPS18A	RPS18A	1	0.00685214	81.296	ADVDMNK(1)R	2	-0.50987	2	0.887	1.035	0.888	1.128	1.015	1.097	1.153	0.074916
Ghir_D13G013860.1	24	K	40S ribosomal protein S19-3 GN=RPS19C	RPS19C	1	0.0028589	111.65	AYAAHLK(1)R	3	-0.19338	1	1.061	1.037	1.065	1.09	0.978	0.828	0.916	0.36098
Ghir_D09G004860.1	70	K	40S ribosomal protein S20-2 GN=RPS20B	RPS20B	1	4.64631e-15	128.06	K(1)SPCGEGTNTWDR	3	0.12445	5	1.003	0.983	0.984	1.032	1.005	1.009	1.026	0.074742
Ghir_D07G007670.1	254	K	40S ribosomal protein S2-1 GN=RPS2A	RPS2A	1	4.83914e-06	92.38	SPFQEYTDLLGK(1)PSK	2	0.78335	4	0.274	1.096	1.145	1.159	1.121	1.186	1.378	0.39874
Ghir_D07G007670.1	191	K	40S ribosomal protein S2-1 GN=RPS2A	RPS2A	1	4.95177e-09	101.68	K(1)VLQFAGIEDVFTSSR	3	0.5412	1	0.984	1.102	0.893	0.95	0.975	1.098	1.015	0.83886
Ghir_D07G007670.1	33	K	40S ribosomal protein S2-1 GN=RPS2A	RPS2A	0.998941	0.00843797	55.196	K(0.999)DEEEK(0.001)WVPVTK	3	-0.3066	2	1.047	0.864	1.022	1.006	1.05	1.003	1.043	0.5057
Ghir_D07G007670.1	82	K	40S ribosomal protein S2-1 GN=RPS2A	RPS2A	1	5.80165e-07	78.708	EYQIIDQLVGPSLK(1)DEVMK	3	-0.29064	3	0.908	0.935	1.093	1.006	0.981	1.053	1.035	0.5706
Ghir_A05G030450.1	106	K	40S ribosomal protein S23 GN=RPS23	RPS23	1	1.28977e-05	91.202	K(1)GHAVGDIPGVR	3	0.21139	2	0.858	0.973	1.112	1.087	1.036	0.948	1.043	0.61248
Ghir_A05G030450.1	37	K	40S ribosomal protein S23 GN=RPS23	RPS23	1	1.5976e-05	108.9	K(1)PFAGSSHAK	3	0.24253	2	1.088	0.938	0.843	1.176	0.999	1.037	1.12	0.26216
Ghir_D13G011630.1	22	K	40S ribosomal protein S24-2 GN=RPS24B	RPS24B	1	0.0124542	48.467	K(1)QFIIDVLHPGR	3	-1.6408	1
Ghir_A13G003070.1	14	K	40S ribosomal protein S25-4 GN=RPS25E	RPS25E	1	0.000417631	76.728	APPPSSK(1)PAK	2	-0.36477	3	0.969	1.054	0.957	1.083	1.024	0.963	1.03	0.55158
Ghir_D05G028380.1	94	K	40S ribosomal protein S26-1 GN=RPS26A	RPS26A	1	0.0225032	72.138	K(1)RDPPQR	3	0.72375	2	1.091	1.05	0.967	1.041	0.938	0.956	0.944	0.29938
Ghir_D13G000780.1	77	K	40S ribosomal protein S26-1 GN=RPS26A	RPS26A	1	0.0320335	58.981	K(1)RDPPAR	3	0.070569	1	1.101	0.996	0.992	1.051	0.887	1.005	0.953	0.46126
Ghir_D13G004570.1	33	K	40S ribosomal protein S29 GN=RPS29A	RPS29A	1	0.017965	72.968	K(1)YGLMCCR	2	-1.1515	2	1.06	1.017	0.978	1.02	0.985	0.969	0.973	0.39244
Ghir_D13G021570.1	3	K	40S ribosomal protein S30 GN=RPS30A	RPS30A	1	0.00391993	66.056	GK(1)VHGSLAR	3	0.50236	1
Ghir_A05G004070.1	209	K	40S ribosomal protein S3-3 GN=RPS3C	RPS3C	1	0.00128556	52.172	K(1)DFEPLAPPTNIEVPVVV	3	1.8356	1	0.914	1.148	0.936	0.928	1.116	0.965	1.004	0.95242
Ghir_A07G001490.1	155	K	40S ribosomal protein S3-3 GN=RPS3C	RPS3C	1	8.14542e-23	109.91	FK(1)DGYMISSGHPVNEYIDSAVR	3	0.44751	2	0.982	1.047	1.046	0.938	1.043	0.937	0.949	0.26778
Ghir_A07G001490.1	216	K	40S ribosomal protein S3-3 GN=RPS3C	RPS3C	1	7.25984e-55	150.06	QGPTTPLPDLVTIHPPK(1)DDEVIK	3	0.27285	3	0.893	0.958	0.933	1.044	1.112	1.07	1.159	0.0058555
Ghir_A07G001490.1	80	K	40S ribosomal protein S3-3 GN=RPS3C	RPS3C	1	2.63015e-20	130.47	FK(1)FPENSVELYAEK	2	-0.25851	4	0.952	0.97	0.973	1.042	1.004	1.068	1.076	0.0194039
Ghir_D05G003530.1	215	K	40S ribosomal protein S3-3 GN=RPS3C	RPS3C	1	4.09251e-44	137.86	QGPTTPLPDLVTIHPPK(1)EDEEIR	3	0.41089	1	1.025	1.071	0.896	0.949	1.054	1.018	1.01	0.86122
Ghir_D05G004200.1	223	K	40S ribosomal protein S3-3 GN=RPS3C	RPS3C	1	4.14015e-07	88.565	K(1)DFEPLAPHANIEVPVVV	3	0.18188	1	1.11	0.889	0.98	0.766	1.075	1.092	0.985	0.86352
Ghir_D05G004200.1	153	K	40S ribosomal protein S3-3 GN=RPS3C	RPS3C	1	0.000788389	63.062	FK(1)DGYMISSGHPVK	3	0.15641	1
Ghir_D07G001510.1	216	K	40S ribosomal protein S3-3 GN=RPS3C	RPS3C	1	1.02328e-14	95.666	QGPTTPLPDLVTIHPPK(1)EDEVIK	4	-0.19939	2	0.848	0.923	1.051	1.003	0.944	1.188	1.111	0.32432
Ghir_A02G003510.1	23	K	40S ribosomal protein S3a GN=		1	0.0157356	93.649	K(1)DWYDIK	3	-0.22426	4	0.941	0.948	0.879	1.065	1.075	1.112	1.175	0.0041383
Ghir_A02G003510.1	58	K	40S ribosomal protein S3a GN=		1	0.00364101	68.016	IASEGLK(1)HR	3	0.38613	1
Ghir_D09G017050.1	233	K	40S ribosomal protein S4 GN=RPS4	RPS4	1	0.00117827	96.604	GTK(1)PWVSLPK	2	-0.76354	2	1.023	0.971	0.987	1.057	0.986	1.002	1.021	0.46476
Ghir_D04G010190.1	70	K	40S ribosomal protein S5 (Fragment) GN=RPS5	RPS5	1	2.68595e-06	130.98	K(1)AQCPIVER	3	-1.4139	5	1.026	1.017	0.974	0.987	1.008	0.998	0.992	0.6747
Ghir_D03G004010.1	131	K	40S ribosomal protein S6 GN=rps6	rps6	1	3.87229e-09	104.88	KGENDLPGLTDTEK(1)PR	3	0.40566	4	1.059	0.947	0.957	1.003	0.965	1.072	1.026	0.61002
Ghir_D03G004010.1	244	K	40S ribosomal protein S6 GN=rps6	rps6	1	0.0184183	55.314	LSAASK(1)PSIAA	2	-1.0641	1	1.071	0.982	0.957	1.039	0.946	1.031	1.002	0.9626
Ghir_D03G004010.1	145	K	40S ribosomal protein S6 GN=rps6	rps6	1	0.0110519	113.26	K(1)LFNLSK	3	-0.8644	3	0.943	0.943	0.931	1.022	1.088	1.076	1.131	0.0034046
Ghir_D03G004010.1	118	K	40S ribosomal protein S6 GN=rps6	rps6	1	2.92927e-35	148.44	K(1)GENDLPGLTDTEKPR	3	-0.26708	4	0.978	1.015	0.962	0.976	1.016	1.051	1.03	0.33538
Ghir_D03G004010.1	207	K	40S ribosomal protein S6 GN=rps6	rps6	1	0.00159955	72.2	AK(1)ADAAEYQK	3	0.0040017	1
Ghir_D03G004010.1	15	K	40S ribosomal protein S6 GN=rps6	rps6	1	0.00158901	103.21	K(1)LEIDDDQK	2	-0.52627	3	0.953	0.946	0.989	1.07	1.045	1.016	1.084	0.0165013
Ghir_D09G018040.1	59	K	40S ribosomal protein S7 GN=RPS7	RPS7	1	0.000341486	98.048	K(1)AVVIHVPYR	3	0.0072316	5	0.97	0.993	0.999	1.023	1	1.025	1.029	0.075142
Ghir_D09G018040.1	106	K	40S ribosomal protein S7 GN=RPS7	RPS7	1	0.025646	66.993	ILRPPK(1)K	3	-0.015706	1	1.084	1.037	1.029	1.016	0.956	0.909	0.915	0.066841
Ghir_D09G018040.1	107	K	40S ribosomal protein S7 GN=RPS7	RPS7	1	1.32386e-06	134.23	K(1)GSAVQRPR	3	-1.8904	14	1.095	1.031	1.045	0.959	0.916	0.956	0.893	0.008503
Ghir_D11G000560.1	59	K	40S ribosomal protein S7 GN=RPS7	RPS7	1	0.00224083	67.704	K(1)AVVVHVPYR	3	-0.95086	4	1.033	0.943	1.073	0.841	0.879	1.149	0.941	0.5452
Ghir_A07G016960.1	146	K	40S ribosomal protein S8 GN=RPS8	RPS8	1	2.69435e-19	122.01	KEATEEGEVAVEETK(1)K	3	0.5834	3	0.912	0.942	0.976	1.064	1.062	1.056	1.124	0.026976
Ghir_D01G008010.1	165	K	40S ribosomal protein S8 GN=RPS8	RPS8	1	1.44577e-08	106.35	K(1)LDPHIEDQFSSGR	3	0.19916	3	0.927	0.879	1.025	0.934	1.12	1.065	1.102	0.2444
Ghir_D01G008010.1	148	K	40S ribosomal protein S8 GN=RPS8	RPS8	1	5.58927e-19	123.02	KDGEEGETVAEEAK(1)K	3	1.393	1	1.004	0.898	0.993	1.176	0.966	1.018	1.092	0.28204
Ghir_D01G008010.1	135	K	40S ribosomal protein S8 GN=RPS8	RPS8	0.99883	0.00218078	54.768	K(0.999)DGEEGETVAEEAK(0.001)K	3	-0.66943	1	0.922	1.032	0.977	1.004	1.102	0.976	1.052	0.36608
Ghir_D05G038470.1	148	K	40S ribosomal protein S8 GN=RPS8	RPS8	1	0.0161004	73.665	K(1)SSHVLR	3	1.1853	1
Ghir_D07G017470.1	147	K	40S ribosomal protein S8 GN=RPS8	RPS8	1	0.0101392	96.492	K(1)SNHVLR	3	0.035811	3	1.113	1.035	0.89	1.134	0.971	0.944	1.004	0.9605
Ghir_D07G017470.1	146	K	40S ribosomal protein S8 GN=RPS8	RPS8	1	1.92094e-06	93.812	KEATEDGEVAAEETK(1)K	3	0.4773	1	0.958	0.996	0.884	1.03	1.185	0.978	1.125	0.160299
Ghir_D08G003100.1	145	K	40S ribosomal protein S8 GN=RPS8	RPS8	1	6.7545e-09	103.79	KEGEEGETGTEEVK(1)K	4	0.90521	4	1.02	0.906	0.934	0.941	1.144	1.036	1.091	0.26924
Ghir_D08G003100.1	162	K	40S ribosomal protein S8 GN=RPS8	RPS8	1	1.83223e-23	139.71	K(1)LDPHIEDQFASGR	2	-0.16433	3	0.886	0.956	0.925	1.077	1.053	1.118	1.174	0.0046568
Ghir_D08G003100.1	132	K	40S ribosomal protein S8 GN=RPS8	RPS8	1	3.17919e-05	81.656	K(1)EGEEGETGTEEVKK	4	-0.27679	1
Ghir_D08G003100.1	146	K	40S ribosomal protein S8 GN=RPS8	RPS8	1	0.0101392	96.492	K(1)SNHVLR	3	0.035811	3	1.113	1.035	0.89	1.134	0.971	0.944	1.004	0.9605
Ghir_D13G014860.1	147	K	40S ribosomal protein S8 GN=RPS8	RPS8	1	0.0101392	96.492	K(1)SNHVLR	3	0.035811	3	1.113	1.035	0.89	1.134	0.971	0.944	1.004	0.9605
Ghir_D13G014860.1	146	K	40S ribosomal protein S8 GN=RPS8	RPS8	1	9.95469e-31	142.39	KEGEEGETATEEVK(1)K	4	0.18087	4	0.921	1.002	1.008	0.976	1.047	1.034	1.043	0.3069
Ghir_D13G014860.1	133	K	40S ribosomal protein S8 GN=RPS8	RPS8	1	1.03905e-24	130.72	K(1)EGEEGETATEEVKK	4	-1.5623	4	1.028	0.991	0.951	0.984	1.026	1.026	1.022	0.44688
Ghir_D09G001900.1	185	K	40S ribosomal protein S9-2 GN=RPS9C	RPS9C	1	2.18753e-09	110.38	K(1)AAGGDGDEEEDE	2	-0.1446	1	1.148	0.912	0.937	0.909	1.07	1.006	0.996	0.9925
Ghir_D10G009400.1	185	K	40S ribosomal protein S9-2 GN=RPS9C	RPS9C	1	1.78856e-09	111.79	K(1)AAGGDGDDEEDE	2	-0.38451	1	0.992	0.791	1.116	0.981	0.899	1.158	1.048	0.70354
Ghir_D03G004640.1	303	K	4-alpha-glucanotransferase DPE1, chloroplastic/amyloplastic GN=DPE1	DPE1	1	0.00999062	110.61	K(1)HFLLNR	3	-0.38128	1	0.946	0.983	1.009	1.219	0.909	1.009	1.068	0.54258
Ghir_D06G012250.1	383	K	4-alpha-glucanotransferase DPE2 GN=DPE2	DPE2	1	0.0162143	64.757	K(1)VFMQEK	3	-0.13355	2
Ghir_D02G010170.1	27	K	4-coumarate--CoA ligase-like 5 GN=4CLL5	4CLL5	1	0.00564903	95.909	RK(1)PIPLPK	3	0.050898	2	1.06	0.988	0.947	1.023	0.993	1.013	1.011	0.73602
Ghir_D02G010170.1	308	K	4-coumarate--CoA ligase-like 5 GN=4CLL5	4CLL5	1	3.38765e-23	118.32	K(1)YDLSSLHSALSGGAPLSK	3	0.36577	1	1.107	0.915	0.975	0.971	0.963	1.058	0.998	0.99314
Ghir_A07G012690.1	65	K	4-diphosphocytidyl-2-C-methyl-D-erythritol kinase, chloroplastic/chromoplastic (Fragment) GN=ISPE	ISPE	1	6.83821e-10	115.91	LADEVDK(1)EAPFSR	3	0.46271	2	1.001	1.001	1.007	1	1.05	0.953	0.998	0.93022
Ghir_D08G021480.1	270	K	4-hydroxy-3-methylbut-2-en-1-yl diphosphate synthase (ferredoxin), chloroplastic GN=ISPG	ISPG	1	0.00438473	58.32	K(1)LDYHNFVFSMK	3	-2.2291	1
Ghir_A03G019830.1	225	K	4-hydroxy-3-methylbut-2-enyl diphosphate reductase, chloroplastic GN=ISPH	ISPH	1	0.000241985	85.813	K(1)GDFTSIIHGK	3	1.2768	2	1.028	0.95	1.12	0.882	0.961	1.004	0.919	0.24138
Ghir_A03G019830.1	134	K	4-hydroxy-3-methylbut-2-enyl diphosphate reductase, chloroplastic GN=ISPH	ISPH	1	0.0248355	103.83	K(1)QFPDER	2	0.15103	1	0.945	0.92	1.131	0.96	0.999	1.006	0.99	0.92868
Ghir_A03G019830.1	179	K	4-hydroxy-3-methylbut-2-enyl diphosphate reductase, chloroplastic GN=ISPH	ISPH	1	0.0190637	89.355	RFDVVDK(1)K	3	-0.024101	5	1	1.016	1.015	0.979	0.983	1.005	0.979	0.090504
Ghir_A03G019830.1	389	K	4-hydroxy-3-methylbut-2-enyl diphosphate reductase, chloroplastic GN=ISPH	ISPH	1	0.000640195	77.644	GIPSYWIDSEK(1)R	2	0.030333	1	0.926	0.945	0.957	1.03	1.096	1.05	1.123	0.0050202
Ghir_A03G019830.1	171	K	4-hydroxy-3-methylbut-2-enyl diphosphate reductase, chloroplastic GN=ISPH	ISPH	1	0.00294392	71.614	NIPIEEGK(1)K	3	-0.4976	1	0.901	0.857	0.984	1.134	1.04	1.101	1.194	0.020057
Ghir_D13G004780.1	90	K	4-hydroxy-3-methylbut-2-enyl diphosphate reductase, chloroplastic GN=ISPH	ISPH	1	0.00166936	102.52	EYTSDILK(1)K	2	0.95911	1	1.115	1.09	1.008	0.953	0.929	0.923	0.873	0.0136179
Ghir_D11G010630.1	128	K	4-hydroxy-tetrahydrodipicolinate synthase GN=dapA	dapA	1	6.7627e-07	112.42	TIQNEINELK(1)K	3	0.34206	4	0.975	0.985	0.977	0.988	1.029	1.043	1.042	0.069704
Ghir_D01G019490.1	82	K	50S ribosomal protein 5, chloroplastic GN=PSRP5	PSRP5	1	3.45564e-21	135.69	K(1)EDLPVGQLPLESK	2	-0.083651	3	0.85	0.991	0.975	1.014	1.054	1.105	1.127	0.091079
Ghir_A08G015170.1	120	K	50S ribosomal protein L1, chloroplastic GN=RPL1	RPL1	1	0.0357279	84.359	AALPLK(1)R	2	-0.083051	1	1.129	0.889	1.099	1.006	0.906	0.966	0.923	0.4087
Ghir_A08G015170.1	278	K	50S ribosomal protein L1, chloroplastic GN=RPL1	RPL1	1	1.759e-36	138.91	AGTVTPNIPQAIEEFK(1)K	4	-0.13836	3	1.046	1.028	1.041	0.661	1.038	1.068	0.888	0.45958
Ghir_D08G015970.1	245	K	50S ribosomal protein L1, chloroplastic GN=RPL1	RPL1	1	7.12018e-05	74.428	AGTVTPNIPQAIEEFK(1)R	2	0.7171	2
Ghir_A05G030530.1	119	K	50S ribosomal protein L10, chloroplastic GN=RPL10	RPL10	1	0.00411117	85.533	WEALK(1)PCMK	2	-0.10676	3	1.015	0.979	0.92	0.984	1.044	1.061	1.06	0.1856
Ghir_A05G030530.1	151	K	50S ribosomal protein L10, chloroplastic GN=RPL10	RPL10	1	3.45099e-43	170.11	K(1)VENDFTGAVFEGK	3	0.61311	5	0.94	0.966	0.983	1.036	1.027	1.055	1.079	0.0074209
Ghir_A05G030530.1	54	K	50S ribosomal protein L10, chloroplastic GN=RPL10	RPL10	0.754956	0.000336417	80.96	TK(0.755)K(0.245)EETVETVK	3	-0.53605	3	1.002	1.038	1.02	1.026	1.004	0.937	0.97	0.34128
Ghir_A05G030530.1	55	K	50S ribosomal protein L10, chloroplastic GN=RPL10	RPL10	1	0.00548928	80.245	K(1)EETVETVK	2	-0.14565	2	1.042	0.965	1.008	1.01	0.997	0.988	0.993	0.80182
Ghir_D05G030470.1	591	K	50S ribosomal protein L10, chloroplastic GN=RPL10	RPL10	1	3.2563e-28	149.73	K(1)LENDFTGAVFEGK	2	0.94438	2	0.959	0.95	1.011	1.016	1.042	1.02	1.054	0.064184
Ghir_A07G023800.1	177	K	50S ribosomal protein L12-1, chloroplastic GN=RPL12A	RPL12A	1	0.000219486	118.28	K(1)QLEEAGAK	3	1.303	3	1.102	0.822	0.952	1.149	0.996	1.025	1.102	0.34208
Ghir_A07G023800.1	169	K	50S ribosomal protein L12-1, chloroplastic GN=RPL12A	RPL12A	0.999766	0.011179	49.483	GGVSK(1)EEADDAKK	3	0.087051	1	1.097	1.026	1.016	0.973	0.953	0.946	0.915	0.025781
Ghir_A07G023800.1	176	K	50S ribosomal protein L12-1, chloroplastic GN=RPL12A	RPL12A	0.99999	0.00310844	59.709	GGVSKEEADDAK(1)K	3	-0.035009	2	1.046	1.169	1.099	0.917	0.884	0.889	0.812	0.0036803
Ghir_A08G001380.1	159	K	50S ribosomal protein L12-1, chloroplastic GN=RPL12A	RPL12A	0.999951	4.01079e-06	97.904	FK(1)EGVSKDEADDAK	3	-0.13864	2	1.008	1.152	0.988	0.985	0.978	0.922	0.916	0.1798
Ghir_A08G001380.1	172	K	50S ribosomal protein L12-1, chloroplastic GN=RPL12A	RPL12A	1	0.000219486	118.28	K(1)QLEEAGAK	3	1.303	3	1.102	0.822	0.952	1.149	0.996	1.025	1.102	0.34208
Ghir_A08G001380.1	164	K	50S ribosomal protein L12-1, chloroplastic GN=RPL12A	RPL12A	1	6.57191e-10	110.38	EGVSK(1)DEADDAKK	4	0.3758	9	0.991	1.02	1.022	1.014	0.993	0.973	0.983	0.31862
Ghir_A08G001380.1	171	K	50S ribosomal protein L12-1, chloroplastic GN=RPL12A	RPL12A	1	1.17645e-05	88.385	FKEGVSKDEADDAK(1)K	4	0.38469	6	1.033	1.057	1.063	0.896	0.987	0.943	0.896	0.0197049
Ghir_D08G001410.1	158	K	50S ribosomal protein L12-1, chloroplastic GN=RPL12A	RPL12A	0.99867	2.30189e-06	98.676	FK(0.999)EGVSK(0.001)EEADDAK	3	-0.30711	1	1.113	1.026	1.057	0.956	0.938	0.915	0.879	0.0088172
Ghir_D08G001410.1	170	K	50S ribosomal protein L12-1, chloroplastic GN=RPL12A	RPL12A	1	3.60255e-06	97.69	EGVSKEEADDAK(1)K	4	0.17967	7	1.041	1.139	1.086	0.94	0.914	0.889	0.84	0.0046988
Ghir_D08G001410.1	163	K	50S ribosomal protein L12-1, chloroplastic GN=RPL12A	RPL12A	1	1.50824e-07	101.32	EGVSK(1)EEADDAKK	4	1.5943	5	0.969	1.011	1.03	1.003	0.988	1.003	0.995	0.80176
Ghir_D08G001410.1	171	K	50S ribosomal protein L12-1, chloroplastic GN=RPL12A	RPL12A	1	0.000219486	118.28	K(1)QLEEAGAK	3	1.303	3	1.102	0.822	0.952	1.149	0.996	1.025	1.102	0.34208
Ghir_D01G004290.1	99	K	50S ribosomal protein L13, chloroplastic GN=RPL13	RPL13	1	0.0242462	44.57	AK(1)DHINTEK	3	1.733	1	1.107	0.973	1.067	1.014	0.871	0.977	0.909	0.184878
Ghir_D01G004290.1	229	K	50S ribosomal protein L13, chloroplastic GN=RPL13	RPL13	1	1.84266e-21	126.63	GPDHPHDAQK(1)PIELPIR	3	-0.46522	5	0.887	0.897	0.928	1.117	1.069	1.123	1.22	0.00065751
Ghir_D13G016550.1	230	K	50S ribosomal protein L13, chloroplastic GN=RPL13	RPL13	1	1.36703e-49	149.73	GADHPHEAQK(1)PIELPIR	3	0.18303	5	1.005	0.991	0.929	1.07	1.077	0.972	1.066	0.195679
Ghir_D02G017670.1	123	K	50S ribosomal protein L15, chloroplastic (Fragment) GN=RPL15	RPL15	1	0.000261306	83.087	K(1)GFEGGQMPLYR	2	-0.016916	2	1.001	1.003	0.985	1.003	0.983	1.031	1.009	0.5732
Ghir_D02G017670.1	208	K	50S ribosomal protein L15, chloroplastic (Fragment) GN=RPL15	RPL15	1	6.45818e-09	100.04	EK(1)LEAAGCSLTVLPGR	3	-0.47008	1	0.954	0.957	1.036	0.991	1.067	0.987	1.033	0.42552
Ghir_A12G008190.1	64	K	50S ribosomal protein L16, chloroplastic GN=rpl16	rpl16	1	9.6671e-09	107.35	GSPEYWVAVVK(1)PGR	2	1.0443	2	0.936	0.917	0.969	1.001	1.073	1.091	1.122	0.020844
Ghir_D01G018480.1	6	K	50S ribosomal protein L17 GN=rplQ	rplQ	1	0.00415774	71.451	K(1)LNRPTGHR	3	-0.42281	2	1.09	0.944	0.92	1.122	1.023	0.964	1.052	0.49174
Ghir_A08G008690.1	132	K	50S ribosomal protein L18, chloroplastic GN=RPL18	RPL18	1	0.00807472	85.807	K(1)VGEFIAK	3	-0.35238	4	0.984	0.995	0.987	0.982	1.019	1.031	1.022	0.22084
Ghir_A08G008690.1	73	K	50S ribosomal protein L18, chloroplastic GN=RPL18	RPL18	1	0.000851805	94.363	K(1)IEGTPDRPR	3	-0.83845	4	0.997	1.002	1.03	1.038	0.923	1.022	0.985	0.68728
Ghir_A08G008690.1	113	K	50S ribosomal protein L18, chloroplastic GN=RPL18	RPL18	1	7.14115e-56	129.72	MHTLASASTMQK(1)PICEEFNYTSGPTIEVAK	4	-0.9433	2	1.03	1.066	0.953	0.985	1.036	0.953	0.975	0.58446
Ghir_A04G004020.1	99	K	50S ribosomal protein L2, chloroplastic GN=rpl2-A	rpl2-A	1	1.53751e-08	100.43	NAYICLIHYGDGEK(1)R	3	0.28836	2	0.967	1.059	1.094	0.937	0.908	1.012	0.916	0.147801
Ghir_A04G004020.1	247	K	50S ribosomal protein L2, chloroplastic GN=rpl2-A	rpl2-A	0.837809	1.71097e-06	98.943	K(0.838)K(0.162)PATPWGYPALGR	3	-0.37095	3	0.962	0.917	0.886	1.086	1.122	1.059	1.182	0.00458
Ghir_D05G028120.1	141	K	50S ribosomal protein L21, chloroplastic GN=RPL21	RPL21	1	0.0216081	54.343	LK(1)GANVNDK	2	0.65632	1	1.073	1.081	1.079	0.921	0.929	0.912	0.854	1.54079e-05
Ghir_A01G006410.1	177	K	50S ribosomal protein L24, chloroplastic GN=RPL24	RPL24	1	4.82656e-10	113.99	TGEILDSEENWK(1)K	3	0.035973	1	1.047	0.877	1.179	0.906	0.946	0.983	0.914	0.40158
Ghir_D01G006700.1	177	K	50S ribosomal protein L24, chloroplastic GN=RPL24	RPL24	1	2.21203e-13	120.59	TGEILDSDENWK(1)K	3	-1.0638	2	1.008	0.993	1.011	0.959	1	1.016	0.988	0.52382
Ghir_D03G018680.1	92	K	50S ribosomal protein L25 GN=rplY	rplY	1	0.000345896	59.182	VPSIVFEQEDGQHGGNK(1)R	3	0.20978	1
Ghir_D09G004010.1	86	K	50S ribosomal protein L27, chloroplastic GN=RPL27	RPL27	1	0.00656131	46.89	IYGDQVAK(1)PGAIIVR	3	0.2364	1
Ghir_D10G016850.1	92	K	50S ribosomal protein L28, chloroplastic GN=RPL28	RPL28	1	0.00224083	67.704	K(1)LQFVNLQYK	3	-0.34959	1
Ghir_D10G016850.1	102	K	50S ribosomal protein L28, chloroplastic GN=RPL28	RPL28	1	0.0119862	90.15	K(1)VWWEAGK	2	0.38893	1	1.005	0.959	0.909	1.135	1.028	1.022	1.109	0.083064
Ghir_D11G022930.1	131	K	50S ribosomal protein L29, chloroplastic GN=RPL29	RPL29	1	0.00197137	86.136	ELEEGINK(1)R	2	-0.60114	3	1.079	0.962	1.025	0.887	1.026	0.987	0.946	0.3608
Ghir_A13G016910.1	255	K	50S ribosomal protein L3, chloroplastic GN=RPL3	RPL3	1	0.000904918	69.786	GALPGK(1)PGNLLR	3	-2.413	3	1.004	0.968	1.041	0.95	1.017	1	0.985	0.62816
Ghir_A13G016910.1	121	K	50S ribosomal protein L3, chloroplastic GN=RPL3	RPL3	1	0.000242817	91.961	LTK(1)PELGHLGK	3	-0.34044	2	0.955	0.89	0.93	1.087	1.077	1.08	1.169	0.0170964
Ghir_D05G019620.1	42	K	50S ribosomal protein L31, chloroplastic GN=RPL31	RPL31	1	6.72963e-06	92.039	K(1)DIHPEFHEDAK	4	1.7427	3	1.056	0.912	1.091	0.992	0.911	1.02	0.956	0.53732
Ghir_D05G019620.1	125	K	50S ribosomal protein L31, chloroplastic GN=RPL31	RPL31	1	0.011229	61.765	GEIILPTK(1)R	2	-0.016288	1
Ghir_A03G009790.1	60	K	50S ribosomal protein L33, chloroplastic GN=rpl33	rpl33	1	0.000470074	107.08	HTIHGEIK(1)K	3	-0.89292	1
Ghir_A03G009790.1	45	K	50S ribosomal protein L33, chloroplastic GN=rpl33	rpl33	1	0.0185556	71.379	K(1)FCPYCYK	2	0.0139	2	0.955	0.918	0.882	1.089	1.065	1.117	1.187	0.0030178
Ghir_A07G014880.1	60	K	50S ribosomal protein L5, chloroplastic GN=RPL5	RPL5	1	0.0200817	71.614	SEAEK(1)PYR	2	0.13334	1	0.969	0.98	0.827	0.957	1.181	1.086	1.161	0.144004
Ghir_A07G014880.1	208	K	50S ribosomal protein L5, chloroplastic GN=RPL5	RPL5	1	0.024592	65.224	FDALGK(1)PR	2	-0.14398	1	0.895	0.938	0.872	1.157	1.077	1.109	1.236	0.002076
Ghir_A07G014880.1	262	K	50S ribosomal protein L5, chloroplastic GN=RPL5	RPL5	1	0.00668955	114.78	AHHFDK(1)K	3	0.90405	4	1.023	0.926	0.967	1.007	1.027	1.049	1.057	0.144621
Ghir_D13G009310.1	71	K	50S ribosomal protein L6, chloroplastic GN=RPL6	RPL6	1	6.95884e-06	95.57	VK(1)GPLGEMALTYPR	2	-0.73547	3	1.035	1.028	0.984	1.032	0.972	0.978	0.979	0.43056
Ghir_D05G008870.1	48	K	50S ribosomal protein L9, chloroplastic GN=RPL9	RPL9	1	0.0311314	57.785	K(1)GQLLDVK	2	-0.32428	1	0.94	0.934	1.026	0.991	1.083	1.013	1.064	0.1955
Ghir_A11G019070.1	122	K	54S ribosomal protein L12, mitochondrial GN=MNP1	MNP1	0.999196	0.000448987	65.374	VGAAGPGK(0.001)GEEK(0.999)EEEK	3	-0.15748	1	1.035	0.967	1.065	1.001	0.971	0.964	0.957	0.23628
Ghir_A05G012050.1	294	K	5'-AMP-activated protein kinase subunit gamma GN=SNF4	SNF4	1	5.01197e-22	126.84	VVVEGK(1)PDPCPLHTAWLK	4	0.5713	2	0.997	0.944	1.013	1.071	0.993	1.003	1.038	0.306
Ghir_D05G011800.1	294	K	5'-AMP-activated protein kinase subunit gamma GN=SNF4	SNF4	1	1.99408e-57	165.9	AIAEGK(1)PDPCPLHTAWLK	3	0.19349	1	1.055	0.911	0.999	1.149	1.054	0.898	1.046	0.64682
Ghir_D05G011800.1	191	K	5'-AMP-activated protein kinase subunit gamma GN=SNF4	SNF4	1	0.00274118	76.332	VLDK(1)EAFQK	3	-1.0974	2	1.005	1.057	0.975	1.033	0.973	0.988	0.986	0.6604
Ghir_D01G002180.1	46	K	5'-deoxyadenosine deaminase GN=dadD	dadD	1	0.00852121	59.227	VFQNGAVFIDK(1)DK	3	0.091152	1
Ghir_D01G002180.1	257	K	5'-deoxyadenosine deaminase GN=dadD	dadD	1	0.00560896	55.98	K(1)VDHGTVTFLDK	3	1.3348	2
Ghir_A08G022790.1	721	K	5-methyltetrahydropteroyltriglutamate--homocysteine methyltransferase GN=METE	METE	0.984345	0.00279713	60.618	K(0.984)YAEVK(0.016)PALSNMVAAAK	3	-0.84424	1	0.957	0.966	0.955	1.099	1.013	1.045	1.097	0.061843
Ghir_A08G022790.1	726	K	5-methyltetrahydropteroyltriglutamate--homocysteine methyltransferase GN=METE	METE	1	1.18391e-19	124.25	YAEVK(1)PALSNMVAAAK	3	-0.49098	1	1.006	1.058	0.991	0.963	0.96	1.022	0.964	0.26578
Ghir_D13G010950.1	35	K	5-methyltetrahydropteroyltriglutamate--homocysteine methyltransferase GN=METE	METE	1	0.00708211	82.287	SSAEDLK(1)K	3	0.54687	5	0.997	0.981	1.048	0.991	1.017	0.965	0.982	0.5224
Ghir_D13G010950.1	739	K	5-methyltetrahydropteroyltriglutamate--homocysteine methyltransferase GN=METE	METE	0.99996	1.72103e-21	126.84	K(1)YEEVKPALNNMVAAAK	3	-0.21422	2	1.011	1.034	0.983	0.987	1.008	0.987	0.985	0.40354
Ghir_D13G010950.1	744	K	5-methyltetrahydropteroyltriglutamate--homocysteine methyltransferase GN=METE	METE	0.992735	2.43033e-21	126.63	K(0.007)YEEVK(0.993)PALNNMVAAAK	3	0.019493	1	1.078	0.935	0.988	0.883	1.051	1.029	0.987	0.84886
Ghir_D13G017980.1	472	K	5-methyltetrahydropteroyltriglutamate--homocysteine methyltransferase GN=METE	METE	0.999949	0.00536561	80.438	AIKEEIK(1)K	3	0.22477	1
Ghir_D13G017980.1	27	K	5-methyltetrahydropteroyltriglutamate--homocysteine methyltransferase GN=METE	METE	1	2.63038e-11	138.25	FALESFWDK(1)K	2	0.56477	5	1.018	1.011	1.026	0.943	0.993	0.997	0.96	0.089805
Ghir_D13G017980.1	28	K	5-methyltetrahydropteroyltriglutamate--homocysteine methyltransferase GN=METE	METE	1	0.00200619	85.355	K(1)SSAEDLQK	2	-0.38732	3	0.984	1.004	1.03	1.07	1.003	0.943	0.999	0.96486
Ghir_D13G017980.1	142	K	5-methyltetrahydropteroyltriglutamate--homocysteine methyltransferase GN=METE	METE	1	0.000193322	120.06	AVDEYK(1)EAK	2	-0.38927	1	1.006	1.087	1.177	0.887	0.881	0.926	0.824	0.0160616
Ghir_D13G017980.1	739	K	5-methyltetrahydropteroyltriglutamate--homocysteine methyltransferase GN=METE	METE	0.986045	5.84622e-08	97.095	K(0.986)YAEVK(0.014)PALNNMVAAAK	3	-0.16433	5	1.032	0.997	0.989	0.934	1.054	0.983	0.984	0.6772
Ghir_D13G017980.1	744	K	5-methyltetrahydropteroyltriglutamate--homocysteine methyltransferase GN=METE	METE	1	2.04216e-05	84.653	YAEVK(1)PALNNMVAAAK	3	-0.21366	3	1.014	1.019	1.025	0.946	0.966	1.017	0.958	0.182877
Ghir_D13G017980.1	617	K	5-methyltetrahydropteroyltriglutamate--homocysteine methyltransferase GN=METE	METE	1	0.00160417	103.08	K(1)SEHAFYLK	3	-0.38977	2	1.064	1.095	1.065	0.976	0.94	0.881	0.868	0.0103632
Ghir_A09G006370.1	252	K	5'-nucleotidase SurE GN=surE	surE	0.999999	0.000694955	59.728	K(1)VIRPVVDDVDTDKR	4	-0.59276	1	1.171	1.088	1.028	0.899	0.862	0.95	0.825	0.0150808
Ghir_A09G006370.1	265	K	5'-nucleotidase SurE GN=surE	surE	1	2.87246e-08	100.11	VIRPVVDDVDTDK(1)R	3	-0.026953	1	0.97	0.868	1.049	1.147	1.022	0.977	1.09	0.30002
Ghir_D09G006060.1	158	K	5'-nucleotidase SurE GN=surE	surE	1	0.00316816	55.755	VIRPVIDDVDTDK(1)R	3	-0.44596	3	0.986	0.98	0.973	1.013	0.994	1.058	1.043	0.091845
Ghir_D09G006060.1	145	K	5'-nucleotidase SurE GN=surE	surE	0.999992	0.00244154	51.591	K(1)VIRPVIDDVDTDKR	4	-1.1552	1
Ghir_D04G007200.1	190	K	60S acidic ribosomal protein P0-1 GN=RPP0A	RPP0A	1	0.0262253	42.629	VK(1)EYLADPSK	3	0.81423	1
Ghir_D04G007200.1	98	K	60S acidic ribosomal protein P0-1 GN=RPP0A	RPP0A	1	7.19636e-09	109	GDLK(1)EVSEEVAK	3	0.81036	1	1.063	1.27	1.036	0.851	0.88	0.903	0.782	0.021696
Ghir_A05G008590.1	49	K	60S acidic ribosomal protein P2B GN=RPP2B	RPP2B	1	0.000361121	75.589	GK(1)DITELTASGR	3	1.2413	2	1.09	1.057	1.015	0.874	0.935	1.003	0.889	0.057278
Ghir_A08G000880.1	49	K	60S acidic ribosomal protein P2B GN=RPP2B	RPP2B	1	0.0130459	57.267	GK(1)DITELIASGR	2	0.41014	2	1.019	0.996	1.016	0.944	1.006	1.004	0.975	0.30236
Ghir_D05G000500.1	11	K	60S acidic ribosomal protein P3 GN=RPP3A	RPP3A	1	0.0188255	56.551	SK(1)GGEWSAK	2	0.0045301	1	1.147	1.078	0.962	1.099	0.837	0.949	0.905	0.33442
Ghir_D10G019650.1	46	K	60S ribosomal protein L10 GN=RPL10	RPL10	1	1.1888e-05	97.463	GAFGK(1)PQGTCAR	2	0.8501	4	1.012	1.005	0.999	0.912	0.998	1.045	0.98	0.63866
Ghir_D10G019650.1	66	K	60S ribosomal protein L10 GN=RPL10	RPL10	1	9.22068e-09	105.19	CK(1)DSNSHHAQEALR	3	-0.99661	2	0.922	1.359	0.93	0.736	0.983	1.031	0.856	0.42016
Ghir_D13G024270.1	132	K	60S ribosomal protein L10a-3 GN=RPL10AC	RPL10AC	1	1.04303e-08	96.805	AGK(1)FPTLVTHQESLESK	3	-0.42967	1	0.969	1.213	1.01	0.899	0.89	1.012	0.878	0.187795
Ghir_D13G024270.1	105	K	60S ribosomal protein L10a-3 GN=RPL10AC	RPL10AC	1	5.68233e-10	113.25	K(1)YHAFLASESVIK	3	0.21848	1	0.983	1.151	0.905	0.95	1.04	0.992	0.981	0.85566
Ghir_D06G022470.1	158	K	60S ribosomal protein L11-2 GN=RPL11B	RPL11B	1	0.00465782	93.649	VTK(1)EDAMK	3	0.55432	2	1.054	1.026	1.025	0.901	1	0.975	0.926	0.076781
Ghir_D06G022470.1	89	K	60S ribosomal protein L11-2 GN=RPL11B	RPL11B	1	0.0185719	78.759	VK(1)EYELLR	2	-0.0086732	1	1.002	0.983	1.005	0.938	1.028	1.024	1	0.97954
Ghir_D13G025060.1	34	K	60S ribosomal protein L12-3 GN=RPL12C	RPL12C	1	0.0168012	51.436	ALK(1)EPERDR	3	0.25787	1	1.035	1.158	1.268	0.854	0.831	0.82	0.724	0.0059237
Ghir_D07G009150.1	88	K	60S ribosomal protein L13-1 GN=		1	0.000370997	75.764	K(1)LAPTIGIAVDHR	3	-0.14383	1	0.879	1.117	1.182	0.922	0.962	0.911	0.879	0.261
Ghir_D07G009150.1	160	K	60S ribosomal protein L13-1 GN=		1	0.00610656	79.659	EK(1)PSVELVK	3	-0.61612	2	0.952	0.971	1.007	1.121	0.977	1.011	1.061	0.2633
Ghir_D07G009150.1	15	K	60S ribosomal protein L13-1 GN=		1	0.00566969	104.44	K(1)HWQNYVK	2	-0.30367	2	1.042	0.983	0.911	1.115	0.982	1.023	1.063	0.32248
Ghir_D08G005730.1	88	K	60S ribosomal protein L13-2 GN=		1	0.000912396	66.246	K(1)LAPTIGISVDHR	3	-0.34371	1
Ghir_D08G005340.1	205	K	60S ribosomal protein L13a-4 GN=RPL13AD	RPL13AD	1	0.000113249	87.719	LGSQLDILAPVK(1)Y	3	-0.45471	1	1.111	1.012	0.953	0.95	0.935	1.038	0.95	0.41566
Ghir_D08G005340.1	70	K	60S ribosomal protein L13a-4 GN=RPL13AD	RPL13AD	1	4.11354e-08	107.53	MNTK(1)PSHGPIHFR	4	2.3853	3	0.983	0.973	0.991	1.067	0.932	1.07	1.041	0.48918
Ghir_D11G014050.1	83	K	60S ribosomal protein L14-2 GN=RPL14B	RPL14B	1	0.00384346	72.846	NK(1)WENSSWGR	2	-0.055581	1	0.991	1.022	1.051	0.934	1.01	0.976	0.953	0.162637
Ghir_D11G004450.1	65	K	60S ribosomal protein L15 GN=RPL15	RPL15	1	2.37072e-13	109.48	GIVYGK(1)PTNQGVTQLK	3	-0.39268	5	1.017	0.927	0.981	1.081	1.006	1.015	1.061	0.16928
Ghir_D04G019830.1	6	K	60S ribosomal protein L17-2 GN=RPL17B	RPL17B	1	0.00313694	76.24	YSK(1)EPDNPTK	3	0.50249	2	0.99	1.03	1.05	0.88	0.97	1.037	0.94	0.27926
Ghir_D04G019830.1	159	K	60S ribosomal protein L17-2 GN=RPL17B	RPL17B	0.823082	0.000926402	43.303	INPYMSSPCHIELILSEK(0.177)EEPVK(0.823)K	4	0.75343	1
Ghir_D04G019830.1	160	K	60S ribosomal protein L17-2 GN=RPL17B	RPL17B	1	9.55432e-20	125.45	K(1)EPETQLAASK	2	-0.22397	3	0.979	1.088	1.089	0.921	0.978	0.931	0.897	0.05346
Ghir_A11G012170.1	155	K	60S ribosomal protein L18-2 GN=RPL18B	RPL18B	1	3.48503e-15	109.07	HFGPAPGVPHSHTK(1)PYVR	5	-0.46698	4	1.027	1.076	0.949	1.079	0.993	0.937	0.986	0.80446
Ghir_A07G019470.1	150	K	60S ribosomal protein L18a GN=RPL18A	RPL18A	1	0.0212008	70.028	IK(1)FPLVSK	2	-0.0047585	1
Ghir_D07G019820.1	173	K	60S ribosomal protein L18a GN=RPL18A	RPL18A	1	0.0214643	73.248	ATK(1)PNLFM	2	0.87136	1
Ghir_D07G019820.1	150	K	60S ribosomal protein L18a GN=RPL18A	RPL18A	1	0.00581698	114.28	IK(1)FPLVFK	2	-1.4246	4	1.004	0.903	0.912	1.016	1.148	1.026	1.132	0.075896
Ghir_D04G010340.1	71	K	60S ribosomal protein L21-1 GN=RPL21A	RPL21A	1	0.00379693	87.184	AK(1)GEVISTK	3	-0.9799	4	1.016	0.955	0.974	1.035	1.025	1.012	1.043	0.093416
Ghir_D09G013300.1	111	K	60S ribosomal protein L21-2 GN=RPL21E	RPL21E	1	0.0263149	56.27	LK(1)NDQLK	3	0.055958	1
Ghir_D08G008190.1	24	K	60S ribosomal protein L22-2 GN=RPL22B	RPL22B	1	0.00150894	55.755	GASFTIDCAK(1)PVEDK	3	-0.043857	2	0.948	0.93	0.978	1.067	1.042	1.051	1.106	0.0033439
Ghir_D11G012200.1	24	K	60S ribosomal protein L22-2 GN=RPL22B	RPL22B	1	6.47737e-10	108.58	GASFTIDCSK(1)PVEDK	3	-0.18982	2	0.968	0.913	0.976	0.976	1.078	1.068	1.093	0.081298
Ghir_D11G012200.1	14	K	60S ribosomal protein L22-2 GN=RPL22B	RPL22B	1	2.6432e-05	82.121	K(1)GASFTIDCSKPVEDK	3	-0.6043	1	1.042	0.983	1.049	0.96	0.973	0.982	0.948	0.071635
Ghir_D12G014180.1	24	K	60S ribosomal protein L22-2 GN=RPL22B	RPL22B	1	1.11246e-08	103.14	GATFTIDCAK(1)PVEDK	3	0.48434	1	0.979	0.865	0.928	1.026	1.015	1.171	1.159	0.065878
Ghir_D12G014180.1	14	K	60S ribosomal protein L22-2 GN=RPL22B	RPL22B	0.99992	0.00148043	55.688	K(1)GATFTIDCAKPVEDK	3	0.042862	1
Ghir_A07G016140.1	60	K	60S ribosomal protein L23 GN=RPL23A	RPL23A	1	0.00864013	66.962	K(1)VLPAVIVR	2	-0.30375	2	1.073	0.943	1.062	0.925	1.037	0.937	0.942	0.33978
Ghir_D07G010370.1	109	K	60S ribosomal protein L23a GN=RPL23A	RPL23A	1	0.00644068	98.048	K(1)MYDIQAK	2	0.016386	3	0.947	1.029	1.047	1.014	0.992	0.979	0.987	0.73582
Ghir_D07G010370.1	64	K	60S ribosomal protein L23a GN=RPL23A	RPL23A	1	1.5006e-05	110.39	NK(1)LDHYQILK	3	-0.22297	3	0.986	1.077	1.021	1.081	0.898	0.979	0.959	0.50074
Ghir_D07G010370.1	117	K	60S ribosomal protein L23a GN=RPL23A	RPL23A	1	4.24864e-06	96.464	K(1)VNTLIRPDGTK	4	-0.72405	5	1.008	0.919	0.962	1.029	1.043	1.046	1.079	0.047157
Ghir_D07G010370.1	82	K	60S ribosomal protein L23a GN=RPL23A	RPL23A	1	0.000841342	71.066	FPLTTESAMK(1)K	3	-0.16586	1
Ghir_D10G023590.1	86	K	60S ribosomal protein L23a GN=RPL23A	RPL23A	1	0.0121846	47.971	YPLTTESAMK(1)K	3	-0.14383	1
Ghir_D10G023590.1	68	K	60S ribosomal protein L23a GN=RPL23A	RPL23A	1	0.00062562	99.5	NK(1)LDQYQILK	2	-0.48906	1	1.01	1.05	1.003	1.011	0.977	0.97	0.966	0.142722
Ghir_D11G035630.1	70	K	60S ribosomal protein L24 GN=RPL24	RPL24	1	0.0153516	49.3	DIAQEAVK(1)K	3	0.22808	1	0.881	1.001	1.046	1.014	1.095	0.964	1.05	0.47812
Ghir_D11G035630.1	62	K	60S ribosomal protein L24 GN=RPL24	RPL24	1	0.00168372	102.4	K(1)DIAQEAVK	2	-0.85236	1	0.965	0.948	0.94	1.071	1.102	1.004	1.114	0.020215
Ghir_A10G008820.1	88	K	60S ribosomal protein L26-1 GN=RPL26A	RPL26A	1	1.38848e-30	140.8	EK(1)VNGSTVNVGINPSK	3	0.58445	1	0.987	1.034	1.022	0.956	0.975	1.015	0.968	0.22182
Ghir_A10G008820.1	76	K	60S ribosomal protein L26-1 GN=RPL26A	RPL26A	1	0.00343911	99.815	K(1)WVIHIER	2	-0.22706	3	1.028	1.038	0.904	1.178	0.958	0.984	1.051	0.58316
Ghir_A10G008820.1	51	K	60S ribosomal protein L26-1 GN=RPL26A	RPL26A	1	0.0279205	51.727	K(1)DDEVQVIR	2	-0.27328	1	0.921	0.968	0.983	1.027	1.049	1.053	1.089	0.015239
Ghir_A10G008820.1	16	K	60S ribosomal protein L26-1 GN=RPL26A	RPL26A	1	0.00288852	70.089	K(1)AHFTAPSSVR	3	0.66196	4	1.018	1.022	0.984	1.044	0.913	1.042	0.992	0.83694
Ghir_D06G021550.1	15	K	60S ribosomal protein L28-1 GN=RPL28A	RPL28A	1	0.0173597	76.679	K(1)NNCFLVK	2	-0.26485	1	1.019	0.959	1.023	0.931	1.021	1.02	0.99	0.79672
Ghir_D06G021550.1	55	K	60S ribosomal protein L28-1 GN=RPL28A	RPL28A	1	0.000817303	83.862	K(1)TVTIQPAGK	3	0.89541	1
Ghir_D06G021550.1	54	K	60S ribosomal protein L28-1 GN=RPL28A	RPL28A	1	0.00558639	87.181	HSGLANK(1)K	3	-0.28815	2	1.217	1.094	1.112	0.99	0.845	0.786	0.766	0.023358
Ghir_D08G014750.1	47	K	60S ribosomal protein L28-1 GN=RPL28A	RPL28A	1	0.000699083	93.096	K(1)TVTIQSGGK	3	1.8479	2	0.936	0.955	1.018	1.03	1.038	1.024	1.063	0.137919
Ghir_D10G018980.1	18	K	60S ribosomal protein L29-1 GN=RPL29A	RPL29A	1	0.0382202	94.407	AHK(1)NGIK	3	0.62765	1	0.914	1.03	0.961	1.213	1.067	0.911	1.098	0.38094
Ghir_D04G019250.1	143	K	60S ribosomal protein L3 GN=RPL3	RPL3	1	0.00998619	56.548	FESEDGK(1)K	3	0.89616	2	0.933	0.973	0.925	0.975	1.182	1.011	1.119	0.148503
Ghir_D05G024830.1	39	K	60S ribosomal protein L3 GN=RPL3	RPL3	1	0.0318897	59.153	DDPTK(1)PCK	2	0.50222	1	0.87	0.969	0.978	1.036	1.116	1.037	1.132	0.049881
Ghir_D05G027660.1	251	K	60S ribosomal protein L3 GN=RPL3	RPL3	1	3.56714e-06	98.156	K(1)VACIGAWHPAR	3	0.047137	2	1.134	1.02	0.93	0.941	0.895	1.078	0.945	0.51784
Ghir_D05G027660.1	307	K	60S ribosomal protein L3 GN=RPL3	RPL3	1	0.00172216	48.907	TEK(1)DITPIGGFPHYGVVK	4	0.7566	1
Ghir_D05G027660.1	227	K	60S ribosomal protein L3 GN=RPL3	RPL3	1	0.0361434	49.28	GK(1)GYEGVVTR	2	-1.2213	1	1.037	1.043	1.007	0.981	0.986	0.958	0.948	0.0185037
Ghir_D05G027660.1	115	K	60S ribosomal protein L3 GN=RPL3	RPL3	1	1.8072e-20	126.84	SLNTVWAQHLSEEVK(1)R	3	-0.61276	2	1.026	0.974	1.032	0.96	0.99	1.004	0.974	0.31668
Ghir_D05G027660.1	62	K	60S ribosomal protein L3 GN=RPL3	RPL3	1	0.0074168	79.474	EVEK(1)PGSK	2	0.81364	2	1.088	1.088	1.057	0.849	0.927	0.96	0.846	0.0112604
Ghir_D05G027660.1	143	K	60S ribosomal protein L3 GN=RPL3	RPL3	1	0.00363192	98.458	YESEEGK(1)K	2	-0.18998	4	0.958	1.019	1.004	0.979	1.034	1.003	1.012	0.65504
Ghir_D11G023480.1	57	K	60S ribosomal protein L30 GN=RPL30	RPL30	1	0.00530057	56.569	K(1)SEIEYYAMLCK	3	0.04799	1	0.966	1.048	0.906	1.038	1.059	1.017	1.066	0.20584
Ghir_D11G023480.1	9	K	60S ribosomal protein L30 GN=RPL30	RPL30	1	2.78203e-10	144.47	K(1)THESINNR	2	-0.90575	6	1.083	1.03	0.967	1.038	0.95	0.97	0.96	0.3972
Ghir_D13G021560.1	31	K	60S ribosomal protein L31 GN=RPL31	RPL31	1	0.00929583	65.252	LHGCTFK(1)K	3	0.19144	1
Ghir_D11G015140.1	104	K	60S ribosomal protein L32-1 GN=RPL32A	RPL32A	1	1.07002e-05	92.939	TYCAEIAHDVSTK(1)K	3	0.1267	1	1.101	1.06	1.069	0.884	0.942	0.925	0.852	0.00190238
Ghir_D11G015140.1	73	K	60S ribosomal protein L32-1 GN=RPL32A	RPL32A	1	0.00949366	78.149	HYLPNGFK(1)K	3	0.78856	1	0.966	0.936	0.974	1.065	1.056	1.021	1.092	0.0074996
Ghir_D11G015140.1	19	K	60S ribosomal protein L32-1 GN=RPL32A	RPL32A	1	0.017657	58.23	FK(1)RPQSDR	3	-0.0015415	1	0.926	0.974	0.981	1.207	0.938	1.041	1.106	0.27356
Ghir_D05G030570.1	77	K	60S ribosomal protein L35 GN=RPL35	RPL35	1	0.00416372	63.32	K(1)FLPLDLRPK	3	-0.44493	1	0.945	0.948	0.959	1.042	1.083	1.036	1.108	0.0021637
Ghir_D05G030570.1	14	K	60S ribosomal protein L35 GN=RPL35	RPL35	1	2.18951e-05	108.7	SK(1)TELLAQLK	3	-0.51678	1	0.975	0.877	0.963	0.893	1.107	1.126	1.11	0.28644
Ghir_D05G030570.1	5	K	60S ribosomal protein L35 GN=RPL35	RPL35	1	0.0117923	92.491	IK(1)VHELR	3	0.32419	1	0.948	1.188	1.037	1.067	0.95	0.871	0.91	0.34948
Ghir_D13G001930.1	64	K	60S ribosomal protein L35a-3 GN=RPL35AC	RPL35AC	1	0.0380607	101.33	K(1)NGSHYR	3	-0.28988	1	0.829	0.96	1.15	1.068	1.011	0.977	1.04	0.65468
Ghir_D07G015430.1	23	K	60S ribosomal protein L36-2 GN=RPL36B	RPL36B	1	0.0174555	46.378	K(1)ELAPHPSNR	3	-0.51001	1	0.898	0.904	1.09	1.118	0.918	1.078	1.077	0.44382
Ghir_D08G010970.1	22	K	60S ribosomal protein L36-2 GN=RPL36B	RPL36B	1	0.0161245	74.415	GHVVTK(1)K	3	-0.51403	1	1.177	1.109	1.133	0.956	0.769	0.872	0.76	0.0130782
Ghir_D08G010970.1	109	K	60S ribosomal protein L36-2 GN=RPL36B	RPL36B	1	0.00161584	92.051	AHPGGGEK(1)K	3	-0.90951	1	1.07	1.042	0.787	1.297	1	0.959	1.123	0.44156
Ghir_D07G002820.1	46	K	60S ribosomal protein L37-3 GN=RPL37C	RPL37C	1	0.0377463	82.75	K(1)YNWSMK	2	-0.26888	1	0.925	0.911	0.926	1.079	1.125	1.055	1.18	0.00107754
Ghir_D12G022530.1	50	K	60S ribosomal protein L37a GN=RPL37A	RPL37A	1	0.00258157	90.15	K(1)AVGIWGCK	3	-0.070804	3	0.979	0.945	0.996	1.099	1.004	1.009	1.066	0.130124
Ghir_D12G022530.1	28	K	60S ribosomal protein L37a GN=RPL37A	RPL37A	1	0.00197993	79.07	K(1)MEVSQHSK	3	-1.5734	2	1.016	0.973	1.028	0.985	0.952	1.037	0.986	0.64942
Ghir_D10G013380.1	9	K	60S ribosomal protein L38 GN=RPL38	RPL38	1	0.000518393	71.08	QIHEIK(1)DFLLTAR	3	0.1893	1
Ghir_A04G008490.1	66	K	60S ribosomal protein L4-1 GN=RPL4A	RPL4A	1	0.0182933	66.993	K(1)INVNQK	3	0.31392	1
Ghir_A04G008490.1	256	K	60S ribosomal protein L4-1 GN=RPL4A	RPL4A	1	1.3466e-58	178.01	IINSDEVQSVVK(1)PIK	2	0.0051959	6	0.89	0.944	0.89	1.109	1.045	1.148	1.212	0.0047049
Ghir_A04G008490.1	157	K	60S ribosomal protein L4-1 GN=RPL4A	RPL4A	1	1.20204e-18	142.45	K(1)GPLIVYGTEGAK	2	-0.36606	4	0.941	0.992	0.925	1.017	1.078	1.057	1.103	0.022437
Ghir_A04G008490.1	222	K	60S ribosomal protein L4-1 GN=RPL4A	RPL4A	1	0.00156243	66.568	LDTIYGSFDK(1)PSEK	2	-0.3347	1	0.925	0.988	1.025	1.045	1.032	0.998	1.047	0.23364
Ghir_D01G022560.1	274	K	60S ribosomal protein L4-1 GN=RPL4A	RPL4A	1	0.000644394	66.215	LDSVYGSFEK(1)PSEK	3	-0.052401	1
Ghir_D01G022560.1	209	K	60S ribosomal protein L4-1 GN=RPL4A	RPL4A	1	0.0124801	44.571	K(1)GPLIVYGTEGSK	3	-0.54122	1
Ghir_D02G019530.1	32	K	60S ribosomal protein L44 GN=RPL44	RPL44	1	0.00190316	70.412	GK(1)DSLAAQGK	3	-0.80893	1
Ghir_D02G019530.1	97	K	60S ribosomal protein L44 GN=RPL44	RPL44	1	0.00287007	72.243	HFEIGGDK(1)K	2	-0.68381	3	0.965	1.019	0.937	1.086	1.035	1.001	1.069	0.122622
Ghir_D02G019530.1	89	K	60S ribosomal protein L44 GN=RPL44	RPL44	0.999911	0.013176	44.847	CK(1)HFEIGGDKK	4	-0.24238	1
Ghir_D02G019530.1	86	K	60S ribosomal protein L44 GN=RPL44	RPL44	1	0.000369951	109.44	HVSQHPIK(1)R	3	-0.20499	11	1.071	0.971	0.965	1.055	1.015	0.959	1.007	0.869
Ghir_A08G005370.1	241	K	60S ribosomal protein L5 GN=RPL5	RPL5	1	0.0116656	90.308	K(1)VHTAIR	3	0.41104	3	1.011	0.849	0.901	1.217	1.034	1.058	1.198	0.066345
Ghir_A08G005370.1	177	K	60S ribosomal protein L5 GN=RPL5	RPL5	1	0.00401194	50.158	GALDGGIDIPHGDK(1)R	3	0.57641	1	0.984	0.847	1.002	1.049	0.921	1.178	1.111	0.30996
Ghir_D07G017740.1	177	K	60S ribosomal protein L5 GN=RPL5	RPL5	1	4.37864e-05	81.632	GALDGGIDIPHSEK(1)R	3	0.49188	2	1.059	1.09	1.02	0.908	0.929	0.985	0.891	0.0198369
Ghir_D08G005460.1	177	K	60S ribosomal protein L5 GN=RPL5	RPL5	1	5.58918e-06	90.707	GALDGGIDIPHSDK(1)R	3	-0.27386	2	1.019	0.906	1.093	0.917	0.94	1.072	0.971	0.70868
Ghir_D10G012790.1	217	K	60S ribosomal protein L5 GN=RPL5	RPL5	1	9.65403e-131	218.88	TLMEDEPEK(1)YQSHFSEYIK	4	0.39252	4	0.978	1.127	1.03	0.968	0.94	0.968	0.917	0.1178
Ghir_D10G012790.1	241	K	60S ribosomal protein L5 GN=RPL5	RPL5	1	0.0095968	102.71	K(1)VHAAIR	2	-0.75985	7	1.076	0.989	1.002	1.051	0.949	0.965	0.967	0.45246
Ghir_D10G012790.1	177	K	60S ribosomal protein L5 GN=RPL5	RPL5	1	1.16102e-08	102.5	GALDAGLDIPHSDK(1)R	3	0.78079	3	1.017	0.994	0.987	0.892	1.04	1.038	0.991	0.8299
Ghir_D01G013780.1	151	K	60S ribosomal protein L6 GN=RPL6	RPL6	1	0.000439492	81.656	GEFFEAEK(1)EDK	3	0.20138	2	0.983	1.001	0.996	0.968	0.979	1.06	1.009	0.79128
Ghir_D01G013780.1	143	K	60S ribosomal protein L6 GN=RPL6	RPL6	0.999918	0.0104893	49.621	SK(1)GEFFEAEKEDK	4	0.040229	2	1.014	0.964	0.956	1.092	1.005	1.01	1.059	0.155643
Ghir_D01G020300.1	170	K	60S ribosomal protein L6 GN=RPL6	RPL6	0.830026	0.000363709	77.776	K(0.83)K(0.17)TEGEFFEAEK	3	0.75453	1	0.992	1.005	0.951	1.073	1.067	0.956	1.05	0.30906
Ghir_D01G020300.1	159	K	60S ribosomal protein L6 GN=RPL6	RPL6	1	1.7092e-05	75.682	FDDK(1)YFAK	3	0.22877	2	1.063	1.114	1.067	0.791	0.994	0.926	0.836	0.05658
Ghir_D01G020300.1	155	K	60S ribosomal protein L6 GN=RPL6	RPL6	1	6.91137e-24	143.67	VDISGVNVDK(1)FDDK	3	-1.1229	3	0.954	0.942	1.017	0.994	1.021	1.057	1.055	0.145999
Ghir_D01G020300.1	181	K	60S ribosomal protein L6 GN=RPL6	RPL6	1	1.75067e-18	141.34	TEGEFFEAEK(1)EDK	2	0.006109	12	0.92	1.008	0.972	1.009	1.045	1.048	1.07	0.080816
Ghir_D01G020300.1	192	K	60S ribosomal protein L6 GN=RPL6	RPL6	0.752253	0.00901408	56.551	LPEDK(0.248)K(0.752)EDQK	3	0.038831	2	1.033	1.042	1.015	1.003	0.954	0.97	0.947	0.03084
Ghir_D01G020300.1	227	K	60S ribosomal protein L6 GN=RPL6	RPL6	1	0.0259229	52.247	SGMK(1)PHELVF	2	0.34617	1	1.101	1.217	0.915	0.928	0.875	0.992	0.865	0.198981
Ghir_D01G020300.1	171	K	60S ribosomal protein L6 GN=RPL6	RPL6	1	1.82689e-15	118.31	K(1)TEGEFFEAEKEDK	4	1.7022	5	0.907	0.983	0.982	1.023	1.075	1.033	1.09	0.047302
Ghir_D01G020300.1	184	K	60S ribosomal protein L6 GN=RPL6	RPL6	0.998711	0.000372337	77.42	TEGEFFEAEK(0.001)EDK(0.999)K	3	0.54702	2	0.945	0.971	1.024	1.007	1.072	0.981	1.041	0.32228
Ghir_D04G009440.1	191	K	60S ribosomal protein L6 GN=RPL6	RPL6	1	0.038488	61.582	TLPDEK(1)K	2	0.40232	1
Ghir_D04G009440.1	181	K	60S ribosomal protein L6 GN=RPL6	RPL6	1	1.35783e-15	120.63	KGEGEFFEAEK(1)EDK	3	0.26703	2	0.949	1.055	1.019	0.994	0.998	0.992	0.987	0.73722
Ghir_D04G009440.1	185	K	60S ribosomal protein L6 GN=RPL6	RPL6	1	0.0160871	73.248	K(1)TLPDEK	3	0.12107	1	0.926	0.871	1.009	0.952	1.113	1.087	1.123	0.147962
Ghir_D04G009440.1	171	K	60S ribosomal protein L6 GN=RPL6	RPL6	1	0.000269708	81.713	K(1)GEGEFFEAEKEDK	3	-0.46737	3	0.99	0.984	0.959	1.074	0.995	1.03	1.057	0.086318
Ghir_D04G009440.1	184	K	60S ribosomal protein L6 GN=RPL6	RPL6	0.998742	0.000891318	65.528	GEGEFFEAEK(0.001)EDK(0.999)K	3	-0.46737	1	0.969	1.07	1.023	0.94	0.966	1.02	0.956	0.29336
Ghir_D09G011130.1	28	K	60S ribosomal protein L7-4 GN=RPL7D	RPL7D	1	0.0037922	97.431	K(1)QELEVAK	2	0.090468	3	0.917	0.958	1.009	1.001	1.045	1.058	1.076	0.083965
Ghir_D13G023930.1	209	K	60S ribosomal protein L7-4 GN=RPL7D	RPL7D	1	0.00315237	71.451	LK(1)APLGGLK	2	0.7646	3	1.066	0.974	0.997	1.006	0.976	0.992	0.979	0.51458
Ghir_D13G023930.1	28	K	60S ribosomal protein L7-4 GN=RPL7D	RPL7D	1	0.0059114	103.26	K(1)QELEAAK	3	0.029124	3	0.874	0.856	0.957	1.121	1.161	1.053	1.241	0.0083176
Ghir_D13G023930.1	73	K	60S ribosomal protein L7-4 GN=RPL7D	RPL7D	1	0.0183098	52.576	LK(1)GGFYVDPEAK	3	0.18248	1
Ghir_D07G005500.1	221	K	60S ribosomal protein L7a-2 GN=RPL7A-2	RPL7A-2	1	6.8921e-07	112.82	ANFNDK(1)YDEYRK	3	0.37106	3	0.98	1.008	0.994	0.982	1.023	1.014	1.012	0.45602
Ghir_D07G005500.1	204	K	60S ribosomal protein L7a-2 GN=RPL7A-2	RPL7A-2	1	0.00483815	89.301	NEDK(1)LEFSK	2	-0.45092	1	0.965	1	0.97	0.944	1.075	1.032	1.04	0.40184
Ghir_D07G005500.1	68	K	60S ribosomal protein L7a-2 GN=RPL7A-2	RPL7A-2	1	7.8628e-23	146.36	LK(1)VPPALNQFTK	2	0.089581	3	0.996	0.926	0.853	1.079	1.026	1.147	1.172	0.044438
Ghir_D07G005500.1	41	K	60S ribosomal protein L7a-2 GN=RPL7A-2	RPL7A-2	1	0.000285625	77.062	QFGIGGALPPK(1)K	3	-0.64332	2
Ghir_D07G005500.1	168	K	60S ribosomal protein L7a-2 GN=RPL7A-2	RPL7A-2	1	0.00212772	90.614	K(1)MEVPYCIVK	2	-1.4305	1	0.996	0.939	0.914	1.009	1.073	1.071	1.107	0.03504
Ghir_D07G005500.1	110	K	60S ribosomal protein L7a-2 GN=RPL7A-2	RPL7A-2	1	0.0034672	74.962	K(1)AQAEAEGK	3	-0.33308	2	0.999	0.985	0.938	1.006	1.096	0.992	1.059	0.196478
Ghir_D09G025360.1	205	K	60S ribosomal protein L7a-2 GN=RPL7A-2	RPL7A-2	1	0.031134	51.567	NEDK(1)LEFSR	2	0.64743	1	0.77	1.061	0.918	1.147	1.116	1.043	1.203	0.118262
Ghir_D09G025360.1	222	K	60S ribosomal protein L7a-2 GN=RPL7A-2	RPL7A-2	1	1.22364e-10	134.68	ANFNDK(1)YEENR	3	-0.88465	2	0.958	0.942	0.98	1.07	1.02	1.048	1.09	0.0088444
Ghir_D12G020550.1	204	K	60S ribosomal protein L7a-2 GN=RPL7A-2	RPL7A-2	1	0.00711412	74.611	NEDK(1)LDFSK	2	0.26941	1	0.946	0.886	0.933	1.042	1.135	1.063	1.172	0.0083372
Ghir_D10G009580.1	149	K	60S ribosomal protein L8-3 GN=RPL8C	RPL8C	1	0.0074168	79.474	IK(1)LPSGSK	3	0.73053	3	1.018	1.022	0.99	0.95	1	1.012	0.978	0.35196
Ghir_D10G009580.1	93	K	60S ribosomal protein L8-3 GN=RPL8C	RPL8C	1	0.0046562	60.631	K(1)ATLVVGNVLPLR	2	-0.43828	1
Ghir_D10G009580.1	177	K	60S ribosomal protein L8-3 GN=RPL8C	RPL8C	1	0.0140441	87.323	TEK(1)PLLK	3	-0.38508	2	0.993	0.875	0.997	0.959	1.062	1.081	1.083	0.23236
Ghir_D10G009580.1	10	K	60S ribosomal protein L8-3 GN=RPL8C	RPL8C	1	0.00944021	67.334	K(1)GAGSVFK	2	0.094769	3	1.043	0.962	0.987	1.045	1.056	0.936	1.015	0.77252
Ghir_D03G009820.1	128	K	60S ribosomal protein L9 GN=RPL9	RPL9	1	3.07118e-09	113.99	K(1)VDMLEGVSIVR	3	-0.12145	4	1.016	1.041	0.943	1.079	0.934	1.031	1.015	0.80588
Ghir_D03G009820.1	177	K	60S ribosomal protein L9 GN=RPL9	RPL9	1	2.34542e-05	106.58	K(1)FLDGIYVSEK	3	0.68454	4	0.89	1.121	0.927	1.118	0.886	1.109	1.06	0.61142
Ghir_D03G009820.1	55	K	60S ribosomal protein L9 GN=RPL9	RPL9	0.813021	7.26329e-05	70.837	HLNLDFHLIK(0.187)DEESGK(0.813)R	5	0.60671	1	1.036	0.841	0.972	1.081	1.114	0.98	1.114	0.2034
Ghir_D11G001770.1	49	K	60S ribosomal protein L9 GN=RPL9	RPL9	0.982246	0.000284098	60.062	HLNLDFHLIK(0.982)DEETGK(0.018)R	5	0.5058	1
Ghir_A12G025650.1	128	K	60S ribosomal protein L9-1 GN=RPL9B	RPL9B	1	0.0225573	58.626	K(1)VDMLEGVSITR	2	-0.37263	2	1.004	0.979	0.998	0.976	1.039	1.001	1.012	0.59374
Ghir_D12G025670.1	128	K	60S ribosomal protein L9-1 GN=RPL9B	RPL9B	1	0.000448084	79.804	K(1)VDMLEGVAITR	2	-0.56349	1	0.857	0.992	1.112	1.073	1.001	0.975	1.03	0.69396
Ghir_D05G039680.1	240	K	65-kDa microtubule-associated protein 1 GN=MAP65-1	MAP65-1	1	0.00170234	85.672	TVSALNEDK(1)K	2	-0.27336	2	1.02	1.002	1.02	0.933	0.979	1.026	0.966	0.27454
Ghir_D05G039680.1	53	K	65-kDa microtubule-associated protein 1 GN=MAP65-1	MAP65-1	1	0.0331666	50.354	K(1)VEQAANSR	2	0.84656	1	1.342	1.199	0.979	0.801	0.85	0.84	0.708	0.022937
Ghir_D13G014940.1	243	K	65-kDa microtubule-associated protein 1 GN=MAP65-1	MAP65-1	1	0.000376402	75.102	LAETVSALHEDK(1)K	3	0.15112	1
Ghir_A03G003520.1	641	K	6-phosphofructo-2-kinase/fructose-2,6-bisphosphatase GN=FKFBP	FKFBP	1	6.69645e-11	92.932	ALDEINAGVCDGMTYEEIK(1)K	3	-0.2687	1	0.95	0.974	0.969	1.019	1.045	1.048	1.076	0.003395
Ghir_D07G019350.1	298	K	6-phosphogluconate dehydrogenase, decarboxylating 1 GN=pgdC	pgdC	1	0.00846897	69.672	FLSGLK(1)EER	2	-0.03724	1	1.044	1.062	1.061	0.955	0.943	0.937	0.895	0.000144248
Ghir_D07G019350.1	249	K	6-phosphogluconate dehydrogenase, decarboxylating 1 GN=pgdC	pgdC	1	9.31373e-05	100.11	DDK(1)GEGYLVDK	2	0.22365	1	0.913	1.153	0.983	1.009	0.986	0.984	0.977	0.8147
Ghir_D07G019350.1	48	K	6-phosphogluconate dehydrogenase, decarboxylating 1 GN=pgdC	pgdC	0.999948	0.000223641	42.885	AK(1)QEGDLPLFGFHDPESFVQSIQKPR	4	-0.19164	1
Ghir_D12G024680.1	287	K	6-phosphogluconate dehydrogenase, decarboxylating 2, chloroplastic GN=At5g41670	At5g41670	1	0.00733594	73.499	YLSGLK(1)EER	2	-0.17081	1	1.091	1.015	0.925	1.119	0.878	1.033	1	0.97314
Ghir_D12G024680.1	235	K	6-phosphogluconate dehydrogenase, decarboxylating 2, chloroplastic GN=At5g41670	At5g41670	1	9.43795e-06	98.281	VK(1)DDLSDGFLVDK	2	0.098084	1	0.997	0.984	0.962	0.991	1.012	1.053	1.038	0.143497
Ghir_A02G014250.1	81	K	7-deoxyloganetin glucosyltransferase GN=UGT85A24	UGT85A24	1	1.83078e-09	111.64	K(1)NCLAPFLELLSK	2	-0.50248	3	0.975	0.964	1	1.093	0.978	1.021	1.052	0.21818
Ghir_D12G001570.1	192	K	7-deoxyloganetin glucosyltransferase GN=UGT85A24	UGT85A24	1	0.0106825	63.415	LK(1)DIPTFIR	2	-1.2401	1	1.008	1.009	0.973	1.017	0.989	1.019	1.012	0.48908
Ghir_D11G011190.1	1269	K	ABC transporter B family member 21 GN=ABCB21	ABCB21	1	0.000519504	96.009	GK(1)HDTLINIK	3	0.26662	1	1.109	1.061	0.98	1.143	0.905	0.891	0.933	0.44532
Ghir_D11G011190.1	617	K	ABC transporter B family member 21 GN=ABCB21	ABCB21	1	1.10697e-05	69.361	GSHSELLK(1)DPEGAYSQLIR	3	0.69505	1	1.008	1.071	0.925	0.957	1.018	1.027	0.999	0.98994
Ghir_A08G010180.1	703	K	ABC transporter B family member 28 GN=ABCB28	ABCB28	1	3.52824e-06	99.927	K(1)GQYASLVDTQR	3	-0.33825	2	1.001	0.982	0.967	1.041	0.966	1.058	1.039	0.27526
Ghir_D12G026640.1	878	K	ABC transporter C family member 10 GN=ABCC10	ABCC10	1	0.00112904	70.412	GHGTSTTEIK(1)K	3	0.52758	1	1.11	0.982	0.999	1.144	0.988	0.858	0.967	0.69446
Ghir_D08G016600.1	81	K	ABC transporter E family member 2 GN=ABCE2	ABCE2	1	0.00426585	63.624	DLDK(1)DTTHR	3	0.70585	1
Ghir_D08G016600.1	169	K	ABC transporter E family member 2 GN=ABCE2	ABCE2	1	2.45302e-11	117.93	AIIK(1)PQYVDHIPK	4	0.59343	3	0.996	1.049	0.935	1.071	1.03	0.97	1.031	0.52822
Ghir_D08G016600.1	351	K	ABC transporter E family member 2 GN=ABCE2	ABCE2	1	0.0237363	55.353	YK(1)YPTMTK	3	0.32988	2	1.042	1.016	1.039	0.997	1.009	0.914	0.943	0.136802
Ghir_A08G011280.1	63	K	ABC transporter F family member 3 GN=ABCF3	ABCF3	1	0.0100334	62.799	K(1)VCSTLSEK	2	0.15974	1	1.036	0.945	1.015	1.102	0.968	0.973	1.016	0.78896
Ghir_D07G012880.1	455	K	ABC transporter F family member 4 GN=ABCF4	ABCF4	1	0.0141986	44.312	GK(1)IDEDDRPAEAPK	3	-0.34518	1	1.019	1.125	0.895	1.004	0.966	1.027	0.986	0.89246
Ghir_D05G007320.1	559	K	ABC transporter G family member 15 GN=ABCG15	ABCG15	1	0.0192072	51.276	K(1)TLEHLDK	3	-0.54066	1
Ghir_D10G007150.1	467	K	ABC transporter G family member 36 GN=ABCG36	ABCG36	1	0.00117888	71.879	KDQEQYWADK(1)R	3	0.068263	1	0.964	0.922	0.958	1.045	1.059	1.059	1.112	0.00188299
Ghir_A05G012730.1	449	K	ABC transporter G family member 40 GN=ABCG40	ABCG40	1	0.03647	49.489	K(1)DQMQYWVR	2	0.16621	1
Ghir_A05G012730.1	1037	K	ABC transporter G family member 40 GN=ABCG40	ABCG40	1	0.00281062	53.947	ALIEDLSK(1)PAPGAK	3	-1.3057	1
Ghir_D05G006860.1	256	K	ABC1 family protein [Arabidopsis lyrata subsp. lyrata]		1	0.00266299	70.563	K(1)SPGESYSSNR	2	-1.0374	1	0.998	1.081	0.957	1.011	0.999	0.983	0.986	0.73984
Ghir_D03G018520.1	69	K	Abscisic acid receptor PYR1 GN=PYR1	PYR1	1	0.00854807	58.699	RFDK(1)PQTYK	3	0.52383	1	0.998	1.081	1.02	1.106	0.911	0.942	0.955	0.48686
Ghir_D02G005710.1	36	K	Acetate/butyrate--CoA ligase AAE7, peroxisomal GN=AAE7	AAE7	1	0.0240032	48.423	K(1)AVVHGSR	3	-0.25735	1
Ghir_D10G018940.1	36	K	Acetate/butyrate--CoA ligase AAE7, peroxisomal GN=AAE7	AAE7	1	0.00901633	66.299	K(1)AVIHGSR	3	0.52863	1	1.009	1.168	1.016	0.946	1.021	0.864	0.887	0.150699
Ghir_D10G013460.1	87	K	Acetolactate synthase 1, chloroplastic GN=		1	5.67478e-06	99.069	K(1)GADILVEALER	2	-0.50886	1	0.94	1.018	1.036	1.064	0.979	0.987	1.012	0.77664
Ghir_D10G013460.1	307	K	Acetolactate synthase 1, chloroplastic GN=		1	7.56108e-31	133.16	KPVLYVGGGCLNSSEELK(1)R	3	-0.25299	2	1.018	0.932	0.957	1.042	1.013	1.052	1.069	0.07818
Ghir_A04G009590.1	83	K	Acetyl-coenzyme A carboxylase carboxyl transferase subunit alpha, chloroplastic GN=CAC3	CAC3	1	7.96957e-07	98.942	GGVLTHLSHFK(1)PLK	4	0.097373	1	1.018	0.987	0.876	1.133	1.112	0.952	1.11	0.22362
Ghir_A04G009590.1	583	K	Acetyl-coenzyme A carboxylase carboxyl transferase subunit alpha, chloroplastic GN=CAC3	CAC3	1	0.0115125	49.333	K(1)IENAVGSSELK	3	0.7359	1
Ghir_A04G009590.1	581	K	Acetyl-coenzyme A carboxylase carboxyl transferase subunit alpha, chloroplastic GN=CAC3	CAC3	1	0.000837884	85.813	VDHLNEEIK(1)K	3	-0.20483	2
Ghir_A12G011400.1	119	K	Acetyl-coenzyme A carboxylase carboxyl transferase subunit alpha, chloroplastic GN=CAC3	CAC3	1	0.000266743	73.834	PVTLPFEK(1)PLVDLEK	3	0.29124	1	0.975	0.77	0.955	0.949	1.249	1.059	1.206	0.164479
Ghir_A12G011400.1	440	K	Acetyl-coenzyme A carboxylase carboxyl transferase subunit alpha, chloroplastic GN=CAC3	CAC3	1	0.00944246	66.92	NMK(1)PSDASR	2	0.1386	1	0.983	0.973	0.954	1	1.035	1.055	1.062	0.029042
Ghir_A12G011400.1	634	K	Acetyl-coenzyme A carboxylase carboxyl transferase subunit alpha, chloroplastic GN=CAC3	CAC3	1	0.0050947	83.182	K(1)AAAELQEK	3	0.70927	2	0.954	1.006	1.006	0.952	1.066	1.003	1.019	0.66022
Ghir_A12G011400.1	429	K	Acetyl-coenzyme A carboxylase carboxyl transferase subunit alpha, chloroplastic GN=CAC3	CAC3	1	8.88875e-41	158.17	SIGGFQEGK(1)PVEPER	3	-0.068679	2	0.966	0.95	1.02	0.963	1.059	1.021	1.036	0.36814
Ghir_A12G011400.1	79	K	Acetyl-coenzyme A carboxylase carboxyl transferase subunit alpha, chloroplastic GN=CAC3	CAC3	1	0.00107643	58.246	K(1)HDYPWPDNIDLDIK	3	0.70368	1
Ghir_D04G013810.1	655	K	Acetyl-coenzyme A carboxylase carboxyl transferase subunit alpha, chloroplastic GN=CAC3	CAC3	1	0.00735119	54.65	VDHLNEEINK(1)K	3	1.5088	1
Ghir_D08G012330.1	15	K	Acetyl-coenzyme A carboxylase carboxyl transferase subunit beta, chloroplastic GN=accD	accD	1	0.00118175	63.181	ISSALYDYQSNK(1)K	3	0.2829	1	1.007	0.912	0.946	1.044	1.05	1.053	1.098	0.082524
Ghir_D06G020640.1	613	K	Acetyl-coenzyme A synthetase, chloroplastic/glyoxysomal GN=ACS	ACS	1	0.0180067	45.853	DK(1)DGYHWLTGR	3	-0.4422	1
Ghir_A01G018240.1	30	K	Acetyltransferase At1g77540 GN=At1g77540	At1g77540	1	0.0129523	65.465	RFETEDK(1)K	3	0.47153	1	0.954	1.071	0.992	1.061	1.027	0.937	1.003	0.96374
Ghir_D02G010960.1	152	K	Acetyltransferase NSI GN=NSI	NSI	1	0.000242526	85.924	K(1)LPGSEGNEQK	3	0.85681	1	1.07	1.027	0.846	0.88	1.002	1.15	1.03	0.79808
Ghir_A09G020410.1	281	K	Acid beta-fructofuranosidase GN=INVA	INVA	1	0.0300015	58.596	TFYDQNK(1)K	2	-0.22863	1	0.828	0.902	1.046	1.022	1.088	1.087	1.152	0.11104
Ghir_D12G023140.1	561	K	Acid beta-fructofuranosidase GN=INVA	INVA	1	1.9746e-05	115.91	SSVASDVNK(1)R	3	1.3967	3	1.089	0.966	1.043	1	0.996	0.918	0.941	0.24624
Ghir_A07G016110.1	124	K	Acid phosphatase 1 GN=APS1	APS1	1	0.0205577	50.473	K(1)HGFGGEK	3	0.2797	1
Ghir_A07G016110.1	216	K	Acid phosphatase 1 GN=APS1	APS1	1	0.00653463	74.53	K(1)TLMDQGYR	2	-0.19707	2	1.075	0.987	1.079	0.936	0.961	0.947	0.905	0.03064
Ghir_A05G031670.1	856	K	Aconitate hydratase 3, mitochondrial GN=ACO3	ACO3	1	9.02479e-29	126.32	YK(1)DAGYDTIVLAGAEYGSGSSR	3	-0.073345	1	0.982	1.026	1.079	0.99	0.894	1.02	0.941	0.26904
Ghir_A12G006050.1	83	K	Aconitate hydratase, cytoplasmic GN=		1	0.00606364	67.385	QVEIPFK(1)PGR	2	0.36751	2
Ghir_D12G006070.1	77	K	Aconitate hydratase, cytoplasmic GN=		1	0.0213377	49.066	TLEK(1)PQGGEFGK	2	-1.2232	2
Ghir_D12G017040.1	181	K	Aconitate hydratase, cytoplasmic GN=		1	0.00114234	77.662	QVEIPFK(1)PAR	3	-0.12404	4	0.918	1.014	0.972	0.969	1.104	1.016	1.064	0.27002
Ghir_D12G017040.1	566	K	Aconitate hydratase, cytoplasmic GN=		1	0.00282958	58.32	ACELGLQVK(1)PWIK	3	0.0070221	1	0.96	0.965	0.939	0.956	0.934	1.212	1.083	0.47598
Ghir_D12G017040.1	863	K	Aconitate hydratase, cytoplasmic GN=		1	2.69583e-18	105.24	YK(1)DAGHDTIVLAGAEYGSGSSR	3	0.022789	1	1.037	0.959	1.047	0.966	0.875	1.089	0.963	0.5841
Ghir_D12G017040.1	372	K	Aconitate hydratase, cytoplasmic GN=		1	0.0215977	81.784	K(1)HGVVGK	3	-0.24139	6	1.143	1.16	1.065	0.962	0.827	0.874	0.791	0.0101028
Ghir_D12G017040.1	806	K	Aconitate hydratase, cytoplasmic GN=		1	0.00409929	91.313	K(1)DFNSYGSR	2	-1.3146	3	0.984	0.971	0.999	1.068	1.011	0.994	1.04	0.166905
Ghir_D12G017040.1	945	K	Aconitate hydratase, cytoplasmic GN=		1	8.98092e-30	128.01	K(1)IDEIRPGQDVTVTTDNGK	3	0.061646	7	0.984	1.018	1.024	0.899	1.037	1.007	0.973	0.54984
Ghir_A06G016690.1	152	K	ACT domain-containing protein ACR11 GN=ACR11	ACR11	1	3.00714e-12	121.45	K(1)VEDPELLEAIR	2	-0.11149	2	0.965	0.917	0.98	0.979	1.091	1.051	1.09	0.083922
Ghir_D05G017960.1	152	K	ACT domain-containing protein ACR11 GN=ACR11	ACR11	1	2.88987e-07	107.17	K(1)VEEPELLEAIR	2	-0.44252	4	0.908	1.092	1.009	0.962	1.006	1.019	0.993	0.93608
Ghir_D05G017960.1	268	K	ACT domain-containing protein ACR11 GN=ACR11	ACR11	1	1.44512e-05	93.237	ALIK(1)PLQQVLANSLR	3	0.54071	2	1.028	0.883	0.929	1	1.107	1.051	1.112	0.115239
Ghir_D13G002180.1	48	K	Actin-depolymerizing factor 1 GN=ADF1	ADF1	1	4.69975e-11	83.064	VGK(1)PTDSYEAFTASLPADECR	3	0.1505	1	0.931	0.947	1.05	0.95	1.044	1.043	1.037	0.49128
Ghir_D11G000450.1	98	K	Actin-interacting protein 1-2 GN=AIP1-2	AIP1-2	1	0.00171551	91.087	FISVSSDK(1)K	3	-0.89117	2
Ghir_D13G023430.1	149	K	Actin-related protein 4 GN=ARP4	ARP4	1	0.00088548	85.355	YK(1)VPALFLAK	3	0.19764	1	1.059	0.862	1.037	1.025	1.076	0.945	1.03	0.69308
Ghir_D05G030870.1	511	K	Actin-related protein 5 GN=ARP5	ARP5	1	0.00158001	89.356	GK(1)GEDNFGAK	2	-1.4599	2	0.955	0.948	0.975	1.044	1.071	1.02	1.089	0.0064962
Ghir_D09G015060.1	84	K	Actin-related protein T1 GN=Actrt1	Actrt1	1	0.000881173	80.782	WNEYMDK(1)DHR	3	-0.7449	1	1.02	0.992	0.99	0.978	1.019	1.001	0.999	0.9324
Ghir_D04G009340.1	170	K	Activator of 90 kDa heat shock protein ATPase homolog 1 GN=Ahsa1	Ahsa1	1	0.000264343	87.184	GGPVK(1)DELEAK	3	0.10255	1	0.971	1.064	0.888	0.919	1.109	1.042	1.05	0.5561
Ghir_D04G009340.1	131	K	Activator of 90 kDa heat shock protein ATPase homolog 1 GN=Ahsa1	Ahsa1	1	0.00273686	70.889	VTVK(1)DEGPIGK	2	-0.09767	1
Ghir_D04G009340.1	203	K	Activator of 90 kDa heat shock protein ATPase homolog 1 GN=Ahsa1	Ahsa1	1	0.0205795	70.908	VGVEK(1)EPK	2	-0.065055	1	1.071	1.03	1.067	0.944	0.943	0.94	0.892	0.0118625
Ghir_A09G024760.1	68	K	Acyl carrier protein 1, chloroplastic GN=ACP1	ACP1	1	5.32921e-14	116.06	K(1)QLALPEDSSVTGESK	2	0.30891	2	1.072	1.018	0.951	0.975	0.976	1.017	0.976	0.56676
Ghir_A11G025770.1	67	K	Acyl carrier protein 1, chloroplastic GN=ACP1	ACP1	1	0.00528698	60.398	K(1)QLALPSDK	3	-0.25972	1	1.091	1.015	0.914	1.108	0.926	1.009	1.008	0.92282
Ghir_A11G025770.1	75	K	Acyl carrier protein 1, chloroplastic GN=ACP1	ACP1	1	0.000665704	73.802	QLALPSDK(1)PVTGESK	2	-0.14971	2	0.951	0.938	0.943	1.058	1.112	1.019	1.126	0.043944
Ghir_A13G011410.1	562	K	Acyl-CoA-binding domain-containing protein 4 GN=ACBP4	ACBP4	1	0.00140353	66.989	VEK(1)EELESSLNK	3	-0.91015	1	1.015	0.926	1.022	1.004	0.98	1.045	1.022	0.57206
Ghir_A11G033220.1	4	K	Acyl-CoA-binding protein GN=		1	2.24908e-07	107.65	GLK(1)EEFEEYAEK	3	-0.082445	1	1.024	1.004	0.999	0.88	1.039	1.02	0.971	0.6063
Ghir_A11G033220.1	68	K	Acyl-CoA-binding protein GN=		1	1.30136e-08	103.66	SK(1)EEAMNDYITNVK	3	0.25403	1	0.975	0.994	1.059	1.084	0.946	0.971	0.991	0.84574
Ghir_A11G033230.1	4	K	Acyl-CoA-binding protein GN=		1	8.48835e-18	142.45	GLK(1)EEFEEHAEK	3	-0.44192	5	0.949	0.952	0.943	1.076	1.056	1.048	1.118	0.000179214
Ghir_A11G033230.1	56	K	Acyl-CoA-binding protein GN=		1	0.0347155	87.476	YK(1)WDAWK	2	-0.10809	1	1.132	1.046	1.139	0.903	0.862	0.9	0.803	0.0022026
Ghir_A11G033230.1	68	K	Acyl-CoA-binding protein GN=		1	3.47125e-14	127.57	SK(1)EEAMGDYITK	2	-0.97505	4	0.926	0.933	1.001	1.025	1.088	1.026	1.098	0.042183
Ghir_D10G010940.1	143	K	Acyl-coenzyme A oxidase 2, peroxisomal GN=ACX2	ACX2	1	0.000795776	72.2	YTSSLPTINK(1)R	3	0.26284	1
Ghir_D12G015330.1	408	K	Acyl-coenzyme A oxidase 3, peroxisomal GN=ACX3	ACX3	1	0.000301163	76.357	ALFAEYMAAQK(1)PNK	3	0.67815	1
Ghir_D12G015330.1	3	K	Acyl-coenzyme A oxidase 3, peroxisomal GN=ACX3	ACX3	1	0.00043446	77.894	K(1)LMDGHDLEER	3	0.19766	1	1.043	1.069	1.028	1.019	0.933	0.937	0.92	0.053002
Ghir_D12G015330.1	236	K	Acyl-coenzyme A oxidase 3, peroxisomal GN=ACX3	ACX3	1	3.57914e-06	108.68	YLSAIK(1)DPDQR	3	1.5924	3	1.048	0.938	0.985	1.032	1.011	1.001	1.025	0.49116
Ghir_A13G008790.1	308	K	Acyl-coenzyme A oxidase 4, peroxisomal GN=ACX4	ACX4	1	8.31975e-25	127.36	K(1)QFGAPLAAFQLNQQK	3	-1.1033	1	0.908	0.95	0.932	1.176	0.996	1.09	1.169	0.036303
Ghir_D09G016930.1	261	K	Acyl-coenzyme A oxidase 4, peroxisomal GN=ACX4	ACX4	1	0.00607138	77.062	K(1)VFVLDEDR	2	2.2014	1	0.985	0.957	1.004	1.033	1.029	1.003	1.04	0.076455
Ghir_D03G013090.1	47	K	Acyl-coenzyme A thioesterase 13 GN=ACOT13	ACOT13	1	0.000978018	62.055	VDK(1)VEPGFVSCTFK	3	-0.26082	1
Ghir_D13G021990.1	175	K	Acyl-protein thioesterase 2 GN=LYPLA2	LYPLA2	1	0.000386395	94.747	K(1)IEGNNEAAGR	2	-0.041948	1	1.078	0.939	1.032	0.905	0.904	1.098	0.953	0.54616
Ghir_D04G007390.1	188	K	ADAMTS-like protein 4 GN=Adamtsl4	Adamtsl4	1	0.0129937	42.947	LPEAPTNLFDDSK(1)R	3	-0.67131	1
Ghir_A09G015750.1	337	K	Adenosine kinase 2 GN=ADK2	ADK2	1	6.64258e-06	98.942	SGCTYPEK(1)PEFK	2	-0.14866	7	0.942	0.987	0.994	1.026	1.015	1.042	1.055	0.044423
Ghir_A09G015750.1	97	K	Adenosine kinase 2 GN=ADK2	ADK2	1	0.00540196	76.847	FGEEMK(1)K	3	-0.014525	6	1.051	1.057	1.04	0.968	0.973	0.925	0.91	0.0049446
Ghir_A09G015750.1	148	K	Adenosine kinase 2 GN=ADK2	ADK2	1	0.0053105	67.997	K(1)PENWALVEK	2	0.094007	1	0.975	0.992	1	1.019	1.031	0.995	1.026	0.114136
Ghir_A09G015750.1	91	K	Adenosine kinase 2 GN=ADK2	ADK2	1	0.0189769	73.499	DK(1)FGEEMK	2	-0.11242	3	0.985	1.009	1.051	1.01	1.019	0.937	0.974	0.46058
Ghir_A10G012950.1	237	K	Adenosylhomocysteinase GN=SAHH	SAHH	1	1.1264e-05	120.55	SK(1)FDNLYGCR	3	0.1274	3	1.002	1.064	0.958	0.992	1.001	1.001	0.99	0.7949
Ghir_A10G012950.1	479	K	Adenosylhomocysteinase GN=SAHH	SAHH	1	2.34225e-40	142.43	DQADYISVPIEGPYK(1)PPHYR	3	0.31406	4	1.04	1.035	0.915	1.07	0.983	1.006	1.023	0.65094
Ghir_A10G012950.1	372	K	Adenosylhomocysteinase GN=SAHH	SAHH	1	0.0113681	62.466	ITIK(1)PQTDR	3	-1.013	4	0.969	0.979	1.035	1.029	0.962	1.029	1.012	0.70738
Ghir_A10G012950.1	17	K	Adenosylhomocysteinase GN=SAHH	SAHH	1	0.000381652	99.669	VK(1)DMSQADFGR	2	-0.88399	1	0.87	1.132	1.034	1.019	0.958	1.003	0.982	0.87712
Ghir_A10G012950.1	211	K	Adenosylhomocysteinase GN=SAHH	SAHH	1	0.000206522	80.96	LVGVSEETTTGVK(1)R	3	1.6654	1	0.922	1.002	1.083	1	1.004	0.981	0.993	0.92146
Ghir_A10G012950.1	435	K	Adenosylhomocysteinase GN=SAHH	SAHH	1	0.0240454	89.55	K(1)VYVLPK	2	-0.24224	2	1.029	1.051	1.015	0.95	0.99	0.965	0.939	0.0157153
Ghir_D09G020900.1	461	K	Adenosylhomocysteinase GN=SAHH	SAHH	1	2.73629e-18	113.49	DQADYISVPVEGPYK(1)PPHYR	4	-0.8769	3	1.02	0.956	1.002	0.925	1.02	1.048	1.005	0.9301
Ghir_A05G028170.1	284	K	Adenylate kinase 2, chloroplastic GN=At5g47840	At5g47840	1	0.00966015	63.816	K(1)VNSGSVAA	2	0.41956	1
Ghir_A09G026140.1	240	K	Adenylate kinase 4 GN=ADK-B	ADK-B	1	0.00726457	107.69	EVTDEVK(1)K	3	-0.12069	4	0.955	1.064	0.998	0.992	0.978	1.02	0.991	0.8208
Ghir_A09G026140.1	192	K	Adenylate kinase 4 GN=ADK-B	ADK-B	1	0.00256921	76.228	K(1)DDTAAVLK	3	0.24086	4	0.971	0.982	0.971	0.988	0.987	1.092	1.049	0.30112
Ghir_A09G026140.1	230	K	Adenylate kinase 4 GN=ADK-B	ADK-B	1	0.0304161	45.68	LHAEK(1)PQK	3	0.28775	1
Ghir_A09G026140.1	29	K	Adenylate kinase 4 GN=ADK-B	ADK-B	0.999213	0.0233695	52.786	CAYK(0.999)PDK(0.001)R	3	-0.60556	1	1.045	1.07	1.025	0.966	0.965	0.941	0.915	0.0041182
Ghir_D01G016980.1	192	K	Adenylate kinase 4 GN=ADK-B	ADK-B	1	0.00351676	77.062	K(1)DDTPAVLK	3	0.22686	2	1.037	0.981	1.022	1.02	0.947	1.003	0.977	0.44748
Ghir_D01G016980.1	230	K	Adenylate kinase 4 GN=ADK-B	ADK-B	1	0.0179954	42.426	GILANLPAEK(1)PPK	3	1.8115	1
Ghir_D06G005130.1	575	K	Adenylate kinase 5, chloroplastic GN=At5g35170	At5g35170	1	1.77226e-08	95.954	ERPTIDEINDAFLGK(1)PR	3	-0.50394	1	1.141	0.959	1.015	0.927	1.011	0.94	0.924	0.25246
Ghir_D06G005130.1	291	K	Adenylate kinase 5, chloroplastic GN=At5g35170	At5g35170	1	0.000994996	78.809	SVK(1)PVLQTESR	2	0.18602	1	0.965	1.006	0.947	1.044	1.058	1.006	1.065	0.053917
Ghir_D06G005130.1	484	K	Adenylate kinase 5, chloroplastic GN=At5g35170	At5g35170	1	2.51307e-13	108.96	LK(1)DLPGSSGIMQTMGR	3	0.37139	1	1.148	0.988	0.958	0.95	0.904	1.049	0.938	0.42836
Ghir_D08G003460.1	350	K	ADP,ATP carrier protein 1, mitochondrial GN=ANT1	ANT1	1	0.000585444	78.809	SLFK(1)GAGANILR	2	-0.85857	1	1.025	1.014	0.856	1.384	0.943	0.948	1.131	0.47558
Ghir_D08G003460.1	142	K	ADP,ATP carrier protein 1, mitochondrial GN=ANT1	ANT1	1	1.52833e-18	144.28	TIK(1)DEGFGSLWR	2	-2.2798	3	0.967	0.984	0.988	0.982	1.063	1.011	1.04	0.184524
Ghir_D08G003460.1	138	K	ADP,ATP carrier protein 1, mitochondrial GN=ANT1	ANT1	1	0.0244983	62.546	GIGDCFK(1)R	2	-0.13086	1	1.019	1.06	1.007	1.023	0.902	1.01	0.951	0.29614
Ghir_D08G003460.1	224	K	ADP,ATP carrier protein 1, mitochondrial GN=ANT1	ANT1	1	0.0022949	99.283	LANDAK(1)AAK	3	0.030388	4	1.041	1.029	0.857	1.267	0.989	0.948	1.095	0.47928
Ghir_D08G006000.1	134	K	ADP,ATP carrier protein 1, mitochondrial GN=ANT1	ANT1	1	1.45593e-12	120.2	TMK(1)DEGVVSLWR	3	1.4879	3	0.98	0.988	1.001	1.045	1.009	0.998	1.028	0.145404
Ghir_D08G016190.1	146	K	ADP,ATP carrier protein 1, mitochondrial GN=ANT1	ANT1	1	0.000365238	75.483	TIK(1)DEGFASLWR	3	-1.5617	1	0.929	1.038	0.985	0.985	1.104	0.965	1.035	0.56276
Ghir_A12G014990.1	217	K	ADP,ATP carrier protein 3, mitochondrial GN=AAC3	AAC3	1	0.0045728	88.596	LANDNK(1)AAK	3	-0.45086	2	1.042	1.002	0.863	1.337	0.952	0.956	1.116	0.47226
Ghir_A12G014990.1	135	K	ADP,ATP carrier protein 3, mitochondrial GN=AAC3	AAC3	1	5.60582e-05	89.911	TIK(1)DEGVISLWR	2	1.1061	1	0.941	0.932	1.048	0.992	1.054	1.017	1.049	0.30682
Ghir_D11G028220.1	257	K	ADP-glucose phosphorylase GN=At5g18200	At5g18200	1	0.000262382	83.204	DHSSHFDELDNK(1)K	3	0.0015321	2
Ghir_A08G009810.1	133	K	AFG1-like ATPase GN=Afg1l	Afg1l	1	0.00111154	97.565	YAVHEK(1)PVR	3	0.3	1	1.119	0.967	0.975	1.124	0.997	0.889	0.983	0.82844
Ghir_D11G002050.1	122	K	Agglutinin receptor GN=ssp5	ssp5	1	6.09733e-05	107.06	LDK(1)DFFSHLK	3	0.066538	1	0.905	0.966	0.919	1.109	1.065	1.073	1.164	0.0028557
Ghir_A05G014590.1	466	K	Alanine aminotransferase 2, mitochondrial GN=ALAAT2	ALAAT2	1	0.00248937	85.729	K(1)APDAYYCQR	2	0.17739	2	1.049	1.028	1.046	0.928	0.946	0.987	0.916	0.0103242
Ghir_A05G014590.1	355	K	Alanine aminotransferase 2, mitochondrial GN=ALAAT2	ALAAT2	1	0.00124365	106.18	GYYGECGK(1)R	2	0.58222	2	1.186	0.997	1.044	0.874	0.952	0.926	0.853	0.05282
Ghir_A02G000630.1	400	K	Alanine--glyoxylate aminotransferase 2 homolog 3, mitochondrial GN=At3g08860	At3g08860	1	0.000842535	81.525	DK(1)HDLIGDVR	3	-0.012163	1	1.06	1.031	1.034	1	0.992	0.907	0.928	0.07962
Ghir_A03G018130.1	881	K	Alanine--tRNA ligase GN=ALATS	ALATS	1	0.0199714	54.198	K(1)IAEQNMQR	2	-1.1299	1	1.008	0.82	0.975	1.127	1.022	1.07	1.148	0.112925
Ghir_A03G018130.1	757	K	Alanine--tRNA ligase GN=ALATS	ALATS	1	1.2208e-06	101.39	K(1)VEDLLADPENK	3	0.55794	1	0.961	0.931	0.955	0.909	1.197	1.015	1.096	0.39958
Ghir_A03G018130.1	538	K	Alanine--tRNA ligase GN=ALATS	ALATS	1	0.000187314	93.623	K(1)GVSTTDDSFK	2	-0.33672	2	1.012	1.024	1.056	0.962	0.993	0.95	0.94	0.026981
Ghir_A03G018130.1	457	K	Alanine--tRNA ligase GN=ALATS	ALATS	1	0.0050263	74.849	K(1)AAQDVQGR	2	-0.94869	1
Ghir_A03G018130.1	352	K	Alanine--tRNA ligase GN=ALATS	ALATS	1	2.36212e-28	151.49	VGPDDIDK(1)VDMAYR	3	0.7616	5	0.998	0.988	0.982	1.006	1.005	1.029	1.024	0.057018
Ghir_A03G018130.1	706	K	Alanine--tRNA ligase GN=ALATS	ALATS	1	3.6479e-14	143.98	K(1)IEAIVNEQIK	2	-0.3043	2	0.946	0.984	0.971	1.013	1.032	1.057	1.069	0.0166006
Ghir_A03G018130.1	293	K	Alanine--tRNA ligase GN=ALATS	ALATS	1	3.53045e-05	90.861	ESDGSLK(1)PLPAK	2	-0.84405	2	1.007	0.969	0.999	0.994	0.988	1.04	1.016	0.47996
Ghir_D02G019450.1	351	K	Alanine--tRNA ligase GN=ALATS	ALATS	1	4.8603e-16	126.07	VGPDDTDK(1)VDMAYR	2	0.53842	2	0.95	1	0.975	1.103	1.034	0.984	1.067	0.152023
Ghir_D02G004110.1	74	K	alba DNA/RNA-binding protein [Medicago truncatula]		0.999972	0.0151726	52.482	NMKNEK(1)K(1)K	3	2.7031	1	0.975	0.98	1.028	0.902	1.063	1.015	0.999	0.95532
Ghir_D02G004110.1	73	K	alba DNA/RNA-binding protein [Medicago truncatula]		0.999899	0.0151726	52.482	NMKNEK(1)K(1)K	3	2.7031	1	0.975	0.98	1.028	0.902	1.063	1.015	0.999	0.95532
Ghir_D11G006190.1	239	K	Alcohol dehydrogenase 1 GN=ADH1	ADH1	1	0.000454659	65.175	IIGVDLNPNRFEEAK(1)K	3	0.30273	1	1.084	1.112	1.099	0.825	0.918	0.924	0.809	0.004755
Ghir_D07G022030.1	230	K	Alcohol dehydrogenase class-3 GN=ADH2	ADH2	1	0.000872414	80.231	IIGVDIDSK(1)K	2	0.32753	2	0.967	0.97	0.995	1.019	1.092	0.969	1.05	0.25006
Ghir_D07G022030.1	20	K	Alcohol dehydrogenase class-3 GN=ADH2	ADH2	1	5.29637e-05	44.164	AAVAYEPNK(1)PLVIEDVQVAPPQAGEVR	4	0.6859	1	1.052	1.031	1.058	0.969	0.879	1.004	0.908	0.072815
Ghir_D01G019800.1	327	K	Alcohol dehydrogenase class-P GN=ADH1	ADH1	1	0.00263478	66.273	GAFYGNYK(1)PR	3	0.69731	2
Ghir_D02G007380.1	34	K	Alcohol dehydrogenase class-P GN=ADH1	ADH1	1	2.81964e-106	180.88	AAVAWESGKPLSIEEVEVAPPQK(1)DEVR	3	-0.46994	2	0.956	0.944	1.078	0.96	0.981	1.047	1.003	0.93248
Ghir_D02G007380.1	194	K	Alcohol dehydrogenase class-P GN=ADH1	ADH1	1	1.08595e-28	126.04	K(1)GQSVAIFGLGAVGLAAAEGAR	3	0.68629	2	0.937	1.067	0.858	1.087	1.124	0.988	1.118	0.199538
Ghir_D02G007380.1	326	K	Alcohol dehydrogenase class-P GN=ADH1	ADH1	1	8.66913e-05	105.98	GTFFGNYK(1)PR	2	-0.14503	5	1.029	1.017	1.075	0.984	0.952	0.945	0.923	0.0189225
Ghir_D01G010360.1	238	K	Alcohol dehydrogenase-like 7 GN=At5g42250	At5g42250	1	0.00841475	44.37	IIGVDVNPDK(1)FEIAK	3	1.0808	1
Ghir_D01G010360.1	244	K	Alcohol dehydrogenase-like 7 GN=At5g42250	At5g42250	1	0.0182626	44.71	K(1)FGVTEFINSK	3	0.40305	1
Ghir_D01G010360.1	13	K	Alcohol dehydrogenase-like 7 GN=At5g42250	At5g42250	1	0.00414763	68.171	SSSQSAGK(1)PIR	2	0.23624	1	0.98	1.098	0.967	1.147	0.932	0.955	0.996	0.93818
Ghir_A07G023600.1	142	K	Aldehyde dehydrogenase family 2 member B4, mitochondrial GN=ALDH2B4	ALDH2B4	1	1.97082e-12	109.83	LETWDNGK(1)PYEQAAK	3	1.6803	2	1.087	1.076	0.962	0.879	1.03	0.957	0.917	0.22178
Ghir_A07G023600.1	441	K	Aldehyde dehydrogenase family 2 member B4, mitochondrial GN=ALDH2B4	ALDH2B4	1	4.81295e-07	126.71	FK(1)DLEEVVQR	2	0.17151	2	0.987	1.012	1.067	0.924	0.969	1.013	0.948	0.20042
Ghir_A12G015390.1	441	K	Aldehyde dehydrogenase family 2 member B4, mitochondrial GN=ALDH2B4	ALDH2B4	1	0.0337036	50.95	FK(1)DINEVIR	2	-0.05889	1	1.077	1.03	1.077	0.96	0.955	0.904	0.885	0.0074046
Ghir_A12G028630.1	535	K	Aldehyde dehydrogenase family 2 member B4, mitochondrial GN=ALDH2B4	ALDH2B4	1	5.02769e-12	118.28	AVVTPLK(1)NPAWL	2	-0.58207	1	0.985	0.886	1.158	1.033	0.975	0.95	0.977	0.83436
Ghir_A12G028630.1	302	K	Aldehyde dehydrogenase family 2 member B4, mitochondrial GN=ALDH2B4	ALDH2B4	1	3.01447e-30	159.18	SNLK(1)PVTLELGGK	3	0.42272	8	1.038	1.034	1.001	1.003	0.981	0.963	0.959	0.063696
Ghir_A12G028630.1	376	K	Aldehyde dehydrogenase family 2 member B4, mitochondrial GN=ALDH2B4	ALDH2B4	1	7.19846e-114	216.01	K(1)GVEQGPQIDTEQFEK	4	-1.2287	4	1.071	0.953	1.024	1.079	0.947	0.962	0.98	0.72112
Ghir_A12G028630.1	151	K	Aldehyde dehydrogenase family 2 member B4, mitochondrial GN=ALDH2B4	ALDH2B4	1	7.84275e-44	140.2	HSEELAALETWNNGK(1)PHEQAAK	4	-0.50668	4	0.975	1.005	0.948	1.073	1	1.034	1.061	0.088562
Ghir_A12G028630.1	108	K	Aldehyde dehydrogenase family 2 member B4, mitochondrial GN=ALDH2B4	ALDH2B4	1	0.00236692	78.903	K(1)AFDEGPWPK	2	0.26329	2	1.009	1.011	0.996	1.011	0.991	0.996	0.994	0.47474
Ghir_D12G015670.1	293	K	Aldehyde dehydrogenase family 2 member B4, mitochondrial GN=ALDH2B4	ALDH2B4	1	0.00230384	59.864	SNLK(1)PITLELGGK	3	1.4262	1
Ghir_D06G006510.1	259	K	Aldehyde dehydrogenase family 2 member C4 GN=ALDH2C4	ALDH2C4	1	9.85261e-29	87.676	IMAAAAASNLK(1)PVSLELGGK	3	-0.15469	1
Ghir_D06G006510.1	343	K	Aldehyde dehydrogenase family 2 member C4 GN=ALDH2C4	ALDH2C4	1	2.0295e-09	75.334	ATVVGDPFDPQVNQGPQTDK(1)K	4	-3.5217	1
Ghir_A02G018490.1	83	K	Aldehyde dehydrogenase family 3 member F1 GN=ALDH3F1	ALDH3F1	1	0.00704117	53.448	K(1)AEVPLLFFPAK	3	0.44275	1
Ghir_D02G012510.1	34	K	Aldose 1-epimerase GN=Galm	Galm	1	3.19018e-17	110.6	ITNYGCTITSLSVPDK(1)NGK	3	0.18234	1	1.047	0.964	1.032	0.991	0.897	1.059	0.968	0.56992
Ghir_D02G012510.1	88	K	Aldose 1-epimerase GN=Galm	Galm	1	0.00075583	43.38	FTLNGTGYSLPINK(1)PPNSLHGGFK	4	-0.57313	1	0.986	1.026	1.015	1.006	0.947	1.026	0.984	0.57416
Ghir_D02G012510.1	256	K	Aldose 1-epimerase GN=Galm	Galm	1	0.0272556	62.201	LK(1)DPSSSR	2	0.31599	1	1.084	0.925	1.046	1.146	1.051	0.818	0.987	0.86132
Ghir_D09G011970.1	175	K	Alkaline/neutral invertase CINV2 GN=CINV2	CINV2	1	1.19495e-06	94.569	K(1)SDTIIADFGESAIGR	2	-0.85238	2	0.984	0.976	1.001	1.098	0.932	1.042	1.037	0.55318
Ghir_A10G002150.1	18	K	Allantoinase GN=ALN	ALN	1	0.00667721	83.948	LK(1)IEAAEK	3	0.14888	1
Ghir_A08G004050.1	31	K	Allene oxide cyclase, chloroplastic GN=AOC	AOC	1	1.87019e-09	98.391	LSQK(1)PVNSLGDIVPFSNK	3	-0.13347	1	1.073	1.029	0.814	1.092	1.116	0.953	1.084	0.43734
Ghir_A08G004050.1	150	K	Allene oxide cyclase, chloroplastic GN=AOC	AOC	1	1.79467e-28	104.96	GIGELPEELLCK(1)PVDPHPAVEAVPAAK	3	0.99291	2	0.955	0.949	0.983	0.988	1.029	1.08	1.073	0.067117
Ghir_A12G018020.1	106	K	Allene oxide cyclase, chloroplastic GN=AOC	AOC	1	3.78735e-21	123.55	LSQK(1)PVNSLGDLVPFTNK	3	0.52604	1	1.129	0.948	0.983	0.925	0.98	1.017	0.955	0.5035
Ghir_D06G001100.1	33	K	Allene oxide synthase 1, chloroplastic GN=AOS1	AOS1	1	0.00815826	44.252	K(1)IPGDYGLPFIGPIK	3	0.87871	1
Ghir_D12G004290.1	19	K	Allene oxide synthase 3 GN=AOS3	AOS3	1	8.9949e-06	69.979	LPVK(1)PIPGDYGLHFFGPIR	3	-0.34926	1	0.878	1.005	0.792	1.117	1.093	1.164	1.261	0.029543
Ghir_A09G001070.1	898	K	Alpha-1,4 glucan phosphorylase L isozyme, chloroplastic/amyloplastic GN=PHO1	PHO1	1	0.00118983	71.933	FVPDPQFEEVK(1)K	2	0.072756	2	0.805	0.907	0.981	1.109	1.099	1.107	1.231	0.066961
Ghir_D09G001040.1	578	K	Alpha-1,4 glucan phosphorylase L isozyme, chloroplastic/amyloplastic GN=PHO1	PHO1	1	0.000540108	81.92	K(1)IPEPVPEPPK	2	0.58073	3	1.009	0.906	0.878	1.046	1.088	1.091	1.155	0.030322
Ghir_D09G001040.1	985	K	Alpha-1,4 glucan phosphorylase L isozyme, chloroplastic/amyloplastic GN=PHO1	PHO1	1	0.00666612	63.32	EIWNIK(1)PVELP	2	0.31216	2	0.919	1.051	1.051	0.934	0.993	1.026	0.977	0.70266
Ghir_D09G001040.1	949	K	Alpha-1,4 glucan phosphorylase L isozyme, chloroplastic/amyloplastic GN=PHO1	PHO1	1	0.00480748	89.561	VDETYK(1)DQK	2	0.48421	2	0.924	0.948	1.051	1.001	1.061	1.003	1.049	0.32848
Ghir_D09G001040.1	486	K	Alpha-1,4 glucan phosphorylase L isozyme, chloroplastic/amyloplastic GN=PHO1	PHO1	1	2.00602e-59	178	TIVSEHDK(1)ADSNLLEK	3	0.0169	1	1.033	1.028	0.986	1.048	0.978	0.963	0.981	0.54646
Ghir_D09G001040.1	282	K	Alpha-1,4 glucan phosphorylase L isozyme, chloroplastic/amyloplastic GN=PHO1	PHO1	1	0.00227189	80.165	VLTDSDGK(1)K	3	-0.2861	2	0.905	1.072	0.842	0.982	1.089	1.119	1.132	0.195115
Ghir_A08G022010.1	11	K	Alpha-crystallin domain-containing protein 22.3 GN=ACD22.3	ACD22.3	1	0.0387853	48.513	TK(1)GDNYEPNR	2	0.41991	1	0.99	1.116	1.098	0.921	0.893	0.966	0.868	0.032543
Ghir_D08G022770.1	49	K	Alpha-crystallin domain-containing protein 22.3 GN=ACD22.3	ACD22.3	1	0.00352156	74.392	TK(1)GENYEPNR	2	0.15701	1	1.006	1.018	1.009	0.96	1.023	0.981	0.977	0.28634
Ghir_D02G016310.1	126	K	Alpha-galactosidase GN=		1	0.00664083	82.279	K(1)VHGMGLK	3	-0.30148	2	1.091	1.099	1.017	0.845	0.975	0.949	0.863	0.042359
Ghir_A04G011920.1	170	K	Alpha-galactosidase 1 GN=AGAL1	AGAL1	1	0.000421263	72.662	YDNCNNDGSK(1)PTK	3	1.1308	1	0.933	0.933	1.004	0.997	1.092	1.029	1.086	0.084118
Ghir_A04G011920.1	136	K	Alpha-galactosidase 1 GN=AGAL1	AGAL1	1	2.63001e-05	89.911	K(1)MPGSLGYEEQDAK	3	-0.25394	2
Ghir_A04G011920.1	101	K	Alpha-galactosidase 1 GN=AGAL1	AGAL1	1	0.00455767	88.155	K(1)STFPSGIK	3	-1.4602	2	1.03	1.029	0.976	1.038	0.999	0.962	0.988	0.69052
Ghir_A04G011920.1	94	K	Alpha-galactosidase 1 GN=AGAL1	AGAL1	1	0.00190521	90.15	DDK(1)GNLVPK	2	-0.58272	3	1.034	1.029	1.056	0.927	0.983	0.956	0.919	0.0105575
Ghir_A13G023780.1	406	K	Alpha-glucan phosphorylase, H isozyme GN=		1	0.00670094	55.776	HMEIIEEIDK(1)R	3	-0.4987	1
Ghir_A13G023780.1	435	K	Alpha-glucan phosphorylase, H isozyme GN=		1	3.72382e-06	100.22	VLDHNPQK(1)PVVR	2	0.34128	3	1.011	1.089	0.989	0.905	1.087	0.916	0.941	0.39296
Ghir_A01G018620.1	389	K	Alpha-L-arabinofuranosidase 1 GN=ASD1	ASD1	1	1.0547e-57	185.57	YVAIGNEDCGK(1)K	2	-0.37291	4	0.987	0.999	1.012	0.934	0.996	1.048	0.993	0.83134
Ghir_A01G018620.1	626	K	Alpha-L-arabinofuranosidase 1 GN=ASD1	ASD1	1	8.18552e-06	94.532	K(1)VAPIQTLLEDAHK	3	-0.37605	1
Ghir_A01G018620.1	622	K	Alpha-L-arabinofuranosidase 1 GN=ASD1	ASD1	1	8.74744e-91	192.16	TTLTSANLMDENSFK(1)EPK	3	-1.1806	5	1.02	1.026	1.038	1.013	0.954	0.965	0.951	0.056215
Ghir_D01G019530.1	256	K	Alpha-L-arabinofuranosidase 1 GN=ASD1	ASD1	1	0.00624495	51.771	NELAEMLADIK(1)PR	3	-2.0914	1
Ghir_D09G000040.1	158	K	Alpha-mannosidase At3g26720 GN=At3g26720	At3g26720	1	3.65076e-19	147.62	YIK(1)DEFNQIPR	3	0.32358	2	0.944	1.041	1.014	0.995	1.018	0.993	1.002	0.92304
Ghir_D09G000040.1	925	K	Alpha-mannosidase At3g26720 GN=At3g26720	At3g26720	1	1.16962e-18	142.54	K(1)VTEMSLSANQER	2	-0.13199	3	0.979	1.111	1.013	0.921	1.043	0.932	0.933	0.275
Ghir_D09G000040.1	921	K	Alpha-mannosidase At3g26720 GN=At3g26720	At3g26720	0.999803	0.0226782	76.035	KLFPNK(1)K	3	-0.4476	1	1.184	1.075	0.927	0.915	0.985	0.932	0.889	0.2032
Ghir_D07G024340.1	18	K	Alpha-soluble NSF attachment protein GN=		1	0.00844625	65.179	K(1)LNGWGLFSSK	3	-0.35632	1	0.882	1.2	0.986	1.118	0.866	1.015	0.978	0.87214
Ghir_D04G006100.1	350	K	Altered inheritance of mitochondria protein 32 GN=AIM32	AIM32	1	1.20327e-10	131.69	K(1)TEETTEAHGK	3	0.90085	1	1.198	1.222	1.093	0.779	0.98	0.723	0.707	0.022177
Ghir_D04G006100.1	360	K	Altered inheritance of mitochondria protein 32 GN=AIM32	AIM32	0.999612	0.0176203	41.242	KTEETTEAHGK(1)K	4	1.0489	1	1.245	1.268	1.299	0.807	0.582	0.778	0.568	0.031262
Ghir_D04G006100.1	312	K	Altered inheritance of mitochondria protein 32 GN=AIM32	AIM32	0.980621	1.68037e-14	128.35	K(0.019)NEK(0.981)PEESTVQK	3	0.049797	4	0.97	0.974	1.017	0.946	1.037	1.031	1.018	0.63498
Ghir_D04G006100.1	309	K	Altered inheritance of mitochondria protein 32 GN=AIM32	AIM32	0.993327	0.000866721	71.176	K(0.993)NEK(0.007)PEESTVQK	3	0.083851	4	1.004	0.999	1.089	0.898	0.949	1.02	0.927	0.17534
Ghir_A11G028590.1	255	K	Amidase 1 GN=AMI1	AMI1	1	1.88822e-05	89.301	EK(1)VPSLHHFMAK	4	-0.17325	1	1.084	1.106	0.88	0.851	1.125	0.951	0.953	0.67608
Ghir_D02G023310.1	288	K	Amidophosphoribosyltransferase 2, chloroplastic GN=ASE2	ASE2	1	0.000280618	82.651	EVNPGEVLVVDK(1)K	3	-1.0093	1	0.905	1.069	0.994	0.933	1.058	1.025	1.016	0.79568
Ghir_D06G002580.1	371	K	Amino acid permease 6 GN=AAP6	AAP6	1	0.031141	59.645	TYK(1)PFQTR	2	-0.91023	1	1.122	0.957	0.999	0.936	0.954	1.019	0.945	0.36742
Ghir_D10G021360.1	215	K	Aminoacyl tRNA synthase complex-interacting multifunctional protein 1 GN=AIMP1	AIMP1	1	0.00056613	75.819	K(1)IWESVQPHLK	3	0.61137	1	0.98	1.052	1.027	0.959	0.961	1.014	0.959	0.20712
Ghir_D10G021360.1	199	K	Aminoacyl tRNA synthase complex-interacting multifunctional protein 1 GN=AIMP1	AIMP1	1	1.37659e-28	119.5	IWFGTEDDK(1)DSQPEPATPNQVQK	4	0.82965	1	0.846	1.089	0.907	1.077	1.126	1.002	1.128	0.20536
Ghir_D04G016400.1	85	K	Aminoacylase-1 GN=Acy1	Acy1	1	0.008107	71.501	GK(1)PVILLK	3	1.4061	3	1.001	0.991	0.977	1.014	1.028	1.003	1.026	0.065099
Ghir_D04G016400.1	184	K	Aminoacylase-1 GN=Acy1	Acy1	1	0.00419954	90.913	K(1)LAYSDVFK	2	-0.019985	1	1.014	1.018	1.014	0.955	0.955	1.034	0.967	0.32026
Ghir_D13G005870.1	379	K	Aminoacylase-1 GN=acy1	acy1	1	0.000609691	79.514	IGK(1)PEIFPAATDSR	3	-0.017047	2	1.015	0.976	0.948	0.992	1.025	1.047	1.043	0.173241
Ghir_A09G026600.1	97	K	Aminoacylase-1A GN=Acy1a	Acy1a	1	1.47938e-10	101.78	IGK(1)PEIFPAATDSLYFR	3	-0.0012006	1	0.837	1.013	0.978	1.102	1.076	1.025	1.133	0.110618
Ghir_A05G017570.1	37	K	Aminomethyltransferase, mitochondrial GN=GDCST	GDCST	1	5.07715e-06	94.09	K(1)TVLYNFHIAHGGK	4	0.14188	1
Ghir_A05G017570.1	94	K	Aminomethyltransferase, mitochondrial GN=GDCST	GDCST	1	0.00317178	76.073	GK(1)DCVPFLEK	2	0.11368	1	0.933	0.921	1.03	1.054	0.981	1.078	1.079	0.165283
Ghir_A05G017570.1	168	K	Aminomethyltransferase, mitochondrial GN=GDCST	GDCST	1	0.00110276	61.503	SK(1)GGDVSWHIHDER	3	0.1013	3	1.048	1.04	1.027	1.042	0.972	0.909	0.938	0.24384
Ghir_A06G016120.1	94	K	Aminomethyltransferase, mitochondrial GN=GDCST	GDCST	1	6.02547e-06	118.28	GK(1)DSVSFLEK	2	0.42776	3	0.956	1.037	0.916	1.058	1.033	1.036	1.075	0.118942
Ghir_A06G016120.1	138	K	Aminomethyltransferase, mitochondrial GN=GDCST	GDCST	1	2.96728e-08	102.72	VK(1)DDHIYLVVNAGCR	2	0.43717	5	1.002	0.995	0.965	0.968	1.037	1.03	1.025	0.38738
Ghir_A06G016120.1	168	K	Aminomethyltransferase, mitochondrial GN=GDCST	GDCST	1	0.000126529	81.632	AK(1)GGDVSWHIHDER	4	0.12307	2	1.1	1.087	1.023	0.984	0.975	0.864	0.879	0.052564
Ghir_A06G016120.1	361	K	Aminomethyltransferase, mitochondrial GN=GDCST	GDCST	1	8.9155e-12	107.72	GNNIGEITSGGFSPCLK(1)K	3	1.297	1	0.967	1.007	1.009	1.052	0.964	1.02	1.018	0.58712
Ghir_A06G016120.1	153	K	Aminomethyltransferase, mitochondrial GN=GDCST	GDCST	1	1.19049e-14	133.48	DK(1)DLAHIEEHMK	4	0.037622	8	0.976	1.034	0.939	1.109	1.026	0.976	1.055	0.31932
Ghir_A06G016120.1	362	K	Aminomethyltransferase, mitochondrial GN=GDCST	GDCST	1	0.000719767	111.61	K(1)NIAMGYVK	2	-0.6604	3	0.992	0.943	0.941	1.023	1.076	1.035	1.09	0.020261
Ghir_A06G016120.1	375	K	Aminomethyltransferase, mitochondrial GN=GDCST	GDCST	1	0.00213549	85.29	SGLHK(1)AGTK	3	0.26461	1	1.146	0.956	0.9	1.182	1.012	0.903	1.032	0.78966
Ghir_A06G016120.1	37	K	Aminomethyltransferase, mitochondrial GN=GDCST	GDCST	1	3.74163e-06	95.57	K(1)TVLFDFHVAHVGK	4	-0.22818	1	0.933	0.964	1.094	0.985	0.968	1.031	0.998	0.99552
Ghir_D06G016940.1	37	K	Aminomethyltransferase, mitochondrial GN=GDCST	GDCST	1	5.45642e-05	86.497	K(1)TVLYDFHVAHGGK	3	0.42747	3	1.048	0.971	0.986	0.944	1.12	0.929	0.996	0.91728
Ghir_A07G002210.1	421	K	Aminopeptidase M1 GN=APM1	APM1	1	0.00167791	116.37	K(1)HAYSNAK	3	1.5744	3	1.325	1.13	1.023	0.903	0.878	0.778	0.736	0.026279
Ghir_A07G002210.1	130	K	Aminopeptidase M1 GN=APM1	APM1	1	0.00142526	59.68	K(1)NMAVTQFEPADAR	3	-1.089	2
Ghir_A07G002210.1	24	K	Aminopeptidase M1 GN=APM1	APM1	1	0.000536269	70.889	YDLQLK(1)PDLSACK	3	-0.82717	3	0.982	1.106	0.937	1.055	0.902	1.058	0.997	0.96286
Ghir_A07G002210.1	502	K	Aminopeptidase M1 GN=APM1	APM1	1	0.0253174	61.958	K(1)SFLLQTK	2	0.53535	1	0.998	0.954	1.015	1.048	1.004	0.998	1.028	0.31396
Ghir_A07G002210.1	129	K	Aminopeptidase M1 GN=APM1	APM1	1	0.00823396	68.536	STYEHNGEK(1)K	3	-0.36926	1
Ghir_A07G002210.1	541	K	Aminopeptidase M1 GN=APM1	APM1	1	0.0025699	78.964	VK(1)YDEELAAR	3	0.11165	3	1.004	1.055	1.067	0.956	0.975	0.939	0.918	0.0169363
Ghir_A07G002210.1	818	K	Aminopeptidase M1 GN=APM1	APM1	1	0.00324733	64.104	LK(1)EVEEFFANR	2	-0.17668	2	0.96	0.973	1.032	0.953	1.014	1.042	1.015	0.69532
Ghir_D07G002230.1	818	K	Aminopeptidase M1 GN=APM1	APM1	1	0.00658382	56.654	VK(1)EVEEFFANR	3	0.99572	1
Ghir_D05G029380.1	132	K	AMMECR 1 family protein [Medicago truncatula]		1	0.0015357	69.416	K(1)AGFSGPITESLR	2	0.055981	1	1.077	0.992	0.917	1.157	0.978	0.96	1.037	0.67158
Ghir_D05G029380.1	43	K	AMMECR 1 family protein [Medicago truncatula]		1	0.0146922	73.499	K(1)VVNGGEPR	2	-0.7526	1	1.044	1.07	0.961	0.984	0.944	1.014	0.957	0.32132
Ghir_D02G019950.1	203	K	Ankyrin repeat domain-containing protein 2A GN=AKR2A	AKR2A	0.999992	0.00143168	78.342	YWNDKDVLK(1)K	3	0.11228	1	1.13	1.085	1.038	0.829	0.937	0.949	0.835	0.021379
Ghir_D02G019950.1	199	K	Ankyrin repeat domain-containing protein 2A GN=AKR2A	AKR2A	1	0.000239492	118.28	YWNDK(1)DVLK	3	2.3901	5	0.989	1.014	1	1.007	0.985	1.013	1.001	0.95672
Ghir_D04G016290.1	308	K	Ankyrin repeat domain-containing protein 2A GN=AKR2A	AKR2A	1	0.00466251	87.184	K(1)DCVALLLK	2	-0.28408	1	0.952	1.026	0.944	1.052	1.027	1.028	1.063	0.087983
Ghir_D04G016290.1	193	K	Ankyrin repeat domain-containing protein 2A GN=AKR2A	AKR2A	1	1.61882e-05	117.79	YWNDK(1)EVLQK	2	-0.56827	1	0.985	0.937	0.977	0.965	1.028	1.087	1.062	0.189021
Ghir_D13G005940.1	205	K	Ankyrin repeat domain-containing protein 2B GN=AKR2B	AKR2B	1	2.10789e-11	140.24	YWNDK(1)DVLQK	2	-0.076496	6	0.953	0.95	0.972	0.988	1.073	1.053	1.083	0.037959
Ghir_D13G005940.1	184	K	Ankyrin repeat domain-containing protein 2B GN=AKR2B	AKR2B	0.966767	0.000255026	48.286	IK(0.033)EDPSLK(0.967)PILEEIESGGPAAMMR	4	0.4742	1	1.04	1.166	1.152	0.855	0.862	0.899	0.779	0.0032421
Ghir_D03G000510.1	436	K	Ankyrin repeat domain-containing protein, chloroplastic GN=AKRP	AKRP	1	0.0318765	55.353	QLPK(1)PK(1)SNER	2	-0.13611	1	1.068	0.991	0.901	0.882	1.006	1.12	1.016	0.87906
Ghir_D03G000510.1	438	K	Ankyrin repeat domain-containing protein, chloroplastic GN=AKRP	AKRP	1	0.0318765	55.353	QLPK(1)PK(1)SNER	2	-0.13611	1	1.068	0.991	0.901	0.882	1.006	1.12	1.016	0.87906
Ghir_A10G012160.1	175	K	Ankyrin repeat-containing protein BDA1 GN=BAD1	BAD1	1	0.00953833	69.825	EVVNRK(1)DK	2	3.111	1	0.941	0.941	0.954	0.987	1.078	1.086	1.111	0.078164
Ghir_A13G018100.1	99	K	Ankyrin-1 GN=ANK1	ANK1	1	0.00967931	63.816	K(1)GHTLTAK	3	0.89852	1	1.156	1.025	1.109	0.893	0.887	0.91	0.818	0.0051753
Ghir_A13G018100.1	85	K	Ankyrin-1 GN=ANK1	ANK1	1	4.81544e-07	79.467	LDVNTK(1)DEDGDTPLLHAAR	3	1.2035	1
Ghir_D04G020940.1	139	K	Ankyrin-1 GN=ANK1	ANK1	0.931697	0.00044025	66.246	K(0.932)GDDNK(0.068)PEGVSEPK	4	0.50584	1	0.936	1.007	0.941	1.268	0.973	0.981	1.117	0.31404
Ghir_A05G023210.1	131	K	Annexin D1 GN=ANN1	ANN1	1	0.000127171	65.423	K(1)SLEEDVAHHTTGDFHK	4	2.5538	1	0.978	0.895	0.978	1.051	1.147	0.968	1.11	0.145423
Ghir_D05G023090.1	131	K	Annexin D1 GN=ANN1	ANN1	1	5.15824e-14	114.63	K(1)SLEEDVAHHTTGDFR	4	0.30486	1	0.97	0.958	1.201	0.727	0.88	1.126	0.873	0.37516
Ghir_D05G023090.1	67	K	Annexin D1 GN=ANN1	ANN1	1	9.86123e-11	118.08	ALDK(1)ELSNDFER	2	-0.14608	4	1.068	1.036	1.094	0.887	0.932	0.953	0.867	0.0056227
Ghir_D05G023090.1	225	K	Annexin D1 GN=ANN1	ANN1	1	6.63868e-06	98.943	ADPK(1)DEFLALLR	3	0.41377	3	1.02	1.031	1.002	0.905	0.987	1.03	0.957	0.3103
Ghir_D05G023090.1	97	K	Annexin D1 GN=ANN1	ANN1	1	5.89272e-05	102.87	DALLANEATK(1)R	2	-1.4275	4	1.123	1.05	1.078	1.071	0.909	0.827	0.863	0.122799
Ghir_D05G023090.1	51	K	Annexin D1 GN=ANN1	ANN1	1	1.47349e-23	150.39	K(1)TYAETYGEDLLK	2	-0.22798	5	1.046	1.002	1.024	0.965	0.98	0.981	0.952	0.0228
Ghir_D11G005820.1	131	K	Annexin D2 GN=ANN2	ANN2	1	3.91275e-07	96.773	K(1)SLEEDVAHHTTGEYR	4	-0.14432	1	0.887	1.265	0.93	1.039	1.151	0.808	0.973	0.87514
Ghir_D11G005820.1	182	K	Annexin D2 GN=ANN2	ANN2	1	0.000395867	75.589	ISDK(1)HYTDEEVIR	3	0.53474	1	1.032	1.031	1.125	1.159	0.814	0.903	0.902	0.35618
Ghir_D11G005820.1	97	K	Annexin D2 GN=ANN2	ANN2	1	3.09643e-06	108.24	DAHLANEATK(1)K	3	-0.20546	2	1.02	1.072	1.025	0.899	0.939	1.021	0.917	0.097019
Ghir_D11G005820.1	51	K	Annexin D2 GN=ANN2	ANN2	1	5.35649e-19	144.29	K(1)VYGEAYGEDLLK	2	0.02663	3	1.019	1.066	0.998	1.025	0.932	0.987	0.955	0.24086
Ghir_D11G023110.1	123	K	Annexin D2 GN=ANN2	ANN2	1	0.00492364	90.263	K(1)AYHDLYK	3	-0.089199	1	1.087	1.066	1	0.987	0.946	0.938	0.911	0.034823
Ghir_D11G023110.1	221	K	Annexin D2 GN=ANN2	ANN2	1	1.76881e-08	109.1	DLK(1)ADPEDEFLK	2	-0.82187	2	1.009	1.154	1.051	0.898	0.911	0.966	0.863	0.032964
Ghir_D11G023110.1	131	K	Annexin D2 GN=ANN2	ANN2	1	5.89078e-13	122.46	K(1)SLEEDVAHHTK	3	0.0020731	4	1.092	1.041	0.985	1.016	0.957	0.942	0.935	0.14998
Ghir_D11G023110.1	130	K	Annexin D2 GN=ANN2	ANN2	1	0.00739684	73.248	AYHDLYK(1)K	3	-0.59355	1	1.02	1.037	0.997	0.952	0.972	1.017	0.963	0.168185
Ghir_D11G023110.1	280	K	Annexin D2 GN=ANN2	ANN2	1	0.037181	85.676	IK(1)EEYQR	2	-1.2352	1	1.033	0.914	1.082	0.998	0.886	1.065	0.974	0.73146
Ghir_D10G020290.1	115	K	Annexin-like protein RJ4 GN=		1	0.000267701	87.831	DK(1)EFNHEEIIR	3	0.49791	1
Ghir_D02G003630.1	415	K	Anthocyanidin 3-O-glucosyltransferase 5 GN=GT5	GT5	1	0.0182147	55.718	K(1)IFVDEAGR	2	0.73126	1	1.092	0.936	1.015	0.95	1.01	0.985	0.968	0.5522
Ghir_D05G017120.1	297	K	Anthocyanidin reductase ((2S)-flavan-3-ol-forming) GN=ANR	ANR	1	2.70044e-07	105.19	VPTDFGDFPSK(1)PK	3	-0.74112	2	0.964	0.995	1.003	1.039	1.003	1.011	1.031	0.133859
Ghir_D12G028980.1	115	K	Anthranilate phosphoribosyltransferase, chloroplastic GN=PAT1	PAT1	1	1.51201e-05	90.707	AK(1)GETFEEVVGLAR	3	0.11953	2	1.027	1.11	1.05	0.898	0.946	0.956	0.879	0.0127582
Ghir_A07G011120.1	281	K	Anthranilate synthase alpha subunit 2, chloroplastic GN=ASA2	ASA2	1	1.48918e-05	88.561	VHDIDPPK(1)LPAGSIK	4	-1.3172	2	1.003	1.013	0.983	1.039	1.051	0.942	1.011	0.79754
Ghir_A12G016500.1	71	K	Anthranilate synthase beta subunit 1, chloroplastic GN=ASB1	ASB1	1	1.6473e-30	137.93	SAVSDSTSSVLENK(1)K	3	0.043836	1	1.036	0.988	0.933	0.968	0.943	1.123	1.026	0.7237
Ghir_D06G002500.1	869	K	Anti-sigma-I factor RsgI6 GN=rsgI6	rsgI6	1	1.88675e-09	98.292	DNAHLVNAEGDVNETGK(1)R	3	0.52461	1	1.059	1.097	1.075	0.747	0.976	0.973	0.834	0.168922
Ghir_D01G014560.1	85	K	AP-1 complex subunit gamma-2 GN=At1g60070	At1g60070	1	0.000540108	81.92	LIASSGFPEK(1)R	2	-0.94873	1	1.111	1.104	0.946	0.918	0.993	0.943	0.903	0.156478
Ghir_A09G010050.1	174	K	AP-2 complex subunit alpha-2 GN=ALPHAC-AD	ALPHAC-AD	1	1.12302e-05	96.78	K(1)NPDVVNVDGWADR	2	-0.33184	2	1.005	0.954	1.022	0.934	1.037	1.021	1.004	0.94066
Ghir_D06G000220.1	30	K	AP-2 complex subunit sigma GN=AP17	AP17	1	1.48781e-07	135.86	HK(1)VEYEVHR	2	1.007	4	0.946	1.139	1.053	0.997	0.977	0.911	0.919	0.24618
Ghir_D12G021380.1	703	K	AP-4 complex subunit epsilon GN=At1g31730	At1g31730	1	0.000977034	78.903	K(1)PQVEVSHEK	3	0.0045028	1	1.091	1.101	0.98	1.096	0.861	0.941	0.914	0.30408
Ghir_A06G021530.1	407	K	Apoptosis inhibitor 5-like protein API5 GN=API5	API5	1	0.00159612	68.033	K(1)LTQGMAEHNK	3	-0.60715	1	0.951	1.001	0.967	0.924	1.101	1.034	1.048	0.45214
Ghir_A02G014790.1	432	K	Apoptotic chromatin condensation inducer in the nucleus GN=Acin1	Acin1	1	0.0171992	77.662	DDLSIDK(1)K	2	1.0609	1	0.896	0.996	1.009	1.032	1.016	1.053	1.069	0.1565
Ghir_A02G014790.1	86	K	Apoptotic chromatin condensation inducer in the nucleus GN=Acin1	Acin1	1	1.77277e-113	205.24	AMPVTSETVK(1)DDVDHSGSK	3	0.37459	1	1.003	1.055	0.955	0.994	0.953	1.051	0.995	0.90798
Ghir_A02G014790.1	451	K	Apoptotic chromatin condensation inducer in the nucleus GN=Acin1	Acin1	1	1.38762e-05	88.593	K(1)LHDQEPVGNNELSK	3	0.28592	1	0.968	0.948	0.861	0.968	1.127	1.118	1.157	0.077198
Ghir_D03G004480.1	86	K	Apoptotic chromatin condensation inducer in the nucleus GN=ACIN1	ACIN1	1	4.56127e-08	86.748	AMPVISETVK(1)DDVDHSGSK	4	-0.49567	2
Ghir_D09G015320.1	3	K	Aquaporin PIP2-1 GN=PIP2-1	PIP2-1	1	1.47707e-23	150.76	AK(1)DVEVGGEFQAK	3	-0.36632	2	1.022	1.011	1.041	1.006	0.952	0.978	0.955	0.063196
Ghir_D01G000240.1	13	K	Aquaporin PIP2-7 GN=PIP2-7	PIP2-7	1	5.5466e-15	109.65	K(1)DYVDPPPAPLIDVAEIK	4	0.96319	3	0.96	0.957	1.003	1.007	1.062	1.01	1.054	0.082385
Ghir_D01G017710.1	13	K	Aquaporin PIP2-7 GN=PIP2-7	PIP2-7	1	2.33838e-15	114.55	K(1)DYVDPPPAPLIDMAELK	3	0.33563	4	0.966	0.974	0.973	1.068	1.001	1.04	1.067	0.076197
Ghir_D01G005420.1	104	K	Arginine--tRNA ligase, chloroplastic/mitochondrial GN=EMB1027	EMB1027	1	0.00851595	62.528	VIGSDK(1)ETSR	2	0.20343	1	1.045	1.1	1.059	0.962	0.912	0.932	0.876	0.0037019
Ghir_D01G005420.1	49	K	Arginine--tRNA ligase, chloroplastic/mitochondrial GN=EMB1027	EMB1027	1	0.0038476	61.11	GTLVLEHK(1)DER	3	0.15906	1
Ghir_D01G012510.1	339	K	Argininosuccinate lyase, chloroplastic GN=At5g10920	At5g10920	1	6.39497e-10	108.66	DLQEDK(1)EPTFDSVK	3	0.21901	1	1.018	0.939	0.995	0.973	1.019	1.041	1.027	0.4322
Ghir_D07G005800.1	159	K	Argininosuccinate synthase, chloroplastic GN=At4g24830	At4g24830	1	0.00186882	116.05	DLK(1)EEFVK	3	0.76978	2	0.916	0.957	1.034	1.003	1.026	1.05	1.059	0.196304
Ghir_D07G005800.1	180	K	Argininosuccinate synthase, chloroplastic GN=At4g24830	At4g24830	1	0.00617893	65.842	K(1)YLLGTSMAR	2	-1.4206	1	1.02	1.088	0.996	0.919	1.012	0.96	0.931	0.137336
Ghir_D07G005800.1	309	K	Argininosuccinate synthase, chloroplastic GN=At4g24830	At4g24830	1	0.000902788	86.898	DAPDK(1)PQYVK	3	0.10292	1	0.893	1.133	1.131	0.931	0.994	0.903	0.896	0.28016
Ghir_D05G012810.1	163	K	Aromatic aminotransferase ISS1 GN=ISS1	ISS1	1	0.00217766	84.479	TLLETK(1)PVPK	2	-0.17453	2
Ghir_D07G011260.1	361	K	Asparagine synthetase [glutamine-hydrolyzing] 1 GN=ASN1	ASN1	1	1.1542e-07	104.95	APNK(1)DEFHHETCR	3	-0.17982	2	0.851	1.002	1.003	1.154	1.045	0.995	1.118	0.181622
Ghir_D12G007600.1	361	K	Asparagine synthetase [glutamine-hydrolyzing] 3 GN=ASN3	ASN3	1	3.02136e-06	98.592	APNK(1)EEFHEETCR	3	0.2174	1	1	1.064	1.07	0.966	1.026	0.883	0.917	0.146158
Ghir_A06G007320.1	455	K	Asparagine--tRNA ligase, cytoplasmic 1 GN=SYNC1	SYNC1	1	5.96468e-31	164.04	FQK(1)PVIVYNYPK	2	0.026155	3	1.035	0.974	1	0.987	0.976	1.026	0.993	0.79052
Ghir_A06G007320.1	285	K	Asparagine--tRNA ligase, cytoplasmic 1 GN=SYNC1	SYNC1	1	0.0284203	53.554	LK(1)PGIPK	3	0.32458	1	1.01	0.95	0.896	1.122	0.981	1.087	1.117	0.107478
Ghir_A06G007320.1	429	K	Asparagine--tRNA ligase, cytoplasmic 1 GN=SYNC1	SYNC1	1	0.00286209	120.92	K(1)FENEVK	3	-0.264	1	0.936	0.996	1.039	1.064	0.983	1.001	1.026	0.53896
Ghir_A11G015110.1	185	K	Asparagine--tRNA ligase, cytoplasmic 2 GN=SYNC2	SYNC2	1	2.30646e-19	121.32	ILHVGTVEQDK(1)YPLSR	3	0.21144	1	1.044	0.917	0.962	0.921	1.017	1.104	1.041	0.5825
Ghir_D07G002770.1	101	K	Aspartate aminotransferase 3, chloroplastic GN=ASP3	ASP3	1	0.00141509	94.688	K(1)AEQMLLNDK	3	-1.005	2	0.96	1.018	1.011	0.985	1.003	1.02	1.006	0.77066
Ghir_D07G002770.1	114	K	Aspartate aminotransferase 3, chloroplastic GN=ASP3	ASP3	1	6.73265e-06	90.348	VK(1)EYLPIVGIAEFNK	3	-0.76429	1	1.164	1.059	1.048	0.855	0.872	0.974	0.826	0.021676
Ghir_D06G006820.1	328	K	Aspartate aminotransferase, cytoplasmic GN=		1	2.84443e-06	125.54	K(1)QLFDALSAK	3	-0.28959	2	1.034	0.96	1.019	0.968	1.034	0.977	0.989	0.73206
Ghir_D06G006820.1	45	K	Aspartate aminotransferase, cytoplasmic GN=		1	9.15732e-16	135.02	TEEGK(1)PLVLNVVR	3	-0.77937	2	0.994	0.977	0.984	1.03	1.023	1.008	1.036	0.0121788
Ghir_D06G006820.1	54	K	Aspartate aminotransferase, cytoplasmic GN=		1	5.44123e-09	115.1	K(1)AEQLLVNDQSR	3	-0.41207	2	1.008	1.063	0.925	1.054	1.037	0.961	1.019	0.71592
Ghir_D09G000380.1	67	K	Aspartate aminotransferase, mitochondrial GN=ASP1	ASP1	1	4.93461e-09	115.24	DDNGK(1)PVVLECVR	2	0.53827	1	1.009	0.949	0.998	0.944	0.993	1.078	1.02	0.68766
Ghir_A01G004520.1	85	K	Aspartate carbamoyltransferase 2, chloroplastic GN=PYRB2	PYRB2	1	0.000285501	72.583	K(1)FELDDVIEAQQFDR	3	-0.31983	1
Ghir_D13G002750.1	292	K	Aspartate-semialdehyde dehydrogenase GN=asd	asd	1	4.67525e-40	139.11	AHAESVNLQFEK(1)PLDEDTAR	3	-1.6634	5	0.924	0.988	1.063	0.947	1.059	0.992	1.008	0.8808
Ghir_D13G002750.1	260	K	Aspartate-semialdehyde dehydrogenase GN=asd	asd	1	0.00207655	108.7	K(1)IWNDADVK	2	-1.0015	2	1.021	0.952	1.025	0.966	0.996	1.025	0.996	0.91382
Ghir_D13G002750.1	329	K	Aspartate-semialdehyde dehydrogenase GN=asd	asd	1	3.94194e-54	149.93	ISNHFPTPLEVSNK(1)DDVAVGR	3	-1.6896	2	1.079	0.895	1.053	0.918	1.042	0.979	0.971	0.71154
Ghir_D13G002750.1	220	K	Aspartate-semialdehyde dehydrogenase GN=asd	asd	1	0.000314793	75.589	EVLEGK(1)PPTCNIFK	3	-0.20555	1	0.999	0.873	0.924	0.998	1.11	1.086	1.142	0.058175
Ghir_D07G000110.1	365	K	Aspartate--tRNA ligase 2, cytoplasmic GN=IBI1	IBI1	1	0.0225032	65.278	K(1)ELEAVGK	3	-0.17843	2
Ghir_D07G000110.1	339	K	Aspartate--tRNA ligase 2, cytoplasmic GN=IBI1	IBI1	1	0.00438473	58.32	K(1)HYSEVMDIVDR	3	-0.091779	1
Ghir_D07G000110.1	178	K	Aspartate--tRNA ligase 2, cytoplasmic GN=IBI1	IBI1	1	0.0216763	100.19	K(1)LYCVNK	3	0.25578	3	1.071	1.043	0.985	1.013	0.94	0.974	0.944	0.15758
Ghir_D07G000110.1	417	K	Aspartate--tRNA ligase 2, cytoplasmic GN=IBI1	IBI1	1	0.00333965	68.657	K(1)LGQLVLEK	3	0.86927	1	1.091	0.92	0.906	1.146	0.984	1.017	1.079	0.36316
Ghir_A10G000740.1	257	K	Aspartic proteinase A1 GN=APA1	APA1	1	0.030599	40.516	GK(1)HTYVPVTQK	3	-0.6843	1
Ghir_D01G007630.1	144	K	Aspartic proteinase A1 GN=APA1	APA1	1	2.38252e-43	151.04	SSHSSTYNANGK(1)PADIK	4	2.3458	5	1.011	1.081	1.016	0.966	0.967	0.967	0.933	0.085639
Ghir_D08G003010.1	255	K	Aspartic proteinase A1 GN=APA1	APA1	1	0.009335	42.317	HYK(1)GEHTYVPVTQK	4	-0.84135	1
Ghir_A11G010440.1	217	K	Aspartyl protease family protein 2 GN=APF2	APF2	1	0.000678584	98.898	SLDSSGCNK(1)R	3	-0.087215	2	1.017	1.026	0.964	1.016	1	0.999	1.003	0.88912
Ghir_D05G006460.1	279	K	Aspartyl protease family protein At5g10770 GN=At5g10770	At5g10770	1	0.00415623	59.227	DK(1)LSLPSQTASK	3	3.0489	1
Ghir_D13G018690.1	69	K	AT-hook motif nuclear-localized protein 14 GN=AHL14	AHL14	1	0.00168301	64.827	K(1)YGTPEQAMAAK	3	0.33867	1
Ghir_A04G014400.1	269	K	ATP phosphoribosyltransferase 2, chloroplastic GN=HISN1B	HISN1B	1	5.50949e-06	97.45	K(1)GALDITHEILER	3	0.79975	1
Ghir_D04G019080.1	269	K	ATP phosphoribosyltransferase 2, chloroplastic GN=HISN1B	HISN1B	1	1.70507e-15	129.01	K(1)GALDTTHEILER	3	0.48248	2	0.957	1.085	0.998	1.03	0.959	0.997	0.982	0.70852
Ghir_D05G019140.1	389	K	ATP sulfurylase 2 GN=APS2	APS2	1	0.00123301	75.652	DLYDPDHGK(1)K	3	0.9311	1	0.875	1.058	0.957	0.928	0.98	1.167	1.064	0.53252
Ghir_D06G016790.1	346	K	ATP synthase gamma chain, chloroplastic GN=ATPC	ATPC	1	1.53776e-59	178.85	MSAMSNATDNAQELK(1)K	3	-0.60065	27	0.993	0.956	1.028	1.003	1.011	1.008	1.015	0.54046
Ghir_D06G016790.1	129	K	ATP synthase gamma chain, chloroplastic GN=ATPC	ATPC	1	0.000194188	93.345	K(1)VALVVVTGDR	3	0.29234	1	1.195	0.792	0.724	1.416	0.871	1.159	1.271	0.30598
Ghir_D06G016790.1	347	K	ATP synthase gamma chain, chloroplastic GN=ATPC	ATPC	1	0.00132726	105.46	K(1)TLSIVYNR	2	-0.21123	2	1.063	1.057	1.06	0.966	0.907	0.953	0.889	0.025363
Ghir_D06G016790.1	175	K	ATP synthase gamma chain, chloroplastic GN=ATPC	ATPC	1	0.00803261	117.01	K(1)GNSYFIR	2	-0.35034	4	1.106	0.936	1.028	1.071	0.988	0.91	0.967	0.64684
Ghir_A13G004030.1	120	K	ATP synthase subunit alpha GN=atpA	atpA	1	0.0010525	77.894	K(1)VGLFPDLLER	2	-0.66815	1	1.05	0.988	0.999	1.017	1.01	0.957	0.983	0.5472
Ghir_A13G004030.1	154	K	ATP synthase subunit alpha GN=atpA	atpA	1	0.00575871	59.35	K(1)DLFPGFGR	3	-2.372	2
Ghir_A13G004030.1	230	K	ATP synthase subunit alpha GN=atpA	atpA	1	0.0134605	51.092	VSEEGRQEDLK(1)K	3	-1.3274	1	1.065	1.093	1.107	0.919	0.977	0.841	0.838	0.0166619
Ghir_D03G008190.1	156	K	ATP synthase subunit alpha, chloroplastic GN=atpA	atpA	1	2.66406e-43	167.61	TNK(1)PQFQEIISSTK	4	-0.39021	4	1	0.953	1.048	1.014	0.991	0.995	1	0.99024
Ghir_D03G008190.1	64	K	ATP synthase subunit alpha, chloroplastic GN=atpA	atpA	1	0.031215	59.597	AMK(1)QVAGK	2	-1.0317	1
Ghir_D03G008190.1	61	K	ATP synthase subunit alpha, chloroplastic GN=atpA	atpA	1	0.0146356	57.792	VGSAAQIK(1)AMK	2	-1.5469	1
Ghir_D07G003370.1	72	K	ATP synthase subunit b', chloroplastic GN=ATPG	ATPG	1	3.44273e-39	177.1	K(1)ETQLEVEEK	3	0.48054	2	0.914	0.868	0.92	1.106	1.053	1.151	1.225	0.003056
Ghir_A04G010720.1	67	K	ATP synthase subunit beta, mitochondrial GN=ATPB	ATPB	1	5.27599e-85	200.9	IINVIGEPIDEK(1)GELK	4	-0.90159	5	1.006	1.085	1.044	0.934	0.958	0.966	0.912	0.0186366
Ghir_A04G010720.1	173	K	ATP synthase subunit beta, mitochondrial GN=ATPB	ATPB	1	0.0316053	51.454	LGEK(1)QADSK	2	-0.51457	1
Ghir_A04G010720.1	329	K	ATP synthase subunit beta, mitochondrial GN=ATPB	ATPB	1	1.07431e-07	130.41	GVQK(1)VLQNYK	3	0.58281	2	1.005	1.006	0.899	1.322	0.999	0.913	1.111	0.46774
Ghir_A04G010720.1	113	K	ATP synthase subunit beta, mitochondrial GN=ATPB	ATPB	1	0.00211288	57.034	GGK(1)IGLFGGAGVGK	3	0.052322	1
Ghir_D01G012860.1	149	K	ATP synthase subunit d, mitochondrial GN=At3g52300	At3g52300	1	8.06443e-44	147.64	ISTMTADEYFEK(1)HPELK	3	0.10144	3	0.986	1.059	1.093	0.965	0.931	0.961	0.91	0.045876
Ghir_D01G012860.1	154	K	ATP synthase subunit d, mitochondrial GN=At3g52300	At3g52300	0.941269	6.90294e-05	66.152	ISTMTADEYFEK(0.059)HPELK(0.941)K	4	-0.16189	1	1.039	1.17	0.892	1.236	0.995	0.819	0.984	0.87132
Ghir_D01G012860.1	156	K	ATP synthase subunit d, mitochondrial GN=At3g52300	At3g52300	1	0.00117427	81.879	K(1)FDDEIRNDNWGY	2	-0.15065	2	1.08	1.073	1.072	0.879	0.895	0.975	0.852	0.037558
Ghir_D01G012860.1	7	K	ATP synthase subunit d, mitochondrial GN=At3g52300	At3g52300	1	0.0037922	98.048	K(1)VVDVAFK	3	-0.4861	5	0.999	0.977	0.979	1.045	1.009	1.011	1.037	0.052984
Ghir_D01G012860.1	100	K	ATP synthase subunit d, mitochondrial GN=At3g52300	At3g52300	1	1.0715e-17	141.58	FVDTVTPQFK(1)PK	4	-0.26129	6	0.961	1.009	1.005	1.011	0.982	1.036	1.018	0.4592
Ghir_D09G024690.1	100	K	ATP synthase subunit d, mitochondrial GN=At3g52300	At3g52300	1	0.00358478	60.255	FVDTVTPQYK(1)PK	3	0.053046	2	0.984	1.07	1.046	0.87	1.034	0.965	0.925	0.23012
Ghir_D12G000090.1	57	K	ATP synthase subunit epsilon, mitochondrial GN=At1g51650	At1g51650	0.996226	0.0111996	52.576	WTDGK(0.996)PEK(0.004)PTLR	3	-1.0726	1
Ghir_D08G002420.1	5	K	ATP synthase subunit f, mitochondrial GN=Atp5j2	Atp5j2	1	0.0178562	85.676	K(1)VYSEIK	3	0.17359	2	1.011	1	0.923	1.041	1.042	1.014	1.056	0.142364
Ghir_D03G010670.1	81	K	ATP synthase subunit gamma, mitochondrial GN=ATPC	ATPC	1	0.00435638	79.283	AIQTK(1)TENSR	2	0.61814	1	1.007	1.07	0.982	1.195	0.938	0.907	0.994	0.89018
Ghir_D12G010310.1	154	K	ATP synthase subunit O, mitochondrial GN=		1	0.00471468	91.516	HIESIAK(1)R	3	0.13679	1	0.933	1.213	1.078	1.007	0.913	0.892	0.872	0.192217
Ghir_D12G010310.1	186	K	ATP synthase subunit O, mitochondrial GN=		1	0.000163147	83.633	ELK(1)ETLQEIIGQGK	3	-0.96438	1
Ghir_D03G010060.1	918	K	ATPase 11, plasma membrane-type GN=AHA11	AHA11	1	2.36365e-05	85.28	THFTELNQMAEEAK(1)R	3	-0.4007	2	1.075	0.962	0.91	0.978	1.109	0.98	1.041	0.5619
Ghir_D03G010060.1	759	K	ATPase 11, plasma membrane-type GN=AHA11	AHA11	1	0.00838172	101.65	TAHDDIK(1)K	2	0.20432	1	1.002	0.944	1.004	1.049	1.007	1.009	1.039	0.187105
Ghir_D03G010060.1	409	K	ATPase 11, plasma membrane-type GN=AHA11	AHA11	1	4.75572e-07	101.72	EVHFLPFNPTDK(1)R	2	-0.001619	3	0.929	0.912	1.046	1	1.002	1.085	1.069	0.24992
Ghir_D03G010060.1	700	K	ATPase 11, plasma membrane-type GN=AHA11	AHA11	1	0.0113695	51.252	VK(1)PSPLPDSWK	3	0.030139	1
Ghir_D08G011220.1	338	K	ATPase family AAA domain-containing protein 1-A GN=atad1a	atad1a	1	0.0189027	53.869	K(1)TGVAANEYSR	2	-1.391	1	0.996	1.029	0.979	1.131	0.939	0.987	1.018	0.81236
Ghir_D08G011220.1	313	K	ATPase family AAA domain-containing protein 1-A GN=atad1a	atad1a	1	0.0134933	87.258	DLLDEEK(1)K	2	1.049	1	0.939	0.995	0.951	1.045	1.034	1.053	1.086	0.0108991
Ghir_D11G019480.1	170	K	ATPase family AAA domain-containing protein 3-A GN=atad3-a	atad3-a	1	0.00731495	74.464	K(1)HNAELVK	3	0.34027	2
Ghir_A08G023300.1	646	K	ATPase family AAA domain-containing protein 3-B GN=atad3-b	atad3-b	1	0.0273257	55.258	K(1)LAGADGDRA	2	0.061058	1	0.987	0.982	1.013	0.998	1.033	0.99	1.013	0.47014
Ghir_D12G015820.1	58	K	ATP-citrate synthase alpha chain protein 1 GN=ACLA-1	ACLA-1	1	4.84319e-06	108.56	LVVK(1)PDMLFGK	2	0.068421	3	1.027	0.944	0.971	1.095	0.969	1.029	1.051	0.31558
Ghir_D10G019090.1	27	K	ATP-citrate synthase beta chain protein 2 GN=ACLB-2	ACLB-2	1	0.015545	41.088	VNK(1)PVVAWVSGTCAR	3	0.1824	1
Ghir_D02G003460.1	340	K	ATP-dependent (S)-NAD(P)H-hydrate dehydratase GN=VIT_05s0020g02800	VIT_05s0020g02800	1	0.021376	43.897	K(1)AAALAFEHK	3	-1.4411	1
Ghir_D06G007400.1	431	K	ATP-dependent 6-phosphofructokinase 3 GN=PFK3	PFK3	1	0.0281945	53.756	IK(1)DHFSK	3	-0.12882	1
Ghir_D06G007400.1	229	K	ATP-dependent 6-phosphofructokinase 3 GN=PFK3	PFK3	1	0.013813	107.57	VVNDIHK(1)R	3	-0.17573	2	1.04	1.239	1.07	1.006	0.894	0.809	0.809	0.062423
Ghir_D03G004190.1	177	K	ATP-dependent 6-phosphofructokinase 5, chloroplastic GN=PFK5	PFK5	1	0.00610656	79.659	IYFK(1)PEEVK	2	-0.33783	1	0.982	0.965	0.977	1.006	1.04	1.033	1.053	0.0105976
Ghir_D10G014040.1	121	K	ATP-dependent Clp protease adapter protein ClpS GN=clpS	clpS	1	0.0163424	81.215	K(1)LFHVSR	3	-0.52656	1	1.06	1.162	1.014	1.016	0.946	0.857	0.871	0.094539
Ghir_D06G001750.1	41	K	ATP-dependent Clp protease proteolytic subunit GN=clpP	clpP	1	2.14253e-15	121.72	TGK(1)PLWVVSEDMER	2	0.26166	2	0.955	0.967	1.02	0.998	1.023	1.03	1.037	0.175981
Ghir_D07G008400.1	281	K	ATP-dependent Clp protease proteolytic subunit 3, chloroplastic GN=CLPP3	CLPP3	1	0.00350378	105.52	K(1)NLPTEHK	3	-0.0061256	2	0.997	1.043	0.949	0.94	1.052	1.016	1.006	0.89616
Ghir_D07G008400.1	215	K	ATP-dependent Clp protease proteolytic subunit 3, chloroplastic GN=CLPP3	CLPP3	1	1.72571e-28	115.5	VTGK(1)PEEQIEVDTDRDNFMNPWEAK	4	-0.066881	1	0.845	1.089	0.962	0.955	1.048	1.087	1.067	0.453
Ghir_D08G016370.1	272	K	ATP-dependent Clp protease proteolytic subunit 4, chloroplastic GN=CLPP4	CLPP4	1	4.70271e-13	121.92	ASLNYEEISK(1)DPR	2	0.3131	1	1.014	1.024	1.059	0.971	1.013	0.922	0.938	0.100803
Ghir_D08G016370.1	276	K	ATP-dependent Clp protease proteolytic subunit 4, chloroplastic GN=CLPP4	CLPP4	1	4.88099e-07	101.53	K(1)FLTPDIPDDEIY	2	0.14052	2	1.076	0.571	0.962	1.079	1.123	1.159	1.288	0.2795
Ghir_D04G017230.1	318	K	ATP-dependent Clp protease proteolytic subunit-related protein 1, chloroplastic GN=CLPR1	CLPR1	1	0.0173374	80.229	TK(1)EEIAK	3	0.72765	1
Ghir_A11G032120.1	288	K	ATP-dependent Clp protease proteolytic subunit-related protein 3, chloroplastic GN=CLPR3	CLPR3	1	0.0073488	73.435	AK(1)EFGVIDK	2	-0.13353	1	0.929	0.972	1.053	1.025	1.006	1.014	1.031	0.48262
Ghir_A12G022650.1	301	K	ATP-dependent Clp protease proteolytic subunit-related protein 4, chloroplastic GN=CLPR4	CLPR4	1	2.77109e-13	122.97	SSEDSGVVSDLK(1)K	2	0.56795	5	0.947	1.016	1.023	0.96	1.034	1.007	1.005	0.88324
Ghir_A03G011070.1	373	K	ATP-dependent helicase rhp16 GN=rhp16	rhp16	1	0.0386835	45.598	K(1)AK(1)HNK(1)EDK	3	3.4217	1
Ghir_A03G011070.1	370	K	ATP-dependent helicase rhp16 GN=rhp16	rhp16	1	0.0386835	45.598	K(1)AK(1)HNK(1)EDK	3	3.4217	1
Ghir_A03G011070.1	368	K	ATP-dependent helicase rhp16 GN=rhp16	rhp16	1	0.0386835	45.598	K(1)AK(1)HNK(1)EDK	3	3.4217	1
Ghir_A05G009640.1	352	K	ATP-dependent zinc metalloprotease FTSH 10, mitochondrial GN=FTSH10	FTSH10	1	0.00894452	66.568	K(1)YEDLGAK	3	-0.28491	1	0.86	1.353	0.909	1.127	0.888	0.967	0.955	0.86112
Ghir_D04G000310.1	395	K	ATP-dependent zinc metalloprotease FTSH 11, chloroplastic/mitochondrial GN=FTSH11	FTSH11	1	1.41236e-05	110.38	TMFLTEESK(1)K	3	-0.83958	1	1.051	0.937	1.047	0.952	0.982	1.009	0.97	0.51164
Ghir_D01G002230.1	629	K	ATP-dependent zinc metalloprotease FTSH 2, chloroplastic GN=FTSH2	FTSH2	1	2.55442e-07	116.13	LAEDIDTAVK(1)R	3	0.11243	3	1.022	1.022	1.098	0.911	0.961	0.959	0.901	0.024662
Ghir_D01G002230.1	108	K	ATP-dependent zinc metalloprotease FTSH 2, chloroplastic GN=FTSH2	FTSH2	1	0.00103684	108.7	FLEYLDK(1)DR	3	0.052828	4	0.977	0.976	1.002	1.065	0.955	1.043	1.037	0.36934
Ghir_A09G016360.1	68	K	ATP-dependent zinc metalloprotease FTSH 8, mitochondrial GN=FTSH8	FTSH8	1	0.0144851	85.355	K(1)YEELGAK	2	0.47988	1	1.003	0.954	0.973	1.166	0.932	1.03	1.068	0.40754
Ghir_A05G018460.1	269	K	ATP-dependent zinc metalloprotease FTSH, chloroplastic GN=FTSH	FTSH	1	8.45995e-08	117.7	NPDK(1)YTALGAK	2	-0.30222	2	1.014	1.058	0.99	1.068	0.984	0.936	0.976	0.58474
Ghir_A05G018460.1	492	K	ATP-dependent zinc metalloprotease FTSH, chloroplastic GN=FTSH	FTSH	1	0.00315612	74.611	K(1)NAVVSDEK	2	0.3592	2	1.009	0.971	0.981	1.119	1	0.97	1.043	0.41802
Ghir_A05G018460.1	502	K	ATP-dependent zinc metalloprotease FTSH, chloroplastic GN=FTSH	FTSH	1	1.19543e-12	76.55	K(1)LVAYHEAGHALVGALMPEYDPVAK	4	-0.35401	1	0.978	0.988	1.005	1.109	0.923	1.034	1.032	0.64866
Ghir_A05G018460.1	500	K	ATP-dependent zinc metalloprotease FTSH, chloroplastic GN=FTSH	FTSH	1	0.000435952	107.79	NAVVSDEK(1)K	2	0.37201	6	0.978	1.009	1.015	0.995	0.994	1.009	0.999	0.92662
Ghir_A05G018460.1	475	K	ATP-dependent zinc metalloprotease FTSH, chloroplastic GN=FTSH	FTSH	1	0.000716396	82.942	EISK(1)DEISDALER	2	1.4369	1	0.977	1.04	0.952	1.109	0.93	1.042	1.038	0.57674
Ghir_D09G022690.1	371	K	ATP-sulfurylase 3, chloroplastic GN=APS3	APS3	1	0.000824929	80.834	DLYDADHGK(1)K	3	0.20796	2	0.991	0.999	0.92	1.083	1.016	1.033	1.076	0.085298
Ghir_D01G009700.1	152	K	AT-rich interactive domain-containing protein 5 GN=ARID5	ARID5	1	0.0390033	41.448	SLEFK(1)PPK	3	-0.20977	1
Ghir_D04G016330.1	450	K	AT-rich interactive domain-containing protein 5 GN=ARID5	ARID5	1	0.0295012	58.955	K(1)VVSLPSR	2	-0.013691	1	1.021	0.938	0.937	1.038	1.052	1.032	1.078	0.058938
Ghir_D12G020090.1	113	K	Autophagy-related protein 16 GN=ATG16	ATG16	1	0.0340569	43.769	TDFEEK(1)VR	3	-0.090842	1	0.889	1.223	1.013	1.065	0.936	0.93	0.938	0.60538
Ghir_D06G014450.1	26	K	Auxin-repressed 12.5 kDa protein GN=		1	0.000996871	71.085	K(1)ITTTPPLSTK	3	0.032974	1
Ghir_D03G011860.1	120	K	BAG family molecular chaperone regulator 7 GN=BAG7	BAG7	1	0.00238528	98.156	K(1)YTWTAEIK	2	0.48453	1	0.902	0.871	0.9	1.162	1.106	1.101	1.26	0.00036073
Ghir_A04G009650.1	359	K	BAHD acyltransferase DCR GN=DCR	DCR	1	0.0179846	72.848	K(1)GVADWEK	2	-0.48553	1	0.949	0.918	0.96	1.035	1.07	1.071	1.123	0.0026442
Ghir_A11G001130.1	90	K	BAHD acyltransferase DCR GN=DCR	DCR	1	0.0188257	55.261	LGK(1)DDDGVLR	2	-0.029993	1	1.065	1.008	0.978	0.981	1.038	0.946	0.972	0.4786
Ghir_D08G011000.1	351	K	BAHD acyltransferase DCR GN=DCR	DCR	1	0.00725403	57.174	NK(1)EWEAAPK	3	-0.40689	1
Ghir_A08G022040.1	52	K	Basic 7S globulin GN=BG	BG	1	0.00203168	99.568	LYVTNIYK(1)R	2	0.14993	2	0.931	0.978	0.907	1.233	1.062	0.984	1.164	0.100975
Ghir_A08G022040.1	39	K	Basic 7S globulin GN=BG	BG	1	0.000902788	86.898	FILQLQK(1)DPK	3	0.11157	1	0.977	1.016	0.83	1.23	1.109	0.954	1.166	0.188801
Ghir_A08G022040.1	260	K	Basic 7S globulin GN=BG	BG	1	3.6142e-121	214.46	INDK(1)DVPIDTALLSINK	3	-0.18714	8	1.042	1.027	1.049	0.903	0.964	0.988	0.916	0.032236
Ghir_A08G022040.1	58	K	Basic 7S globulin GN=BG	BG	1	0.00614969	64.275	TPSQK(1)VPFVVDLNGR	2	-0.20982	2	0.982	0.992	0.994	1.141	1.01	0.942	1.042	0.56726
Ghir_A08G022040.1	44	K	Basic 7S globulin GN=BG	BG	1	2.91787e-05	113.24	TK(1)LYVTNIYK	2	0.43787	1	1.05	1.017	0.928	1.241	0.976	0.905	1.042	0.75848
Ghir_A08G022040.1	313	K	Basic 7S globulin GN=BG	BG	1	2.63874e-39	138.66	ELSAIPQVK(1)PVAPFGVCFK	3	-0.33137	6	1.076	1.085	1.01	0.944	0.926	0.965	0.894	0.0119982
Ghir_D08G022800.1	279	K	Basic 7S globulin GN=BG	BG	1	8.10775e-18	102.45	ELSAIPQVK(1)PVAPFGACFNSK	3	0.076309	3	1.058	1.016	0.987	0.947	0.959	1.026	0.958	0.2478
Ghir_A08G023970.1	94	K	Basic transcription factor 3 GN=BTF3	BTF3	1	0.00685214	95.775	K(1)LAEQFQK	2	0.97495	7	0.976	0.926	1.001	0.985	1.075	1.025	1.063	0.149999
Ghir_D10G001510.1	180	K	B-cell receptor-associated protein 31 GN=BCAP31	BCAP31	1	4.4843e-12	118.52	K(1)QSEGFLLEYDR	2	0.28623	1	1.04	0.967	0.99	1.023	0.96	1.031	1.006	0.86582
Ghir_A11G000200.1	124	K	B-cell receptor-associated-like protein [Medicago truncatula]		1	0.00477155	59.116	EIQSLEEIEK(1)R	3	0.77133	1
Ghir_D04G009930.1	212	K	BEL1-like homeodomain protein 1 GN=BLH1	BLH1	1	0.0134574	45.357	AK(1)LINMLDEVEQR	2	2.5338	1	1.023	0.924	0.981	0.934	1.133	0.985	1.042	0.57946
Ghir_A13G016720.1	24	K	Benzyl alcohol O-benzoyltransferase GN=HSR201	HSR201	1	0.000555531	54.281	HEPELIAPAK(1)PTPHEYK	4	0.049502	1	0.921	1.027	0.97	1.114	0.983	1.03	1.072	0.22638
Ghir_A13G016720.1	247	K	Benzyl alcohol O-benzoyltransferase GN=HSR201	HSR201	1	0.00720725	76.064	K(1)LVPEHFR	3	-0.25812	2	0.947	0.918	1.126	1.057	1.013	0.942	1.007	0.89628
Ghir_D13G017430.1	24	K	Benzyl alcohol O-benzoyltransferase GN=HSR201	HSR201	1	0.00276082	46.89	HEPELIPPAK(1)PTPHEYK	4	0.3064	1	0.981	0.918	0.852	1.16	1.205	0.959	1.208	0.084679
Ghir_D04G019060.1	192	K	Berberine bridge enzyme-like 18 GN=At4g20820	At4g20820	1	1.18893e-05	94.717	K(1)YGLAVDHVIDAK	3	0.023605	1	1.148	0.896	0.997	1.033	0.932	1.009	0.978	0.8287
Ghir_D04G019070.1	190	K	Berberine bridge enzyme-like 18 GN=At4g20820	At4g20820	1	0.00440132	53.377	K(1)YGLAADHIIDAK	3	-2.1558	1
Ghir_D09G018390.1	100	K	Berberine bridge enzyme-like 18 GN=At4g20820	At4g20820	1	0.0108041	106.43	K(1)HGLQLR	3	-0.58654	2	1.117	1.145	1.062	1.001	0.905	0.819	0.82	0.031365
Ghir_A06G019640.1	194	K	Berberine bridge enzyme-like 21 GN=At4g20840	At4g20840	1	0.000348329	78.541	K(1)YGLSVDHVVDAK	3	-0.55914	1
Ghir_D08G027260.1	44	K	Beta-adaptin-like protein A GN=BETAA-AD	BETAA-AD	1	0.0148943	58.592	APGVDDSK(1)R	2	0.26959	1	1.108	0.997	1.036	1.06	0.85	0.982	0.921	0.29768
Ghir_D03G016340.1	133	K	Beta-adaptin-like protein C GN=BETAC-AD	BETAC-AD	1	0.00289823	77.387	CLK(1)DDDPYVR	2	0.34554	1	0.965	0.972	1.051	0.931	0.998	1.047	0.996	0.92414
Ghir_D03G016340.1	14	K	Beta-adaptin-like protein C GN=BETAC-AD	BETAC-AD	0.921686	0.000607747	62.203	K(0.922)GEIPELK(0.078)EELNSQYK	3	0.26064	1	1.004	1.096	0.983	0.971	0.933	1.023	0.949	0.29378
Ghir_D10G018920.1	190	K	Beta-D-xylosidase 1 GN=BXL1	BXL1	1	1.55571e-21	99.957	VASVMCSYNQVNGK(1)PTCADPDLLK	3	-0.28536	2	1.062	1.148	0.887	0.915	0.976	1.024	0.941	0.53784
Ghir_D03G005750.1	197	K	Beta-fructofuranosidase, insoluble isoenzyme CWINV1 GN=CWINV1	CWINV1	1	0.000196405	79.492	DPTTAWLGPDK(1)K	3	0.10289	1
Ghir_D06G009440.1	486	K	Beta-fructofuranosidase, insoluble isoenzyme CWINV1 GN=CWINV1	CWINV1	1	0.00508164	60.828	SSLEEGLK(1)K	3	-0.43451	1	0.914	0.949	1.021	0.991	0.979	1.12	1.071	0.27434
Ghir_D06G009450.1	37	K	Beta-fructofuranosidase, insoluble isoenzyme CWINV1 GN=CWINV1	CWINV1	1	0.0112351	91.9	K(1)HQSLPR	3	0.30889	1
Ghir_D06G020310.1	1053	K	Beta-galactosidase GN=lacZ	lacZ	1	0.00272534	47	NEELIK(1)GDTIEVHLDHK	4	-0.69403	1
Ghir_D12G000080.1	504	K	Beta-galactosidase 10 GN=BGAL10	BGAL10	1	2.98204e-06	98.592	K(1)ASHPVLLIESK	3	0.27978	1	1.039	1.005	1.012	0.969	0.965	1.008	0.963	0.091017
Ghir_D05G013690.1	80	K	Beta-galactosidase 17 GN=BGAL17	BGAL17	1	0.00837916	99.568	K(1)FEIAEDK	2	-0.5819	1	1.007	0.959	0.978	1.023	1.054	0.992	1.042	0.139443
Ghir_D10G014860.1	155	K	Beta-galactosidase 9 GN=BGAL9	BGAL9	1	0.0171992	77.662	TDNEPFK(1)R	2	-0.26078	3	1.058	1.035	1.043	0.971	0.932	0.967	0.915	0.0036395
Ghir_D10G014860.1	502	K	Beta-galactosidase 9 GN=BGAL9	BGAL9	1	1.54714e-05	90.498	VTK(1)DESDYLWHMTR	3	-0.49629	1	1.02	0.842	0.988	1.089	1.07	1.011	1.112	0.159741
Ghir_D11G033820.1	9	K	Beta-glucosidase 42 GN=BGLU42	BGLU42	1	4.58091e-06	92.773	HVLK(1)EDDEHDGSNTK	3	0.18518	2	1.048	1.072	0.955	1.035	0.935	0.994	0.964	0.47372
Ghir_A01G020950.1	251	K	Beta-glucosidase 44 GN=BGLU44	BGLU44	1	0.00411979	71.806	SK(1)ADNYAAQR	2	0.06748	1	1.037	1.14	1.201	0.836	0.924	0.827	0.766	0.0087365
Ghir_D09G010710.1	213	K	Beta-glucosidase BoGH3B GN=BACOVA_02659	BACOVA_02659	1	0.00677182	73.233	K(1)GVPFVAGK	2	-0.70507	1
Ghir_D07G006910.1	255	K	Betaine aldehyde dehydrogenase 1, chloroplastic GN=ALDH10A8	ALDH10A8	1	1.43147e-06	74.812	IMAAAAQMVK(1)PVSLELGGK	3	-2.2245	1	0.92	1.064	0.982	1.035	0.975	1.042	1.029	0.55956
Ghir_D11G004530.1	64	K	Betaine aldehyde dehydrogenase 1, chloroplastic GN=ALDH10A8	ALDH10A8	1	0.000534211	79.337	GK(1)DWAFASGAVR	2	0.39919	1	1.104	1.038	1.109	0.852	0.963	0.898	0.835	0.0117824
Ghir_D11G004530.1	255	K	Betaine aldehyde dehydrogenase 1, chloroplastic GN=ALDH10A8	ALDH10A8	1	0.000147162	98.942	VK(1)PVTLELGGK	3	0.23412	3	1.026	0.974	1.013	0.985	0.997	1.003	0.991	0.61052
Ghir_A03G018910.1	124	K	Beta-xylosidase/alpha-L-arabinofuranosidase 2 GN=Xyl2	Xyl2	1	0.0379482	40.952	VNGK(1)PTCADPDLLAGVIR	3	1.3596	1
Ghir_D09G006610.1	26	K	Bifunctional 3-dehydroquinate dehydratase/shikimate dehydrogenase, chloroplastic GN=EMB3004	EMB3004	1	0.00013449	69.975	K(1)NPTLICAPLMADSIDK	3	-1.6383	1	0.996	1.015	1.004	1.013	1.007	0.98	0.995	0.68444
Ghir_D08G025080.1	618	K	Bifunctional aspartokinase/homoserine dehydrogenase 2, chloroplastic GN=AKHSDH2	AKHSDH2	1	0.0109334	51.879	QK(1)GQVADLEK	3	-0.13389	1
Ghir_A06G000790.1	270	K	Bifunctional dihydroflavonol 4-reductase/flavanone 4-reductase GN=DFR	DFR	1	0.00399457	54.898	EK(1)YPDYNIPTEFK	3	1.4374	1
Ghir_D02G022960.1	478	K	Bifunctional dihydrofolate reductase-thymidylate synthase GN=		1	0.010753	63.216	LPK(1)PFPILK	2	0.19103	1	0.953	0.993	1.013	1	1.04	1.002	1.028	0.2754
Ghir_A03G002020.1	38	K	Bifunctional dTDP-4-dehydrorhamnose 3,5-epimerase/dTDP-4-dehydrorhamnose reductase GN=NRS/ER	NRS/ER	1	3.85964e-13	80.813	ISLESDIANVK(1)PTHVFNAAGVTGR	3	-0.30931	1	1.011	0.923	1.038	0.912	1.063	1.013	1.005	0.94018
Ghir_A03G002020.1	251	K	Bifunctional dTDP-4-dehydrorhamnose 3,5-epimerase/dTDP-4-dehydrorhamnose reductase GN=NRS/ER	NRS/ER	1	0.000604336	78.615	LK(1)TEFPELLSIK	2	0.346	2	1.12	1.078	1.102	0.8	0.982	0.876	0.805	0.021916
Ghir_A03G002020.1	273	K	Bifunctional dTDP-4-dehydrorhamnose 3,5-epimerase/dTDP-4-dehydrorhamnose reductase GN=NRS/ER	NRS/ER	1	0.00898146	78.149	YVFEPNK(1)K	2	0.16679	2	0.963	0.988	1.006	1.065	1.003	0.999	1.037	0.20944
Ghir_D11G009670.1	194	K	Bifunctional L-3-cyanoalanine synthase/cysteine synthase 1, mitochondrial GN=PCAS-1	PCAS-1	1	0.000727577	42.384	PGPHHITGNGVGFK(1)PDILDMDVMEK	4	-1.3696	1	1.122	1.011	1.024	0.944	0.94	0.959	0.901	0.03592
Ghir_D11G009670.1	23	K	Bifunctional L-3-cyanoalanine synthase/cysteine synthase 1, mitochondrial GN=PCAS-1	PCAS-1	1	0.0255665	61.78	K(1)NLISPGK	2	-0.6621	1
Ghir_D07G011940.1	97	K	Bifunctional nitrilase/nitrile hydratase NIT4A GN=NIT4A	NIT4A	1	4.26298e-09	102.69	K(1)YHASAIDVPGPEIER	3	-0.50146	1	1.066	1.082	1.001	1.044	0.962	0.896	0.922	0.173255
Ghir_D12G001040.1	8	K	Bifunctional protein FolD 2 GN=FOLD2	FOLD2	1	0.00739785	73.233	K(1)ATIIDGK	3	-1.6527	1	1.037	0.949	0.989	0.971	1.005	1.038	1.013	0.69928
Ghir_D12G001040.1	248	K	Bifunctional protein FolD 2 GN=FOLD2	FOLD2	1	5.95981e-49	141.48	GSWIKPGAAVIDVGTNAVDDPTK(1)R	3	0.29181	1	0.904	1.008	0.987	1.052	0.969	1.091	1.073	0.21742
Ghir_D12G001040.1	62	K	Bifunctional protein FolD 2 GN=FOLD2	FOLD2	1	0.00734973	70.942	K(1)ACAEVGIR	2	-0.19436	1	1.014	0.88	1.051	0.797	1.238	0.944	1.012	0.98772
Ghir_D10G021800.1	264	K	Bifunctional protein FolD 4, chloroplastic GN=FOLD4	FOLD4	1	0.00603561	80.014	TK(1)NPEEITR	2	0.63832	3	1.04	1.023	0.904	1.098	0.983	1.012	1.042	0.4855
Ghir_D10G021800.1	113	K	Bifunctional protein FolD 4, chloroplastic GN=FOLD4	FOLD4	1	0.0319828	57.174	K(1)DSATYVR	2	-0.59877	1	0.955	1.013	0.999	1.073	1.023	0.97	1.033	0.39792
Ghir_D01G012190.1	90	K	Bifunctional purine biosynthesis protein PurH GN=purH	purH	1	0.000824114	84.507	QALISLSDK(1)K	3	-0.25876	1
Ghir_D06G005530.1	94	K	Bifunctional purple acid phosphatase 26 GN=PAP26	PAP26	1	2.91787e-05	113.24	GK(1)YEFTAEGK	2	-0.29929	3	1.049	0.987	1.051	1.004	1.006	0.916	0.948	0.2193
Ghir_D06G005530.1	299	K	Bifunctional purple acid phosphatase 26 GN=PAP26	PAP26	1	0.00722467	47.844	YTPQYEWLSEELK(1)K	3	-0.24058	1
Ghir_D13G022290.1	93	K	Bifunctional purple acid phosphatase 26 GN=PAP26	PAP26	1	2.35226e-14	130.47	SDK(1)NYEFSAEGK	2	-0.085311	5	1.08	1.028	1.054	0.946	1	0.895	0.898	0.037016
Ghir_A10G008460.1	209	K	Bifunctional riboflavin biosynthesis protein RIBA 1, chloroplastic GN=RIBA1	RIBA1	1	0.00142335	51.495	DSK(1)PEDFNRPGHIFPLK	4	0.53785	1	1.092	0.931	1.069	0.985	0.982	0.938	0.94	0.31516
Ghir_A08G018790.1	56	K	Bifunctional UDP-glucose 4-epimerase and UDP-xylose 4-epimerase 1 GN=UGE1	UGE1	1	0.0113001	59.84	K(1)LQFNLGDLR	2	-1.4922	1
Ghir_A02G015600.1	230	K	Binding partner of ACD11 1 GN=BPA1	BPA1	1	0.0023401	62.494	EK(1)VLAEEEEAHK	3	-0.31772	1
Ghir_A12G021940.1	87	K	Binding partner of ACD11 1 GN=BPA1	BPA1	1	0.00332548	60.345	K(1)AEDVVTGMLAK	3	-0.22785	1
Ghir_A05G038350.1	104	K	Biotin carboxyl carrier protein of acetyl-CoA carboxylase 2, chloroplastic GN=BCCP2	BCCP2	1	0.0010747	77.662	VALPEEDDK(1)K	3	0.92897	1	0.963	0.818	0.948	1.017	1.107	1.125	1.191	0.044019
Ghir_A05G038350.1	93	K	Biotin carboxyl carrier protein of acetyl-CoA carboxylase 2, chloroplastic GN=BCCP2	BCCP2	1	0.0126454	45.207	SSNSVAVVDMK(1)PK	3	0.29484	1
Ghir_D04G004710.1	104	K	Biotin carboxyl carrier protein of acetyl-CoA carboxylase 2, chloroplastic GN=BCCP2	BCCP2	1	0.00934719	57.175	VALPEEDDK(1)R	3	0.23486	2	0.941	1.025	1.04	1.014	1.001	0.987	0.999	0.99002
Ghir_D02G010440.1	391	K	Biotin carboxylase 1, chloroplastic GN=POPTRDRAFT_831870	POPTRDRAFT_831870	1	6.03364e-05	121.73	YK(1)QEDIVLR	3	1.0341	3	0.931	0.977	0.973	1.026	1.015	1.079	1.083	0.030884
Ghir_D02G010440.1	104	K	Biotin carboxylase 1, chloroplastic GN=POPTRDRAFT_831870	POPTRDRAFT_831870	1	5.70949e-06	56.335	TAHEMGIPCVAVYSTIDK(1)DALHVK	4	-0.20249	1
Ghir_A11G012220.1	399	K	Blue-light photoreceptor PHR2 GN=PHR2	PHR2	1	0.0270471	60.717	FMFDELK(1)K	2	0.28066	1
Ghir_A11G022520.1	199	K	Branched-chain amino acid aminotransferase 2, chloroplastic GN=BCAT2	BCAT2	1	0.0337457	55.908	ETVLANK(1)R	2	0.9174	1	1.137	1.09	1.153	1.004	0.754	0.885	0.782	0.040501
Ghir_A11G022520.1	153	K	Branched-chain amino acid aminotransferase 2, chloroplastic GN=BCAT2	BCAT2	1	0.000301509	65.808	K(1)EDGNILLFRPEENALR	3	-0.93328	3	1.009	1.026	1.043	1.08	0.883	0.992	0.96	0.49758
Ghir_A09G026420.1	349	K	Branchpoint-bridging protein GN=BBP	BBP	1	0.00193376	57.288	LLQPVDEVLNEHK(1)R	3	0.54154	1
Ghir_A09G026420.1	232	K	Branchpoint-bridging protein GN=BBP	BBP	0.985402	0.000962637	57.288	K(0.985)NPAFK(0.015)PPADYRPPK	4	-0.58163	2	0.925	1.039	0.92	1.106	1.046	1.015	1.098	0.114399
Ghir_A07G001900.1	22	K	Brefeldin A-inhibited guanine nucleotide-exchange protein 5 GN=BIG5	BIG5	1	0.0162092	77.058	K(1)YPDLQK	3	0.2138	1	1.008	1.002	0.995	0.957	1.107	0.932	0.997	0.92256
Ghir_D07G009520.1	377	K	BTB/POZ domain-containing protein At2g04740 GN=At2g04740	At2g04740	1	0.0172523	77.732	MK(1)EFHER	3	0.49987	1
Ghir_D06G020110.1	206	K	BTB/POZ domain-containing protein At3g09030 GN=At3g09030	At3g09030	1	0.0130119	43.305	YTGSVHWTDK(1)DDPR	3	1.4371	1
Ghir_A05G005110.1	92	K	BURP domain protein RD22 GN=RD22	RD22	1	5.56919e-06	69.256	GVGVNTGK(1)PGGGTHVNVGGK	3	-0.27036	1
Ghir_D11G009830.1	409	K	CAAX prenyl protease 1 homolog GN=FACE1	FACE1	1	0.000341486	98.048	LAAIDAADK(1)K	3	0.14645	1
Ghir_D11G009830.1	410	K	CAAX prenyl protease 1 homolog GN=FACE1	FACE1	0.89846	0.00191923	71.879	LAAIDAADK(0.102)K(0.898)EE	3	-0.4719	2	1.073	1.008	0.983	0.903	1.046	0.971	0.953	0.37856
Ghir_D04G011710.1	101	K	Caffeic acid 3-O-methyltransferase GN=COMT	COMT	1	0.000358205	109.66	K(1)YSLTDIGK	2	0.10979	2	1.035	1.055	0.94	0.982	0.945	1.054	0.984	0.75428
Ghir_D01G019850.1	181	K	Caffeic acid 3-O-methyltransferase GN=COMT1	COMT1	1	0.0161467	88.819	K(1)IVDVYK	2	0.31163	2	1.038	1.07	1.002	0.975	0.967	0.963	0.934	0.024635
Ghir_D08G011470.1	333	K	Caffeic acid 3-O-methyltransferase GN=OMT	OMT	1	0.0217862	53.448	TEK(1)EFEALAR	2	-0.44828	2	0.979	1.023	1.1	0.947	0.984	0.95	0.929	0.113779
Ghir_D09G011580.1	159	K	Caffeic acid 3-O-methyltransferase 1 GN=OMT1	OMT1	1	0.0016401	54.859	VHGTNAFEYPGK(1)DPR	3	0.29776	1	0.897	1.015	1.004	0.933	1.056	1.065	1.047	0.47386
Ghir_D04G017430.1	153	K	Caffeoyl-CoA O-methyltransferase 1 GN=CCOAOMT1	CCOAOMT1	0.997406	2.8816e-05	44.264	LVEDEK(0.997)NHGSYDFIFVDADK(0.003)DNYLNYHK	5	-0.06112	1
Ghir_A10G021440.1	107	K	Caffeoylshikimate esterase GN=CSE	CSE	1	0.0040849	47.68	IADEMK(1)PHPLVISVLQK	3	-0.65072	1	0.927	1.118	1.003	0.922	1.021	0.998	0.965	0.61808
Ghir_D03G007410.1	147	K	Caffeoylshikimate esterase GN=CSE	CSE	1	0.0106438	102.71	AIK(1)DPEK	3	0.7213	1	0.89	1.133	1.045	0.851	0.971	1.061	0.94	0.55624
Ghir_A12G025050.1	63	K	Calcineurin B-like protein 7 GN=CBL7	CBL7	1	0.0351191	40.154	NRK(1)EQNLFANR	2	0.60136	1	1.047	0.872	0.876	0.991	1.068	1.137	1.143	0.13208
Ghir_D09G013250.1	130	K	Calcium load-activated calcium channel GN=Tmco1	Tmco1	1	1.99927e-05	107.11	LPFK(1)PIGIVMK	2	-0.56307	2	1.003	1.012	0.907	0.956	1.077	1.045	1.053	0.3585
Ghir_A09G022420.1	204	K	Calcium sensing receptor, chloroplastic GN=CAS	CAS	1	9.35211e-12	110.55	SVNSSLDK(1)GENAVK	3	1.7685	1	0.999	0.992	1.051	0.906	1.074	0.95	0.963	0.50112
Ghir_A09G022420.1	593	K	Calcium sensing receptor, chloroplastic GN=CAS	CAS	1	1.18791e-05	91.961	VSSYESSEDLK(1)K	3	0.097113	2	0.99	1.007	0.987	0.968	1.144	0.913	1.014	0.90612
Ghir_D07G006310.1	148	K	Calcium sensing receptor, chloroplastic GN=CAS	CAS	1	9.68991e-07	63.979	K(1)AQEAFQGTGLDTEPVLSAAK	3	-0.81751	1
Ghir_D07G006310.1	355	K	Calcium sensing receptor, chloroplastic GN=CAS	CAS	1	0.034241	45.081	K(1)GWLQSR	2	-0.32076	1
Ghir_D08G000100.1	175	K	Calcium uniporter protein 6, mitochondrial GN=At1g09575	At1g09575	1	1.59673e-10	94.281	AVPLALTPEDDPIRDELK(1)R	3	1.1402	1	0.967	0.949	0.988	0.909	1.071	1.074	1.052	0.4466
Ghir_D08G005780.1	152	K	Calcium-binding and coiled-coil domain-containing protein 1 GN=Calcoco1	Calcoco1	1	0.000290186	96.756	VK(1)DEELQNLAR	2	0.16486	1	1.022	1.051	1.034	0.968	0.982	0.949	0.933	0.0056422
Ghir_D08G013470.1	278	K	calcium-dependent phosphotriesterase superfamily protein [Medicago truncatula]		1	0.0170617	72.138	FK(1)GPIHR	3	-0.51798	1	1.11	1.18	1.036	0.959	0.962	0.798	0.817	0.047917
Ghir_D12G024580.1	487	K	Calcium-dependent protein kinase 3 GN=CPK3	CPK3	1	0.0175617	52.255	K(1)YNMGDEK	3	0.21227	1	0.965	0.97	0.939	1.023	1.191	0.937	1.096	0.34334
Ghir_D12G024580.1	522	K	Calcium-dependent protein kinase 3 GN=CPK3	CPK3	1	0.00193033	81.92	K(1)GNPELANNR	2	-0.81093	1	0.936	1.016	1.082	1.01	0.914	1.034	0.975	0.68064
Ghir_A04G001660.1	464	K	Calcium-dependent protein kinase 9 GN=CPK9	CPK9	1	4.18324e-05	82.663	AFQHFDK(1)DNSGHITR	3	0.065349	1	1.033	0.994	1.03	0.978	0.998	0.966	0.962	0.070122
Ghir_A04G001660.1	68	K	Calcium-dependent protein kinase 9 GN=CPK9	CPK9	1	0.00426954	54.09	SDTILGK(1)PYEDIR	3	1.0106	1	1.044	0.985	1.09	0.943	1.014	0.91	0.919	0.123063
Ghir_D01G007400.1	477	K	Calcium-dependent protein kinase 9 GN=CPK9	CPK9	1	0.000355771	69.805	AFQHFDK(1)DNSGYITR	3	0.3605	1	1.083	1.083	1.113	1.026	0.884	0.848	0.841	0.094838
Ghir_D01G022680.1	1057	K	Calcium-transporting ATPase 1, endoplasmic reticulum-type GN=ECA1	ECA1	1	0.0356577	42.336	SSSQRPLK(1)PK	3	-1.9152	1	0.947	0.798	0.819	1.134	1.176	1.155	1.351	0.0049992
Ghir_D07G010290.1	367	K	Calcium-transporting ATPase 1, endoplasmic reticulum-type GN=ECA1	ECA1	1	6.64956e-11	100.02	K(1)LPSVETLGCTTVICSDK	3	-0.043736	1	0.977	0.933	1.076	1.011	0.999	0.995	1.006	0.8658
Ghir_D07G010290.1	712	K	Calcium-transporting ATPase 1, endoplasmic reticulum-type GN=ECA1	ECA1	1	0.00063655	126.28	HK(1)QEIVR	3	-1.8772	1	0.965	1.211	1.315	1.004	0.879	0.658	0.728	0.104985
Ghir_D07G010290.1	275	K	Calcium-transporting ATPase 1, endoplasmic reticulum-type GN=ECA1	ECA1	1	1.97387e-66	166.29	VHSQIHEASQSDDDTPLK(1)K	3	0.52543	3	0.968	0.908	1.056	1.156	0.898	1.048	1.058	0.56954
Ghir_D10G004640.1	106	K	Calcyclin-binding protein GN=Cacybp	Cacybp	1	0.00048888	70.889	IQTEFK(1)PMSFDVK	3	0.82077	2	0.997	1.142	0.973	1.111	0.932	0.922	0.953	0.56104
Ghir_D03G011400.1	136	K	Callose synthase 10 GN=CALS10	CALS10	1	0.0226367	50.034	HK(1)VDDIQR	3	-0.87734	1
Ghir_A03G017410.1	630	K	Callose synthase 12 GN=CALS12	CALS12	1	0.000256604	88.803	K(1)LESNQVEAHK	3	1.3743	1	0.981	1.032	0.927	1.233	0.921	1.006	1.075	0.51458
Ghir_D13G024070.1	22	K	Calmodulin GN=CAL1	CAL1	1	1.75322e-106	210.07	EAFSLFDK(1)DGDGCITTK	3	-0.21978	7	0.923	0.964	0.964	1.023	1.06	1.068	1.105	0.0070174
Ghir_D13G024070.1	87	K	Calmodulin GN=CAL1	CAL1	1	2.23964e-39	171.49	MKDTDSEEELK(1)EAFR	2	0.28686	12	1.027	1.016	1.079	0.949	0.965	0.953	0.918	0.0114799
Ghir_D13G024070.1	95	K	Calmodulin GN=CAL1	CAL1	1	7.96108e-83	197.1	VFDK(1)DQNGFISAAELR	2	0.74621	14	0.992	0.988	1.021	0.937	1.018	1.021	0.992	0.77798
Ghir_D13G024070.1	78	K	Calmodulin GN=CAL1	CAL1	1	5.0725e-31	142.45	MK(1)DTDSEEELKEAFR	4	0.015177	10	0.983	1.052	1.062	0.95	0.976	0.969	0.935	0.059456
Ghir_A08G002850.1	86	K	Calmodulin-binding protein 60 B GN=CBP60B	CBP60B	1	0.0238576	63.184	K(1)IEGPDGR	2	3.0764	1	0.991	1.036	1.03	1.011	0.976	0.97	0.967	0.154962
Ghir_D13G005490.1	685	K	Calmodulin-binding transcription activator 2 GN=CMTA2	CMTA2	1	0.0153842	42.242	IMEDGK(1)GPNVLDEK	3	1.4397	1
Ghir_D13G005490.1	70	K	Calmodulin-binding transcription activator 2 GN=CMTA2	CMTA2	1	0.0330339	49.442	K(1)DGHNWR	3	-0.65635	1
Ghir_D04G010210.1	128	K	Calmodulin-like protein 6 GN=CML6	CML6	1	0.00407218	84.479	K(1)AADLEAAK	2	-1.3953	2	1.012	1.172	1.037	0.953	0.963	0.886	0.87	0.058123
Ghir_A07G005190.1	519	K	Calnexin homolog GN=		1	5.70713e-157	193.15	KPEVAETSNNQSTSGEKAEEEEEEEEK(1)EGTAAAPR	4	0.33997	2	1.112	0.936	1.004	0.978	1.082	0.9	0.97	0.69376
Ghir_A07G005190.1	185	K	Calnexin homolog GN=		1	1.18391e-19	124.25	LTHVYTAILK(1)PDNEVR	3	-0.31327	2	0.917	0.925	0.977	0.957	1.13	1.065	1.118	0.10494
Ghir_A07G005190.1	509	K	Calnexin homolog GN=		1	4.93748e-193	214.15	KPEVAETSNNQSTSGEK(1)AEEEEEEEEKEGTAAAPR	4	-0.36541	2	0.979	0.977	1.161	1.038	0.98	0.876	0.928	0.38816
Ghir_A07G005190.1	226	K	Calnexin homolog GN=		0.812952	3.28451e-13	109.04	TIPDPDDK(0.813)K(0.187)PEDWDER	4	-0.12641	5	0.929	0.934	1.003	1.058	1.045	1.04	1.097	0.021184
Ghir_A07G005190.1	427	K	Calnexin homolog GN=		1	0.00944021	64.711	K(1)VFDVLYK	3	-0.60787	1	0.957	1.005	0.962	1.011	1.029	1.044	1.055	0.041781
Ghir_A07G005190.1	201	K	Calnexin homolog GN=		1	4.52049e-05	71.263	K(1)ANFLSADDFEPPLIPAK	3	0.21345	1
Ghir_A07G005190.1	399	K	Calnexin homolog GN=		1	0.0339982	50.127	ETTWK(1)PK	3	-0.040485	1	0.966	0.977	0.988	1.049	1.002	1.035	1.053	0.027076
Ghir_A07G005190.1	493	K	Calnexin homolog GN=		1	3.096e-28	130.27	K(1)PEVAETSNNQSTSGEK	3	-0.35706	1	0.982	0.97	0.796	1.119	0.985	1.194	1.2	0.106275
Ghir_A07G005190.1	410	K	Calnexin homolog GN=		1	2.58505e-30	136.43	QK(1)AEDESTDSDGFSAVQK	3	-0.3715	1	0.941	0.903	1.057	1.003	0.998	1.072	1.059	0.3216
Ghir_D07G005200.1	492	K	Calnexin homolog GN=		1	1.45251e-08	87.963	VEK(1)NPEVAETSNNQSTSGEK	3	0.0060399	1
Ghir_D07G005200.1	73	K	Calnexin homolog GN=		1	4.73268e-13	110.97	K(1)YAIVNELNEPVSLK	4	0.60717	2	1.094	0.985	1.048	0.915	0.902	1.028	0.91	0.137301
Ghir_D07G005200.1	410	K	Calnexin homolog GN=		1	2.18472e-15	114.99	QK(1)AEDESTDSDGLSGVQK	3	0.22889	2	0.987	0.971	1.035	0.941	1.016	1.024	0.996	0.90124
Ghir_D02G001380.1	241	K	Calreticulin-3 GN=CRT3	CRT3	1	2.3779e-12	77.445	KPADWDDREYIEDPNDVK(1)PEGYDK	4	-0.41205	1	0.914	0.787	1.068	0.933	1.171	1.06	1.143	0.28138
Ghir_D02G001380.1	291	K	Calreticulin-3 GN=CRT3	CRT3	1	0.0106304	97.071	IK(1)NPNYK	3	-0.38668	1	0.991	1	1.02	0.944	1.043	0.988	0.988	0.69242
Ghir_D02G001380.1	224	K	Calreticulin-3 GN=CRT3	CRT3	0.992569	2.56719e-06	60.472	K(0.993)PADWDDREYIEDPNDVK(0.007)PEGYDK	4	-1.9948	1	1.03	0.86	1.03	1.084	1.074	0.946	1.063	0.44686
Ghir_D02G001380.1	258	K	Calreticulin-3 GN=CRT3	CRT3	1	1.01322e-23	123.63	AK(1)EPDDWDDEEDGIWKPPK	3	-0.32924	3	0.943	0.936	1.014	1.016	1.058	1.028	1.072	0.067517
Ghir_D03G006360.1	255	K	Calreticulin-3 GN=CRT3	CRT3	1	0.000361783	64.385	AK(1)EPDDWDEEEDGIWK	3	-0.78795	1	1.002	1.038	0.97	1.063	0.945	1.018	1.005	0.91468
Ghir_D03G006360.1	361	K	Calreticulin-3 GN=CRT3	CRT3	1	6.78287e-06	96.059	EVEK(1)EAFEEAEK	3	0.31815	1
Ghir_A10G009020.1	95	K	Caltractin GN=		1	0.0190223	76.228	DTK(1)EELMK	2	0.50745	1	0.979	1.083	1.032	0.969	0.967	0.975	0.941	0.176224
Ghir_D07G013890.1	103	K	Calvin cycle protein CP12-2, chloroplastic GN=CP12-2	CP12-2	1	2.38274e-28	125.04	LK(1)DNDPLENYCKDNPETDECK	4	-0.33811	2	0.984	1.032	1.033	0.918	1.015	0.996	0.961	0.30502
Ghir_D07G013890.1	122	K	Calvin cycle protein CP12-2, chloroplastic GN=CP12-2	CP12-2	1	1.5996e-59	149.07	LKDNDPLENYCKDNPETDECK(1)TYDN	4	-0.49404	1	1.082	1.071	1.101	0.908	0.881	0.942	0.839	0.00111705
Ghir_D07G013890.1	113	K	Calvin cycle protein CP12-2, chloroplastic GN=CP12-2	CP12-2	0.999745	8.90728e-13	78.752	LKDNDPLENYCK(1)DNPETDECKTYDN	4	-0.30396	1	0.981	0.999	1.054	0.936	0.996	1.009	0.969	0.37996
Ghir_D01G005280.1	422	K	Carbamoyl-phosphate synthase large chain, chloroplastic GN=CARB	CARB	1	0.0002586	68.41	K(1)TPASFEPSIDYVVTK	3	0.1035	1
Ghir_A03G015520.1	67	K	Carbonic anhydrase, chloroplastic GN=		1	2.12219e-15	132.65	FDK(1)NPDLYGALAK	2	-0.79963	7	1.018	0.976	0.973	1.013	1.003	1.027	1.026	0.189299
Ghir_A03G015520.1	64	K	Carbonic anhydrase, chloroplastic GN=		0.832268	8.42524e-13	109.04	EK(0.832)FDK(0.168)NPDLYGALAK	3	0.32427	1	1.026	1.149	1.079	0.914	0.917	0.913	0.843	0.035461
Ghir_A03G015520.1	61	K	Carbonic anhydrase, chloroplastic GN=		1	0.0278695	41.399	LETGFLHFK(1)K	3	0.99273	1
Ghir_A03G015520.1	51	K	Carbonic anhydrase, chloroplastic GN=		1	0.000109885	59.918	QITDELEAAAESTQFDPVK(1)R	3	0.66429	1	0.954	0.964	1.033	0.95	1.017	1.053	1.023	0.59158
Ghir_A03G015520.1	121	K	Carbonic anhydrase, chloroplastic GN=		1	6.883e-15	134.61	NIASMVPPYDK(1)K	3	-0.05548	6	1	1.006	1.024	0.997	1.011	0.97	0.983	0.28434
Ghir_A07G023740.1	139	K	Carbonic anhydrase, chloroplastic GN=		1	9.61505e-42	159.81	VK(1)EIVVIGHSACGGIK	3	0.41448	1	0.947	1.057	1.056	0.966	1.024	0.948	0.96	0.40816
Ghir_D04G005840.1	14	K	Carbonic anhydrase, chloroplastic GN=		1	4.72455e-05	99.283	SYEEAIEALK(1)K	3	0.90272	1	0.933	0.888	1.062	1.057	1.004	1.048	1.078	0.23334
Ghir_D09G002830.1	81	K	Carbonic anhydrase, chloroplastic GN=		1	1.07525e-09	127.17	SYDEAIEALK(1)K	2	0.3416	3	0.96	0.979	1.016	0.988	1.019	1.029	1.027	0.25866
Ghir_D09G002830.1	130	K	Carbonic anhydrase, chloroplastic GN=		0.999997	0.00401832	63.944	LKEGFVYFK(1)K	3	-0.19695	1
Ghir_D09G002830.1	136	K	Carbonic anhydrase, chloroplastic GN=		1	1.11383e-23	151.8	YEK(1)NPALYGELAK	2	0.36698	4	1.116	1.048	1.068	0.925	0.952	0.891	0.856	0.0043984
Ghir_D09G002830.1	113	K	Carbonic anhydrase, chloroplastic GN=		1	3.8664e-18	92.641	VDQITAELNTASADGK(1)PSDSSVER	3	-1.5288	1	0.993	1.038	0.934	1.23	1.016	0.902	1.062	0.61076
Ghir_D12G027610.1	21	K	Carboxylesterase 1 GN=CXE1	CXE1	1	0.0136976	40.693	ATPSSNPTVVDDPYK(1)R	3	0.91649	1
Ghir_D11G035730.1	287	K	Carotene epsilon-monooxygenase, chloroplastic GN=CYP97C1	CYP97C1	1	0.00961878	63.944	K(1)AVEELIVK	2	-0.48281	1
Ghir_D08G006050.1	403	K	Carotenoid 9,10(9',10')-cleavage dioxygenase 1 GN=CCD1	CCD1	1	0.00029007	80.17	K(1)LSASAVDFPR	3	0.33382	3	1.056	0.979	0.976	0.941	0.997	1.037	0.988	0.76634
Ghir_D08G006050.1	200	K	Carotenoid 9,10(9',10')-cleavage dioxygenase 1 GN=CCD1	CCD1	1	0.001599	66.246	LLALQEADK(1)PYVLK	2	-0.14919	3	0.927	0.93	0.982	1.052	1.042	1.071	1.115	0.0058642
Ghir_D08G006050.1	453	K	Carotenoid 9,10(9',10')-cleavage dioxygenase 1 GN=CCD1	CCD1	1	5.41561e-10	113.76	FDLHTEPEAGK(1)EK	3	-0.26461	1	0.967	0.992	1.194	0.952	0.92	0.944	0.893	0.2475
Ghir_D08G006050.1	379	K	Carotenoid 9,10(9',10')-cleavage dioxygenase 1 GN=CCD1	CCD1	1	0.00223286	55.546	EK(1)LENFSNELYEMR	3	-0.62213	2
Ghir_D08G006050.1	24	K	Carotenoid 9,10(9',10')-cleavage dioxygenase 1 GN=CCD1	CCD1	1	0.0110264	51.531	GILEVK(1)PSPQK	3	0.20915	1	1.011	1.008	0.903	1.017	1.086	1.002	1.063	0.24048
Ghir_D08G006050.1	222	K	Carotenoid 9,10(9',10')-cleavage dioxygenase 1 GN=CCD1	CCD1	1	3.95213e-21	123.14	VLEDGDLQTLGMIDYDK(1)R	3	0.36347	2	0.905	1.011	1.009	1.233	0.888	1.031	1.078	0.54578
Ghir_D08G006050.1	135	K	Carotenoid 9,10(9',10')-cleavage dioxygenase 1 GN=CCD1	CCD1	1	0.000170717	98.582	LK(1)QEEFFGGSK	2	0.09739	1	0.98	0.92	1	1.038	1.019	1.047	1.07	0.06
Ghir_D13G021410.1	45	K	Casein kinase 1-like protein 1 GN=CKL1	CKL1	1	0.00170419	67.997	TK(1)HPQLLYESK	3	-0.3183	1
Ghir_D07G023130.1	45	K	Casein kinase 1-like protein 9 GN=CKL9	CKL9	1	0.00724273	50.897	TK(1)HPQLHYESK	4	-0.4949	1
Ghir_D11G021360.1	280	K	Casein kinase II subunit alpha-4, chloroplastic GN=CKA4	CKA4	1	0.000291122	66.809	K(1)EPFFYGHDNYDQLAK	3	0.53544	1
Ghir_A01G022540.1	253	K	Catalase isozyme 1 GN=CAT1	CAT1	1	1.01716e-54	148.09	LFIQTIDPDHEDK(1)FDFDPLDVTK	3	0.34603	2	1.038	0.937	1.079	0.819	1.09	0.969	0.942	0.52672
Ghir_A02G019300.1	406	K	Catalase isozyme 2 GN=CAT2	CAT2	1	0.000163639	73.834	HAEK(1)HPIPSTVLSGK	3	-0.68982	2	1.1	0.967	0.963	1.077	0.952	0.984	0.994	0.93364
Ghir_D03G000260.1	159	K	Catalase isozyme 2 GN=CAT2	CAT2	1	9.68904e-10	110.31	FPDMVHALK(1)PNPK	3	0.83945	16	1.008	0.97	0.989	1.038	0.996	1.014	1.027	0.174281
Ghir_D03G000260.1	416	K	Catalase isozyme 2 GN=CAT2	CAT2	1	0.00103751	68.676	HPIPSTVYSGK(1)R	3	-0.84595	1	1.017	1.078	1.006	1.03	1.026	0.884	0.948	0.36892
Ghir_D03G000260.1	405	K	Catalase isozyme 2 GN=CAT2	CAT2	1	0.000262846	65.374	HAEK(1)HPIPSTVYSGK	3	-0.43899	2	0.916	1.305	1.004	1.138	0.933	0.814	0.895	0.48932
Ghir_D03G000260.1	227	K	Catalase isozyme 2 GN=CAT2	CAT2	1	0.000847308	97.813	FHWK(1)PTCGVK	4	-0.83154	4	0.969	1.002	0.938	1.15	0.993	1.011	1.084	0.188997
Ghir_D03G000260.1	150	K	Catalase isozyme 2 GN=CAT2	CAT2	1	6.52173e-05	75.682	DGMK(1)FPDMVHALKPNPK	4	1.2638	3	1.019	1.034	1.006	0.973	1.003	0.972	0.964	0.046538
Ghir_D08G017070.1	197	K	catalytic/ coenzyme binding protein [Arabidopsis lyrata subsp. lyrata]		1	0.00368783	80.69	K(1)AESEVLSK	3	0.53244	4	0.975	0.997	0.956	1.065	1.01	1.027	1.059	0.043677
Ghir_D12G004570.1	22	K	Cation-chloride cotransporter 1 GN=CCC1	CCC1	1	0.0024799	66.267	K(1)YSPVGAHDR	3	-0.28243	1	1.155	1.102	0.955	0.877	0.905	1.001	0.866	0.11182
Ghir_A09G025980.1	147	K	CBBY-like protein GN=CBBY	CBBY	1	0.00528698	60.398	K(1)AFIASLHK	3	-0.8855	1
Ghir_D09G025120.1	128	K	CBBY-like protein GN=CBBY	CBBY	1	1.2933e-06	99.669	K(1)TELFMALIENR	2	-0.21538	4	0.907	1.053	0.981	0.99	1.045	1.026	1.041	0.4164
Ghir_D09G025120.1	118	K	CBBY-like protein GN=CBBY	CBBY	1	0.00150786	93.096	K(1)EFIASLHK	3	0.37248	1	0.988	0.837	1.141	0.833	1.044	1.058	0.99	0.9469
Ghir_A10G018540.1	212	K	CBL-interacting protein kinase 18 GN=CIPK18	CIPK18	1	0.0190902	51.346	K(1)ISTANYK	3	-2.5426	1
Ghir_D10G012420.1	419	K	CBL-interacting serine/threonine-protein kinase 11 GN=CIPK11	CIPK11	1	0.0169414	46.73	LWPK(1)LSDLAYRN	2	-0.51324	1	1.065	0.953	1.006	0.987	1.002	0.99	0.985	0.70816
Ghir_A03G020570.1	82	K	CBS domain-containing protein CBSX2, chloroplastic GN=CBSX2	CBSX2	1	0.0204021	68.525	K(1)EDLHVVK	2	-0.025103	2
Ghir_D13G013810.1	97	K	CBS domain-containing protein CBSX3, mitochondrial GN=CBSX3	CBSX3	1	3.4032e-14	103.73	SMTQHNVGALVVVK(1)PGEQK	3	0.095425	9	0.96	0.947	0.961	1.027	1.064	1.048	1.094	0.00133511
Ghir_D12G002630.1	147	K	CCG-binding protein 1 GN=MEE14	MEE14	1	0.0015625	68.676	AK(1)PLQTEHEGK	3	0.81723	1
Ghir_D12G002630.1	156	K	CCG-binding protein 1 GN=MEE14	MEE14	1	1.75331e-06	101.2	PLQTEHEGK(1)R	3	1.0118	5	1.112	1.111	1.013	0.937	0.942	0.903	0.86	0.0111005
Ghir_D07G000070.1	158	K	Cell division control protein 2 homolog GN=CDC2	CDC2	1	0.00709719	50.897	HMDSYPEFGK(1)DPR	3	0.15122	1
Ghir_D06G011850.1	99	K	Cell division control protein 2 homolog A GN=CDC2A	CDC2A	1	0.0125743	45.28	HMDSCPEFGK(1)DPR	3	1.0525	1	0.943	1.041	1.084	0.96	0.923	1.029	0.949	0.37952
Ghir_D09G015110.1	240	K	Cell division cycle protein 48 homolog GN=CDC48	CDC48	1	0.035451	56.81	SIGVK(1)PPK	2	0.33627	1	0.995	1.079	0.946	0.898	1.034	1.032	0.981	0.76428
Ghir_D09G015110.1	506	K	Cell division cycle protein 48 homolog GN=CDC48	CDC48	1	8.16168e-21	119.18	ELQETVQYPVEHPEK(1)FEK	3	-0.21649	1	1.127	1.087	1.133	0.898	0.886	0.859	0.79	0.00021857
Ghir_D09G015110.1	292	K	Cell division cycle protein 48 homolog GN=CDC48	CDC48	1	0.0144851	85.355	K(1)AFEEAEK	2	0.77677	2	1.041	0.943	0.999	0.982	1.013	1.017	1.01	0.75276
Ghir_D09G015110.1	758	K	Cell division cycle protein 48 homolog GN=CDC48	CDC48	1	1.21313e-30	158.86	K(1)YQAFAQTLQQSR	2	0.23645	3	1.014	1.005	1.021	0.95	0.97	1.026	0.969	0.2448
Ghir_D09G015110.1	153	K	Cell division cycle protein 48 homolog GN=CDC48	CDC48	1	0.0142492	85.807	K(1)GDLFLVR	2	0.39149	1	1.031	0.956	1.026	0.985	0.993	1.003	0.989	0.70608
Ghir_D09G015110.1	15	K	Cell division cycle protein 48 homolog GN=CDC48	CDC48	1	9.3086e-05	105.46	K(1)DFSTAILER	2	0.62551	2	1.063	0.99	0.939	0.987	1.025	1.01	1.01	0.78144
Ghir_D11G009270.1	225	K	Cell division protein FtsY homolog, chloroplastic GN=CPFTSY	CPFTSY	1	4.44309e-06	89.468	GK(1)EQGFDVVLCDTSGR	3	0.47013	1	0.924	0.95	1.06	0.912	1.024	1.077	1.027	0.70868
Ghir_A07G019760.1	95	K	Cell division protein FtsZ homolog 2-1, chloroplastic GN=FTSZ2-1	FTSZ2-1	1	4.43121e-109	193.36	K(1)DSSSPESLGGMTGSSNYNEAK	3	-0.39595	1	0.966	0.911	1.049	1	1.003	1.05	1.043	0.37326
Ghir_D05G001160.1	411	K	Cellulose synthase A catalytic subunit 1 [UDP-forming] GN=CESA1	CESA1	1	0.0101691	96.367	K(1)HSIEPR	3	-0.25522	1	1.207	1.065	0.911	1.147	0.807	0.961	0.916	0.51996
Ghir_D03G005170.1	441	K	Cellulose synthase-like protein D3 GN=CSLD3	CSLD3	1	0.0120587	89.55	K(1)HNIEPR	3	1.0223	1	1.089	0.923	0.796	1.297	1.141	0.899	1.188	0.29398
Ghir_D09G023040.1	402	K	Cellulose synthase-like protein E1 GN=CSLE1	CSLE1	1	0.00163393	51.566	TLVEDYK(1)PCFIEDGESSR	3	0.65542	1	0.857	0.991	0.95	0.998	1.093	1.101	1.141	0.06824
Ghir_D09G023060.1	402	K	Cellulose synthase-like protein G3 GN=CSLG3	CSLG3	1	0.000399294	74.611	TLVEDYK(1)PCFIK	3	0.21256	1	0.904	0.985	0.971	1.029	1.028	1.085	1.099	0.041843
Ghir_D12G025090.1	659	K	Cellulose synthase-like protein G3 GN=CSLG3	CSLG3	1	0.00553141	80.014	IINDEESK(1)R	2	0.013187	1	0.979	1.042	1.029	0.865	0.973	1.065	0.952	0.45142
Ghir_A11G016390.1	194	K	Cellulose synthase-like protein H1 GN=CSLH1	CSLH1	1	0.0264002	42.031	IK(1)VEYEHLCLK	3	-0.3597	1
Ghir_D09G004500.1	477	K	Centrobin GN=Cntrob	Cntrob	1	0.0279563	60.064	QLPEGDK(1)K	2	0.70391	1	0.947	0.953	0.991	1.108	1.024	1.012	1.088	0.058858
Ghir_D10G015360.1	224	K	Chalcone synthase GN=		1	0.0352481	49.358	LALK(1)PEK	3	0.47831	1	1.205	0.949	0.882	1.144	0.959	0.948	1.005	0.93168
Ghir_D05G032840.1	132	K	chaperone binding / ATPase activator [Arabidopsis thaliana]		1	0.00371925	105.1	IK(1)GEWHLR	3	-0.78461	1
Ghir_A06G010860.1	246	K	Chaperone protein ClpB4, mitochondrial GN=CLPB4	CLPB4	0.993993	0.00843916	56.956	K(0.994)YIEK(0.006)DPALER	3	0.10899	1	0.95	1	1.095	0.995	1.03	0.928	0.97	0.59378
Ghir_A06G010860.1	250	K	Chaperone protein ClpB4, mitochondrial GN=CLPB4	CLPB4	1	2.73819e-08	134.99	YIEK(1)DPALER	3	1.0686	3	0.968	0.969	1	1.004	0.996	1.057	1.041	0.137259
Ghir_A03G006680.1	269	K	Chaperone protein ClpC, chloroplastic GN=		1	0.0224634	40.477	LAEEGK(1)LDPVVGR	3	1.4473	1
Ghir_A03G006680.1	605	K	Chaperone protein ClpC, chloroplastic GN=		1	0.00858944	67.897	MEETLHK(1)R	3	0.17951	2	1.03	1.063	1.1	1.051	0.947	0.85	0.892	0.140378
Ghir_A03G006680.1	328	K	Chaperone protein ClpC, chloroplastic GN=		1	0.000286024	76.196	IASGDVPDTIEGK(1)K	3	-0.55345	1	0.949	1.079	0.999	1.001	0.93	1.05	0.985	0.7826
Ghir_A03G006680.1	417	K	Chaperone protein ClpC, chloroplastic GN=		1	0.000552653	83.045	HIEK(1)DPALER	3	-1.6782	3	1.014	0.953	1.03	0.955	1.062	0.971	0.997	0.93462
Ghir_A03G006680.1	505	K	Chaperone protein ClpC, chloroplastic GN=		1	0.000331565	81.703	HAQLPEEAK(1)ELEK	3	-0.29828	3	1.026	0.937	1.124	1.041	0.932	0.946	0.946	0.43598
Ghir_D07G005340.1	326	K	Chaperone protein ClpC, chloroplastic GN=		1	0.000259659	77.776	IATGDVPDTIEGK(1)K	3	0.008912	1	0.997	1.076	1.032	1.055	0.923	0.954	0.944	0.2712
Ghir_D06G013050.1	118	K	Chaperone protein DnaJ GN=dnaJ	dnaJ	1	3.83251e-06	93.909	QYHPDVNK(1)EPGATEK	4	-1.1187	3	0.939	0.959	0.892	1.06	1.118	1.059	1.16	0.0060357
Ghir_D08G000580.1	96	K	Chaperone protein DnaJ GN=dnaJ	dnaJ	1	7.43954e-08	81.003	ESPYEVLGVSPSATPDEIK(1)R	3	-0.57554	1
Ghir_D09G015780.1	91	K	Chaperone protein DnaJ GN=dnaJ	dnaJ	1	9.76061e-35	159.34	K(1)DTCPECDGAGFVR	2	-1.1071	4	0.892	0.875	0.905	1.039	1.164	1.12	1.244	0.003356
Ghir_D09G015780.1	117	K	Chaperone protein DnaJ GN=dnaJ	dnaJ	1	1.21074e-07	129	K(1)DQAQIVCAR	3	0.50991	5	0.931	0.958	0.909	1.063	1.04	1.114	1.15	0.0053191
Ghir_A06G003370.1	109	K	Chaperone protein dnaJ 1, mitochondrial GN=ATJ1	ATJ1	1	0.0253829	47.603	K(1)YHPDANK	3	-0.85144	1
Ghir_D05G033430.1	294	K	Chaperone protein dnaJ 15 GN=ATJ15	ATJ15	1	0.00862119	62.454	LK(1)DIESQILR	2	-0.055805	1
Ghir_D10G001880.1	65	K	Chaperone protein dnaJ 50 GN=C50	C50	1	0.000151482	80.96	YHPDK(1)NPDPESR	3	0.088416	1	1.035	0.996	0.987	0.988	0.972	1.026	0.989	0.64674
Ghir_D03G003790.1	393	K	Chaperone protein dnaJ A6, chloroplastic GN=DJA6	DJA6	1	0.0173925	76.478	K(1)GVPVLNK	2	-0.29867	2	1.048	1.003	0.96	0.991	1.014	0.996	0.997	0.92208
Ghir_D03G003790.1	117	K	Chaperone protein dnaJ A6, chloroplastic GN=DJA6	DJA6	1	5.03054e-13	110.97	SYHPDVNK(1)DPGAETK	4	0.58134	3	1.01	1.046	1.006	1.068	0.948	0.962	0.973	0.50254
Ghir_D03G003790.1	425	K	Chaperone protein dnaJ A6, chloroplastic GN=DJA6	DJA6	1	1.96986e-08	121.24	K(1)LIEELADLSK	3	-1.9842	2	1.002	0.965	0.947	1.027	1.02	1.051	1.063	0.031405
Ghir_D03G003790.1	140	K	Chaperone protein dnaJ A6, chloroplastic GN=DJA6	DJA6	1	1.36326e-41	163.18	FKEISNAYEVLSDDEK(1)R	3	0.76401	5	0.992	1.035	1.004	0.969	0.972	1.024	0.978	0.36874
Ghir_D03G003790.1	126	K	Chaperone protein dnaJ A6, chloroplastic GN=DJA6	DJA6	1	2.027e-20	121.44	FK(1)EISNAYEVLSDDEKR	3	-0.051588	1	1.084	1.039	1.037	0.899	0.978	0.946	0.893	0.0164227
Ghir_D08G005970.1	130	K	Chaperone protein dnaJ GFA2, mitochondrial GN=GFA2	GFA2	0.999996	0.000318239	63.16	LHPDVNKDDPEAEK(1)K	4	1.1867	2
Ghir_A10G019690.1	233	K	Chaperonin 60 subunit beta 2, chloroplastic GN=CPN60B2	CPN60B2	1	0.00105531	96.745	K(1)GVVTLEEGK	3	0.98021	3	0.961	0.989	0.985	1.013	1.04	1.02	1.047	0.0183039
Ghir_A10G019690.1	286	K	Chaperonin 60 subunit beta 2, chloroplastic GN=CPN60B2	CPN60B2	1	0.010001	97.071	LLLVDK(1)K	3	0.1727	7	1.01	1.029	0.987	1.014	0.979	0.998	0.988	0.50282
Ghir_A10G019690.1	77	K	Chaperonin 60 subunit beta 2, chloroplastic GN=CPN60B2	CPN60B2	1	0.00214648	114.5	K(1)LQTGVNK	2	0.21916	3	0.925	0.857	0.947	1.154	1.058	1.09	1.21	0.0084249
Ghir_A10G019690.1	506	K	Chaperonin 60 subunit beta 2, chloroplastic GN=CPN60B2	CPN60B2	0.99995	0.000353388	63.894	DSLDNDEEKVGADIVK(1)R	3	-0.89904	1	1.018	0.999	1.054	0.95	0.981	0.985	0.95	0.056378
Ghir_A10G019690.1	499	K	Chaperonin 60 subunit beta 2, chloroplastic GN=CPN60B2	CPN60B2	1	3.72678e-11	81.884	DSLDNDEEK(1)VGADIVK	4	-0.47859	4	1.032	0.979	1.088	0.984	0.949	0.962	0.934	0.105305
Ghir_A10G019690.1	405	K	Chaperonin 60 subunit beta 2, chloroplastic GN=CPN60B2	CPN60B2	1	1.04998e-178	246.48	DTTTIVGDGSTQEAVNK(1)R	3	0.338	11	0.979	0.992	1.047	0.988	0.997	0.991	0.986	0.57898
Ghir_A10G019690.1	423	K	Chaperonin 60 subunit beta 2, chloroplastic GN=CPN60B2	CPN60B2	1	1.99844e-34	155.1	NLIEAAEQDYEK(1)EK	4	0.16986	5	1.043	1.07	1.093	0.88	0.911	0.972	0.862	0.0096649
Ghir_A10G019690.1	490	K	Chaperonin 60 subunit beta 2, chloroplastic GN=CPN60B2	CPN60B2	1	1.53691e-76	197.15	VDAIK(1)DSLDNDEEK	2	-0.098498	4	0.915	1.001	0.999	1.022	1.029	1.039	1.06	0.119958
Ghir_A11G014380.1	395	K	Chaperonin CPN60-2, mitochondrial GN=CPN60-2	CPN60-2	0.925401	0.00785615	43.794	SAIGSSTSDYDK(0.075)DK(0.925)LQER	3	0.4309	1
Ghir_A11G014380.1	393	K	Chaperonin CPN60-2, mitochondrial GN=CPN60-2	CPN60-2	1	7.43661e-43	166.9	SAIGSSTSDYDK(1)DK	2	0.20811	5	0.953	1	1.017	1.036	1.044	0.967	1.026	0.46134
Ghir_D09G020460.1	370	K	Chaperonin CPN60-2, mitochondrial GN=CPN60-2	CPN60-2	1	2.0514e-16	135.65	VTVSKDDTVILDGNGDK(1)K	3	0.25894	10	0.967	1.022	1.02	0.968	1.008	1.007	0.991	0.7239
Ghir_D09G020460.1	393	K	Chaperonin CPN60-2, mitochondrial GN=CPN60-2	CPN60-2	1	2.63823e-35	161.21	SAIELSTSDYDK(1)EK	3	-0.091871	5	0.973	1.011	1.03	0.959	1.034	0.982	0.987	0.65916
Ghir_D09G020460.1	273	K	Chaperonin CPN60-2, mitochondrial GN=CPN60-2	CPN60-2	1	0.0367182	53.775	VLELALK(1)R	2	-0.53888	1
Ghir_D09G020460.1	459	K	Chaperonin CPN60-2, mitochondrial GN=CPN60-2	CPN60-2	1	2.20275e-07	101.32	ELDK(1)LPTANFDQK	2	0.60087	2	1.074	0.996	0.886	0.969	0.878	1.188	1.027	0.8484
Ghir_D09G020460.1	257	K	Chaperonin CPN60-2, mitochondrial GN=CPN60-2	CPN60-2	1	0.000236819	105.25	K(1)VSSLNAVVK	2	0.77161	2	1.107	1.042	1.025	1.041	0.965	0.867	0.905	0.153743
Ghir_D09G020460.1	423	K	Chaperonin CPN60-2, mitochondrial GN=CPN60-2	CPN60-2	1	1.49711e-07	103.44	IGGASEAEVGEK(1)K	3	0.29708	1	1.067	0.976	1.041	0.867	1.063	0.95	0.934	0.33248
Ghir_D11G014430.1	393	K	Chaperonin CPN60-2, mitochondrial GN=CPN60-2	CPN60-2	1	1.84295e-106	212.24	SAIESSTSDYDK(1)DK	2	0.33078	3	0.918	1.079	1.094	0.933	0.981	0.974	0.934	0.32798
Ghir_D11G014430.1	257	K	Chaperonin CPN60-2, mitochondrial GN=CPN60-2	CPN60-2	1	0.00765955	54.259	K(1)ISNLPALVK	3	0.67212	1	1.057	0.891	1.035	0.96	0.974	1.055	1.002	0.95128
Ghir_D05G013720.1	467	K	Chaperonin CPN60-like 2, mitochondrial GN=At3g13860	At3g13860	1	0.00124021	60.55	ALQNLQTENEDQK(1)R	3	0.098852	1	1.021	0.898	1.062	1.006	1.061	0.948	1.011	0.84182
Ghir_D09G011780.1	172	K	Chaperonin-like RbcX protein 2, chloroplastic GN=RBCX2	RBCX2	1	0.0122361	51.276	K(1)CDHAQIYK	3	-0.063275	1
Ghir_A01G006010.1	109	K	Chlorophyll a-b binding protein 13, chloroplastic GN=CAB13	CAB13	1	0.000743081	93.096	VDFK(1)EPVWFK	3	1.3048	4	1.023	0.93	0.974	1.022	1.022	1.036	1.052	0.137457
Ghir_D06G015420.1	41	K	Chlorophyll a-b binding protein 21, chloroplastic GN=CAB21	CAB21	1	3.56039e-67	181.72	TATK(1)PAASGSPWYGPDR	2	-0.38504	4	0.98	1.052	0.929	1.027	1.019	1.021	1.036	0.41862
Ghir_D10G004420.1	40	K	Chlorophyll a-b binding protein 21, chloroplastic GN=CAB21	CAB21	1	2.51579e-50	172.96	TTK(1)PVPSGSPWYGPDR	4	-0.19733	16	1.015	0.96	1.008	1.017	1.018	0.99	1.014	0.5122
Ghir_D10G004420.1	37	K	Chlorophyll a-b binding protein 21, chloroplastic GN=CAB21	CAB21	0.999142	1.60796e-27	128.05	K(0.999)TTK(0.001)PVPSGSPWYGPDR	2	0.079546	6	1.006	0.988	0.923	1.052	1.054	1.01	1.068	0.088601
Ghir_D07G007230.1	203	K	Chlorophyll a-b binding protein 4, chloroplastic GN=LHCA4	LHCA4	1	0.0121803	92.201	EK(1)ELANGR	2	-0.47819	1	0.995	1.019	0.953	1.026	0.998	1.029	1.029	0.2577
Ghir_A13G002210.1	162	K	Chlorophyll a-b binding protein 6A, chloroplastic GN=CAB6A	CAB6A	1	0.00583319	93.096	SMEK(1)DTEK	3	0.87066	3	1.039	1.078	1.083	0.884	0.974	0.92	0.868	0.0102187
Ghir_A13G002210.1	86	K	Chlorophyll a-b binding protein 6A, chloroplastic GN=CAB6A	CAB6A	1	6.02547e-06	118.28	YK(1)ESELIHCR	3	-0.081633	2	0.975	1.166	0.991	0.981	0.905	1.003	0.922	0.2948
Ghir_A13G002210.1	168	K	Chlorophyll a-b binding protein 6A, chloroplastic GN=CAB6A	CAB6A	1	3.13442e-24	144.73	K(1)YPGGAFDPLGYSK	2	0.012786	3	0.957	0.917	0.974	1.058	1.08	1.028	1.112	0.0098579
Ghir_D05G008920.1	169	K	Chlorophyll a-b binding protein 6A, chloroplastic GN=CAB6A	CAB6A	1	0.000130792	86.548	K(1)YPGGAFDPLGFSK	2	0.69144	2	0.958	0.992	0.937	1.083	1.071	1	1.092	0.042316
Ghir_D05G027830.1	167	K	Chlorophyll a-b binding protein 7, chloroplastic GN=CAB7	CAB7	1	1.83429e-14	102.98	WADILK(1)PGCVNTDPIFPNNK	3	0.099402	1	1.026	0.944	0.914	1.16	0.955	1.06	1.101	0.22618
Ghir_A13G015660.1	69	K	Chlorophyll a-b binding protein 8, chloroplastic GN=CAB8	CAB8	1	0.00363928	60.157	FQDWAK(1)PGSMGK	3	0.27655	2	1.028	1.005	0.999	0.976	1.018	0.977	0.98	0.28026
Ghir_A13G015660.1	106	K	Chlorophyll a-b binding protein 8, chloroplastic GN=CAB8	CAB8	1	1.52063e-41	132.39	YLGGSGEPAYPGGPLFNPLGFGK(1)DEK	5	-1.1395	5	1.018	1.09	1.066	0.922	0.932	0.961	0.887	0.0071435
Ghir_A03G019040.1	56	K	Chlorophyll a-b binding protein CP24 10A, chloroplastic GN=CAP10A	CAP10A	1	0.0084339	103.55	K(1)SWIPAVR	2	-0.12015	2	1.07	1.04	1.056	0.96	0.986	0.896	0.898	0.021521
Ghir_D04G016630.1	57	K	Chlorophyll a-b binding protein CP24 10A, chloroplastic GN=CAP10A	CAP10A	1	0.00807472	101.65	K(1)SWLPAVK	2	-0.24939	6	1.047	0.955	0.985	1.048	1.023	0.969	1.018	0.64354
Ghir_D05G025270.1	57	K	Chlorophyll a-b binding protein CP26, chloroplastic GN=LHCB5	LHCB5	1	0.0204873	64.776	AAPPK(1)PK	3	-0.073758	1	1.086	1.086	1.108	0.88	0.837	0.974	0.82	0.0473
Ghir_D05G025270.1	114	K	Chlorophyll a-b binding protein CP26, chloroplastic GN=LHCB5	LHCB5	1	0.0098274	99.139	K(1)PEDFAK	2	0.51577	3	0.985	0.95	1.015	1.055	1.034	0.98	1.04	0.24774
Ghir_D01G023730.1	231	K	Chlorophyll a-b binding protein CP29.2, chloroplastic GN=LHCB4.2	LHCB4.2	1	0.00043863	101.53	K(1)ATLQLAEIK	2	0.2925	1	1.063	0.995	0.952	0.962	0.992	1.036	0.993	0.88206
Ghir_D01G023730.1	210	K	Chlorophyll a-b binding protein CP29.2, chloroplastic GN=LHCB4.2	LHCB4.2	1	0.00567486	79.23	NAELDPEK(1)R	2	-1.351	4	0.993	0.97	1.048	1.007	0.978	1.001	0.992	0.7642
Ghir_D01G023730.1	230	K	Chlorophyll a-b binding protein CP29.2, chloroplastic GN=LHCB4.2	LHCB4.2	1	3.44942e-43	170.11	YFDPLGLAADPEK(1)K	3	-0.58066	17	0.956	0.957	0.982	1.011	1.053	1.041	1.073	0.0094783
Ghir_A06G017630.1	42	K	Chlorophyll a-b binding protein CP29.3, chloroplastic GN=LHCB4.3	LHCB4.3	1	0.0167866	52.716	K(1)APPPQPK	3	0.44387	1
Ghir_D06G018510.1	42	K	Chlorophyll a-b binding protein CP29.3, chloroplastic GN=LHCB4.3	LHCB4.3	1	0.0024621	63.624	K(1)APPPPPPQPK	3	-0.30463	1	1.048	1.192	0.911	1.096	0.936	0.908	0.933	0.52952
Ghir_D06G018510.1	221	K	Chlorophyll a-b binding protein CP29.3, chloroplastic GN=LHCB4.3	LHCB4.3	1	0.000471791	114.86	NSVLEPEK(1)R	3	0.84966	4	1.033	1.015	1.036	1.042	0.914	0.984	0.953	0.27
Ghir_D06G018510.1	53	K	Chlorophyll a-b binding protein CP29.3, chloroplastic GN=LHCB4.3	LHCB4.3	0.997415	0.0359977	42.243	K(0.997)AAPK(0.003)PPSDR	3	-1.8656	1
Ghir_D10G026370.1	37	K	Chlorophyll a-b binding protein CP29.3, chloroplastic GN=LHCB4.3	LHCB4.3	1	0.0192826	64.757	K(1)APPPPK	3	0.023041	1	1.021	1.107	0.979	1.026	0.98	0.931	0.945	0.28944
Ghir_A04G010050.1	88	K	Chlorophyll synthase, chloroplastic GN=CHLG	CHLG	1	6.23243e-05	108.56	GAAQETDK(1)WK	2	-0.17212	2	1.002	0.959	0.924	0.979	1.087	1.047	1.079	0.121063
Ghir_A07G009970.1	54	K	Chloroplast envelope quinone oxidoreductase homolog GN=CEQORH	CEQORH	1	0.00227635	48.899	K(1)FPHIPASDVAGEVVK	4	-1.4579	1
Ghir_A07G009990.1	281	K	Chloroplast envelope quinone oxidoreductase homolog GN=CEQORH	CEQORH	1	3.32455e-06	98.337	K(1)ENLEYLVNLVK	3	-0.11663	1	0.986	0.985	1.057	0.925	0.987	1.027	0.971	0.47546
Ghir_A07G009990.1	64	K	Chloroplast envelope quinone oxidoreductase homolog GN=CEQORH	CEQORH	1	1.64336e-24	129.05	K(1)FPYIPASDVAGEVVK	2	0.12796	2	1.03	0.934	0.996	1.046	0.979	1.027	1.031	0.42322
Ghir_A07G021380.1	268	K	Chloroplast envelope quinone oxidoreductase homolog GN=CEQORH	CEQORH	1	0.00064282	74.611	K(1)QLLPLFTSPK	3	0.56598	1	1.163	1.125	0.946	0.579	0.963	1.107	0.819	0.32548
Ghir_A07G021390.1	281	K	Chloroplast envelope quinone oxidoreductase homolog GN=CEQORH	CEQORH	1	0.0153516	49.3	K(1)ENLEFLVK	3	-0.49719	1
Ghir_A07G021390.1	66	K	Chloroplast envelope quinone oxidoreductase homolog GN=CEQORH	CEQORH	1	5.05309e-71	155.39	K(1)FPHIPGTDVAGEVVQVGSEVQSFK	3	-0.36739	2	0.947	1	1.029	0.93	1.088	0.984	1.009	0.8969
Ghir_A07G021390.1	297	K	Chloroplast envelope quinone oxidoreductase homolog GN=CEQORH	CEQORH	1	3.64007e-18	136.57	LK(1)PVIDSVHPLSK	2	0.11661	8	1.046	0.988	1.007	0.949	1.011	0.99	0.97	0.29108
Ghir_D07G010030.1	64	K	Chloroplast envelope quinone oxidoreductase homolog GN=CEQORH	CEQORH	1	9.43412e-05	47.806	K(1)FPHIPASDVAGEVVQVGPGVTNYK	4	1.3076	1
Ghir_D07G010040.1	66	K	Chloroplast envelope quinone oxidoreductase homolog GN=CEQORH	CEQORH	1	0.000210413	70.783	K(1)FPYIPATDVAGEVVK	3	-0.44645	1	1.017	0.904	0.969	0.997	1.079	1.03	1.075	0.152056
Ghir_D07G021550.1	295	K	Chloroplast envelope quinone oxidoreductase homolog GN=CEQORH	CEQORH	1	0.0140197	88.495	LK(1)PIIDSK	2	-0.14129	3	1.068	1.081	0.969	0.909	0.991	0.98	0.924	0.147076
Ghir_D07G021550.1	279	K	Chloroplast envelope quinone oxidoreductase homolog GN=CEQORH	CEQORH	1	0.00134279	94.692	K(1)ENLDFLVK	3	-0.46248	1	1.023	0.947	1.015	1.061	1.049	0.935	1.02	0.70972
Ghir_A05G002470.1	57	K	Chloroplast processing peptidase GN=PLSP1	PLSP1	1	0.00411376	60.255	K(1)PCANDIVIFK	3	0.64744	1
Ghir_A08G007260.1	367	K	Chloroplast stem-loop binding protein of 41 kDa a, chloroplastic GN=CSP41A	CSP41A	1	6.56922e-05	89.624	STTNLPEDLK(1)ER	2	-0.070524	5	0.969	1.007	0.964	1.017	1.09	0.973	1.048	0.27158
Ghir_A08G007260.1	381	K	Chloroplast stem-loop binding protein of 41 kDa a, chloroplastic GN=CSP41A	CSP41A	1	8.18401e-06	96.464	K(1)PMQFEMDDK	2	0.57478	6	0.983	0.964	0.999	1.042	1.033	0.998	1.043	0.065443
Ghir_A08G007260.1	380	K	Chloroplast stem-loop binding protein of 41 kDa a, chloroplastic GN=CSP41A	CSP41A	0.976926	2.0449e-13	126.71	DK(0.977)K(0.023)PMQFEMDDK	3	-0.78391	7	0.985	0.992	0.983	1.084	1.001	0.992	1.04	0.3119
Ghir_D08G007310.1	253	K	Chloroplast stem-loop binding protein of 41 kDa a, chloroplastic GN=CSP41A	CSP41A	1	4.32648e-114	208.28	K(1)RPVPIPGSGMQLTNIAHVR	3	-0.33162	13	0.98	1.019	1.025	0.973	0.959	1.033	0.98	0.49582
Ghir_D11G029930.1	84	K	Chloroplast stem-loop binding protein of 41 kDa b, chloroplastic GN=CSP41B	CSP41B	1	6.03617e-54	147.25	GK(1)APVTQQLPGESDSDYAEFK	3	0.13237	8	1.021	1.011	0.99	0.975	1.003	1.003	0.986	0.3559
Ghir_D11G029930.1	308	K	Chloroplast stem-loop binding protein of 41 kDa b, chloroplastic GN=CSP41B	CSP41B	1	0.0174429	68.915	EFDFGK(1)K	3	0.20987	3	1.033	0.988	0.999	1.042	0.952	1.008	0.994	0.83706
Ghir_D11G029930.1	357	K	Chloroplast stem-loop binding protein of 41 kDa b, chloroplastic GN=CSP41B	CSP41B	1	3.45487e-20	127.83	K(1)EADFSTDDMILGK	3	0.17723	7	0.962	0.957	0.969	1.045	1.036	1.043	1.082	6.0645e-05
Ghir_D11G029930.1	187	K	Chloroplast stem-loop binding protein of 41 kDa b, chloroplastic GN=CSP41B	CSP41B	1	0.000317963	82.109	GK(1)LNTESLLESR	2	-0.63668	1	1.163	1.062	1.018	0.876	0.991	0.886	0.849	0.04214
Ghir_D11G029930.1	110	K	Chloroplast stem-loop binding protein of 41 kDa b, chloroplastic GN=CSP41B	CSP41B	1	0.00367852	101.72	ILHLK(1)GDR	3	-0.97466	1	1.135	0.872	0.953	1.135	0.983	0.978	1.046	0.62372
Ghir_D01G007130.1	223	K	Chloroplastic lipocalin GN=CHL	CHL	1	6.23353e-07	89.358	APVAFNPFTSVFDTLK(1)K	3	-0.10241	1	0.979	1.101	1.023	1.027	0.932	0.966	0.943	0.2572
Ghir_A05G030370.1	352	K	Chorismate synthase, chloroplastic GN=EMB1144	EMB1144	1	6.99492e-05	102.33	VAFK(1)PTATISK	2	-0.42764	2	1.006	0.954	0.953	1.073	1.068	0.982	1.072	0.111019
Ghir_A10G021060.1	253	K	Chorismate synthase, chloroplastic GN=EMB1144	EMB1144	1	0.00640451	47.113	IK(1)GDSVGGVVTCIVR	3	0.34334	1
Ghir_A10G021070.1	360	K	Chorismate synthase, chloroplastic GN=EMB1144	EMB1144	1	6.53967e-13	147.36	K(1)QHTVTR	3	-0.49618	4	1.179	1.131	0.99	0.987	0.94	0.828	0.835	0.072004
Ghir_A10G021070.1	352	K	Chorismate synthase, chloroplastic GN=EMB1144	EMB1144	1	4.13437e-07	110.08	VAFK(1)PTATIGK	3	0.054645	3	1.022	0.957	0.97	1.041	1.017	1.012	1.041	0.137142
Ghir_A10G021070.1	368	K	Chorismate synthase, chloroplastic GN=EMB1144	EMB1144	1	0.0131989	59.227	EK(1)QEIELLAR	2	-0.11591	1	0.905	1.034	0.944	0.991	1.055	1.072	1.082	0.159996
Ghir_A05G006790.1	180	K	Chromosome partition protein Smc GN=smc	smc	1	0.00033309	79.492	K(1)WAEPHMEAIK	3	-0.2249	2
Ghir_A05G006790.1	56	K	Chromosome partition protein Smc GN=smc	smc	1	0.00587056	87.476	LK(1)TELEAK	3	0.96856	1	1.011	1.042	0.967	1.077	1.04	0.916	1.004	0.96684
Ghir_A05G006790.1	309	K	Chromosome partition protein Smc GN=smc	smc	1	0.000400331	76.073	K(1)HELTRPLATK	4	0.90617	2	0.993	0.945	1.021	1.045	1.047	0.965	1.033	0.40884
Ghir_D12G002230.1	215	K	Cinnamyl alcohol dehydrogenase 1 GN=CAD1	CAD1	1	2.6466e-13	113.37	AMGHHVTVISSSDK(1)K	3	-0.9927	4	1.127	1.097	1.158	0.806	0.82	0.938	0.758	0.0052176
Ghir_D12G002230.1	217	K	Cinnamyl alcohol dehydrogenase 1 GN=CAD1	CAD1	1	2.2717e-59	151.19	K(1)VEALEHLGADDYLVSSDAEGMQK	5	0.34008	5	1.025	1.007	0.959	1.03	0.976	1.024	1.013	0.64448
Ghir_A11G006670.1	472	K	Citrate synthase, glyoxysomal GN=		1	1.59407e-10	92.563	MALNDADK(1)LTQVSISNASR	3	-0.31813	1	1.007	1.037	0.88	1.019	0.997	1.084	1.06	0.3451
Ghir_A11G006670.1	391	K	Citrate synthase, glyoxysomal GN=		1	0.000453779	93.623	AALSDEYFIK(1)R	2	-0.3412	1	1.021	1.027	0.942	1.144	0.976	0.963	1.031	0.67158
Ghir_A11G006670.1	64	K	Citrate synthase, glyoxysomal GN=		1	0.000311794	87.251	K(1)YQVPVSSEGTIR	2	-0.25636	1	1.034	0.994	0.979	0.949	1.039	0.999	0.993	0.82956
Ghir_A11G006670.1	337	K	Citrate synthase, glyoxysomal GN=		1	0.00629272	72.038	K(1)MSGFGHR	3	-1.5497	2	0.996	1.464	0.889	1.217	0.853	0.765	0.847	0.47222
Ghir_A11G006670.1	250	K	Citrate synthase, glyoxysomal GN=		1	0.0142954	86.866	SYK(1)PNPR	3	0.070307	1	0.878	0.992	1.345	1.045	0.792	0.923	0.858	0.39594
Ghir_D05G016340.1	401	K	Citrate synthase, mitochondrial GN=CIT	CIT	1	1.73034e-18	90.601	VK(1)NPWPNVDAHSGVLLNHFGLTEAR	4	0.13566	1	0.977	0.972	1.106	1.333	0.853	0.877	1.003	0.914
Ghir_D04G007350.1	391	K	Clathrin heavy chain 1 GN=CHC1	CHC1	1	0.000659133	57.708	YK(1)EAAELAAESPQGILR	3	-0.30614	1
Ghir_D04G007350.1	846	K	Clathrin heavy chain 1 GN=CHC1	CHC1	1	6.74611e-09	106.38	SLLPVEPLVEECEK(1)R	2	-0.056774	2	0.942	0.982	0.99	0.994	1.081	1.009	1.058	0.134701
Ghir_D04G007350.1	253	K	Clathrin heavy chain 1 GN=CHC1	CHC1	1	8.75152e-05	73.279	LHVIELGAQPGK(1)PSFSK	4	-0.37879	3	1.022	1.025	1.021	0.943	0.955	1.021	0.951	0.17794
Ghir_D04G007350.1	651	K	Clathrin heavy chain 1 GN=CHC1	CHC1	1	0.00103962	64.798	ALQHYTELPDIK(1)R	3	-0.069199	1
Ghir_D10G026830.1	651	K	Clathrin heavy chain 1 GN=CHC1	CHC1	1	0.000354578	77.776	ALQHYSELPDIK(1)R	3	0.44546	1
Ghir_A10G002050.1	147	K	Clathrin light chain 1 GN=At2g20760	At2g20760	1	0.0286312	52.167	PGK(1)PTDLSR	2	0.40304	1	0.981	0.865	0.944	1.206	1.069	1.003	1.175	0.071804
Ghir_A10G002050.1	134	K	Clathrin light chain 1 GN=At2g20760	At2g20760	1	0.0125704	49.632	K(1)PSVFVVQGPK	3	0.45417	1
Ghir_A10G002050.1	68	K	Clathrin light chain 1 GN=At2g20760	At2g20760	1	1.8702e-17	137.8	NQIIEEAEEYK(1)R	2	-0.61014	4	0.94	1.04	0.971	0.992	0.98	1.076	1.033	0.48212
Ghir_A05G034130.1	207	K	Clathrin light chain 2 GN=CLC2	CLC2	1	0.00452812	76.332	PGK(1)PTDCSR	2	0.047774	1
Ghir_A05G034130.1	167	K	Clathrin light chain 2 GN=CLC2	CLC2	1	0.000249407	84.31	FHAEADK(1)NYWK	3	0.4425	1
Ghir_A05G034130.1	222	K	Clathrin light chain 2 GN=CLC2	CLC2	1	0.0202852	40.154	LK(1)HNTPSHLK	4	-0.32694	1
Ghir_D04G007230.1	167	K	Clathrin light chain 2 GN=CLC2	CLC2	1	0.000668358	70.942	FHAEADK(1)HYWK	4	-1.0351	1	1.085	1.025	1.078	0.771	1.016	0.957	0.861	0.141899
Ghir_D09G004800.1	842	K	Cleavage and polyadenylation specificity factor subunit 1 GN=CPSF160	CPSF160	1	0.00663908	82.287	K(1)ENVHNLK	3	-0.40263	1	1.041	0.972	0.953	1.029	1.02	1.006	1.03	0.33412
Ghir_A12G019030.1	331	K	Cleavage and polyadenylation specificity factor subunit CG7185 GN=CG7185	CG7185	1	0.0297356	51.252	K(1)MGEAQLNR	2	-1.7779	1	0.996	1.015	0.951	1.033	1.033	0.998	1.034	0.20424
Ghir_D04G004350.1	316	K	Cleft lip and palate transmembrane protein 1 GN=CLPTM1	CLPTM1	1	6.17388e-13	114.27	SYGSMVEGEADELK(1)R	2	0.29758	1	1.045	1.038	1.074	1.022	0.889	0.951	0.907	0.074718
Ghir_D12G000160.1	587	K	Cleft lip and palate transmembrane protein 1 GN=CLPTM1	CLPTM1	1	1.97493e-23	107.65	INEFGFGGEDEHGQTSAIADQDDK(1)K	4	-0.25427	1	1.087	0.956	0.995	1.009	0.973	0.992	0.979	0.63894
Ghir_D08G016300.1	797	K	Clustered mitochondria protein GN=FMT	FMT	1	0.000987303	53.453	LAGSQEEIVEDEENVK(1)K	3	0.084336	1
Ghir_A03G021650.1	503	K	Coatomer subunit alpha-1 GN=At1g62020	At1g62020	1	5.12166e-10	110.44	K(1)LVHQCTFHETIR	4	0.38752	1	0.832	1.119	1.094	1.067	0.933	0.979	0.978	0.89348
Ghir_D12G003060.1	170	K	Coatomer subunit alpha-1 GN=At1g62020	At1g62020	1	0.00488397	65.895	K(1)TASPADDILR	2	1.7795	1	1.074	1.015	0.958	0.944	0.992	1.016	0.969	0.47534
Ghir_D12G003060.1	412	K	Coatomer subunit alpha-1 GN=At1g62020	At1g62020	1	0.00011281	87.914	K(1)GLGSSAIFVAR	2	-0.07211	1	0.992	1.032	1.013	1.038	0.993	0.959	0.985	0.56596
Ghir_D12G003060.1	673	K	Coatomer subunit alpha-1 GN=At1g62020	At1g62020	1	0.0185896	46.352	EIDDK(1)DHWYR	3	1.0648	1
Ghir_D05G006650.1	667	K	Coatomer subunit beta-1 GN=At4g31480	At4g31480	0.999993	0.000880211	54.457	KGMSQLELEDEVQDDLK(1)R	3	-0.80933	2
Ghir_D05G006650.1	682	K	Coatomer subunit beta-1 GN=At4g31480	At4g31480	1	9.1986e-37	142.39	ATGEFVNDNDDANK(1)LNR	3	-0.23725	1	1.058	1.002	1.083	0.952	0.91	0.983	0.905	0.036181
Ghir_A10G007670.1	224	K	Coatomer subunit beta'-2 GN=At1g52360	At1g52360	1	4.85964e-31	95.116	K(1)LEGHTHNVTAASVHPQLPIIITCSEDGTVR	4	0.79414	1	1.011	1.009	0.957	1.254	0.975	0.908	1.054	0.68908
Ghir_D02G022710.1	8	K	Coatomer subunit gamma GN=At4g34450	At4g34450	1	1.78713e-28	86.959	K(1)DDDRDDEVDYSPFLGIEK	3	0.53564	1
Ghir_D12G002780.1	8	K	Coatomer subunit gamma GN=At4g34450	At4g34450	1	2.44098e-11	98.543	K(1)DDDHDDEVDYSPFLGIEK	3	0.67654	1	0.993	0.949	1.029	0.979	1.027	1.01	1.015	0.60316
Ghir_D13G003510.1	8	K	Coatomer subunit gamma GN=At4g34450	At4g34450	1	1.79783e-39	136.64	K(1)DDDRDDEADYSPFLGIEK	3	-0.39477	1	0.888	0.991	1.082	1.071	1.006	0.976	1.031	0.62902
Ghir_D06G012950.1	237	K	COBW domain-containing protein 2 GN=CBWD2	CBWD2	1	1.04449e-07	108.35	HAGFHLDEVK(1)PK	3	0.26513	2	0.917	0.941	0.893	1.119	1.048	1.116	1.193	0.0025357
Ghir_D01G017980.1	33	K	Coiled-coil domain-containing protein 124 homolog GN=DDB_G0289893	DDB_G0289893	1	0.01879	77.533	EK(1)EEQYWR	2	0.17158	1	0.848	0.923	1.002	0.998	1.046	1.149	1.151	0.089697
Ghir_D01G017980.1	110	K	Coiled-coil domain-containing protein 124 homolog GN=DDB_G0289893	DDB_G0289893	1	0.00105417	72.891	RK(1)EEEQAEMAK	3	-1.6707	1	0.861	0.878	0.867	1.181	1.093	1.163	1.319	0.00034214
Ghir_A09G004400.1	450	K	Coiled-coil domain-containing protein 88B GN=Ccdc88b	Ccdc88b	1	0.00741839	72.928	QLPEADK(1)K	3	0.54369	1	1.002	1.083	1.052	0.898	0.98	0.965	0.906	0.048758
Ghir_A09G004400.1	675	K	Coiled-coil domain-containing protein 88B GN=Ccdc88b	Ccdc88b	1	0.0147198	58.743	AWAEDEAK(1)R	2	-0.0023345	1
Ghir_D09G008370.1	60	K	Cold-regulated 413 inner membrane protein 2, chloroplastic GN=COR413IM2	COR413IM2	1	0.030908	45.433	FLIK(1)DK(1)EIK(1)K	3	-4.1568	1	1.001	1.009	0.995	0.847	1.068	1.031	0.98	0.76324
Ghir_D09G008370.1	63	K	Cold-regulated 413 inner membrane protein 2, chloroplastic GN=COR413IM2	COR413IM2	1	0.030908	45.433	FLIK(1)DK(1)EIK(1)K	3	-4.1568	1	1.001	1.009	0.995	0.847	1.068	1.031	0.98	0.76324
Ghir_D09G008370.1	58	K	Cold-regulated 413 inner membrane protein 2, chloroplastic GN=COR413IM2	COR413IM2	1	0.030908	45.433	FLIK(1)DK(1)EIK(1)K	3	-4.1568	1	1.001	1.009	0.995	0.847	1.068	1.031	0.98	0.76324
Ghir_A12G007400.1	1086	K	COMPASS component SWD1 GN=SWD1	SWD1	1	0.0236722	57.811	AAEEFK(1)K	3	-1.9275	1	0.923	0.953	0.898	1.009	1.118	1.1	1.163	0.0141212
Ghir_D13G014540.1	182	K	Conserved oligomeric Golgi complex subunit 3 GN=cog3	cog3	1	0.0100242	97.431	TILFK(1)PIK	2	-0.9649	1	1.012	0.989	0.946	1.061	1.011	1.015	1.048	0.137481
Ghir_D12G021070.1	229	K	Conserved oligomeric Golgi complex subunit 7 GN=COG7	COG7	1	0.0269346	55.441	VHLK(1)PIK	3	-0.064732	1
Ghir_A06G020710.1	61	K	COP9 signalosome complex subunit 1 GN=CSN1	CSN1	1	0.0180239	72.607	MAYDELK(1)K	2	0.72394	1	0.984	0.927	1.006	1.03	1.029	1.026	1.058	0.146719
Ghir_A06G020710.1	62	K	COP9 signalosome complex subunit 1 GN=CSN1	CSN1	1	0.000617753	112.95	K(1)GENTQLFR	2	0.14398	1	0.971	1.015	0.984	0.997	1.029	1.01	1.022	0.24028
Ghir_D12G011470.1	89	K	COP9 signalosome complex subunit 1 GN=CSN1	CSN1	1	0.00213715	82.417	K(1)GENTHLYR	3	-0.24903	1	1.127	0.931	0.999	1.036	0.931	0.996	0.969	0.67286
Ghir_D09G011060.1	416	K	COP9 signalosome complex subunit 2 GN=CSN2	CSN2	1	0.0383282	82.287	K(1)YTAIDK	2	-0.28702	1	1.015	0.981	0.983	1.055	0.981	1.01	1.022	0.40992
Ghir_D05G026410.1	274	K	COP9 signalosome complex subunit 4 GN=CSN4	CSN4	0.999991	0.000590651	58.246	K(1)PEIDAFSEELKPHQK	4	-0.37588	1
Ghir_A05G006690.1	44	K	COP9 signalosome complex subunit 5a GN=CSN5A	CSN5A	1	4.23775e-19	123.02	FQQEK(1)PWANDPHYFK	4	0.67017	2	0.989	1.032	0.976	0.956	0.978	1.059	0.999	0.95708
Ghir_A12G010430.1	203	K	COP9 signalosome complex subunit 7 GN=CSN7	CSN7	1	0.00172348	67.385	WADTMSELDK(1)K	3	0.61989	1
Ghir_A12G010430.1	217	K	COP9 signalosome complex subunit 7 GN=CSN7	CSN7	0.996803	0.0209885	47.556	EVEDK(0.003)VEEVK(0.997)K	3	-1.7395	1	1.005	1.09	1.009	0.968	0.937	0.996	0.935	0.10176
Ghir_A08G018410.1	219	K	Copper chaperone for superoxide dismutase, chloroplastic/cytosolic GN=CCS	CCS	1	0.0023712	66.92	SAGVGENYK(1)K	3	0.24764	1
Ghir_D09G010190.1	36	K	copper ion-binding protein [Medicago truncatula]		1	0.00140353	66.989	AAENIYIQK(1)TER	3	0.98976	1	1.144	0.942	0.881	0.89	1.044	1.077	1.015	0.8668
Ghir_D12G015900.1	427	K	Copper methylamine oxidase GN=maoII	maoII	1	0.00110065	64.104	K(1)NAFDAGEDGLGK	3	0.0046656	1	0.929	1.024	0.925	1.115	1.043	1.017	1.103	0.084
Ghir_D12G015900.1	551	K	Copper methylamine oxidase GN=maoII	maoII	1	0.000464136	49.662	K(1)YGTTIAPGLYAPVHQHFFVAR	4	0.56025	1	0.985	1.036	0.998	0.99	0.923	1.068	0.987	0.76674
Ghir_D12G015900.1	351	K	Copper methylamine oxidase GN=maoII	maoII	1	1.60825e-08	95.205	SDVK(1)PLQIIQPEGPSFR	3	-0.23908	1	0.976	0.934	0.958	0.89	0.976	1.204	1.07	0.57424
Ghir_D04G001930.1	106	K	Copper transport protein ATX1 GN=ATX1	ATX1	0.922535	8.91894e-08	63.376	VK(0.077)PAETEAK(0.923)PTEPEAK	4	0.22697	2	1.022	0.946	0.89	1.039	1.062	1.063	1.107	0.064183
Ghir_D04G001930.1	113	K	Copper transport protein ATX1 GN=ATX1	ATX1	0.854265	0.000164937	48.872	VK(0.027)PAETEAK(0.119)PTEPEAK(0.854)PTEAVAAA	4	-0.60548	1	0.95	1.089	0.855	0.86	1.149	1.074	1.065	0.6168
Ghir_D10G021920.1	63	K	Copper transport protein ATX1 GN=ATX1	ATX1	1	3.58889e-18	113.51	K(1)TTFWEGEAPAEAETKPATA	3	-0.014079	1	1.067	0.999	1.024	0.946	0.964	0.992	0.939	0.057197
Ghir_D13G022840.1	145	K	core-2/I-branching enzyme [Medicago truncatula]		1	0.0138033	57.55	GK(1)PVHVSR	3	0.35388	1
Ghir_A09G023090.1	237	K	Cortactin-binding protein 2 GN=CTTNBP2	CTTNBP2	1	1.04252e-96	184.15	VAAAPAAPAEGTEDDK(1)QESDTK	3	0.52499	2	1.001	0.962	0.938	0.978	1.136	0.987	1.069	0.28192
Ghir_A09G023090.1	538	K	Cortactin-binding protein 2 GN=CTTNBP2	CTTNBP2	1	0.000917192	90.827	DK(1)DELTYNQK	3	-0.87515	1	1.049	0.871	0.957	1.036	0.996	1.091	1.086	0.23184
Ghir_A09G023090.1	310	K	Cortactin-binding protein 2 GN=CTTNBP2	CTTNBP2	1	9.95891e-05	71.781	APPAPPVSTPNSSDGK(1)K	3	0.00085382	1	0.986	1.064	0.991	0.936	0.985	1.028	0.97	0.44664
Ghir_A09G023090.1	433	K	Cortactin-binding protein 2 GN=CTTNBP2	CTTNBP2	1	2.34769e-07	108.36	K(1)DPTLTAEQLVK	2	0.46196	1	0.851	0.971	0.966	1.118	1.023	1.097	1.161	0.041464
Ghir_D05G027160.1	252	K	Cryptochrome-1 GN=CRY1	CRY1	1	0.016082	81.784	K(1)VFHLVR	3	-0.34578	1	1.206	0.992	1.102	0.873	0.957	0.85	0.812	0.036837
Ghir_D05G014850.1	209	K	CSC1-like protein ERD4 GN=ERD4	ERD4	1	3.21228e-06	129.89	K(1)QQVDTYFK	2	0.14325	3	0.896	0.915	0.936	1.1	1.077	1.096	1.191	0.00024359
Ghir_D05G014850.1	282	K	CSC1-like protein ERD4 GN=ERD4	ERD4	1	0.000187314	97.203	K(1)VDSIEYYNEK	2	0.709	3	1.005	0.903	0.92	1.038	1.063	1.08	1.125	0.027479
Ghir_A11G012450.1	701	K	Cullin-1 GN=CUL1	CUL1	1	0.0112493	105.39	MFK(1)PDIK	3	-0.1234	1	0.994	0.919	0.938	1.02	1	1.125	1.103	0.087962
Ghir_A11G012450.1	85	K	Cullin-1 GN=CUL1	CUL1	1	1.62298e-05	125.97	EK(1)HDEFMLR	3	-0.66168	1	0.89	1.135	1.113	0.895	0.914	1.015	0.9	0.31086
Ghir_D10G018080.1	695	K	Cullin-1 GN=CUL1	CUL1	1	0.02659	55.902	MFK(1)PDFK	3	-0.48599	1
Ghir_A06G015620.1	861	K	Cullin-associated NEDD8-dissociated protein 1 GN=CAND1	CAND1	1	0.00190541	69.721	K(1)QYLLLHSLK	3	-0.47941	1	0.969	1.005	0.944	1.08	1.062	0.983	1.071	0.117518
Ghir_A06G015620.1	97	K	Cullin-associated NEDD8-dissociated protein 1 GN=CAND1	CAND1	1	0.0035797	98.044	LLNGK(1)DQHR	3	-0.33452	1
Ghir_A09G024280.1	74	K	Cyanate hydratase GN=CYN	CYN	1	6.0558e-09	89.344	AALPELPEELLHEMMK(1)PPLR	3	0.3891	2	1.018	1.02	1.009	0.969	1	0.983	0.969	0.030657
Ghir_D13G003490.1	178	K	Cyclase-associated protein 1 GN=CAP1	CAP1	1	0.00180394	67.519	NK(1)DQIHVEWAK	3	-0.44754	1
Ghir_D13G003490.1	332	K	Cyclase-associated protein 1 GN=CAP1	CAP1	1	0.000555315	83.204	K(1)NLVIDDCDAK	2	-0.078923	1
Ghir_D13G003490.1	322	K	Cyclase-associated protein 1 GN=CAP1	CAP1	1	6.4182e-06	120.04	K(1)WAVENQIGR	3	-0.18099	2	0.973	1.061	0.982	1.019	0.996	0.991	0.997	0.93142
Ghir_A06G013490.1	54	K	Cyclic phosphodiesterase GN=At4g18930	At4g18930	1	0.000199632	66.606	K(1)DVYSVWALPHEDVTAR	3	1.3315	1	0.908	1.042	1.033	0.994	0.981	1.037	1.01	0.82318
Ghir_D11G033950.1	293	K	Cystathionine beta-lyase, chloroplastic GN=At3g57050	At3g57050	1	1.14792e-06	99.318	K(1)VNYAGLPNHLGR	3	0.48148	1	1.127	1.147	0.973	0.981	0.931	0.886	0.862	0.070038
Ghir_A09G018690.1	199	K	Cysteine and histidine-rich domain-containing protein RAR1 GN=RAR1	RAR1	1	0.0376582	47.844	K(1)GWHDADPVP	2	-0.24407	1	0.967	1.001	0.97	1.06	0.947	1.076	1.049	0.32642
Ghir_A13G023230.1	80	K	Cysteine desulfurase 1, chloroplastic GN=NFS2	NFS2	1	6.98177e-37	139.08	LVYLDNAATSQK(1)PTAVLK	3	-0.49758	2	0.998	1.072	0.916	1.03	1.023	0.998	1.022	0.63954
Ghir_D02G009890.1	231	K	Cysteine protease RD19A GN=RD19A	RD19A	1	3.4139e-05	91.401	EK(1)DYPYTGNDRGPCK	3	-0.36414	3	1.047	1.153	1.072	0.882	0.952	0.887	0.832	0.0083812
Ghir_D02G009890.1	325	K	Cysteine protease RD19A GN=RD19A	RD19A	1	0.0212589	50.805	DK(1)PFWIIK	3	-0.5311	1	1.028	0.934	0.777	1.08	1.21	1.026	1.211	0.110182
Ghir_D09G011270.1	33	K	Cysteine proteinase inhibitor GN=		1	0.00406791	63.216	K(1)GNTMLQFK	3	-0.014582	1
Ghir_D10G021160.1	147	K	Cysteine proteinase inhibitor 12 GN=Os01g0270100	Os01g0270100	1	5.12756e-134	192.01	K(1)DVHGPMLQAVATNDPVVQDAADHAVK	5	0.5336	5	0.971	1.007	0.961	0.95	1.049	1.049	1.037	0.37892
Ghir_D10G021160.1	104	K	Cysteine proteinase inhibitor 12 GN=Os01g0270100	Os01g0270100	1	1.07982e-18	100.44	ASEQVVAGTLHHLTVEAVDAGK(1)K	4	-0.19818	1	0.904	1.317	1.036	0.953	0.972	0.857	0.854	0.27672
Ghir_D10G021160.1	69	K	Cysteine proteinase inhibitor 12 GN=Os01g0270100	Os01g0270100	1	0.00105612	107.79	FAVDEHNK(1)K	3	-1.1399	3	1	1.043	1.036	0.975	0.952	0.994	0.949	0.043457
Ghir_D10G021160.1	115	K	Cysteine proteinase inhibitor 12 GN=Os01g0270100	Os01g0270100	1	0.00768644	53.751	VWVK(1)PWMNFK	3	-1.5289	2
Ghir_A01G010900.1	261	K	Cysteine proteinase RD21A GN=RD21A	RD21A	1	3.9459e-15	117.17	K(1)AVANQPVSVAIEAGGR	2	0.23904	2	0.977	0.901	1.015	1.055	1.013	1.043	1.075	0.118163
Ghir_A01G010900.1	452	K	Cysteine proteinase RD21A GN=RD21A	RD21A	1	0.0272868	52.49	TPAK(1)PFWAH	2	0.76973	1	1.007	0.961	1.017	0.981	1.013	1.012	1.007	0.74184
Ghir_A01G010900.1	146	K	Cysteine proteinase RD21A GN=RD21A	RD21A	1	0.0046642	90.614	EK(1)GAVAEVK	2	0.43961	1	1.134	1.044	1.02	0.991	0.871	0.961	0.883	0.068241
Ghir_A05G021080.1	261	K	Cysteine proteinase RD21A GN=RD21A	RD21A	1	9.19695e-51	147.17	VVTIDSYEDVPQNNEGALK(1)K	4	0.6718	7	1.005	0.957	1.106	0.921	0.973	0.998	0.943	0.30044
Ghir_A05G021080.1	146	K	Cysteine proteinase RD21A GN=RD21A	RD21A	1	0.0145529	56.725	EK(1)GAVVPVK	3	-0.049972	2	1.079	1.031	1.042	0.947	0.967	0.934	0.904	0.0040212
Ghir_D08G023110.1	219	K	Cysteine synthase GN=		1	1.70326e-77	166.57	LVGVEPVESAVLSGGK(1)PGPHK	3	0.3108	6	0.964	1.031	1.066	0.922	0.985	1.003	0.951	0.26724
Ghir_D09G021650.1	297	K	Cysteine synthase, chloroplastic/chromoplastic GN=		1	1.21701e-34	129.2	VIGVEPTESNILSGGK(1)PGPHK	3	-0.4698	7	0.981	1.078	1.048	0.969	0.951	0.975	0.932	0.072904
Ghir_A10G005710.1	91	K	Cysteine-rich repeat secretory protein 38 GN=CRRSP38	CRRSP38	1	7.22233e-05	120.15	DLSSTECK(1)K	3	-0.25133	3	1.084	1.111	1.053	0.905	0.892	0.947	0.845	0.0020804
Ghir_D07G021780.1	6	K	Cytochrome b5 GN=		1	8.50819e-25	130.47	K(1)VYTLAEVSQHNHAK	3	-0.16988	2	0.948	0.899	1.024	0.87	0.987	1.192	1.062	0.61984
Ghir_D03G012840.1	100	K	Cytochrome b5 GN=CYB5	CYB5	1	0.000376529	67.095	YYIGEIDEETVPQK(1)R	3	0.52929	1	0.909	1.072	0.93	0.959	0.998	1.123	1.058	0.46254
Ghir_A07G021290.1	152	K	Cytochrome b561 and DOMON domain-containing protein At3g25290 GN=At3g25290	At3g25290	1	0.00363928	60.157	IK(1)VPADLAASGK	3	-0.71976	1	1.025	1.087	0.978	1.014	0.981	0.948	0.952	0.2542
Ghir_A09G011090.1	24	K	Cytochrome b6 GN=petB	petB	1	2.71223e-113	214.54	TVVGDFLK(1)PLNSEYGK	2	0.12329	18	0.966	0.912	0.99	1.004	1.079	1.039	1.089	0.056604
Ghir_D13G022650.1	13	K	Cytochrome b-c1 complex subunit 7-2 GN=QCR7-2	QCR7-2	1	0.00228762	64.82	K(1)SWLASLHMK	3	-0.014645	2
Ghir_D11G006980.1	221	K	Cytochrome b-c1 complex subunit Rieske-1, mitochondrial (Fragment) GN=		1	3.17151e-09	89.917	K(1)GPAPYNLEVPTYTFLDESK	3	-0.53887	2	1.067	0.958	0.963	0.998	1.014	1.009	1.011	0.7631
Ghir_D11G006980.1	80	K	Cytochrome b-c1 complex subunit Rieske-1, mitochondrial (Fragment) GN=		1	0.00910269	65.535	FPPGDPSK(1)R	2	-0.021533	1	0.999	0.977	1.036	1.039	1.032	0.938	0.999	0.96406
Ghir_D10G007890.1	134	K	Cytochrome c oxidase subunit 5b-2, mitochondrial GN=COX5B-2	COX5B-2	1	9.65995e-09	51.125	GK(1)PHECPVCSQYFVLEVVGPGGPPDGHGDDDHH	5	-0.6484	1
Ghir_D10G007890.1	82	K	Cytochrome c oxidase subunit 5b-2, mitochondrial GN=COX5B-2	COX5B-2	1	5.66088e-25	130.29	K(1)ILEDVNNPVGPFGTK	4	1.4071	3	0.986	1.032	0.954	1.077	0.983	1.009	1.033	0.41912
Ghir_D05G027110.1	154	K	Cytochrome c oxidase subunit 6b-1 GN=COX6B-1	COX6B-1	1	3.84376e-06	99.941	GEDASECDK(1)FAK	3	-0.70742	2	1.186	1.104	1.108	0.871	0.896	0.831	0.765	0.00110433
Ghir_D09G008990.1	303	K	Cytochrome c1-1, heme protein, mitochondrial GN=CYCL	CYCL	1	0.019708	69.598	K(1)LVLDVVN	2	-0.38658	1	0.896	1.013	1.027	1.033	1.043	0.998	1.047	0.35352
Ghir_D08G012350.1	129	K	Cytochrome f GN=petA	petA	1	5.76232e-37	139.9	K(1)YSEITFPILSPDPASNK	4	-0.13256	3	0.936	0.96	1.031	1.093	1.047	0.963	1.06	0.28672
Ghir_D08G012350.1	100	K	Cytochrome f GN=petA	petA	1	0.0157721	111.17	QVLANGK(1)K	3	-0.1062	5	1.032	1.008	1.056	0.934	0.913	1.031	0.93	0.134463
Ghir_A11G008910.1	128	K	Cytochrome P450 704C1 GN=CYP704C1	CYP704C1	1	0.00500869	59.198	K(1)VSSHEFSTK	3	-1.7437	1	0.992	1.122	1.03	1.017	1.015	0.864	0.921	0.26834
Ghir_A12G020250.1	205	K	Cytochrome P450 71A25 GN=CYP71A25	CYP71A25	1	0.0177096	74.533	K(1)YSEDTNK	2	-1.1253	1	0.997	1.121	1.003	0.936	0.967	0.98	0.924	0.126157
Ghir_A13G013980.1	36	K	Cytochrome P450 71D10 GN=CYP71D10	CYP71D10	1	0.0131663	58.754	NPDLK(1)PIPGPR	2	0.47339	1	1.041	1.009	0.867	1.055	1.026	1.043	1.071	0.33618
Ghir_A13G013980.1	414	K	Cytochrome P450 71D10 GN=CYP71D10	CYP71D10	1	0.000842432	60.307	DPNYWNEPDK(1)FNPER	3	-0.3795	1	0.882	1.076	1.103	0.982	1.013	0.94	0.959	0.63806
Ghir_A13G013980.1	43	K	Cytochrome P450 71D10 GN=CYP71D10	CYP71D10	1	0.000826524	51.785	K(1)FPVIGNLHQIASPSPHK	4	0.27983	1
Ghir_A13G013980.1	491	K	Cytochrome P450 71D10 GN=CYP71D10	CYP71D10	1	0.00640199	46.543	K(1)TELVLIPTPYHGSK	3	0.49027	1	1.01	1.034	0.927	1.027	0.974	1.052	1.028	0.5277
Ghir_D13G014660.1	43	K	Cytochrome P450 71D10 GN=CYP71D10	CYP71D10	1	2.41091e-44	148.44	K(1)YPVIGNLHQIASPSPHK	4	-0.55493	1	1.051	0.961	0.921	0.944	0.955	1.145	1.038	0.66208
Ghir_A01G003880.1	191	K	Cytochrome P450 72A15 GN=CYP72A15	CYP72A15	1	1.63529e-08	109.02	SAFGSSFEEGK(1)R	3	0.28714	2	1.076	0.954	0.947	1.023	1.007	1.012	1.022	0.63202
Ghir_D01G003950.1	155	K	Cytochrome P450 72A15 GN=CYP72A15	CYP72A15	1	7.63912e-05	98.105	K(1)ILNPAFHQDK	3	-1.1124	1
Ghir_D12G025330.1	11	K	Cytochrome P450 78A6 GN=CYP78A6	CYP78A6	1	0.0139693	55.261	K(1)LSTAANCFGARR	2	-1.3254	1	1.017	1.003	1.062	0.889	0.933	1.053	0.933	0.24862
Ghir_D05G026730.1	362	K	Cytochrome P450 81E8 GN=CYP81E8	CYP81E8	1	8.89879e-14	116.86	MK(1)PTGPLLVPHESSK	3	0.18127	1	0.976	1.046	0.966	1.032	0.987	1.019	1.017	0.57918
Ghir_D05G026730.1	267	K	Cytochrome P450 81E8 GN=CYP81E8	CYP81E8	1	0.00734973	70.942	SSLSTDEK(1)K	2	-0.12819	1	1.088	1.147	1.039	0.838	0.967	0.903	0.827	0.0191979
Ghir_D05G020240.1	345	K	Cytochrome P450 82A3 GN=CYP82A3	CYP82A3	1	0.000277688	77.279	K(1)AQEELDTHIGK	3	0.70989	1
Ghir_D05G031900.1	137	K	Cytochrome P450 82A3 GN=CYP82A3	CYP82A3	1	0.000343612	75.483	K(1)ITMLEVLSNHR	3	-0.42041	1
Ghir_D05G031900.1	215	K	Cytochrome P450 82A3 GN=CYP82A3	CYP82A3	1	1.11714e-11	109.07	YSVGAEEDQK(1)EVLR	3	-0.14337	1
Ghir_D05G031900.1	174	K	Cytochrome P450 82A3 GN=CYP82A3	CYP82A3	1	0.0023024	67.334	LLYNTWADK(1)K	3	0.57938	1
Ghir_D05G031900.1	423	K	Cytochrome P450 82A3 GN=CYP82A3	CYP82A3	1	1.70176e-06	101.43	K(1)WPEPSEFKPER	3	-0.17228	3	0.953	0.958	0.98	0.981	1.048	1.066	1.071	0.064825
Ghir_D01G004980.1	145	K	Cytochrome P450 87A3 GN=CYP87A3	CYP87A3	1	0.000639511	69.352	SILGHFGHEPLK(1)R	3	0.78556	1	0.942	1.125	0.903	1.121	1	0.987	1.046	0.57126
Ghir_D03G005720.1	352	K	Cytochrome P450 89A2 GN=CYP89A2	CYP89A2	1	0.0148564	40.547	GVVGDGEEIK(1)EDDLQK	3	0.20987	1
Ghir_D03G005720.1	422	K	Cytochrome P450 89A2 GN=CYP89A2	CYP89A2	1	9.74022e-05	84.365	VWEDPMAFK(1)PER	3	-0.35288	2	1.016	1.022	0.988	0.922	1.031	1.007	0.978	0.55168
Ghir_D07G019990.1	285	K	Cytochrome P450 97B2, chloroplastic GN=CYP97B2	CYP97B2	1	0.0262432	54.157	K(1)FHYDLK	3	-0.21961	1	1.012	1.047	0.95	1.099	0.973	0.977	1.013	0.81288
Ghir_Scaffold423G000140.1	125	K	Cytochrome P450 98A2 GN=CYP98A2	CYP98A2	1	0.000247353	86.911	K(1)VCTLELFSPK	3	-0.064412	1	1.07	0.917	1.021	1.055	0.932	1.02	1	0.9952
Ghir_Scaffold423G000140.1	405	K	Cytochrome P450 98A2 GN=CYP98A2	CYP98A2	1	0.00573451	50.04	DPAVWK(1)DPEEFRPER	3	-0.78237	1	0.885	0.957	1.015	1.087	1.011	1.058	1.105	0.088822
Ghir_A01G003890.1	155	K	Cytochrome P450 CYP72A219 GN=		1	0.0281308	40.767	K(1)IINPSFHQDK	3	0.018845	1
Ghir_A09G005500.1	198	K	Cytochrome P450 CYP736A12 GN=		1	0.0143228	85.666	K(1)YQGFNLK	2	0.17997	1	1.092	0.934	1.022	0.908	0.963	1.046	0.957	0.51522
Ghir_D09G005110.1	200	K	Cytochrome P450 CYP736A12 GN=		1	0.00345868	101.54	K(1)YEGFNLK	3	0.21313	1	1.092	1.024	1.143	1.051	0.886	0.839	0.852	0.093877
Ghir_D09G005110.1	488	K	Cytochrome P450 CYP736A12 GN=		0.999979	0.00497366	61.235	K(1)INLCVKPTYR	3	-0.23879	1	1.086	0.875	1.068	0.826	1.047	1.021	0.955	0.6737
Ghir_D09G005110.1	494	K	Cytochrome P450 CYP736A12 GN=		1	0.000168536	96.334	INLCVK(1)PTYR	2	-0.56068	2	0.936	0.939	0.979	0.934	1.146	1.035	1.091	0.23814
Ghir_D02G002900.1	154	K	Cytochrome P450 CYP749A22 GN=		1	0.000381517	74.475	K(1)LANYAFHGESLK	3	-0.96983	1
Ghir_D02G002900.1	300	K	Cytochrome P450 CYP749A22 GN=		1	0.00121332	76.815	AYHDPDK(1)NNR	3	-0.15538	1	1.017	0.967	0.991	0.972	1.026	1.02	1.014	0.56002
Ghir_D01G009470.1	137	K	Cytoplasmic tyrosine-protein kinase BMX GN=BMX	BMX	1	1.04532e-05	77.031	K(1)DSVHENQSNYGSHQSMR	4	1.4101	1	0.954	1.443	0.881	0.988	0.837	0.972	0.853	0.44446
Ghir_A10G024250.1	436	K	Cytosolic endo-beta-N-acetylglucosaminidase 1 GN=ENGASE1	ENGASE1	0.98293	0.00284941	50.305	ISWK(0.017)PEDEK(0.983)GPLFPK	4	-0.29267	1
Ghir_D13G024550.1	15	K	Cytosolic enolase 3 GN=ENO3	ENO3	1	0.00483213	66.004	K(1)IEDAVNAAVR	2	-0.75894	1	0.932	1.013	1.046	1.118	0.926	1.003	1.019	0.80824
Ghir_D02G006470.1	509	K	Cytosolic purine 5'-nucleotidase GN=nt5c2	nt5c2	1	2.62714e-09	107.46	IAPLLEADGELFNK(1)R	3	-0.92161	1	1.191	0.889	0.868	0.95	0.961	1.131	1.032	0.75522
Ghir_D04G011900.1	17	K	Cytosolic sulfotransferase 15 GN=SOT15	SOT15	1	1.00818e-11	109.44	SHDVYSSWDDEFK(1)K	3	0.22957	1	0.936	1.041	1.004	1.044	1.075	0.93	1.023	0.71038
Ghir_D11G025340.1	17	K	Cytosolic sulfotransferase 15 GN=SOT15	SOT15	1	1.21922e-21	135.81	SHDVESSWDDEFK(1)K	3	0.11715	1	0.94	1.086	1.038	1.017	1.008	0.934	0.966	0.53988
Ghir_A02G014450.1	237	K	Cytosolic sulfotransferase 16 GN=SOT16	SOT16	1	0.0390067	53.124	K(1)EPLGCVR	2	-0.44113	1	0.962	1.113	1.063	1.01	0.936	0.937	0.919	0.169103
Ghir_A02G014450.1	301	K	Cytosolic sulfotransferase 16 GN=SOT16	SOT16	1	2.69756e-05	74.776	K(1)GEVGDWVNHLSPEMVEK	3	2.2546	2	1.015	0.917	1.025	0.987	0.999	1.042	1.024	0.56276
Ghir_A13G004160.1	568	K	D-3-phosphoglycerate dehydrogenase 1, chloroplastic GN=PGDH1	PGDH1	1	3.08198e-05	83.292	K(1)HAVMAIGVDEQPSK	3	0.55485	3	1.083	1.019	1.062	0.966	0.928	0.944	0.897	0.0071032
Ghir_D13G004300.1	567	K	D-3-phosphoglycerate dehydrogenase 1, chloroplastic GN=PGDH1	PGDH1	1	4.38792e-06	91.306	K(1)HAVMAIGVDDQPSK	4	0.14903	4	0.987	0.985	1.084	0.956	0.991	0.976	0.956	0.26018
Ghir_D13G004300.1	507	K	D-3-phosphoglycerate dehydrogenase 1, chloroplastic GN=PGDH1	PGDH1	1	0.00519879	59.418	VK(1)DGIPHLTK	3	-0.52056	2	0.97	1.044	1.032	0.978	1.013	0.965	0.97	0.33374
Ghir_D06G001930.1	465	K	D-3-phosphoglycerate dehydrogenase 3, chloroplastic GN=PGDH3	PGDH3	1	2.82689e-06	85.469	IVLDGSPEK(1)PLEFIQVR	3	-0.82784	1	0.833	1.007	1.089	1.093	0.981	1.011	1.053	0.54258
Ghir_D09G023610.1	809	K	DEAD-box ATP-dependent RNA helicase 13 GN=RH13	RH13	1	0.014734	50.034	QK(1)K(1)QSQGRE	2	-2.1439	1
Ghir_D09G023610.1	810	K	DEAD-box ATP-dependent RNA helicase 13 GN=RH13	RH13	1	0.014734	50.034	QK(1)K(1)QSQGRE	2	-2.1439	1
Ghir_D10G006550.1	50	K	DEAD-box ATP-dependent RNA helicase 20 GN=RH20	RH20	1	0.00164675	65.043	K(1)LDLDGLTPFEK	3	0.15405	1
Ghir_A02G001800.1	494	K	DEAD-box ATP-dependent RNA helicase 21 GN=RH21	RH21	1	0.00635218	58.04	FK(1)PGTIPDRPPR	3	0.24372	1
Ghir_D11G030090.1	310	K	DEAD-box ATP-dependent RNA helicase 3, chloroplastic GN=RH3	RH3	1	7.17851e-11	102.07	K(1)YLDNPLNIDLVGDRDEK	3	0.065444	1	0.975	0.952	0.947	1.032	1.073	1.035	1.093	0.004562
Ghir_D13G023230.1	219	K	DEAD-box ATP-dependent RNA helicase 37 GN=RH37	RH37	1	0.00338556	69.812	GQVPQK(1)PLR	3	-0.45086	1
Ghir_D13G023230.1	250	K	DEAD-box ATP-dependent RNA helicase 37 GN=RH37	RH37	1	0.00114485	107.03	K(1)FSYQTGVK	2	-0.85674	1	0.907	0.957	0.941	1.081	1.061	1.074	1.147	0.00122085
Ghir_D13G023230.1	389	K	DEAD-box ATP-dependent RNA helicase 37 GN=RH37	RH37	1	0.00682926	55.806	VEFVHESDK(1)R	3	-0.55311	2	0.964	0.962	0.856	1.042	1.057	1.135	1.162	0.032977
Ghir_D10G021990.1	85	K	DEAD-box ATP-dependent RNA helicase 56 GN=AIP1	AIP1	1	0.0349128	49.081	SK(1)ANVDIIIER	2	0.33622	1	1.016	1.007	1.135	0.953	0.932	0.94	0.895	0.047944
Ghir_D10G008100.1	38	K	DEAD-box ATP-dependent RNA helicase 56 GN=RH56	RH56	1	8.60396e-06	94.402	K(1)GYVGIHSSGFR	2	0.16606	2	1.01	1.092	1.099	0.874	0.951	0.943	0.865	0.0190016
Ghir_D10G008100.1	163	K	DEAD-box ATP-dependent RNA helicase 56 GN=RH56	RH56	1	3.96524e-06	83.423	DLLK(1)NECPHIVVGTPGR	3	-0.83851	1	0.956	0.997	0.967	1.099	0.971	1.046	1.067	0.169224
Ghir_D10G008100.1	54	K	DEAD-box ATP-dependent RNA helicase 56 GN=RH56	RH56	1	0.00383095	61.815	DFLLK(1)PELLR	3	-0.92589	1	1.04	0.922	1.067	1.098	0.997	0.912	0.993	0.91278
Ghir_D08G003890.1	106	K	DEAD-box ATP-dependent RNA helicase 8 GN=RH8	RH8	1	0.000135866	103.91	YK(1)TEDVTATK	3	0.15094	1	1.023	0.882	0.945	0.957	1.083	1.087	1.097	0.19598
Ghir_D04G004320.1	44	K	Defensin-like protein 2 GN=PDF2.2	PDF2.2	1	0.0269953	47.594	ICESK(1)SHR	3	0.48323	1	1.128	1.117	0.924	1.044	0.896	0.953	0.913	0.32118
Ghir_A05G018520.1	184	K	Dehydrin COR47 GN=COR47	COR47	0.999991	4.87175e-05	50.986	KAEEASSPAPAPAAEPHHEEESK(1)EK	5	-0.21403	1	0.863	1.159	1.056	0.867	0.965	1.049	0.936	0.58134
Ghir_D05G018520.1	162	K	Dehydrin COR47 GN=COR47	COR47	1	1.05725e-18	100.62	K(1)AEEASSPAPAPAAEPHHEGESK	4	0.46068	1	1.06	1.11	1.006	0.905	0.972	0.947	0.889	0.029342
Ghir_D05G018520.1	122	K	Dehydrin COR47 GN=COR47	COR47	1	2.61901e-05	102.4	K(1)EEDTSVPVEK	3	-0.24396	1	0.911	0.861	0.959	1.192	0.979	1.136	1.211	0.047722
Ghir_A01G022810.1	59	K	Dehydrin ERD10 GN=ERD10	ERD10	1	0.0163523	71.379	K(1)HSLLDK	3	0.39859	1
Ghir_A01G022810.1	123	K	Dehydrin ERD10 GN=ERD10	ERD10	1	9.36961e-07	92.65	CDEAATVHHSETPEK(1)K	4	-0.44014	1	0.919	0.853	0.893	1.143	1.265	0.976	1.27	0.040898
Ghir_A01G022810.1	58	K	Dehydrin ERD10 GN=ERD10	ERD10	1	5.35471e-06	107.17	IEEEHKEDEK(1)K	4	-0.13675	4	0.877	0.857	0.833	1.175	1.159	1.142	1.354	5.9048e-05
Ghir_A01G022810.1	133	K	Dehydrin ERD10 GN=ERD10	ERD10	1	0.0374214	42.19	DK(1)LPGQHK	3	-0.98747	1
Ghir_D06G012540.1	97	K	Dehydrogenase/reductase SDR family member 12 GN=DHRS12	DHRS12	1	0.00613989	79.492	EK(1)GETALSK	2	0.55982	1	0.929	1.092	0.988	1.046	1.016	0.964	1.006	0.8968
Ghir_D06G012540.1	51	K	Dehydrogenase/reductase SDR family member 12 GN=DHRS12	DHRS12	1	0.00648873	77.744	FK(1)PEDMEIR	2	-0.15347	1	0.977	0.98	1.024	1.016	1.037	0.975	1.016	0.54672
Ghir_A13G002370.1	67	K	Delta(24)-sterol reductase GN=DIM	DIM	1	0.0011909	86.911	QKEHDENVK(1)K	3	0.019457	3	1.046	1.128	1.016	0.914	0.918	0.976	0.88	0.02802
Ghir_A13G002370.1	483	K	Delta(24)-sterol reductase GN=DIM	DIM	1	0.0298576	58.699	K(1)MEQWLIK	2	0.13609	1
Ghir_D13G002660.1	60	K	Delta(24)-sterol reductase GN=DIM	DIM	1	0.00103852	78.903	QK(1)EHDENVLK	3	0.043245	1	0.928	1.013	0.904	1.2	1.011	1.027	1.138	0.119682
Ghir_D13G002660.1	483	K	Delta(24)-sterol reductase GN=DIM	DIM	1	0.00850674	106.2	K(1)LEQWLIK	2	0.057688	2	0.963	0.917	0.967	1.009	1.125	1.02	1.108	0.058159
Ghir_D13G002660.1	325	K	Delta(24)-sterol reductase GN=DIM	DIM	1	0.0022109	71.513	K(1)GEFVEYIPTR	2	-1.3671	2	1.006	0.979	1.02	1.007	0.987	1.005	0.998	0.89622
Ghir_D03G010120.1	451	K	Delta-1-pyrroline-5-carboxylate dehydrogenase 12A1, mitochondrial GN=ALDH12A1	ALDH12A1	1	0.000194039	81.632	EIFGPFQIITDYK(1)K	3	-0.87967	1	0.977	1.152	0.975	0.956	1.002	0.957	0.939	0.3552
Ghir_D10G025280.1	220	K	Delta-1-pyrroline-5-carboxylate synthase GN=		1	2.86268e-05	89.46	EK(1)HQGEITFGDK	3	-0.79006	1	0.947	1.009	1.055	1.038	0.993	0.972	0.997	0.95812
Ghir_Scaffold1357G000030.1	21	K	Desiccation protectant protein Lea14 homolog GN=		1	6.39238e-49	165.45	VDDK(1)EDNSGFIDK	2	0.84473	5	0.919	0.987	0.931	1.083	1.045	1.065	1.125	0.0081044
Ghir_Scaffold1357G000030.1	138	K	Desiccation protectant protein Lea14 homolog GN=		1	1.01961e-08	106.79	STYDDIK(1)PGSIIPYR	2	0.4076	4	0.973	0.988	0.999	0.992	1.02	1.025	1.026	0.114516
Ghir_Scaffold1357G000030.1	267	K	Desiccation protectant protein Lea14 homolog GN=		1	0.0237896	43.77	GK(1)GTGYSMK	3	0.20395	1
Ghir_Scaffold1357G000030.1	17	K	Desiccation protectant protein Lea14 homolog GN=		0.996212	8.72785e-09	102.29	DK(0.996)VDDK(0.004)EDNSGFIDK	3	0.55296	3	0.943	1.077	1.007	1.038	0.992	0.972	0.992	0.8751
Ghir_A10G002370.1	206	K	Desiccation-related protein PCC3-06 GN=		1	0.0158054	85.355	IK(1)ETMVGK	2	-0.67909	1	1.056	1.015	0.962	1.025	0.973	0.998	0.988	0.72272
Ghir_D05G014300.1	8	K	Developmentally-regulated G-protein 2 GN=DRG2	DRG2	1	0.0148006	58.098	IK(1)EIEAEMAR	2	0.93699	1
Ghir_A13G019090.1	130	K	DExH-box ATP-dependent RNA helicase DExH10 GN=HEN2	HEN2	1	0.00341136	109.44	K(1)WDGDSHR	3	0.24109	1
Ghir_A13G019090.1	432	K	DExH-box ATP-dependent RNA helicase DExH10 GN=HEN2	HEN2	1	0.00689588	80.688	QIEEHEK(1)K	3	-0.054579	2
Ghir_A13G019090.1	232	K	DExH-box ATP-dependent RNA helicase DExH10 GN=HEN2	HEN2	1	0.033017	56.432	ALPDIGK(1)K	2	0.56338	1
Ghir_D06G016400.1	542	K	DExH-box ATP-dependent RNA helicase DExH9 GN=MTR4	MTR4	1	0.0219577	54.066	QVK(1)ALEEER	2	0.33494	1	0.952	1.039	0.983	1.013	1.048	0.982	1.023	0.50424
Ghir_A02G013650.1	311	K	D-glycerate 3-kinase, chloroplastic GN=GLYK	GLYK	1	2.80304e-05	74.269	EAGK(1)PGMSDEEVEDFVSR	3	-0.0687	1	1.004	0.917	1.056	1.057	0.997	0.981	1.019	0.68624
Ghir_A01G006080.1	152	K	Diacylglycerol kinase 5 GN=DGK5	DGK5	1	0.0341179	85.642	K(1)NPGTDR	2	1.1835	1	1.181	1.159	1.072	0.902	0.86	0.843	0.763	0.00166472
Ghir_D13G003320.1	142	K	Diaminopimelate decarboxylase 2, chloroplastic GN=LYSA2	LYSA2	1	0.000372976	67.326	K(1)LGCGAVLVSGNELK	3	0.90469	1	0.948	0.968	1.004	0.994	1.055	1.025	1.053	0.099184
Ghir_D05G019650.1	299	K	Dihydroflavonol 4-reductase GN=DFR	DFR	1	0.00632827	78.548	FK(1)DVDENLK	2	-0.2827	1	0.898	0.952	0.995	1.026	1.05	1.073	1.107	0.034324
Ghir_D09G007020.1	324	K	Dihydrolipoyl dehydrogenase 1, chloroplastic GN=LPD1	LPD1	1	0.000801879	68.044	DGK(1)PVIVELTDAK	3	-0.53097	1	1.094	0.996	0.946	1.011	1.025	0.957	0.986	0.79942
Ghir_D09G024150.1	310	K	Dihydrolipoyl dehydrogenase 1, chloroplastic GN=LPD1	LPD1	1	7.80589e-23	151.22	K(1)IDYHTGVFATK	2	0.36042	2	0.95	1.005	0.983	1.054	0.998	1.03	1.049	0.103376
Ghir_D09G024150.1	329	K	Dihydrolipoyl dehydrogenase 1, chloroplastic GN=LPD1	LPD1	1	0.000334071	81.632	DGK(1)PVIIELIDAK	3	0.35882	1
Ghir_D02G006100.1	149	K	Dihydrolipoyl dehydrogenase 1, mitochondrial GN=LPD1	LPD1	1	0.0264603	97.033	NK(1)VNYVK	2	-0.41258	1	1.104	1.078	0.939	1.165	0.932	0.887	0.956	0.63912
Ghir_D02G006100.1	217	K	Dihydrolipoyl dehydrogenase 1, mitochondrial GN=LPD1	LPD1	1	3.17869e-19	118.52	IVSSTGALALQEVPK(1)K	4	0.3628	6	1.004	1.004	1.047	1.063	0.926	0.981	0.972	0.523
Ghir_D02G006100.1	446	K	Dihydrolipoyl dehydrogenase 1, mitochondrial GN=LPD1	LPD1	1	0.00244391	98.737	ILADK(1)ETDK	2	-0.081544	2	1.014	1.02	1.031	0.896	1.032	0.98	0.949	0.32178
Ghir_D02G006100.1	389	K	Dihydrolipoyl dehydrogenase 1, mitochondrial GN=LPD1	LPD1	1	4.31067e-41	133.68	HGHVDYDK(1)VPGVVYTHPEVASVGK	3	0.053069	5	1.038	0.99	1.067	1.038	0.932	0.953	0.944	0.2168
Ghir_D02G006100.1	146	K	Dihydrolipoyl dehydrogenase 1, mitochondrial GN=LPD1	LPD1	1	0.00345983	101.64	GIEGLFK(1)K	3	-0.75803	2	1	1.003	0.793	1.481	0.965	0.963	1.219	0.3247
Ghir_D02G006100.1	505	K	Dihydrolipoyl dehydrogenase 1, mitochondrial GN=LPD1	LPD1	1	5.47497e-30	155.08	EAAMATYDK(1)PIHI	2	-0.55704	5	0.967	0.962	1.013	1.01	1.025	1.022	1.039	0.08608
Ghir_D02G006100.1	431	K	Dihydrolipoyl dehydrogenase 1, mitochondrial GN=LPD1	LPD1	1	0.00849145	59.227	AK(1)AIDDAEGIVK	3	0.37417	1
Ghir_D02G006100.1	201	K	Dihydrolipoyl dehydrogenase 1, mitochondrial GN=LPD1	LPD1	1	0.000897518	78.903	SLPGITIDEK(1)R	2	1.2579	1	0.981	1.016	0.963	1.065	0.976	1.031	1.038	0.2868
Ghir_A10G020350.1	312	K	Dihydrolipoyllysine-residue acetyltransferase component 1 of pyruvate dehydrogenase complex, mitochondrial GN=LTA3	LTA3	1	0.000953507	79.201	K(1)QEPTQNESK	3	0.84195	1
Ghir_A10G020350.1	198	K	Dihydrolipoyllysine-residue acetyltransferase component 1 of pyruvate dehydrogenase complex, mitochondrial GN=LTA3	LTA3	1	0.000184292	82.651	ISEK(1)EEEPSSTNIK	3	-0.50529	1
Ghir_D10G022140.1	197	K	Dihydrolipoyllysine-residue acetyltransferase component 1 of pyruvate dehydrogenase complex, mitochondrial GN=LTA3	LTA3	1	0.011772	43.861	NSEK(1)EEEPSSTNIK	3	0.16918	1
Ghir_A05G014120.1	191	K	Dihydrolipoyllysine-residue acetyltransferase component 2 of pyruvate dehydrogenase complex, mitochondrial GN=At3g13930	At3g13930	1	6.01282e-07	89.468	FK(1)DYSPPASDSGAPAAK	3	0.35837	2	1.03	1.084	1.06	0.965	0.94	0.93	0.893	0.0035966
Ghir_A05G014120.1	241	K	Dihydrolipoyllysine-residue acetyltransferase component 2 of pyruvate dehydrogenase complex, mitochondrial GN=At3g13930	At3g13930	1	0.00420636	54.276	LAEEHK(1)VPLSSIK	3	-0.26584	1
Ghir_A05G014120.1	361	K	Dihydrolipoyllysine-residue acetyltransferase component 2 of pyruvate dehydrogenase complex, mitochondrial GN=At3g13930	At3g13930	1	7.30647e-35	151.49	K(1)VPQCNSSWTDDYIR	2	0.23864	4	0.977	0.982	0.977	0.992	1.024	1.046	1.043	0.114382
Ghir_A05G014120.1	235	K	Dihydrolipoyllysine-residue acetyltransferase component 2 of pyruvate dehydrogenase complex, mitochondrial GN=At3g13930	At3g13930	1	0.0116338	90.37	K(1)LAEEHK	3	1.3405	2	1.041	1.007	1.051	0.992	0.95	0.965	0.938	0.024195
Ghir_A05G014120.1	270	K	Dihydrolipoyllysine-residue acetyltransferase component 2 of pyruvate dehydrogenase complex, mitochondrial GN=At3g13930	At3g13930	1	0.000887575	80.706	GK(1)EVSAPIPK	3	0.79034	1	0.962	0.95	1.162	0.927	1.071	0.892	0.94	0.51892
Ghir_A05G014120.1	343	K	Dihydrolipoyllysine-residue acetyltransferase component 2 of pyruvate dehydrogenase complex, mitochondrial GN=At3g13930	At3g13930	1	7.8953e-22	136.36	SQLNSLQEASGGK(1)R	3	-0.79384	3	1.046	1.172	0.926	1.109	0.862	0.968	0.935	0.53172
Ghir_D05G013870.1	230	K	Dihydrolipoyllysine-residue acetyltransferase component 2 of pyruvate dehydrogenase complex, mitochondrial GN=At3g13930	At3g13930	1	7.12959e-05	52.898	DSAAPPPPK(1)QEPVEQPASSPEPK	4	1.3704	1	1.095	0.913	0.986	0.844	1.092	1.019	0.987	0.87106
Ghir_A06G020640.1	251	K	Dihydrolipoyllysine-residue acetyltransferase component 3 of pyruvate dehydrogenase complex, mitochondrial GN=At1g54220	At1g54220	1	0.010152	110.41	K(1)MAEDHK	3	0.14889	1	1.147	1.249	1.156	0.893	0.741	0.826	0.693	0.0036442
Ghir_A06G020640.1	194	K	Dihydrolipoyllysine-residue acetyltransferase component 3 of pyruvate dehydrogenase complex, mitochondrial GN=At1g54220	At1g54220	1	0.000175116	68.41	FK(1)DYSPSTSDSGAPAAK	3	-2.0215	1	1.054	1.035	1.036	0.922	1.001	0.942	0.917	0.025963
Ghir_A06G020640.1	257	K	Dihydrolipoyllysine-residue acetyltransferase component 3 of pyruvate dehydrogenase complex, mitochondrial GN=At1g54220	At1g54220	1	0.00116992	64.104	MAEDHK(1)VPLSSIK	3	-0.26411	1	1.111	1.085	1.008	0.995	0.967	0.873	0.885	0.067198
Ghir_D13G007020.1	182	K	Dihydrolipoyllysine-residue acetyltransferase component 4 of pyruvate dehydrogenase complex, chloroplastic GN=LTA2	LTA2	1	0.00495159	84.507	K(1)TVATPFAK	2	1.1708	1
Ghir_A05G025470.1	447	K	Dihydrolipoyllysine-residue acetyltransferase component 5 of pyruvate dehydrogenase complex, chloroplastic GN=EMB3003	EMB3003	1	0.000902677	98.048	IVEDPK(1)DLTF	2	-0.82961	1	1.057	1.034	1.014	0.969	0.922	1.007	0.933	0.069382
Ghir_A05G025470.1	64	K	Dihydrolipoyllysine-residue acetyltransferase component 5 of pyruvate dehydrogenase complex, chloroplastic GN=EMB3003	EMB3003	1	0.0275546	62.005	SEGDK(1)LSK	2	0.097351	1	1.101	1.133	1.1	0.884	0.934	0.845	0.799	0.0017971
Ghir_A05G025470.1	139	K	Dihydrolipoyllysine-residue acetyltransferase component 5 of pyruvate dehydrogenase complex, chloroplastic GN=EMB3003	EMB3003	1	7.74627e-15	113.86	SQSSSNSTPQVVEEK(1)PK	3	0.18424	1	0.927	0.889	0.969	0.973	1.124	1.088	1.144	0.05732
Ghir_D05G025510.1	139	K	Dihydrolipoyllysine-residue acetyltransferase component 5 of pyruvate dehydrogenase complex, chloroplastic GN=EMB3003	EMB3003	1	1.69028e-08	94.973	SQSSSSSTPQVVEEK(1)PK	3	0.030141	2	0.913	0.923	1.034	1.207	1.007	0.977	1.112	0.25168
Ghir_A04G001350.1	289	K	Dihydrolipoyllysine-residue succinyltransferase component of 2-oxoglutarate dehydrogenase complex 2, mitochondrial GN=At4g26910	At4g26910	1	0.0122202	50.95	SDYK(1)DAFVEK	3	0.053392	1
Ghir_A04G001350.1	357	K	Dihydrolipoyllysine-residue succinyltransferase component of 2-oxoglutarate dehydrogenase complex 2, mitochondrial GN=At4g26910	At4g26910	1	8.16513e-18	137.84	DADK(1)MNFAEIEK	2	-0.27938	4	1.109	1.094	1.051	0.855	0.945	0.925	0.837	0.0066434
Ghir_A04G001350.1	295	K	Dihydrolipoyllysine-residue succinyltransferase component of 2-oxoglutarate dehydrogenase complex 2, mitochondrial GN=At4g26910	At4g26910	1	0.00798178	54.539	DAFVEK(1)HGVK	3	-0.6246	1
Ghir_A04G001350.1	230	K	Dihydrolipoyllysine-residue succinyltransferase component of 2-oxoglutarate dehydrogenase complex 2, mitochondrial GN=At4g26910	At4g26910	1	0.00596284	74.376	APSPPPPK(1)R	2	0.73381	2	1.059	1.081	0.992	1.153	0.844	0.953	0.942	0.51404
Ghir_A04G001350.1	460	K	Dihydrolipoyllysine-residue succinyltransferase component of 2-oxoglutarate dehydrogenase complex 2, mitochondrial GN=At4g26910	At4g26910	1	0.0079515	63.091	IK(1)DVVEDPCR	2	-0.39469	1	0.993	0.969	0.974	0.971	0.987	1.09	1.038	0.3822
Ghir_A06G016130.1	181	K	Dihydrolipoyllysine-residue succinyltransferase component of 2-oxoglutarate dehydrogenase complex 2, mitochondrial GN=At4g26910	At4g26910	1	3.72935e-09	103.79	SGGVTHVAPSEDK(1)PIK	3	-0.67046	1	0.949	0.947	1.057	0.873	1.019	1.09	1.01	0.93168
Ghir_D06G016950.1	181	K	Dihydrolipoyllysine-residue succinyltransferase component of 2-oxoglutarate dehydrogenase complex 2, mitochondrial GN=At4g26910	At4g26910	1	0.000273363	68.481	SGGVTHVAPSEDK(1)PSK	3	0.19926	1	0.893	1.012	1.129	0.88	1.037	0.992	0.959	0.65836
Ghir_D08G003000.1	425	K	Dihydrolipoyllysine-residue succinyltransferase component of 2-oxoglutarate dehydrogenase complex 2, mitochondrial GN=At4g26910	At4g26910	1	0.00916514	67.704	IK(1)DVVEDPR	2	-0.63889	2	0.907	1.038	1.104	0.874	1.008	1.015	0.95	0.54436
Ghir_D11G006590.1	395	K	Dihydroorotase, mitochondrial GN=PYR4	PYR4	1	4.59729e-13	115.26	AEMLNEVQEVGANK(1)G	2	0.23995	1
Ghir_D02G019670.1	128	K	Dihydroorotate dehydrogenase (quinone), mitochondrial GN=PYRD	PYRD	1	0.00611785	49.265	K(1)FSNPVGLSAGFDK	3	1.6018	1
Ghir_D02G019670.1	210	K	Dihydroorotate dehydrogenase (quinone), mitochondrial GN=PYRD	PYRD	1	1.29164e-19	123.76	K(1)LETSSSSSPSNDEAK	3	0.69883	1	0.962	0.812	0.986	1.061	1.082	1.089	1.171	0.119699
Ghir_D07G012860.1	379	K	Dihydropyrimidinase GN=PYD2	PYD2	1	1.26056e-12	124.07	K(1)IPNGVNGIEER	2	-1.0791	3	0.984	1.06	1.072	0.952	0.971	0.954	0.923	0.045582
Ghir_D09G017720.1	403	K	Dihydropyrimidine dehydrogenase (NADP(+)), chloroplastic GN=PYD1	PYD1	1	4.42917e-49	170.48	GLQSDK(1)EWTGDGFVK	2	0.17341	4	1.035	1.017	0.99	0.969	0.97	1.018	0.972	0.24302
Ghir_D09G017720.1	353	K	Dihydropyrimidine dehydrogenase (NADP(+)), chloroplastic GN=PYD1	PYD1	0.944628	0.0283603	43.798	K(0.055)LCDELK(0.945)DFMK	3	-1.4539	1
Ghir_D02G003060.1	356	K	Dihydroxy-acid dehydratase, chloroplastic GN=DHAD	DHAD	1	1.40857e-06	94.007	VSDEVPFLADLK(1)PSGK	3	-0.66058	2	0.952	0.962	0.951	1.147	0.999	1.04	1.112	0.1265
Ghir_D02G003060.1	423	K	Dihydroxy-acid dehydratase, chloroplastic GN=DHAD	DHAD	1	0.00227671	80.102	K(1)TGHIQILR	3	0.79255	1	0.917	1.131	1.076	0.908	0.95	0.995	0.913	0.2709
Ghir_D02G003060.1	110	K	Dihydroxy-acid dehydratase, chloroplastic GN=DHAD	DHAD	1	0.0383864	82.241	LSEEVK(1)R	2	2.3094	1	1.08	1.111	0.962	0.992	0.94	0.95	0.914	0.13388
Ghir_D02G003060.1	422	K	Dihydroxy-acid dehydratase, chloroplastic GN=DHAD	DHAD	1	3.21307e-05	77.221	PVSNPIK(1)K	3	0.4489	2	1.081	1.121	0.936	0.991	0.979	0.935	0.926	0.26738
Ghir_D06G001360.1	713	K	Dipeptidyl aminopeptidase BIII GN=dapb3	dapb3	1	6.97788e-09	105.06	FNVADPITPIK(1)VDNFD	2	0.089416	1	1.076	0.922	1.141	0.756	1.028	0.979	0.88	0.31218
Ghir_D06G001360.1	309	K	Dipeptidyl aminopeptidase BIII GN=dapb3	dapb3	1	0.023436	62.201	K(1)NGFWNLYK	2	-0.91439	1
Ghir_A13G000900.1	363	K	Diphosphomevalonate decarboxylase MVD2, peroxisomal GN=MVD2	MVD2	1	1.72683e-34	126.86	DAGLEGLK(1)DVEALSPPPENGSAQK	3	-0.71498	3	0.918	0.942	1.008	1.025	1.023	1.076	1.089	0.05678
Ghir_A13G000900.1	322	K	Diphosphomevalonate decarboxylase MVD2, peroxisomal GN=MVD2	MVD2	1	0.00623468	76.17	K(1)AAAQLIQR	2	-2.4534	3	1.154	1.066	1.035	0.949	0.892	0.918	0.848	0.0113629
Ghir_A13G000900.1	211	K	Diphosphomevalonate decarboxylase MVD2, peroxisomal GN=MVD2	MVD2	1	2.8291e-08	119.25	QK(1)ETSSTSGMR	2	1.0272	1	1.154	1.262	1.123	0.72	0.949	0.759	0.686	0.0139642
Ghir_A10G010200.1	317	K	Divinyl chlorophyllide a 8-vinyl-reductase, chloroplastic GN=DVR	DVR	1	0.0142954	86.866	LVGK(1)EPK	3	0.26043	1	1.074	0.956	0.986	0.921	1.126	0.928	0.986	0.83166
Ghir_D09G013550.1	141	K	D-lactate dehydrogenase [cytochrome], mitochondrial GN=DLD	DLD	1	6.95477e-05	83.182	FYHGK(1)PQNSFHK	4	0.25481	1	0.948	1.086	0.944	1.001	1.018	1.022	1.021	0.66906
Ghir_D13G014230.1	349	K	DNA damage-inducible protein 1 GN=DDI1	DDI1	1	1.44005e-12	109.14	K(1)ANVPSGGQSSGGAR	2	-0.17459	1	1.072	1.026	0.959	1.089	0.869	1.034	0.979	0.75716
Ghir_D04G001940.1	134	K	DNA gyrase subunit A, chloroplastic/mitochondrial GN=GYRA	GYRA	1	0.010749	62.546	DGLK(1)PVHR	3	-0.79763	1	1.04	1.034	0.867	1.492	0.894	0.888	1.113	0.68364
Ghir_D09G004000.1	134	K	DNA polymerase IV GN=dinB	dinB	1	2.8874e-13	118.51	K(1)FHFDDQSAILEK	3	-0.25112	1	1.056	1.002	1.04	0.874	1.018	0.976	0.926	0.175879
Ghir_A02G009980.1	62	K	DNA repair RAD52-like protein 1, mitochondrial GN=RAD52-1	RAD52-1	1	0.0167057	80.688	K(1)VPDSLVR	2	-0.2488	2	0.88	1.014	1.035	1.09	1.012	0.998	1.058	0.36904
Ghir_A13G019820.1	346	K	DNA replication licensing factor MCM5 GN=MCM5	MCM5	1	0.00363201	55.291	VAPSIFGHEDVK(1)K	3	1.0813	1
Ghir_D11G024570.1	251	K	DNA-binding protein SMUBP-2 GN=IGHMBP2	IGHMBP2	1	0.000441655	71.08	K(1)RPVMVVQGPPGTGK	3	-0.49432	1	1.024	0.901	0.986	0.979	1.054	1.042	1.056	0.27738
Ghir_A05G032800.1	21	K	DNA-directed RNA polymerase 1, mitochondrial GN=RPOT1	RPOT1	1	0.00900336	65.842	K(1)TSEVNYAK	2	0.27758	1
Ghir_D05G001070.1	365	K	DNA-directed RNA polymerase 3, chloroplastic GN=RPOT3	RPOT3	1	0.0218509	54.982	K(1)ANK(1)VNRER	2	-4.0983	1	0.916	1.017	1.066	1.03	1.03	0.952	1.004	0.91888
Ghir_D05G001070.1	362	K	DNA-directed RNA polymerase 3, chloroplastic GN=RPOT3	RPOT3	1	0.0218509	54.982	K(1)ANK(1)VNRER	2	-4.0983	1	0.916	1.017	1.066	1.03	1.03	0.952	1.004	0.91888
Ghir_D10G011040.1	69	K	DNA-directed RNA polymerase II subunit 4 GN=NRPB4	NRPB4	1	0.0212809	69.915	YK(1)NPDAVR	2	-0.62843	1	1.026	0.944	1.013	1.044	1.045	0.951	1.019	0.6702
Ghir_A08G006850.1	3	K	DNA-directed RNA polymerase subunit alpha GN=rpoA	rpoA	1	2.78089e-13	124.16	GK(1)DTIADIITSIR	2	0.77333	1	0.942	0.842	0.943	1.061	1.032	1.17	1.197	0.028483
Ghir_D08G026330.1	9	K	DNA-directed RNA polymerases II and IV subunit 5A GN=NRPB5A	NRPB5A	1	0.00672311	73.499	VLSDDEIK(1)R	2	0.76119	1	1.002	0.958	0.909	1.147	1.073	0.979	1.115	0.116441
Ghir_D05G033930.1	86	K	DNA-directed RNA polymerases II, IV and V subunit 8B GN=NRPB8B	NRPB8B	1	0.000376893	77.776	SLADK(1)YEYVMHGK	3	0.43135	1	0.978	1.025	0.91	1.128	1.028	0.997	1.082	0.194638
Ghir_A01G022120.1	21	K	DnaJ homolog subfamily B member 13 GN=Dnajb13	Dnajb13	0.999726	0.0156669	51.949	NAKDEDLK(1)K	3	-1.8991	1	0.908	1.183	0.882	1.076	1.023	0.995	1.041	0.6417
Ghir_D03G010050.1	21	K	DnaJ homolog subfamily B member 4 GN=Dnajb4	Dnajb4	1	0.00294392	71.614	HANEEDLK(1)K	3	0.25771	1	1.008	0.937	0.991	0.997	0.994	1.064	1.041	0.27326
Ghir_A05G002190.1	1545	K	DnaJ homolog subfamily C GRV2 GN=GRV2	GRV2	1	1.49255e-05	110.46	YHPDK(1)NPEGR	3	0.0146	1	0.949	1.292	0.959	1.204	0.932	0.805	0.919	0.60132
Ghir_D05G008120.1	57	K	DnaJ homolog subfamily C member 8 GN=DNAJC8	DNAJC8	1	4.81865e-09	111.63	LPFDSSLDDVK(1)K	3	-0.0037769	1	0.834	0.953	0.825	1.133	1.196	1.108	1.316	0.0058952
Ghir_A08G012700.1	57	K	DnaJ protein ERDJ3B GN=ERDJ3B	ERDJ3B	0.999996	3.65891e-09	106.14	YHPDK(1)NPGNEEANKR	4	-0.51864	2	1.014	1.049	1.021	0.887	1.091	0.921	0.94	0.36484
Ghir_A08G012700.1	66	K	DnaJ protein ERDJ3B GN=ERDJ3B	ERDJ3B	1	3.69327e-59	178.03	YHPDKNPGNEEANK(1)R	3	0.66163	3	0.978	0.958	0.983	1.013	1.089	0.987	1.058	0.140904
Ghir_A11G011860.1	163	K	DnaJ protein ERDJ3B GN=ERDJ3B	ERDJ3B	1	0.00283587	74.92	NILK(1)PAPGK	3	0.37163	2
Ghir_A11G011860.1	57	K	DnaJ protein ERDJ3B GN=ERDJ3B	ERDJ3B	1	8.10579e-29	152	YHPDK(1)NPGNEEASK	3	0.5861	1	0.981	0.967	1.002	0.839	1.08	1.068	1.013	0.94912
Ghir_A11G011860.1	66	K	DnaJ protein ERDJ3B GN=ERDJ3B	ERDJ3B	1	1.93678e-25	135.47	YHPDKNPGNEEASK(1)R	4	0.29285	2	1.077	1.064	1.062	0.919	0.889	0.976	0.869	0.0070206
Ghir_A05G029190.1	229	K	DnaJ protein homolog GN=DNAJ1	DNAJ1	1	0.000992406	66.004	THPGEVVK(1)PDQCK	3	-0.50121	1	1.062	0.993	0.817	0.992	1.069	1.087	1.096	0.30996
Ghir_A06G018560.1	310	K	DnaJ protein homolog GN=DNAJ1	DNAJ1	1	0.000370359	78.529	TQPGEVVK(1)PDQFK	3	1.4078	2	0.963	1.079	0.924	0.933	1.071	1.027	1.022	0.73752
Ghir_A06G018560.1	30	K	DnaJ protein homolog GN=DNAJ1	DNAJ1	1	0.000105593	117.7	NASQDDLK(1)K	3	-0.87606	2	1.017	1.071	1.017	0.994	0.963	0.958	0.939	0.038545
Ghir_A06G018560.1	66	K	DnaJ protein homolog GN=DNAJ1	DNAJ1	1	5.08924e-41	160.43	ELAQAYEVLSDPEK(1)R	2	-0.056573	4	0.971	0.939	1.015	1.013	1.027	1.03	1.05	0.102038
Ghir_A06G018560.1	117	K	DnaJ protein homolog GN=DNAJ1	DNAJ1	1	0.0162512	47.302	K(1)GEDVIHPLK	3	-0.2508	1
Ghir_A11G008330.1	209	K	DnaJ protein homolog GN=DNAJ1	DNAJ1	1	0.0158554	48.981	K(1)VLEVHIEK	3	-0.36824	1
Ghir_D05G029280.1	229	K	DnaJ protein homolog GN=DNAJ1	DNAJ1	1	0.000790044	68.171	THPGEVVK(1)PDQFK	3	0.26044	1	0.983	0.914	1.044	0.931	1.046	1.042	1.027	0.65394
Ghir_D05G029280.1	139	K	DnaJ protein homolog GN=DNAJ1	DNAJ1	1	0.00409929	91.313	K(1)VLEVNVEK	2	-0.73238	2	0.993	1.035	0.978	0.99	1.004	1.009	0.999	0.9688
Ghir_A09G015940.1	233	K	DnaJ protein P58IPK homolog GN=P58IPK	P58IPK	1	2.25657e-06	123.79	LDPEHSELK(1)K	3	0.64239	1
Ghir_D01G022300.1	171	K	DnaJ protein P58IPK homolog B GN=P58B	P58B	1	0.000882589	90.05	LDPEHGELK(1)K	3	0.30994	1
Ghir_A04G012740.1	177	K	Dolichyl-diphosphooligosaccharide--protein glycosyltransferase 48 kDa subunit GN=OST48	OST48	1	0.0262394	52.167	K(1)IEAPILFR	2	0.15278	1
Ghir_D13G004820.1	359	K	Dolichyl-diphosphooligosaccharide--protein glycosyltransferase 48 kDa subunit GN=OST48	OST48	1	0.00743301	70.685	K(1)GLYSASFK	2	-0.10629	1	1.085	1.009	1.035	0.971	0.983	0.926	0.92	0.041699
Ghir_D02G010350.1	86	K	Dolichyl-diphosphooligosaccharide--protein glycosyltransferase subunit 1A GN=OST1A	OST1A	1	0.00011057	72.898	GK(1)NPVVVLPVEAANPK	4	0.23951	3	1.037	0.948	1.021	0.992	1.011	0.99	0.996	0.90502
Ghir_D05G030250.1	101	K	Dolichyl-diphosphooligosaccharide--protein glycosyltransferase subunit 1B GN=OST1B	OST1B	1	1.58678e-13	112.34	LDVK(1)PTELPDAPNDAK	3	-0.43708	4	0.937	0.968	1.099	0.985	0.981	1.009	0.99	0.88854
Ghir_A07G016000.1	472	K	Dolichyl-diphosphooligosaccharide--protein glycosyltransferase subunit 2 GN=RPN2	RPN2	1	0.000123377	104.43	SFK(1)PHQAFLK	3	-0.89084	1	0.996	1.144	1.094	1.108	0.81	0.909	0.874	0.23116
Ghir_A07G016000.1	67	K	Dolichyl-diphosphooligosaccharide--protein glycosyltransferase subunit 2 GN=RPN2	RPN2	1	0.00322738	74.392	K(1)PDLTATACR	2	-0.085462	1	0.972	1.018	1.051	0.892	1.038	0.992	0.961	0.45688
Ghir_D11G014020.1	421	K	Dolichyl-diphosphooligosaccharide--protein glycosyltransferase subunit 2 GN=RPN2	RPN2	1	0.000597951	86.803	K(1)VPIFASGLIK	2	0.60641	1	1.018	1.019	1.03	1.022	0.967	0.964	0.963	0.119358
Ghir_D11G014020.1	75	K	Dolichyl-diphosphooligosaccharide--protein glycosyltransferase subunit 2 GN=RPN2	RPN2	1	0.00328761	74.077	K(1)PDVTATACR	2	-2.2022	1	0.978	0.991	1.003	0.988	0.953	1.077	1.015	0.72288
Ghir_D05G030840.1	187	K	Dolichyl-phosphate beta-glucosyltransferase GN=ALG5	ALG5	1	0.00132956	53.504	K(1)DYHPGDSAAGEATFR	3	0.87323	1	1.022	1.014	1.015	0.943	1.008	0.989	0.964	0.20172
Ghir_A07G019140.1	177	K	DSBA oxidoreductase family protein [Medicago truncatula]		1	1.78075e-13	111.22	K(1)VGVEGAAEFLENPNK	3	-1.1484	1	1.11	0.977	0.936	1.068	0.994	0.965	1.001	0.96134
Ghir_D02G012540.1	131	K	D-tagatose-1,6-bisphosphate aldolase subunit GatY GN=gatY	gatY	1	0.0130748	60.167	K(1)FNVNTEVR	2	-1.2097	2	0.93	0.967	0.949	0.985	1.039	1.115	1.103	0.061763
Ghir_D10G003420.1	119	K	D-tyrosyl-tRNA(Tyr) deacylase GN=dtd	dtd	1	0.0268578	62.463	AYK(1)PDAVK	2	0.13658	1
Ghir_A07G017310.1	164	K	DUF2996 family protein [Medicago truncatula]		1	0.00197408	63.091	LAAQGIIPVWK(1)E	3	0.36637	3	0.968	0.942	1.054	0.884	1.013	1.077	1.003	0.98712
Ghir_D09G017080.1	52	K	DUF538 family protein [Medicago truncatula]		1	0.00674216	65.842	MQK(1)PLPELLR	2	-0.98002	1	0.991	1.055	1.01	0.912	1.035	0.979	0.957	0.33948
Ghir_D08G025110.1	518	K	Dynamin-2B GN=DRP2B	DRP2B	1	0.000886231	69.578	K(1)GHEAEQGMLNR	3	0.12305	1	0.984	1.077	0.962	1.133	1.034	0.892	1.012	0.92074
Ghir_D10G021400.1	31	K	Dynamin-related protein 12A GN=		1	0.000657385	87.184	LK(1)FPWVGVVNR	2	-0.36778	1	1	0.982	0.914	0.944	1.113	1.039	1.069	0.3017
Ghir_D01G015210.1	494	K	Dynamin-related protein 1C GN=DRP1C	DRP1C	1	0.0291399	45.368	K(1)LHAAPEK	3	-0.073034	1
Ghir_D13G001390.1	241	K	Dynamin-related protein 1E GN=DRP1E	DRP1E	1	0.00163492	91.867	K(1)LPQEVENK	2	0.031177	2	1.009	0.929	0.902	1.076	1.086	1.032	1.125	0.033037
Ghir_D06G008890.1	300	K	E3 ubiquitin-protein ligase AIP2 GN=AIP2	AIP2	1	0.0274377	60.436	K(1)GAANAVR	2	0.87615	1	1.04	1.144	1.12	0.854	0.954	0.867	0.81	0.0093954
Ghir_A10G019160.1	388	K	E3 ubiquitin-protein ligase KEG GN=KEG	KEG	1	0.012064	59.153	K(1)NHEIEGR	3	0.79307	1
Ghir_D08G025220.1	328	K	E3 ubiquitin-protein ligase RGLG4 GN=RGLG4	RGLG4	1	0.0139264	50.786	K(1)VVPRPPPAPYR	3	0.70872	1	1.02	0.915	1.046	1.011	0.965	1.033	1.009	0.8278
Ghir_D11G011690.1	275	K	E3 ubiquitin-protein ligase TRIM71 GN=trim71	trim71	1	0.0170617	72.138	FK(1)GPMHR	3	0.69052	2	1.186	1.109	1.041	0.895	1.057	0.737	0.806	0.112156
Ghir_D06G002980.1	3031	K	E3 ubiquitin-protein ligase UPL2 GN=UPL2	UPL2	1	0.0210606	67.507	FVDFDNK(1)R	2	-0.978	1	0.964	1.02	1.013	1.063	0.914	1.046	1.009	0.90202
Ghir_D09G024740.1	574	K	E3 ubiquitin-protein ligase UPL6 GN=UPL6	UPL6	1	0.00266078	65.179	K(1)HPVEAIQSR	3	-1.5108	1	1.103	0.96	0.994	0.94	1.083	0.92	0.963	0.5873
Ghir_D05G003190.1	249	K	Ectonucleotide pyrophosphatase/phosphodiesterase family member 3 GN=ENPP3	ENPP3	1	0.00727048	64.64	VYLK(1)EELPSR	2	0.45735	1
Ghir_D10G013430.1	615	K	Electron transfer flavoprotein-ubiquinone oxidoreductase, mitochondrial GN=ETFQO	ETFQO	1	0.0390033	41.448	ACDIK(1)DPK	3	0.5724	1
Ghir_D10G013430.1	511	K	Electron transfer flavoprotein-ubiquinone oxidoreductase, mitochondrial GN=ETFQO	ETFQO	1	7.59322e-08	106.32	HGK(1)PDHEATNVAK	3	-0.51529	2	0.84	0.878	1.09	1.181	0.975	1.059	1.145	0.2285
Ghir_D10G022990.1	396	K	Elongation factor 1-alpha GN=EF1	EF1	1	9.28432e-51	147.1	MVPTK(1)PMVVETFSAYPPLGR	3	0.45624	1	0.959	1.031	1.022	0.93	1.031	1.008	0.986	0.72116
Ghir_A07G012480.1	318	K	Elongation factor 1-alpha GN=REFA1	REFA1	1	0.00183039	87.363	GYVASNSK(1)DDPAK	2	-0.015975	3	1.036	1.163	1.097	0.791	0.966	0.904	0.807	0.032897
Ghir_D01G022390.1	427	K	Elongation factor 1-alpha GN=REFA1	REFA1	1	0.00426954	54.09	QTVAVGVIK(1)SVEK	3	1.3217	1
Ghir_D01G022390.1	243	K	Elongation factor 1-alpha GN=REFA1	REFA1	1	1.04718e-07	81.878	LPLQDVYK(1)IGGIGTVPVGR	3	1.1697	1
Ghir_D01G022390.1	261	K	Elongation factor 1-alpha GN=REFA1	REFA1	1	3.10978e-08	63.979	VETGVLK(1)PGMVVTFGPTGLTTEVK	4	1.1895	1	0.884	1.12	0.909	1.061	1.067	1.005	1.076	0.36792
Ghir_D01G022390.1	179	K	Elongation factor 1-alpha GN=REFA1	REFA1	1	0.00726457	75.213	EVSSYLK(1)K	3	0.18617	1
Ghir_D01G022390.1	232	K	Elongation factor 1-alpha GN=REFA1	REFA1	1	0.00527169	97.635	RPSDK(1)PLR	3	1.2117	2	1.049	0.948	0.93	1.172	1.012	0.965	1.076	0.3638
Ghir_D01G022390.1	432	K	Elongation factor 1-alpha GN=REFA1	REFA1	1	0.0250365	55.872	K(1)DPTGAK	3	-0.70517	1
Ghir_D01G022390.1	318	K	Elongation factor 1-alpha GN=REFA1	REFA1	1	9.99268e-16	134.88	GFVASNSK(1)DDPAK	2	-0.56545	6	1.074	1.112	1.079	0.957	0.91	0.883	0.842	0.0026582
Ghir_D01G022390.1	396	K	Elongation factor 1-alpha GN=REFA1	REFA1	1	1.41415e-75	175.56	MIPTK(1)PMVVETFSEYPPLGR	4	0.35431	16	0.962	0.97	0.988	1.022	1.028	1.037	1.057	0.0033984
Ghir_D04G012490.1	396	K	Elongation factor 1-alpha GN=REFA1	REFA1	1	7.83419e-76	178.71	MVPTK(1)PMVVETFSEYPPLGR	2	-0.60717	5	1.021	0.995	0.984	1.025	1.026	0.972	1.008	0.74034
Ghir_A05G007450.1	110	K	Elongation factor 1-beta 1 GN=At5g12110	At5g12110	1	3.76997e-139	211.33	AEAADDEDDLDLFGDETEEDK(1)K	4	0.44072	4	0.953	1.015	1	1.029	1.033	0.988	1.028	0.31292
Ghir_D05G007510.1	147	K	Elongation factor 1-beta 1 GN=At5g12110	At5g12110	1	1.00159e-28	132.79	SSVLMDVKPWDDETDMK(1)K	3	-0.32891	9	0.992	0.98	1.01	0.971	1.023	1.015	1.009	0.6573
Ghir_D05G007510.1	138	K	Elongation factor 1-beta 1 GN=At5g12110	At5g12110	1	9.57177e-15	112.34	SSVLMDVK(1)PWDDETDMK	3	-0.25808	8	0.963	0.978	1.003	1.019	1.01	1.031	1.039	0.043276
Ghir_D05G007510.1	148	K	Elongation factor 1-beta 1 GN=At5g12110	At5g12110	1	0.0372229	83.168	K(1)LEEAVR	2	-0.56605	1	0.906	0.987	1.119	1.08	0.893	1.023	0.995	0.95776
Ghir_D05G007510.1	218	K	Elongation factor 1-beta 1 GN=At5g12110	At5g12110	1	0.00747129	44.925	NEYIQSCDIVAFNK(1)I	3	0.52031	1	0.999	0.9	1.075	1.011	0.999	1.002	1.013	0.79476
Ghir_D05G007510.1	110	K	Elongation factor 1-beta 1 GN=At5g12110	At5g12110	1	6.53677e-157	224.89	AEAADDDDDLDLFGDETEEDK(1)K	4	0.98128	3	0.896	0.964	1.025	0.966	1.082	1.042	1.071	0.24892
Ghir_D13G023950.1	141	K	Elongation factor 1-beta 1 GN=At5g12110	At5g12110	1	9.57177e-15	112.34	SSVLMDVK(1)PWDDETDMK	3	-0.25808	8	0.963	0.978	1.003	1.019	1.01	1.031	1.039	0.043276
Ghir_D13G023950.1	113	K	Elongation factor 1-beta 1 GN=At5g12110	At5g12110	1	2.03403e-97	186.9	SPAADDDDDDLDLFGDETEEDK(1)K	3	0.23981	4	0.942	0.929	1.005	1.004	1.047	1.059	1.081	0.054418
Ghir_A08G020200.1	149	K	Elongation factor 1-delta GN=		1	1.04996e-14	112.34	SSVLLDIK(1)PWDDETDMK	2	0.30588	5	0.94	0.936	1.004	1.038	1.022	1.06	1.083	0.032517
Ghir_A08G020200.1	120	K	Elongation factor 1-delta GN=		1	5.1162e-150	213.5	AAAAEDDEDDDVDLFGEETEEEK(1)K	3	-0.61359	1	0.9	0.992	0.987	1.093	0.93	1.117	1.091	0.26896
Ghir_A12G020020.1	119	K	Elongation factor 1-delta GN=		1	6.06465e-141	219.06	AAAAEEDDDDVDLFGEETEEEK(1)K	3	0.35955	3	1.049	0.946	0.946	0.991	1.068	1.006	1.042	0.3674
Ghir_D12G020280.1	158	K	Elongation factor 1-delta GN=		1	1.44638e-37	144.72	SSVLLDIKPWDDETDMK(1)K	3	0.036734	5	0.993	0.997	0.999	0.976	0.998	1.03	1.005	0.79048
Ghir_D12G020280.1	149	K	Elongation factor 1-delta GN=		1	1.04996e-14	112.34	SSVLLDIK(1)PWDDETDMK	2	0.30588	5	0.94	0.936	1.004	1.038	1.022	1.06	1.083	0.032517
Ghir_D12G020280.1	159	K	Elongation factor 1-delta GN=		1	0.0372229	83.168	K(1)LEEAVR	2	-0.56605	1	0.906	0.987	1.119	1.08	0.893	1.023	0.995	0.95776
Ghir_D12G020280.1	120	K	Elongation factor 1-delta GN=		1	1.28445e-167	224.97	AAAAEDDDDDDVDLFGEETEEEK(1)K	4	0.37096	4	0.962	1.006	1.048	1.045	0.889	1.057	0.992	0.8686
Ghir_D12G020280.1	16	K	Elongation factor 1-delta GN=		1	1.33346e-06	129.85	K(1)LDEYLLTR	2	-0.66654	5	1.006	0.997	1.03	0.981	0.992	0.992	0.978	0.095462
Ghir_D12G020280.1	187	K	Elongation factor 1-delta GN=		1	0.0131062	49.715	LVPVGYGIK(1)K	3	-0.5353	1
Ghir_A12G004560.1	397	K	Elongation factor 1-gamma GN=		1	0.00195163	91.62	K(1)VDLSDASQK	3	0.065979	3	0.975	0.962	1.02	0.998	0.993	1.043	1.026	0.33614
Ghir_D12G004490.1	387	K	Elongation factor 1-gamma GN=		1	0.00675602	67.519	K(1)VDLSDAAQK	2	-0.49127	2	1.015	0.969	1.063	0.87	1.075	0.963	0.954	0.4974
Ghir_D12G004490.1	279	K	Elongation factor 1-gamma GN=		1	0.01746	76.064	MVLDDWK(1)R	2	0.33736	1	1.044	1.114	1.178	0.845	0.928	0.856	0.788	0.006437
Ghir_A13G016070.1	310	K	Elongation factor 2 GN=		1	0.00173685	90.15	SDEK(1)DLMGK	2	-1.8645	5	0.93	1.009	1.014	1.068	1.012	0.993	1.041	0.3217
Ghir_A13G016070.1	291	K	Elongation factor 2 GN=		1	0.00110091	64.842	QIINTCMNDQK(1)DK	3	0.16423	1
Ghir_A13G016070.1	471	K	Elongation factor 2 GN=		1	6.83144e-10	107.98	NATLTNEK(1)EVDAHPIR	3	-0.57675	3	1.012	1.008	1.025	0.966	1.034	0.953	0.97	0.29086
Ghir_A13G016070.1	842	K	Elongation factor 2 GN=		1	1.43485e-05	97.273	EQMTPLSDYEDK(1)L	3	-0.57235	3	0.982	0.983	1.016	0.981	1.035	0.998	1.011	0.60386
Ghir_A13G016070.1	628	K	Elongation factor 2 GN=		1	4.72969e-21	135.47	ILAEEYGWDK(1)DLAK	3	-1.1947	2	1.022	1.025	0.98	0.944	0.993	1.028	0.98	0.50288
Ghir_A13G016070.1	439	K	Elongation factor 2 GN=		1	1.04901e-22	102.21	K(1)QETVEDVPCGNTVAMVGLDQFITK	4	-1.0182	1	0.865	0.974	1.009	0.972	1.157	1.006	1.101	0.24942
Ghir_A13G016070.1	633	K	Elongation factor 2 GN=		1	3.13913e-24	125.23	K(1)IWCFGPETTGPNMVVDMCK	3	-0.62231	1	1.002	0.969	1.008	0.969	1.053	0.992	1.012	0.70554
Ghir_A13G016070.1	255	K	Elongation factor 2 GN=		1	0.0308498	44.37	LWGENFFDPATK(1)K	2	-2.4524	1	1.041	1.025	1.031	0.953	0.947	0.997	0.935	0.0163447
Ghir_A13G016070.1	293	K	Elongation factor 2 GN=		1	0.00261576	88.056	DK(1)LWPMLQK	2	-0.29337	2	0.907	1.052	0.982	1.089	0.996	1.012	1.053	0.3586
Ghir_D05G034170.1	310	K	Elongation factor 2 GN=		1	0.000886739	110.39	SEEK(1)DLMGK	3	1.6145	3	0.922	1.025	1.067	0.968	1.013	0.991	0.986	0.79984
Ghir_A01G003430.1	628	K	Elongation factor 2 GN=LOS1	LOS1	1	0.000273892	77.894	ILAEEFGWDK(1)DLAK	3	-0.62812	1
Ghir_A01G003430.1	842	K	Elongation factor 2 GN=LOS1	LOS1	1	0.000637867	73.834	EQMTPLSEYEDK(1)L	2	0.016568	3	1.002	0.917	0.974	0.982	0.996	1.108	1.067	0.23952
Ghir_D01G003440.1	842	K	Elongation factor 2 GN=LOS1	LOS1	1	0.0104009	60.55	EQMTPLSEFEDK(1)L	2	0.67141	1	0.943	1.034	0.989	0.99	1.008	1.037	1.023	0.47448
Ghir_D11G002040.1	333	K	Elongation factor G-2, chloroplastic GN=fusA2	fusA2	1	9.38342e-09	92.474	K(1)GTIGISFVPVLCGSAFK	3	-0.34909	2	1.054	0.931	1.015	0.987	0.978	1.027	0.997	0.97056
Ghir_D11G002040.1	723	K	Elongation factor G-2, chloroplastic GN=fusA2	fusA2	1	0.000431008	70.889	GQINSFGDK(1)PGGLK	3	-0.39118	1
Ghir_D06G006880.1	925	K	Elongation factor Ts GN=tsf	tsf	1	0.00402946	95.909	GLSTADK(1)K	3	-3.7913	3	0.927	0.901	0.933	1.06	1.104	1.083	1.176	0.00052089
Ghir_D06G006880.1	764	K	Elongation factor Ts GN=tsf	tsf	1	8.21484e-15	114.69	EIEMQK(1)EDLLSKPEQIR	3	0.69644	2	0.783	0.821	0.91	1.063	1.21	1.192	1.378	0.0059987
Ghir_D06G006880.1	899	K	Elongation factor Ts GN=tsf	tsf	1	0.00594598	55.335	K(1)ALSETGGDLEK	3	0.067509	1
Ghir_D06G006880.1	139	K	Elongation factor Ts GN=tsf	tsf	1	1.76895e-22	108.96	SEMPPVK(1)NEELIPGAMFTGK	3	-0.53673	6	1	1.07	0.986	0.928	1.021	0.989	0.961	0.35422
Ghir_D06G006880.1	132	K	Elongation factor Ts GN=tsf	tsf	1	2.6283e-43	138.49	K(1)SEMPPVK	3	0.25412	5	1.006	1.086	1.025	0.928	0.971	0.977	0.923	0.04654
Ghir_D07G017830.1	85	K	Elongation factor Ts, mitochondrial GN=EFTS	EFTS	1	0.0251061	53.013	TSAPIK(1)DVK	2	-0.97986	1	1.004	1.054	0.988	0.998	0.998	0.975	0.975	0.30494
Ghir_D03G012050.1	85	K	Elongation factor Tu, chloroplastic GN=TUFB1	TUFB1	1	3.74781e-05	86.488	K(1)K(1)PHVNIGTIGHVDHGK	5	-0.80452	1	1.165	0.889	1.193	0.973	0.808	0.948	0.84	0.20292
Ghir_D03G012050.1	370	K	Elongation factor Tu, chloroplastic GN=TUFB1	TUFB1	1	0.0180033	57.203	GVQK(1)ADIQR	2	-0.19554	1
Ghir_D03G012050.1	122	K	Elongation factor Tu, chloroplastic GN=TUFB1	TUFB1	1	1.43344e-22	148.08	K(1)YDEIDAAPEER	2	0.40535	2	0.912	0.957	0.968	1.032	1.029	1.1	1.114	0.0190969
Ghir_D03G012050.1	86	K	Elongation factor Tu, chloroplastic GN=TUFB1	TUFB1	1	1.00849e-05	86.488	K(1)PHVNIGTIGHVDHGK	5	-0.080195	2	1.12	0.906	1.051	1.041	0.867	1.024	0.953	0.60764
Ghir_D03G012050.1	435	K	Elongation factor Tu, chloroplastic GN=TUFB1	TUFB1	1	4.63261e-85	205.27	VASIMNDK(1)DEESK	2	-0.083313	28	0.946	0.967	0.958	1.02	1.054	1.058	1.091	0.0027832
Ghir_A12G000610.1	243	K	Elongation factor Tu, mitochondrial GN=TUFA	TUFA	1	8.66101e-50	161.24	GSALSALQGTNEEIGK(1)K	3	0.5394	5	0.964	0.991	1.041	0.941	1.071	0.973	0.996	0.92172
Ghir_A12G000610.1	129	K	Elongation factor Tu, mitochondrial GN=TUFA	TUFA	1	1.431e-06	92.38	GITIATAHVEYETMK(1)R	3	-1.6331	1	0.945	0.831	0.973	1.092	1.031	1.129	1.183	0.037256
Ghir_A12G000610.1	107	K	Elongation factor Tu, mitochondrial GN=TUFA	TUFA	1	1.016e-52	174.47	AIAFDEIDK(1)APEEK	2	-0.17882	2	0.941	0.98	1.004	0.991	1.022	1.052	1.048	0.141345
Ghir_A06G017480.1	62	K	Em protein H5 GN=EMH5	EMH5	1	0.00538147	80.834	K(1)GGLSTVEK	2	1.3867	1	1.087	1.055	1.157	0.963	0.906	0.837	0.82	0.0151763
Ghir_A04G005430.1	1519	K	embryo defective 2016 protein [Medicago truncatula]		1	0.00757474	62.705	K(1)LQAADSANR	2	0.39779	1	0.941	1.027	0.975	1.138	0.991	0.988	1.059	0.35188
Ghir_A13G014440.1	101	K	Embryogenesis-associated protein EMB8 GN=EMB8	EMB8	1	0.033384	50.297	K(1)GFNNIYDR	2	-0.73548	1	0.962	0.964	0.985	1.029	1.003	1.061	1.063	0.027977
Ghir_D02G003380.1	101	K	Endo-1,3-1,4-beta-D-glucanase GN=		1	1.20522e-12	125.22	DHGPDK(1)GYEDAK	3	-0.60034	5	1.036	0.987	1.137	0.95	0.897	0.97	0.891	0.075463
Ghir_D10G018250.1	101	K	Endo-1,3-1,4-beta-D-glucanase GN=		1	6.84581e-09	109.44	DHGPDK(1)GFEDAK	3	-1.064	1	1.025	1.067	1.017	1.001	0.976	0.936	0.937	0.056644
Ghir_A09G007510.1	302	K	Enhancer of mRNA-decapping protein 4 GN=VCS	VCS	1	0.000273363	68.481	INEGPDDEDK(1)PQIFGK	3	0.13392	1	1.022	0.976	1.036	0.936	0.958	1.045	0.969	0.43986
Ghir_A09G007510.1	623	K	Enhancer of mRNA-decapping protein 4 GN=VCS	VCS	1	3.92769e-56	128.86	TDSNVAHVSDAMNSDGSASQELSHGYK(1)PTEK	4	0.42314	1	0.814	0.979	1.056	0.842	1.187	1.045	1.079	0.59988
Ghir_D09G007300.1	994	K	Enhancer of mRNA-decapping protein 4 GN=VCS	VCS	1	0.0133726	47.621	K(1)YDEAFTSALHR	3	-0.51674	1
Ghir_D01G021730.1	269	K	Enolase GN=		1	1.81567e-106	212.35	TYDLNFK(1)EENNDGK	2	-0.088685	14	0.991	1.03	1.046	0.953	0.989	0.981	0.953	0.070816
Ghir_D09G014570.1	205	K	Enolase GN=		1	7.61193e-124	204.81	K(1)YGQDATNVGDEGGFAPNIQENK	4	0.57746	3	1.025	1.013	1.009	1.003	0.937	1.02	0.971	0.32434
Ghir_D09G014570.1	373	K	Enolase GN=		1	0.00493071	57.225	K(1)AGWGVMASHR	3	0.044489	1
Ghir_D09G014570.1	337	K	Enolase GN=		1	0.00529584	48.216	VQIVGDDLLVTNPK(1)R	3	0.62073	1
Ghir_D09G014570.1	148	K	Enolase GN=		1	6.71276e-43	139.11	K(1)LVLPVPAFNVINGGSHAGNK	4	0.015598	2	1.06	0.994	1.038	0.984	0.947	0.98	0.941	0.055665
Ghir_D09G014570.1	270	K	Enolase GN=		1	2.73819e-08	134.99	TYDLNFK(1)EEK	2	0.14585	1	0.99	1.067	0.975	0.968	1.04	0.97	0.982	0.65222
Ghir_D03G011050.1	320	K	Enolase 1, chloroplastic GN=ENO1	ENO1	1	1.61152e-14	117.94	K(1)QPNDGAHVR	3	0.49439	6	1.05	1.063	0.995	1.042	0.974	0.919	0.944	0.23436
Ghir_A04G005980.1	203	K	Enoyl-[acyl-carrier-protein] reductase [NADH], chloroplastic GN=MOD1	MOD1	1	2.00934e-07	64.589	VYPMDAVYDSPEDVPVDVETNK(1)R	3	-0.045504	1
Ghir_D08G001780.1	380	K	Enoyl-[acyl-carrier-protein] reductase [NADH], chloroplastic GN=MOD1	MOD1	1	0.00241436	98.04	DLNIPGEK(1)H	3	0.1623	5	0.97	0.954	1.018	0.896	1.094	1.026	1.025	0.7428
Ghir_D13G023360.1	391	K	Enoyl-[acyl-carrier-protein] reductase [NADH], chloroplastic GN=MOD1	MOD1	1	0.00672311	73.499	DLNIPSDK(1)H	2	-1.0952	1	0.97	0.994	1.019	1.092	0.945	1.013	1.022	0.6637
Ghir_D01G002420.1	74	K	Enoyl-CoA delta isomerase 3 GN=ECI3	ECI3	0.999976	0.0153947	63.624	MK(1)GDEAEKR	2	-1.0391	1	0.957	1.053	0.987	1.009	1.02	0.991	1.008	0.78994
Ghir_A01G004810.1	374	K	EP1-like glycoprotein 4 GN=At1g78860	At1g78860	1	0.00252103	74.537	K(1)VNCRPNGFSYYK	3	-0.59772	3	1.139	1.077	1.037	0.915	0.925	0.911	0.846	0.0037833
Ghir_D01G004860.1	365	K	EP1-like glycoprotein 4 GN=At1g78860	At1g78860	1	0.00276261	71.879	K(1)VNCRPNGFSYFK	3	-0.49102	1	1.123	1.157	1.037	0.864	0.944	0.874	0.809	0.0077815
Ghir_D01G004870.1	358	K	EP1-like glycoprotein 4 GN=At1g78860	At1g78860	1	0.000541134	73.927	K(1)VNCRPNDFSYYK	3	0.019049	5	1.069	1.024	1.046	0.938	0.949	0.967	0.909	0.0033774
Ghir_A10G016920.1	291	K	Epoxide hydrolase A GN=ephA	ephA	1	0.00678521	62.528	K(1)GFTGALNYYR	2	-0.13402	1	1.055	1.035	1.004	0.995	0.955	0.971	0.944	0.037237
Ghir_A10G016920.1	385	K	Epoxide hydrolase A GN=ephA	ephA	1	0.00545391	80.438	HIHDFFNK(1)F	3	0.0071638	2	0.996	1.005	0.92	1.154	1.112	0.898	1.083	0.41906
Ghir_A11G029170.1	129	K	Epoxide hydrolase A GN=ephA	ephA	0.999222	0.00584659	60.157	K(0.001)PQMK(0.999)PVESMR	3	-0.57436	1	1.135	1.017	0.918	0.985	1.005	0.968	0.964	0.61856
Ghir_A13G023260.1	89	K	Epoxide hydrolase A GN=ephA	ephA	1	0.0228746	54.784	EIK(1)PVDFWR	2	0.35586	1
Ghir_D13G023880.1	99	K	Epoxide hydrolase A GN=ephA	ephA	1	9.58584e-05	84.479	FHPEIK(1)PVGFWK	3	-1.1471	1
Ghir_D06G010260.1	866	K	ER membrane protein complex subunit 1 GN=EMC1	EMC1	1	8.84712e-09	97.095	QLLLGTIGDQVLALDK(1)R	3	-0.74968	1	1.016	0.945	1.042	1.022	0.898	1.07	0.996	0.92274
Ghir_D06G010260.1	686	K	ER membrane protein complex subunit 1 GN=EMC1	EMC1	1	0.00022295	81.92	K(1)LNEVVHTQAK	3	-0.077683	1	1.023	1.1	1.004	0.99	0.854	1.042	0.923	0.27626
Ghir_D05G038950.1	124	K	ER membrane protein complex subunit 8/9 homolog GN=EMB2731	EMB2731	1	0.00845687	58.63	K(1)LEALPMGK	3	-0.24164	2	1.019	1.069	0.978	0.982	0.989	0.98	0.962	0.28334
Ghir_D05G038950.1	194	K	ER membrane protein complex subunit 8/9 homolog GN=EMB2731	EMB2731	1	6.24968e-31	137.73	WQDVVDFDDHLDDIK(1)K	3	0.78504	1	0.969	0.952	1.009	0.887	1.045	1.085	1.03	0.70834
Ghir_D11G000350.1	284	K	ERAD-associated E3 ubiquitin-protein ligase component HRD3A GN=HRD3A	HRD3A	1	0.0382305	54.982	AVDK(1)GEPR	2	0.39126	1	1.033	1.057	1.069	0.955	0.937	0.948	0.899	0.00075974
Ghir_D09G016970.1	159	K	ERBB-3 BINDING PROTEIN 1 GN=EBP1	EBP1	1	0.0225857	73.975	LVRPGK(1)K	3	1.2112	1	1.195	1.113	1.11	0.905	0.801	0.879	0.756	0.003125
Ghir_D09G016970.1	137	K	ERBB-3 BINDING PROTEIN 1 GN=EBP1	EBP1	1	0.000123283	70.555	K(1)ADVIAAANTAAEVALR	3	0.04399	1	1.019	1.097	1.103	0.979	0.829	0.976	0.865	0.071619
Ghir_D09G016970.1	376	K	ERBB-3 BINDING PROTEIN 1 GN=EBP1	EBP1	0.853289	0.00036254	68.41	K(0.147)NEGDK(0.853)ADAEPMDASK	3	0.50243	1	0.983	1.049	0.882	0.972	1.004	1.115	1.061	0.41228
Ghir_D05G013830.1	376	K	Eukaryotic initiation factor 4A-10 GN=		1	2.45507e-15	120.32	K(1)GVAINFVTNDDER	2	-0.14162	4	0.989	0.984	1.011	0.973	1.044	0.992	1.008	0.7421
Ghir_D09G008480.1	376	K	Eukaryotic initiation factor 4A-2 GN=		1	2.95948e-08	103.67	K(1)GVAINFVTVDDER	2	0.3639	2	0.969	0.966	1.057	1.013	0.988	1.003	1.004	0.88144
Ghir_A09G008810.1	237	K	Eukaryotic initiation factor 4A-8 GN=		0.999982	0.00984863	78.77	KFMNK(1)PVR	3	-0.20975	2	1.112	1.013	0.978	1.013	0.935	0.976	0.942	0.2615
Ghir_A09G008810.1	233	K	Eukaryotic initiation factor 4A-8 GN=		0.999997	0.031176	69.628	K(1)FMNKPVR	2	0.0082453	1	1.037	0.992	0.988	0.96	1.014	1.003	0.987	0.58882
Ghir_A09G008810.1	376	K	Eukaryotic initiation factor 4A-8 GN=		1	3.21054e-20	128.45	K(1)GVAINFVTLDDER	2	-0.98903	1	0.959	1.019	1.055	0.979	0.981	0.998	0.975	0.44242
Ghir_A09G008810.1	291	K	Eukaryotic initiation factor 4A-8 GN=		1	0.010909	91.549	K(1)VDWLTDK	3	0.34084	2	0.979	1.001	1.078	0.991	0.973	0.974	0.961	0.25752
Ghir_A09G008810.1	62	K	Eukaryotic initiation factor 4A-8 GN=		1	1.95027e-49	169.92	GIYAYGFEK(1)PSAIQQR	3	0.63735	4	0.992	0.971	1.062	0.984	1.013	0.97	0.981	0.56352
Ghir_D06G009330.1	62	K	Eukaryotic initiation factor 4A-8 GN=		1	0.015539	40.211	GIYAYGFEK(1)PSAIQQK	3	-0.14931	1
Ghir_A05G004270.1	357	K	Eukaryotic initiation factor 4A-9 GN=		1	4.62188e-06	98.508	K(1)GVAINFVTTDDER	3	0.14237	3	1.077	1.108	0.995	1	0.863	0.986	0.896	0.122783
Ghir_D01G001560.1	368	K	Eukaryotic initiation factor 4A-III homolog A GN=EIF4A3A	EIF4A3A	1	0.00125909	99.815	K(1)GVAINFVK	3	0.33703	2	0.989	1.057	1.041	1.027	0.951	0.959	0.951	0.188516
Ghir_D01G001560.1	192	K	Eukaryotic initiation factor 4A-III homolog A GN=EIF4A3A	EIF4A3A	1	0.000227343	97.716	GFK(1)DQIYDVYR	2	-0.23988	1	1.105	1.003	0.99	0.96	0.939	1.003	0.937	0.17954
Ghir_D01G001560.1	146	K	Eukaryotic initiation factor 4A-III homolog A GN=EIF4A3A	EIF4A3A	1	7.06276e-05	81.656	K(1)LENGVHVVSGTPGR	3	0.061909	5	0.991	1.041	0.975	0.952	1.019	1.018	0.994	0.8479
Ghir_D01G001560.1	54	K	Eukaryotic initiation factor 4A-III homolog A GN=EIF4A3A	EIF4A3A	1	2.10276e-05	81.656	GIYNYGFEK(1)PSAIQQR	3	0.16594	1	1.082	1.052	1.104	0.841	1.006	0.88	0.842	0.034842
Ghir_D09G017920.1	197	K	Eukaryotic peptide chain release factor GTP-binding subunit ERF3A GN=GSPT1	GSPT1	1	0.00644588	65.179	K(1)GEFETGYER	2	0.21841	2	0.992	1.044	1.02	1.055	0.941	0.978	0.973	0.48624
Ghir_D09G017920.1	264	K	Eukaryotic peptide chain release factor GTP-binding subunit ERF3A GN=GSPT1	GSPT1	1	4.32515e-07	89.566	K(1)DVQFLPISGLVGTNMK	3	0.69988	1	0.819	1.013	1.122	1.038	0.945	1.049	1.026	0.75152
Ghir_D09G017920.1	364	K	Eukaryotic peptide chain release factor GTP-binding subunit ERF3A GN=GSPT1	GSPT1	1	1.51882e-08	110.38	VLAVYCDEDK(1)VR	2	1.2597	1	0.908	0.957	0.963	1.014	1.082	1.072	1.12	0.0146165
Ghir_D11G016140.1	88	K	Eukaryotic translation initiation factor 1A GN=		1	0.0241196	47.621	DYQDDK(1)ADVILK	3	0.5973	1
Ghir_D11G016140.1	23	K	Eukaryotic translation initiation factor 1A GN=		0.999992	0.00920627	56.295	GKNEADDEK(1)R	3	-0.070788	1	1.077	1.117	1.032	0.839	0.949	0.958	0.851	0.028558
Ghir_D01G002780.1	217	K	Eukaryotic translation initiation factor 2 subunit 3 GN=eIF-2gamma	eIF-2gamma	1	4.3483e-07	99.069	SFDVNK(1)PGFEVDEIK	3	-0.41917	2	0.932	0.999	0.938	1.02	1.092	1.033	1.096	0.039364
Ghir_D08G025120.1	383	K	Eukaryotic translation initiation factor 2D GN=EIF2D	EIF2D	1	0.00363928	60.157	GHPEYLQFK(1)PEK	3	-0.24043	1	0.918	0.913	1	0.962	1.048	1.12	1.106	0.133964
Ghir_A08G021650.1	348	K	Eukaryotic translation initiation factor 3 subunit A GN=TIF3A1	TIF3A1	1	0.000107288	88.092	GASHLELENEK(1)ER	3	1.709	2	0.896	0.756	1.157	0.877	1	1.196	1.094	0.55974
Ghir_A08G021650.1	589	K	Eukaryotic translation initiation factor 3 subunit A GN=TIF3A1	TIF3A1	1	0.00302987	59.884	QLLEMEREEESK(1)R	3	-0.23704	1	1.02	1.046	0.941	1.045	1.068	0.927	1.011	0.86284
Ghir_A08G021650.1	44	K	Eukaryotic translation initiation factor 3 subunit A GN=TIF3A1	TIF3A1	1	0.0185026	79.148	AWQK(1)PLEK	2	-0.040738	1	0.952	0.958	0.958	1.06	0.99	1.096	1.097	0.092597
Ghir_A11G029060.1	620	K	Eukaryotic translation initiation factor 3 subunit A GN=TIF3A1	TIF3A1	0.812404	0.00591773	62.633	K(0.812)K(0.188)PILDGEK	3	0.17304	2	0.876	0.976	0.882	1.096	1.085	1.116	1.206	0.0063049
Ghir_A03G023480.1	560	K	Eukaryotic translation initiation factor 3 subunit B GN=TIF3B1	TIF3B1	1	0.0111532	94.692	MLK(1)EEWEK	2	-0.37756	1	0.925	0.96	0.99	0.99	1.028	1.09	1.081	0.085996
Ghir_A03G023480.1	232	K	Eukaryotic translation initiation factor 3 subunit B GN=TIF3B1	TIF3B1	1	0.0233654	66.962	WGGGK(1)EDK	2	1.0813	1	0.938	0.98	1.164	1.036	0.957	0.924	0.946	0.52314
Ghir_A11G036000.1	174	K	Eukaryotic translation initiation factor 3 subunit E GN=TIF3E1	TIF3E1	1	0.00705692	82.287	LK(1)EIIDSK	3	-0.3036	1	1.108	1.013	0.939	0.957	1.031	0.965	0.965	0.5599
Ghir_D03G013380.1	134	K	Eukaryotic translation initiation factor 3 subunit G GN=eif3g	eif3g	1	0.00627098	83.998	K(1)GDHWTSR	3	-0.39252	1	0.968	0.943	0.906	1.166	1.032	1.048	1.152	0.030644
Ghir_D03G013380.1	30	K	Eukaryotic translation initiation factor 3 subunit G GN=eif3g	eif3g	1	0.0275752	53.448	QVIGPDENGIK(1)K	3	-0.38618	1
Ghir_D10G025220.1	144	K	Eukaryotic translation initiation factor 3 subunit G GN=eif3g	eif3g	1	0.0376047	40.994	K(1)GDHWTSK	3	-0.7098	1	0.987	0.934	0.946	1.175	1.069	0.96	1.118	0.149855
Ghir_D05G033710.1	275	K	Eukaryotic translation initiation factor 3 subunit H GN=TIF3H1	TIF3H1	0.999988	3.60654e-07	60.95	K(1)AAGEEPLPEEDPSNPIFKPIPEPSR	4	-0.42445	1	1.014	1.017	0.913	1.08	1.042	0.986	1.056	0.28382
Ghir_D05G033710.1	293	K	Eukaryotic translation initiation factor 3 subunit H GN=TIF3H1	TIF3H1	1	6.4023e-41	131.94	KAAGEEPLPEEDPSNPIFK(1)PIPEPSR	4	-0.21925	2	0.959	0.911	0.983	1.095	0.977	1.091	1.109	0.078924
Ghir_D09G021150.1	259	K	Eukaryotic translation initiation factor 3 subunit H GN=TIF3H1	TIF3H1	1	2.28839e-16	81.315	K(1)AAGEDPLPEEDPSNPIFKPIPEPSR	4	-1.1678	1	1.01	0.834	0.914	1.006	1.104	1.115	1.169	0.069318
Ghir_D09G021150.1	277	K	Eukaryotic translation initiation factor 3 subunit H GN=TIF3H1	TIF3H1	1	1.10463e-59	146.17	KAAGEDPLPEEDPSNPIFK(1)PIPEPSR	4	-1.481	4	1	0.955	0.972	1.035	0.997	1.05	1.053	0.065317
Ghir_D02G005530.1	76	K	Eukaryotic translation initiation factor 3 subunit J GN=Adam	Adam	1	3.56693e-07	98.281	AVEVAK(1)EEPLDPVAEK	3	0.34922	1	0.994	1	0.962	1.038	1.039	0.993	1.039	0.120363
Ghir_D05G005140.1	164	K	Eukaryotic translation initiation factor 3 subunit L GN=v1g169424	v1g169424	1	0.00064731	86.405	NK(1)TEQEIALLR	2	0.32292	1	0.96	1.005	1.013	0.93	1.079	0.992	1.008	0.901
Ghir_D01G016690.1	355	K	Eukaryotic translation initiation factor 4B1 GN=EIF4B1	EIF4B1	1	0.0180066	55.839	VNPFGDAK(1)PR	2	0.79976	1	1.006	0.913	1.038	1.027	0.963	1.047	1.027	0.58296
Ghir_D01G016690.1	300	K	Eukaryotic translation initiation factor 4B1 GN=EIF4B1	EIF4B1	1	0.00553141	80.014	K(1)LDSEIEAK	2	-0.1701	1
Ghir_A08G003450.1	1468	K	Eukaryotic translation initiation factor 4G GN=EIF4G	EIF4G	1	0.0108833	93.374	K(1)IEEVHR	3	0.10061	1
Ghir_D09G024910.1	70	K	Eukaryotic translation initiation factor 5A-2 GN=EIF-5A2	EIF-5A2	1	1.66489e-99	199.41	K(1)LEDIVPSSHNCDVPHVNR	3	-0.206	10	1.012	0.982	1.025	1.001	0.999	0.984	0.988	0.45068
Ghir_D09G024910.1	29	K	Eukaryotic translation initiation factor 5A-2 GN=EIF-5A2	EIF-5A2	1	0.01268	99.442	K(1)NGYIVIK	2	0.36632	4	1.001	1.005	0.978	0.995	1.029	1	1.013	0.38028
Ghir_D09G024910.1	41	K	Eukaryotic translation initiation factor 5A-2 GN=EIF-5A2	EIF-5A2	1	0.00464346	56.29	GRPCK(1)VVEVSTSK	3	-2.7462	1	0.969	1.114	0.941	1.114	0.957	0.974	1.007	0.92246
Ghir_A02G004310.1	194	K	Eukaryotic translation initiation factor isoform 4E-2 GN=		1	0.000299937	80.014	ITYSFHDDSK(1)R	3	0.08569	1	1.03	0.909	1.013	1.074	1.021	0.977	1.041	0.4432
Ghir_A02G004310.1	31	K	Eukaryotic translation initiation factor isoform 4E-2 GN=		1	0.0228445	60.91	QPHK(1)LER	3	0.20032	1
Ghir_A02G012710.1	205	K	Eukaryotic translation initiation factor isoform 4G-1 GN=EIF(ISO)4G1	EIF(ISO)4G1	1	0.0375012	55.461	GNLSEK(1)DR	2	-0.61776	1	1.074	1.152	1.062	0.884	0.842	0.973	0.821	0.0160001
Ghir_A13G010430.1	81	K	Eukaryotic translation initiation factor NCBP GN=NCBP	NCBP	1	1.05306e-08	122.64	TQTAYEDNIK(1)K	2	0.11684	3	0.914	1.019	1.056	0.99	1.022	0.992	1.005	0.88686
Ghir_A13G010430.1	213	K	Eukaryotic translation initiation factor NCBP GN=NCBP	NCBP	1	1.80669e-11	107.5	LPHSYVMEYK(1)PHDASLR	4	-1.4889	1	1.108	0.782	0.75	1.239	1.089	1.12	1.306	0.09604
Ghir_D10G021830.1	62	K	Exocyst complex component EXO70A1 GN=EXO70A1	EXO70A1	1	0.0116167	59.931	K(1)AHENIDK	3	0.2424	1	1.091	1.151	0.924	0.955	0.976	0.938	0.906	0.23258
Ghir_D10G022450.1	60	K	Exocyst complex component SEC8 GN=SEC8	SEC8	1	0.00340305	83.862	DVK(1)SSNPIVAF	2	-1.6617	1	1.001	1.037	0.85	0.743	1.116	1.174	1.05	0.84508
Ghir_A03G008710.1	255	K	Exopolyphosphatase PRUNE1 GN=PRUNE1	PRUNE1	1	0.0142394	55.37	K(1)LVESAHR	3	0.58825	1	0.93	0.993	0.888	1.185	1.062	1.02	1.162	0.05404
Ghir_A07G018280.1	850	K	Exosome complex exonuclease RRP44 homolog A GN=RRP44A	RRP44A	1	0.0195455	50.194	K(1)RPTDTEAR	3	-0.22721	1	1.126	0.85	0.964	1.22	1.025	0.904	1.071	0.59988
Ghir_D01G018080.1	154	K	Expansin-like A1 GN=EXLA1	EXLA1	1	1.50333e-05	90.759	VEESSQK(1)PTYLAIK	3	-0.61449	2	0.991	1.037	0.988	1.07	0.98	0.975	1.003	0.94916
Ghir_D04G018220.1	155	K	Expansin-like A1 GN=EXLA1	EXLA1	1	0.000353864	73.386	VEESSQK(1)PNYLAIK	3	-0.054848	1	0.79	0.767	0.811	1.194	1.228	1.236	1.545	2.1451e-05
Ghir_A07G014500.1	689	K	Exportin-2 GN=CAS	CAS	1	0.000345243	83.692	KEEDPLTDVK(1)DPK	3	-0.031805	1	0.989	0.984	1.055	0.918	1.046	0.98	0.972	0.54394
Ghir_D07G014770.1	411	K	Exportin-2 GN=CAS	CAS	1	0.0184349	51.736	GIATNYK(1)K	3	0.6492	1	1.085	0.883	1.001	1.01	1.051	0.974	1.022	0.7146
Ghir_D07G014770.1	507	K	Exportin-2 GN=CAS	CAS	1	2.82315e-37	144.73	GLIQK(1)PVAFQLFPDLVR	2	0.91553	2	0.21	1.241	1.305	0.877	1.087	1.157	1.132	0.58422
Ghir_D04G012010.1	217	K	FAD synthase GN=Flad1	Flad1	1	0.012613	59.116	FK(1)PAYLLPDGR	2	1.0582	1
Ghir_D11G002080.1	233	K	FAM10 family protein At4g22670 GN=At4g22670	At4g22670	1	0.000110142	128.36	K(1)VEPNAHR	3	0.19685	7	1.069	1.078	1.004	1.13	0.924	0.877	0.93	0.38744
Ghir_A13G012160.1	87	K	Far upstream element-binding protein 3 GN=FUBP3	FUBP3	1	1.1845e-147	221.79	SHEPAK(1)EEEEGLQQNELNK	3	0.38539	1	0.986	0.947	1.106	0.775	1.053	1.036	0.942	0.5767
Ghir_A13G012160.1	21	K	Far upstream element-binding protein 3 GN=FUBP3	FUBP3	1	7.33924e-11	70.837	K(1)LEDVEPHDPHADNMPR	4	2.1556	5	0.992	0.966	0.983	0.985	1.074	0.999	1.04	0.24132
Ghir_D05G004650.1	130	K	Far upstream element-binding protein 3 GN=FUBP3	FUBP3	1	0.0166948	80.755	K(1)IDIPQNR	2	0.74703	1	1.033	1.013	0.92	0.966	1.064	1.013	1.026	0.5958
Ghir_D05G004650.1	19	K	Far upstream element-binding protein 3 GN=FUBP3	FUBP3	1	1.80268e-38	166.64	K(1)YDDQGPLSSVGR	2	0.10796	1	0.968	1.081	1.045	1.011	0.937	0.974	0.944	0.22354
Ghir_D06G009710.1	19	K	Far upstream element-binding protein 3 GN=FUBP3	FUBP3	1	0.000329033	80.905	K(1)YDDQPPLPSGAR	2	0.0085685	3	0.981	0.978	0.919	1.025	1.054	1.059	1.09	0.021159
Ghir_D13G012760.1	87	K	Far upstream element-binding protein 3 GN=FUBP3	FUBP3	1	9.54692e-114	207.56	SHEPDK(1)EEEEGLQQNELNK	3	-0.3606	1	0.863	0.871	1.016	1.095	0.981	1.167	1.179	0.087299
Ghir_A05G018060.1	281	K	Farnesyl pyrophosphate synthase 1 GN=FPS1	FPS1	1	0.000140162	75.018	VLYENYGK(1)PDPANVAK	3	0.34669	2	1.094	1.005	1.012	0.714	1.193	0.909	0.905	0.46766
Ghir_A05G018060.1	324	K	Farnesyl pyrophosphate synthase 1 GN=FPS1	FPS1	1	4.8933e-39	110.32	LVTSIEAHPSK(1)PVQAVLK	3	0.29484	2
Ghir_A05G018060.1	272	K	Farnesyl pyrophosphate synthase 1 GN=FPS1	FPS1	1	3.59659e-26	163.51	ALEICNEEQK(1)K	2	-0.083218	3	1.056	1.073	1.083	0.899	0.903	0.965	0.861	0.0034047
Ghir_A05G018060.1	273	K	Farnesyl pyrophosphate synthase 1 GN=FPS1	FPS1	0.999987	1.41239e-10	103.75	K(1)VLYENYGKPDPANVAK	3	-0.23103	1	1.095	1.026	1.04	0.887	0.953	0.975	0.891	0.028541
Ghir_D05G018080.1	281	K	Farnesyl pyrophosphate synthase 1 GN=FPS1	FPS1	1	1.02389e-06	95.57	VLYENYGK(1)PDTANVAK	3	0.61277	2	1.054	0.976	1.022	0.871	0.998	1.036	0.952	0.41838
Ghir_A12G007770.1	220	K	Farnesylcysteine lyase GN=FLCY	FLCY	1	5.97806e-10	126.71	K(1)LQHTHATFVR	4	-0.13206	2	1.144	1.064	0.983	1.006	0.952	0.894	0.894	0.11482
Ghir_A11G016370.1	400	K	Fatty acid hydroperoxide lyase, chloroplastic GN=HPL	HPL	1	0.00978658	43.592	K(1)GELLCGYQPMAMR	3	0.25631	1
Ghir_D08G020370.1	283	K	Fatty-acid-binding protein 1 GN=FAP1	FAP1	1	5.74566e-05	79.393	AK(1)DDVDLNVASLLQQK	3	0.84637	1	0.885	0.982	1.004	1.006	0.97	1.134	1.083	0.2649
Ghir_D08G020370.1	226	K	Fatty-acid-binding protein 1 GN=FAP1	FAP1	1	2.79297e-11	138.45	FTSQFK(1)DEYK	2	-0.23366	3	0.988	1.002	0.999	0.99	1.04	0.987	1.009	0.6319
Ghir_D13G016590.1	187	K	Fatty-acid-binding protein 3, chloroplastic GN=FAP3	FAP3	1	0.00022324	70.802	IK(1)APTPVDESALSTFR	3	0.18088	1
Ghir_D08G009120.1	262	K	F-BAR domain only protein 1 GN=FCHO1	FCHO1	1	8.25383e-31	131.67	AEESEAEK(1)DPFAASEAINK	3	0.15791	1	0.992	0.939	1.02	0.919	1.034	1.056	1.02	0.73216
Ghir_A11G019560.1	17	K	F-box protein At5g49610 GN=At5g49610	At5g49610	1	0.00945258	51.346	NNK(1)IYMDLK	3	-0.83492	1
Ghir_D02G022580.1	136	K	Ferredoxin, chloroplastic GN=PETF	PETF	1	9.88458e-19	123.29	SDVIIETHK(1)EEDLVS	3	0.65195	6	1.005	0.92	1.046	0.973	1.031	1.005	1.013	0.755
Ghir_A03G021130.1	144	K	Ferredoxin-1, chloroplastic GN=SEND33	SEND33	1	2.34346e-48	169.37	SDVIIETHK(1)EDDLMS	2	0.19069	9	0.938	1.123	1.028	0.984	1.029	0.918	0.949	0.45552
Ghir_A03G021130.1	68	K	Ferredoxin-1, chloroplastic GN=SEND33	SEND33	1	5.36895e-71	194.77	K(1)FDCSDGEYILDR	2	-0.70981	6	0.963	0.966	1.03	0.893	1.04	1.059	1.011	0.88862
Ghir_A01G018710.1	205	K	Ferredoxin-dependent glutamate synthase 1, chloroplastic/mitochondrial GN=GLU1	GLU1	1	0.000802058	82.417	EDSHIEEAK(1)K	3	0.47236	1	0.957	0.907	1.157	1.032	0.96	0.974	0.982	0.87128
Ghir_A01G018710.1	1375	K	Ferredoxin-dependent glutamate synthase 1, chloroplastic/mitochondrial GN=GLU1	GLU1	1	1.58425e-75	151.67	TQEVHSNGSVLDAILLSDPEVSHAIENEK(1)EVHK	5	-0.2237	1	0.984	1.029	1.08	1.046	0.908	0.971	0.946	0.31012
Ghir_A01G018710.1	206	K	Ferredoxin-dependent glutamate synthase 1, chloroplastic/mitochondrial GN=GLU1	GLU1	1	0.0028187	118.71	K(1)VIVNTFR	2	-0.46967	5	1.041	0.97	1.006	0.99	0.991	1.003	0.989	0.63748
Ghir_D01G020150.1	935	K	Ferredoxin-dependent glutamate synthase, chloroplastic GN=FdGOGAT	FdGOGAT	1	0.00572813	64.121	PGEGGQLPGK(1)K	2	-0.030513	1	1.025	0.914	0.86	1.117	1.041	1.088	1.16	0.053281
Ghir_D01G020150.1	925	K	Ferredoxin-dependent glutamate synthase, chloroplastic GN=FdGOGAT	FdGOGAT	1	0.000142573	74.89	IAQGAK(1)PGEGGQLPGK	3	0.028277	1	1.043	1.066	1.015	0.857	1.009	0.981	0.911	0.143298
Ghir_D01G020150.1	63	K	Ferredoxin-dependent glutamate synthase, chloroplastic GN=FdGOGAT	FdGOGAT	1	6.22596e-06	122.7	EDSLIEEAK(1)K	2	-0.16581	4	1.003	0.98	0.977	0.969	1.036	1.029	1.025	0.34646
Ghir_D01G020150.1	64	K	Ferredoxin-dependent glutamate synthase, chloroplastic GN=FdGOGAT	FdGOGAT	1	0.0028187	118.71	K(1)VIVNTFR	2	-0.46967	5	1.041	0.97	1.006	0.99	0.991	1.003	0.989	0.63748
Ghir_D01G020150.1	535	K	Ferredoxin-dependent glutamate synthase, chloroplastic GN=FdGOGAT	FdGOGAT	1	0.00305173	94.767	K(1)GIEGSLDK	3	-0.54621	2	1.031	1.057	1.015	0.941	0.963	0.989	0.932	0.0195845
Ghir_D01G020150.1	1211	K	Ferredoxin-dependent glutamate synthase, chloroplastic GN=FdGOGAT	FdGOGAT	1	1.44312e-100	172.36	SQEVHSNGPVLDDILLSDPEVSHAIENEK(1)EVHK	5	0.21931	3	0.925	0.972	1.015	0.973	1.013	1.078	1.052	0.2747
Ghir_D01G020150.1	776	K	Ferredoxin-dependent glutamate synthase, chloroplastic GN=FdGOGAT	FdGOGAT	1	4.06668e-28	128.79	EK(1)SESAFSIYQQHLASR	3	-1.0429	1	0.915	0.911	0.835	1.033	1.117	1.187	1.254	0.0107584
Ghir_D01G020150.1	1150	K	Ferredoxin-dependent glutamate synthase, chloroplastic GN=FdGOGAT	FdGOGAT	1	0.0127302	68.214	TDLLK(1)PR	2	0.075471	1
Ghir_D01G020150.1	742	K	Ferredoxin-dependent glutamate synthase, chloroplastic GN=FdGOGAT	FdGOGAT	1	0.00459532	87.806	AFSEDTAK(1)R	2	0.34591	2	1.049	1.153	1.001	0.906	0.888	1	0.872	0.069965
Ghir_D05G019010.1	353	K	Ferredoxin--NADP reductase, leaf isozyme, chloroplastic GN=PETH	PETH	1	0.00314179	74.841	K(1)GEQWNVEVY	2	-0.078131	1	0.878	0.968	1.02	0.997	1.181	0.953	1.092	0.33578
Ghir_D05G019010.1	312	K	Ferredoxin--NADP reductase, leaf isozyme, chloroplastic GN=PETH	PETH	1	1.34239e-22	148.52	K(1)DNTYVYMCGLK	2	-0.20589	5	1.003	0.942	0.948	1.032	1.034	1.052	1.078	0.022579
Ghir_D05G019010.1	70	K	Ferredoxin--NADP reductase, leaf isozyme, chloroplastic GN=PETH	PETH	1	0.00170234	70.942	K(1)DDEGIVVNK	3	0.38825	1	0.991	0.927	0.931	1.007	0.91	1.215	1.099	0.3713
Ghir_D05G019010.1	270	K	Ferredoxin--NADP reductase, leaf isozyme, chloroplastic GN=PETH	PETH	1	0.00921027	103.8	EK(1)APNNLR	2	-1.0205	2	0.989	1.144	1.004	0.947	0.982	0.946	0.916	0.149458
Ghir_D05G019010.1	133	K	Ferredoxin--NADP reductase, leaf isozyme, chloroplastic GN=PETH	PETH	0.959115	1.39e-05	67.928	EGQSIGVIPDGIDK(0.959)NGK(0.041)PHK	4	-0.15016	3	1.135	1.065	1.056	0.953	0.891	0.912	0.846	0.0052212
Ghir_D11G018580.1	310	K	Ferredoxin--NADP reductase, leaf isozyme, chloroplastic GN=PETH	PETH	1	0.0101126	91.867	ELWELLK(1)K	3	0.066418	3
Ghir_D11G018580.1	269	K	Ferredoxin--NADP reductase, leaf isozyme, chloroplastic GN=PETH	PETH	1	0.0122779	81.263	EK(1)NPENFR	2	-0.14822	6	0.944	1.002	0.994	1.052	1.024	1.006	1.048	0.105998
Ghir_D11G018580.1	69	K	Ferredoxin--NADP reductase, leaf isozyme, chloroplastic GN=PETH	PETH	1	0.00172453	88.803	K(1)NDEGVVVNK	3	0.59774	4	0.925	1.032	0.95	1.07	1.021	1.034	1.075	0.110356
Ghir_D11G018580.1	352	K	Ferredoxin--NADP reductase, leaf isozyme, chloroplastic GN=PETH	PETH	1	0.00201811	85.355	K(1)AEQWNVEVY	2	-0.52338	1	1.078	0.924	1.101	0.959	0.961	0.958	0.927	0.32092
Ghir_D11G018580.1	132	K	Ferredoxin--NADP reductase, leaf isozyme, chloroplastic GN=PETH	PETH	0.959115	9.66816e-06	69.361	EGQSIGVIPDGVDK(0.959)NGK(0.041)PHK	4	-0.1154	2	0.882	0.943	1.16	0.994	0.956	1.028	0.998	0.9635
Ghir_D11G018580.1	187	K	Ferredoxin--NADP reductase, leaf isozyme, chloroplastic GN=PETH	PETH	1	5.48409e-57	170.22	GVCSNFLCDLK(1)PGAEVK	2	0.23013	8	0.91	0.934	0.962	1.057	1.081	1.065	1.141	0.00157943
Ghir_D11G018580.1	311	K	Ferredoxin--NADP reductase, leaf isozyme, chloroplastic GN=PETH	PETH	1	1.38646e-17	139.86	K(1)DNTFVYMCGLR	3	0.95734	4	0.968	0.973	1.004	0.976	1.06	1.009	1.034	0.28258
Ghir_D11G018580.1	171	K	Ferredoxin--NADP reductase, leaf isozyme, chloroplastic GN=PETH	PETH	1	3.55423e-14	127.36	LVYTNEK(1)GELVK	2	-0.050847	7	1.062	1.023	1.083	0.914	0.942	0.955	0.887	0.0048426
Ghir_D12G006130.1	267	K	Ferredoxin--NADP reductase, leaf isozyme, chloroplastic GN=PETH	PETH	1	0.00138936	95.498	MK(1)ETYLDNFR	3	-0.10377	3	0.994	1.006	1.053	0.937	0.985	1.003	0.958	0.185535
Ghir_D12G006130.1	187	K	Ferredoxin--NADP reductase, leaf isozyme, chloroplastic GN=PETH	PETH	1	1.59878e-06	87.676	GVCSNFLCDMK(1)PGAEVK	4	-0.35292	2	0.949	0.936	0.966	1.01	1.064	1.069	1.102	0.0087842
Ghir_A05G011350.1	186	K	Ferredoxin--NADP reductase, root isozyme, chloroplastic GN=Os03g0784700	Os03g0784700	1	4.65422e-05	81.632	AVYYDTETGK(1)EDPSK	3	0.38241	2	1.106	0.897	0.994	0.795	1.095	1.04	0.978	0.81842
Ghir_D05G011080.1	90	K	Ferredoxin--NADP reductase, root isozyme, chloroplastic GN=Os03g0784700	Os03g0784700	1	0.00655533	66.267	EPPLNTFK(1)PK	3	0.23593	3	0.958	0.974	0.92	1.036	1.064	1.062	1.109	0.0055356
Ghir_D05G011080.1	186	K	Ferredoxin--NADP reductase, root isozyme, chloroplastic GN=Os03g0784700	Os03g0784700	1	5.92891e-06	90.725	AVYYNPETGK(1)EDPSK	3	-0.38891	1	0.899	1.305	0.992	0.924	0.972	0.932	0.885	0.43212
Ghir_D05G011080.1	144	K	Ferredoxin--NADP reductase, root isozyme, chloroplastic GN=Os03g0784700	Os03g0784700	1	1.18972e-05	126.31	K(1)PGSPHNVR	3	-0.40012	5	1.067	1.015	1.023	1.067	0.895	0.97	0.944	0.32414
Ghir_D13G004040.1	136	K	Ferredoxin--nitrite reductase, chloroplastic GN=NIR1	NIR1	1	0.00380867	77.746	LK(1)LPNGVTTSAQTR	2	-0.40018	1	0.968	0.972	0.971	1.063	1.04	1.012	1.07	0.041899
Ghir_D09G002580.1	45	K	Ferredoxin-thioredoxin reductase catalytic chain, chloroplastic GN=FTRC	FTRC	1	0.0178154	73.885	K(1)FSEQYAR	2	-0.43732	2	1.145	1.006	0.967	1.077	0.918	0.942	0.942	0.44866
Ghir_A03G018540.1	65	K	Ferredoxin-thioredoxin reductase, variable chain GN=		1	1.1615e-29	161.21	AVSTASVDK(1)DEK	3	-1.055	3	0.971	1.027	1.01	1.02	0.976	1.008	0.999	0.9566
Ghir_D12G001160.1	126	K	Ferredoxin-thioredoxin reductase, variable chain GN=		1	7.3612e-07	112.44	GK(1)PISANLPYK	2	-0.19199	2	1.012	1.022	0.99	1.013	0.974	1.004	0.989	0.50716
Ghir_A05G034380.1	74	K	Ferritin-2, chloroplastic GN=FER2	FER2	1	1.44857e-14	102.07	GSENKPLTGVVFEPFEEVK(1)K	4	-0.21413	1	0.924	1.022	0.954	0.937	1.07	1.073	1.062	0.33262
Ghir_D10G026710.1	219	K	Ferritin-3, chloroplastic GN=		1	0.0172573	55.258	K(1)ISEYVAQLR	2	-0.76794	1	0.94	1.048	1.081	0.917	0.959	1.022	0.944	0.34428
Ghir_D10G026710.1	61	K	Ferritin-3, chloroplastic GN=		1	2.63803e-68	133.74	GANNKPLTGVIFEPFEEVK(1)K	3	0.068255	1
Ghir_D10G026710.1	47	K	Ferritin-3, chloroplastic GN=		1	0.00295933	47.088	GANNK(1)PLTGVIFEPFEEVK	3	1.0905	1
Ghir_D05G002390.1	356	K	Fe-S cluster assembly factor HCF101, chloroplastic GN=HCF101	HCF101	1	2.21703e-23	121.44	VPCVAVVENMSHFDADGK(1)R	3	-1.3188	1	0.983	1.029	0.949	1.065	0.968	1.04	1.038	0.37614
Ghir_D05G002390.1	444	K	Fe-S cluster assembly factor HCF101, chloroplastic GN=HCF101	HCF101	1	1.21038e-28	137.61	VK(1)VPDSEEEFLLHPATVR	3	1.0742	3	1.002	0.992	1.052	0.915	1.06	0.954	0.962	0.438
Ghir_D05G002390.1	239	K	Fe-S cluster assembly factor HCF101, chloroplastic GN=HCF101	HCF101	1	0.0199001	54.259	LLEMNPEK(1)R	2	-0.095188	2	0.977	1.092	1.033	0.955	0.946	0.996	0.934	0.132141
Ghir_D12G006400.1	255	K	FG-GAP repeat-containing family protein [Populus trichocarpa]		1	4.07683e-15	99.11	K(1)NENIEEHSSDSSQLIPQHNYK	4	-0.10818	1	1	0.875	0.862	1.02	1.15	1.097	1.194	0.038655
Ghir_D12G006400.1	525	K	FG-GAP repeat-containing family protein [Populus trichocarpa]		1	0.00348357	55.755	K(1)GSHGDVIFLTNR	3	0.10835	1
Ghir_A08G020500.1	306	K	FHA domain-containing protein FHA2 GN=FHA2	FHA2	1	0.00236796	64.104	K(1)YPEHFVINTR	3	-1.2856	1	1.011	1.082	0.919	1.019	0.964	1.037	1.003	0.93686
Ghir_D07G006930.1	189	K	FKBP12-interacting protein of 37 kDa GN=FIP37	FIP37	0.999881	0.0155036	51.286	LEEKDDEIK(1)R	3	-0.16998	1	0.972	0.954	1.118	0.962	1.015	0.955	0.963	0.54608
Ghir_D07G006930.1	184	K	FKBP12-interacting protein of 37 kDa GN=FIP37	FIP37	0.999703	0.00340829	66.56	LEEK(1)DDEIKR	3	-0.53323	1	1.024	1.002	1.052	0.884	1.06	0.945	0.939	0.2953
Ghir_A07G012840.1	356	K	Flavonoid 3',5'-hydroxylase 2 GN=CYP75A3	CYP75A3	1	0.0257415	41.684	K(1)HPSTPLNLPR	3	0.37931	1
Ghir_D08G023290.1	101	K	Flowering locus K homology domain GN=FLK	FLK	1	0.0014977	71.176	K(1)WPGWPGESVFR	2	-1.5175	1	1.089	1.005	0.982	0.982	0.911	1.037	0.953	0.37274
Ghir_D06G018750.1	368	K	Folylpolyglutamate synthase GN=FPGS1	FPGS1	1	2.04406e-23	121.25	DDNHLSNLNYQPQQHMDEGSK(1)K	4	0.197	1	0.872	0.981	1.02	1.13	1.012	1.02	1.101	0.1764
Ghir_D06G018750.1	465	K	Folylpolyglutamate synthase GN=FPGS1	FPGS1	1	1.81789e-43	140.73	GVKPSNTDQACEEVK(1)DDTGMR	3	-0.14798	1	1.092	0.946	0.936	0.839	1.027	1.106	0.999	0.96238
Ghir_A07G023630.1	35	K	Formate dehydrogenase, mitochondrial GN=FDH1	FDH1	1	0.00674487	111.95	K(1)IVGVFYK	3	0.34044	3	1.056	1.027	0.983	0.985	0.999	0.965	0.962	0.170921
Ghir_A07G023630.1	215	K	Formate dehydrogenase, mitochondrial GN=FDH1	FDH1	1	6.88968e-49	182.33	LK(1)PFNCNLLYHDR	3	-0.018178	5	0.969	0.944	1.004	1.011	1.037	1.031	1.056	0.049118
Ghir_A07G023630.1	228	K	Formate dehydrogenase, mitochondrial GN=FDH1	FDH1	1	0.00540625	84.479	VK(1)IDPELEK	3	0.87044	3	1.004	1.012	1.019	0.966	0.999	0.995	0.975	0.09284
Ghir_A07G023630.1	80	K	Formate dehydrogenase, mitochondrial GN=FDH1	FDH1	1	1.40466e-22	101.04	QWLESQGHQYIVTDDK(1)EGPDCELEK	4	1.019	3	0.962	0.929	0.983	0.998	1.055	1.061	1.084	0.03498
Ghir_A07G023630.1	361	K	Formate dehydrogenase, mitochondrial GN=FDH1	FDH1	1	2.45138e-13	114.64	YFK(1)GEDFPEQNYIVK	3	-0.16906	1	1.123	1.18	1.053	0.768	0.86	0.97	0.774	0.025879
Ghir_A07G023630.1	279	K	Formate dehydrogenase, mitochondrial GN=FDH1	FDH1	1	0.00014052	108.43	K(1)GVLIVNNAR	2	0.11622	4	1.031	1.029	1.063	0.941	0.954	0.97	0.917	0.0032628
Ghir_D04G001690.1	189	K	Formate--tetrahydrofolate ligase GN=		1	0.0304888	58.246	K(1)FSDIMFR	2	-0.88396	1	0.979	0.884	0.919	1.189	1.061	1.031	1.179	0.035902
Ghir_D04G001690.1	527	K	Formate--tetrahydrofolate ligase GN=		1	0.000910583	121.09	EK(1)IEAIAK	3	-0.61496	3	1	0.978	0.941	1.102	1.033	0.994	1.072	0.120025
Ghir_D04G001690.1	217	K	Formate--tetrahydrofolate ligase GN=		1	2.05733e-23	148.57	TQPEDLTPEEVK(1)K	2	1.1149	4	0.897	0.947	0.941	1.045	1.101	1.076	1.157	0.0030823
Ghir_D04G001690.1	244	K	Formate--tetrahydrofolate ligase GN=		1	2.20832e-05	103.44	K(1)ITVGQGPEEK	2	0.091463	3	1.042	0.984	0.958	1.022	1.013	1.001	1.017	0.52248
Ghir_A11G025640.1	122	K	FRIGIDA-like protein 3 GN=FRL3	FRL3	1	0.0288813	82.241	EVELK(1)QK	2	0.33044	1	1.056	1.037	0.919	1.227	0.961	0.916	1.031	0.82606
Ghir_D10G013520.1	116	K	Fructokinase-2 GN=FRK2	FRK2	1	2.27993e-06	131.83	K(1)QILSIWDK	2	-0.24486	2	1.066	1.079	1.032	0.941	0.919	0.964	0.889	0.0035557
Ghir_D09G016590.1	56	K	Fructokinase-like 1, chloroplastic GN=FLN1	FLN1	0.818711	1.85053e-15	118.19	K(0.819)K(0.181)PTSSSPETPTAK	3	0.31495	1	1.031	0.971	1.001	1.134	0.941	0.976	1.016	0.83998
Ghir_D04G013690.1	349	K	Fructose-1,6-bisphosphatase, chloroplastic GN=		1	1.40988e-18	159.1	NSK(1)NGNLR	2	-0.13763	1	1.184	1.175	1.13	0.955	0.799	0.794	0.73	0.0069427
Ghir_D04G013690.1	136	K	Fructose-1,6-bisphosphatase, chloroplastic GN=		1	0.0140706	41.359	K(1)LDVISNELFCNCLR	3	-1.3246	1
Ghir_D04G013690.1	316	K	Fructose-1,6-bisphosphatase, chloroplastic GN=		1	0.0167662	68.033	QPGSNGK(1)PYSGR	2	0.58446	1	1.002	1.023	1	1.017	1.017	0.962	0.99	0.64438
Ghir_D11G036300.1	138	K	Fructose-1,6-bisphosphatase, chloroplastic GN=FBP	FBP	1	5.57551e-35	152.32	K(1)LDVVSNEVFSNCLR	3	0.81579	4	1.017	0.958	0.965	1.009	1.038	1.022	1.044	0.102997
Ghir_D11G036300.1	305	K	Fructose-1,6-bisphosphatase, chloroplastic GN=FBP	FBP	0.99995	0.000469858	73.252	K(1)YIDDLKDPGPSGK	3	-0.12984	3	0.959	0.932	0.936	1.089	1.123	0.998	1.135	0.025945
Ghir_D11G036300.1	406	K	Fructose-1,6-bisphosphatase, chloroplastic GN=FBP	FBP	1	1.552e-06	93.424	VPLYIGSQEEVEK(1)LEK	3	0.42884	1	0.962	1.013	0.983	0.973	1.008	1.054	1.026	0.40912
Ghir_D11G036300.1	311	K	Fructose-1,6-bisphosphatase, chloroplastic GN=FBP	FBP	1	4.20255e-30	157.2	YIDDLK(1)DPGPSGK	4	-0.54157	10	0.911	0.971	0.985	1.025	1.077	1.034	1.094	0.034004
Ghir_D02G007220.1	271	K	Fructose-1,6-bisphosphatase, cytosolic GN=		1	0.000831124	58.885	TLLYGGTFMYPADK(1)K	3	0.89169	1
Ghir_D02G007220.1	234	K	Fructose-1,6-bisphosphatase, cytosolic GN=		1	0.00898643	53.756	YVENCK(1)FPK	3	0.68704	1	1.109	1.025	0.915	0.93	1.024	1.003	0.97	0.67564
Ghir_D02G007220.1	75	K	Fructose-1,6-bisphosphatase, cytosolic GN=		1	1.88543e-09	117.08	K(1)LDVLSNEVFIK	2	-0.10845	2	0.97	0.912	0.97	1.041	1.071	1.042	1.106	0.0110245
Ghir_D03G006990.1	74	K	Fructose-1,6-bisphosphatase, cytosolic GN=		1	7.92917e-05	73.593	LIGLAGETNVQGEEQK(1)K	3	0.77097	1
Ghir_D03G006990.1	75	K	Fructose-1,6-bisphosphatase, cytosolic GN=		1	3.98774e-09	115.91	K(1)LDVLSNEVFVK	2	-0.16748	2	1.056	0.921	0.986	1.122	1.029	0.939	1.043	0.56242
Ghir_A13G002730.1	130	K	Fructose-bisphosphate aldolase 2, chloroplastic GN=FBA2	FBA2	1	1.63593e-05	83.37	K(1)MVDVLVEQNIVPGIK	3	-0.14483	1	0.979	1.051	0.988	0.952	1.009	1.016	0.986	0.67746
Ghir_D12G006290.1	345	K	Fructose-bisphosphate aldolase 2, chloroplastic GN=FBA2	FBA2	1	0.00270235	74.464	ALQNTCLK(1)K	3	-0.92715	2	1.054	1.086	0.932	0.848	1.041	1.015	0.945	0.50614
Ghir_D12G006290.1	379	K	Fructose-bisphosphate aldolase 2, chloroplastic GN=FBA2	FBA2	1	0.00443014	60.161	YTGK(1)GESEEAK	3	1.1406	1	0.956	1.05	1.082	1.036	0.983	0.915	0.95	0.3802
Ghir_D13G003040.1	59	K	Fructose-bisphosphate aldolase 2, chloroplastic GN=FBA2	FBA2	1	0.0196922	54.65	TAK(1)TVASPGR	2	0.4481	1	0.968	1.134	0.932	1.198	0.913	0.959	1.012	0.93944
Ghir_D13G003040.1	130	K	Fructose-bisphosphate aldolase 2, chloroplastic GN=FBA2	FBA2	1	6.71482e-05	106.62	K(1)MVDVLVEQK	2	-0.73736	5	1.001	1.059	1.02	1.065	0.938	0.957	0.961	0.39144
Ghir_D13G003040.1	387	K	Fructose-bisphosphate aldolase 2, chloroplastic GN=FBA2	FBA2	1	2.40651e-12	122.64	YTGEGESEEAK(1)K	2	0.26764	3	0.877	0.935	0.96	0.979	1.093	1.128	1.154	0.048161
Ghir_D13G003040.1	80	K	Fructose-bisphosphate aldolase 2, chloroplastic GN=FBA2	FBA2	1	1.86567e-41	162.81	GILAMDESNATCGK(1)R	3	-0.29251	3	0.991	1.096	1.038	0.968	0.949	0.965	0.922	0.054424
Ghir_D13G003040.1	279	K	Fructose-bisphosphate aldolase 2, chloroplastic GN=FBA2	FBA2	1	0.000234736	80.102	DK(1)ATPQQVADYTLK	3	0.67357	1	1.13	0.934	0.866	1.058	1.037	1.019	1.063	0.48912
Ghir_A05G033850.1	127	K	Fructose-bisphosphate aldolase 3, chloroplastic GN=FBA3	FBA3	1	0.00285255	76.357	K(1)FVDVLHDQK	2	-1.4251	2	0.985	0.781	1.111	0.953	0.899	1.193	1.058	0.68082
Ghir_D13G014280.1	87	K	Fructose-bisphosphate aldolase 5, cytosolic GN=FBA5	FBA5	1	1.82194e-43	139.11	TSDGK(1)PFVEILEENNVIPGIK	4	-0.14299	2	0.906	1.043	0.877	1.108	1.052	1.066	1.142	0.071524
Ghir_D13G014280.1	106	K	Fructose-bisphosphate aldolase 5, cytosolic GN=FBA5	FBA5	1	4.54269e-49	137.22	VDK(1)GTVEIAGTNGETTTQGFDSLGAR	3	-0.39248	1	1.114	0.984	0.979	0.952	1.048	0.931	0.953	0.43626
Ghir_A04G007190.1	317	K	Fructose-bisphosphate aldolase 6, cytosolic GN=FBA6	FBA6	1	0.0199714	54.198	K(1)AQDAFLVR	2	-0.18781	1	1.066	1.073	0.982	1.087	0.928	0.927	0.943	0.36672
Ghir_A04G007190.1	106	K	Fructose-bisphosphate aldolase 6, cytosolic GN=FBA6	FBA6	1	0	275.6	VDK(1)GTVELNGTHGETFTQGLDGLAQR	3	-0.0086725	3	1.038	1.055	1.022	0.956	0.948	0.982	0.926	0.0055392
Ghir_A04G007190.1	311	K	Fructose-bisphosphate aldolase 6, cytosolic GN=FBA6	FBA6	1	1.58361e-05	109.66	AWAGK(1)EENVK	2	0.27013	4	1.131	1.094	1.073	0.876	0.925	0.89	0.816	0.00080089
Ghir_D04G011350.1	38	K	Fructose-bisphosphate aldolase 6, cytosolic GN=FBA6	FBA6	1	7.90163e-41	158.35	GILAADESTGTIGK(1)R	2	-0.59008	3	1.097	1.076	0.986	1.049	0.957	0.891	0.917	0.20184
Ghir_D04G011350.1	87	K	Fructose-bisphosphate aldolase 6, cytosolic GN=FBA6	FBA6	1	4.15273e-12	119.87	TASGK(1)PFVDVLK	2	-0.081581	4	1.018	0.976	1.01	1.011	1.007	0.987	1	0.97766
Ghir_D04G011350.1	317	K	Fructose-bisphosphate aldolase 6, cytosolic GN=FBA6	FBA6	1	0.00620504	76.332	K(1)AQDALLVR	2	-0.57441	1	0.989	1.031	1.085	1.017	0.939	0.949	0.936	0.143896
Ghir_D04G011350.1	225	K	Fructose-bisphosphate aldolase 6, cytosolic GN=FBA6	FBA6	1	4.65382e-29	107.75	ALNDHHVMLEGTLLK(1)PNMVTPGSDSPK	4	0.93119	5	1.033	1.009	0.995	1.036	0.964	0.987	0.984	0.51704
Ghir_D04G011350.1	106	K	Fructose-bisphosphate aldolase 6, cytosolic GN=FBA6	FBA6	1	2.32263e-14	129.53	VDK(1)GTVELNGTNR	2	-0.32581	3	0.999	0.98	1.024	1.041	0.932	1.036	1.002	0.98292
Ghir_D04G011350.1	338	K	Fructose-bisphosphate aldolase 6, cytosolic GN=FBA6	FBA6	1	2.11294e-40	118.63	ANSEATLGTYK(1)GDAELCEGAAESLHVK	4	0.087515	1	1.024	1.108	1.044	0.925	0.928	0.966	0.888	0.0124563
Ghir_D04G011350.1	311	K	Fructose-bisphosphate aldolase 6, cytosolic GN=FBA6	FBA6	1	1.53536e-07	127.78	TWAGK(1)EENVK	3	-0.66497	2	1.11	1.098	1.061	0.908	0.952	0.874	0.836	0.0031572
Ghir_A04G007210.1	87	K	Fructose-bisphosphate aldolase 8, cytosolic GN=FBA8	FBA8	1	4.67466e-07	68.42	TASGK(1)PFVDVLNEGGVLPGIK	3	-0.56839	1	0.998	1.018	1.052	1.045	0.879	1.022	0.96	0.48648
Ghir_A04G007210.1	106	K	Fructose-bisphosphate aldolase 8, cytosolic GN=FBA8	FBA8	1	3.49663e-85	170.53	VDK(1)GTVELNGTNGETFTQGLDGLAQR	3	-0.56274	2	0.933	0.933	0.994	1.054	1.024	1.066	1.099	0.0173374
Ghir_D05G032880.1	234	K	Fruit protein pKIWI502 GN=pKIWI502	pKIWI502	1	5.80016e-09	110.31	SLIESGFGADK(1)R	3	0.13928	2	0.931	1.069	1.015	0.946	0.898	1.115	0.981	0.79352
Ghir_D05G032880.1	257	K	Fruit protein pKIWI502 GN=pKIWI502	pKIWI502	1	0.0104239	52.247	FK(1)EWESSGVK	3	-0.20671	1
Ghir_A09G013530.1	114	K	FT-interacting protein 1 GN=FTIP1	FTIP1	0.999942	1.45552e-06	102.52	DKDFVK(1)DDFIGK	3	0.60647	1
Ghir_D09G024710.1	325	K	Galactokinase GN=GAL1	GAL1	1	1.70239e-24	130.01	EFLK(1)EEPYTAQEVEK	3	0.13093	1	0.946	1.014	0.904	0.924	1.101	1.091	1.088	0.28076
Ghir_D07G007080.1	392	K	Galactoside 2-alpha-L-fucosyltransferase GN=FT1	FT1	1	0.00218757	58.079	SK(1)AVLVTSLSGGYFER	2	1.3066	1	1.003	0.979	1.048	0.816	0.951	1.122	0.953	0.58564
Ghir_D07G017250.1	304	K	Galacturonosyltransferase 8 GN=GAUT8	GAUT8	1	0.0053378	66.004	LK(1)DYNGAHIEVK	3	-0.23632	1
Ghir_A11G016560.1	330	K	Gamma aminobutyrate transaminase 3, chloroplastic GN=GABA-TP3	GABA-TP3	1	0.000264828	83.692	YNIK(1)PDLISLAK	2	0.54655	2
Ghir_D11G016640.1	98	K	Gamma aminobutyrate transaminase 3, chloroplastic GN=GABA-TP3	GABA-TP3	1	8.71113e-13	120.55	SEGSYVYDANGK(1)K	3	0.47998	4	1.039	1.075	1.055	0.984	0.956	0.909	0.899	0.0132003
Ghir_D11G016640.1	330	K	Gamma aminobutyrate transaminase 3, chloroplastic GN=GABA-TP3	GABA-TP3	1	3.25582e-06	101.32	YNIK(1)PDLVSLAK	2	-0.03821	2	0.988	0.976	0.987	1.045	1.036	0.99	1.041	0.082982
Ghir_D11G016640.1	142	K	Gamma aminobutyrate transaminase 3, chloroplastic GN=GABA-TP3	GABA-TP3	1	0.00310315	69.229	TTK(1)PSLDLAK	2	-0.39959	2	1.038	0.944	1.014	1.007	1.013	0.989	1.004	0.87124
Ghir_D11G016640.1	56	K	Gamma aminobutyrate transaminase 3, chloroplastic GN=GABA-TP3	GABA-TP3	1	1.37484e-05	103.13	DDSDLK(1)DGNGFK	2	-0.26646	3	0.927	0.982	0.984	1.039	1.068	1.014	1.079	0.03676
Ghir_D01G011220.1	266	K	Gamma carbonic anhydrase 1, mitochondrial GN=GAMMACA1	GAMMACA1	1	3.95444e-14	102.89	ETPPELILPDNVLPDK(1)EQK	4	0.057186	4	0.97	0.936	1.069	0.936	1	1.048	1.003	0.94848
Ghir_D07G005640.1	54	K	Gamma carbonic anhydrase-like 1, mitochondrial GN=GAMMACAL1	GAMMACAL1	1	4.74616e-05	104.07	K(1)IIPLGQWVPK	2	0.57163	1
Ghir_D12G020430.1	54	K	Gamma carbonic anhydrase-like 1, mitochondrial GN=GAMMACAL1	GAMMACAL1	1	0.00022538	82.417	K(1)IVPLGQWVPK	2	0.50391	2	0.981	1.14	0.914	1.225	0.968	0.9	1.019	0.90536
Ghir_A03G003330.1	145	K	Gamma-interferon-inducible lysosomal thiol reductase GN=Ifi30	Ifi30	1	0.000156187	86.699	LGLESK(1)PVNDCYK	3	-0.016466	4	0.978	0.99	1.015	1	0.992	1.026	1.012	0.47752
Ghir_A03G003330.1	129	K	Gamma-interferon-inducible lysosomal thiol reductase GN=Ifi30	Ifi30	1	0.00105531	96.745	K(1)PLEWESCFK	2	-1.029	3	0.962	0.958	0.941	1.089	1.043	1.04	1.109	0.0032441
Ghir_D03G015620.1	145	K	Gamma-interferon-inducible lysosomal thiol reductase GN=Ifi30	Ifi30	1	2.60253e-66	164.58	LGLESK(1)PVNDCYNSGLGQK	3	-0.55107	1	1.018	1.098	0.943	1.036	0.943	1.003	0.975	0.66358
Ghir_A06G022580.1	269	K	Gamma-soluble NSF attachment protein GN=GSNAP	GSNAP	1	0.00540601	64.798	K(1)LPTGDVAELK	2	0.47678	1
Ghir_A06G022580.1	248	K	Gamma-soluble NSF attachment protein GN=GSNAP	GSNAP	1	1.96051e-19	125.22	LLSAYTEGDVEEIK(1)R	3	0.044261	1	0.991	1.152	0.986	0.997	0.988	0.923	0.929	0.27654
Ghir_D10G004360.1	129	K	GBF-interacting protein 1 GN=GIP1	GIP1	1	2.05632e-11	85.203	GGSSHYSSNESGPSHGK(1)PAQK	4	-0.4533	1	1.073	0.902	0.882	1.252	1.068	0.932	1.138	0.2976
Ghir_A05G000870.1	64	K	GDP-L-fucose synthase 1 GN=GER1	GER1	1	4.77461e-23	113.73	QSDVESFFADEK(1)PHYVVLAAAK	3	1.95	1
Ghir_A05G000870.1	31	K	GDP-L-fucose synthase 1 GN=GER1	GER1	1	0.000840908	78.69	K(1)LQSLGFTNLLLR	3	0.26278	2
Ghir_D08G012930.1	100	K	GDP-Man:Man(3)GlcNAc(2)-PP-Dol alpha-1,2-mannosyltransferase GN=ALG11	ALG11	1	0.0228495	58.981	K(1)LDEHSR	3	0.55323	1
Ghir_A08G022400.1	61	K	GDP-mannose 3,5-epimerase 1 GN=GME-1	GME-1	1	1.66818e-31	132.48	K(1)NEHMTEDMFCHEFHLVDLR	5	-0.50371	1	0.954	0.857	1.011	1.133	0.97	1.093	1.133	0.138339
Ghir_A08G022400.1	218	K	GDP-mannose 3,5-epimerase 1 GN=GME-1	GME-1	1	1.38708e-15	116.13	AITSIDK(1)FEMWGDGLQTR	3	0.38037	2	0.997	0.977	0.968	0.973	1.114	0.973	1.04	0.462
Ghir_A08G022400.1	277	K	GDP-mannose 3,5-epimerase 1 GN=GME-1	GME-1	1	4.01718e-06	95.264	K(1)LPIHHIPGPEGVR	4	0.41815	5	1.049	0.932	1.009	0.937	1.117	0.941	1.002	0.99404
Ghir_A12G006220.1	299	K	GDP-mannose 4,6 dehydratase 2 GN=MUR1	MUR1	1	0.00855769	68.016	DHVVIDK(1)R	3	2.6382	1	1.211	1.119	0.97	0.833	0.886	0.968	0.814	0.060139
Ghir_D05G002700.1	306	K	GDSL esterase/lipase [Arabidopsis thaliana]		1	0.00644588	65.179	LDSEFDEYK(1)R	2	0.67536	1	0.968	1.003	1.027	1.03	0.945	1.034	1.004	0.93174
Ghir_D11G028630.1	380	K	GDSL esterase/lipase At1g54790 GN=At1g54790	At1g54790	1	0.0272503	50.04	MPFLLSLK(1)F	3	2.7537	8	1.082	0.989	1.013	0.981	0.97	0.971	0.947	0.188462
Ghir_A07G024150.1	251	K	GDSL esterase/lipase At5g14450 GN=At5g14450	At5g14450	1	0.00057493	84.859	K(1)QNEMAMDFNR	2	-0.23867	1	1.03	0.945	0.966	0.969	0.985	1.09	1.035	0.49492
Ghir_A07G024150.1	185	K	GDSL esterase/lipase At5g14450 GN=At5g14450	At5g14450	1	0.0129025	88.392	K(1)LSFDQLR	2	-0.61222	1	0.994	1.059	0.993	1.048	1.005	0.941	0.983	0.66398
Ghir_A07G024150.1	64	K	GDSL esterase/lipase At5g14450 GN=At5g14450	At5g14450	1	0.000362648	72.891	APYGVPYFHK(1)PSGR	3	1.5821	3	1.07	0.965	1.057	0.994	0.969	0.949	0.942	0.168696
Ghir_A07G024150.1	305	K	GDSL esterase/lipase At5g14450 GN=At5g14450	At5g14450	1	3.27299e-19	93.166	NLGMADPLK(1)PCCGYHVNYDHVWCGNK	4	-0.41396	1	0.972	0.92	1.009	1.106	0.977	1.041	1.077	0.175742
Ghir_D07G024230.1	158	K	GDSL esterase/lipase At5g14450 GN=At5g14450	At5g14450	1	0.00299172	65.295	DK(1)LPRPEDFSK	3	-0.5368	1	0.952	1.014	0.988	1.022	1.014	1.02	1.035	0.20446
Ghir_A03G007820.1	233	K	Geranylgeranyl diphosphate reductase, chloroplastic GN=CHLP	CHLP	1	0.0194263	67.032	IK(1)IPDDK	3	0.54901	2	0.997	0.939	1.018	0.991	1.081	0.97	1.03	0.52102
Ghir_A03G007820.1	188	K	Geranylgeranyl diphosphate reductase, chloroplastic GN=CHLP	CHLP	1	5.64543e-15	112.34	HWEEPYVLHYTEYDGK(1)K	4	-0.68686	2	0.951	1.197	0.858	0.981	0.958	1.086	1.006	0.89636
Ghir_A03G007820.1	364	K	Geranylgeranyl diphosphate reductase, chloroplastic GN=CHLP	CHLP	1	0.00774561	69.721	K(1)MVDEGDLR	2	-0.89878	1	1.029	1.001	1.002	1.025	0.963	1	0.985	0.50396
Ghir_D03G010320.1	188	K	Geranylgeranyl diphosphate reductase, chloroplastic GN=CHLP	CHLP	1	1.75905e-08	90.498	HWDEPYVLHYTEYDGK(1)K	4	-0.078384	1	0.981	1.04	0.967	1	1.039	0.988	1.013	0.64888
Ghir_D11G004910.1	66	K	Geranylgeranyl pyrophosphate synthase, chloroplastic GN=GGPS	GGPS	1	2.11739e-43	138.03	GDAVK(1)EEEEQQQPQNPSFDFK	4	-0.079983	2	1.037	1.013	0.981	0.922	0.944	1.081	0.972	0.59172
Ghir_A12G012800.1	141	K	Germin-like protein subfamily 2 member 4 GN=GLP10	GLP10	1	0.00653306	57.785	K(1)GDIFAFPK	3	0.32255	1	1.022	1.039	1.051	0.807	0.953	1.059	0.906	0.31752
Ghir_D12G013070.1	141	K	Germin-like protein subfamily 2 member 4 GN=GLP10	GLP10	1	0.0104184	62.466	K(1)GDIFVFPK	3	-0.16719	2	1.052	1.009	1.061	0.912	1.003	0.942	0.915	0.049136
Ghir_D12G013070.1	47	K	Germin-like protein subfamily 2 member 4 GN=GLP10	GLP10	1	5.88969e-11	105.9	K(1)DADVTENDFFFSGLAK	3	-0.022911	2	1.068	0.962	0.992	1.076	0.953	0.986	0.998	0.95802
Ghir_D09G008450.1	200	K	Germin-like protein subfamily 3 member 1 GN=GLP1	GLP1	1	0.00149747	69.352	STFLDDAQVK(1)K	2	-0.53876	3
Ghir_D01G003570.1	325	K	GLABROUS1 enhancer-binding protein-like GN=GEBPL	GEBPL	1	0.033384	50.297	SSGSLFDK(1)R	2	1.933	1
Ghir_D05G017520.1	240	K	Glucan endo-1,3-beta-glucosidase 1 GN=At1g11820	At1g11820	1	0.000125964	70.802	GVVPLDNSLFK(1)PLTPSK	3	-0.26522	1	0.875	0.989	1.028	0.96	1.061	1.059	1.065	0.33562
Ghir_D04G000850.1	371	K	Glucan endo-1,3-beta-glucosidase 6 GN=At5g58090	At5g58090	0.999537	0.0230532	47.154	KWCVMK(1)PSVR	3	-0.028916	1
Ghir_A06G000310.1	86	K	Glucan endo-1,3-beta-glucosidase, basic isoform GN=GNS1	GNS1	1	0.0142208	85.862	K(1)YNTVNFR	2	-0.20713	1	1.184	1.013	1.016	0.979	0.919	0.912	0.875	0.078859
Ghir_D09G012360.1	471	K	Glucan endo-1,3-beta-glucosidase, basic isoform GN=GNS1	GNS1	1	0.0357214	56.632	GSFK(1)PESR	2	-1.5928	1	1.102	0.946	0.911	0.865	1.04	1.096	1.014	0.89902
Ghir_D09G007070.1	330	K	Glucan endo-1,3-beta-glucosidase, basic vacuolar isoform GN=HGN1	HGN1	1	0.000793343	70.412	HFGLFLPNK(1)QPK	3	-0.22369	1	1.091	1.02	0.967	0.943	1.004	0.978	0.95	0.272
Ghir_A08G021960.1	127	K	Glucose and ribitol dehydrogenase GN=CAISE5	CAISE5	1	0.00124975	57.525	SQEEK(1)DAQDSLEILR	3	0.0093407	1	1.015	1.029	0.92	1.079	1.03	0.981	1.043	0.39966
Ghir_A08G021960.1	145	K	Glucose and ribitol dehydrogenase GN=CAISE5	CAISE5	1	0.000149802	62.617	TSDAK(1)DPLAVSADLGYDK	3	0.7211	1	1.008	0.925	1.076	0.88	1.033	1.021	0.975	0.72092
Ghir_A09G022800.1	111	K	Glucose-1-phosphate adenylyltransferase large subunit 1, chloroplastic GN=ADG2	ADG2	1	0.000563476	79.036	AK(1)PAVPIGGAYR	2	0.20172	1	1.011	0.952	1.021	0.994	1.048	0.974	1.011	0.74738
Ghir_A09G022800.1	268	K	Glucose-1-phosphate adenylyltransferase large subunit 1, chloroplastic GN=ADG2	ADG2	1	0.00209544	86.136	ILSFSEK(1)PK	2	0.70767	3	1.016	1.015	0.925	1.003	1.025	1.034	1.036	0.3276
Ghir_A09G022800.1	377	K	Glucose-1-phosphate adenylyltransferase large subunit 1, chloroplastic GN=ADG2	ADG2	1	5.64054e-08	99.747	FSFYDAAK(1)PIFTSR	2	0.43273	1	1.062	1.004	1.125	1	0.896	0.918	0.882	0.054743
Ghir_A05G019620.1	273	K	Glucose-1-phosphate adenylyltransferase large subunit, chloroplastic/amyloplastic GN=AGPS1	AGPS1	1	0.0272278	43.308	IVQFAEK(1)PK	3	-0.15808	1
Ghir_D11G015640.1	364	K	Glucose-1-phosphate adenylyltransferase small subunit, chloroplastic GN=AGPS1	AGPS1	1	0.00150147	68.515	K(1)PVPDFSFYDR	3	0.71851	3	0.96	1.002	0.962	1.055	1.036	1.012	1.061	0.032038
Ghir_D07G024380.1	478	K	Glucose-6-phosphate 1-dehydrogenase, cytoplasmic isoform GN=G6PDH	G6PDH	1	0.0007138	70.089	IDNGEMK(1)PIPYR	3	-0.93309	5	0.981	0.988	1.086	0.941	0.971	1.005	0.955	0.296
Ghir_A09G003680.1	74	K	Glucose-6-phosphate 1-dehydrogenase, cytoplasmic isoform 2 GN=ACG12	ACG12	1	0.0297468	43.419	TK(1)ISDDELRNR	3	-3.7642	1	0.975	0.955	1.014	1.058	0.936	1.071	1.041	0.45112
Ghir_D06G003250.1	530	K	Glucose-6-phosphate isomerase 1, chloroplastic GN=PGI1	PGI1	1	0.000248691	87.184	K(1)AAGEVLALQK	3	0.30976	1	0.956	1.074	1.004	0.99	0.949	1.032	0.979	0.64852
Ghir_D01G011370.1	24	K	Glucose-6-phosphate isomerase, cytosolic GN=PGIC	PGIC	1	1.90982e-05	133.12	AHTEDIK(1)K	3	0.75465	8	1.004	1.094	1.006	0.976	0.976	0.959	0.938	0.093143
Ghir_D09G007700.1	203	K	Glucose-induced degradation protein 8 homolog GN=DDB_G0279265	DDB_G0279265	1	1.73162e-14	103.31	TASEVNAAILTSQSHEK(1)DPK	3	0.077177	1	1.031	0.932	1.067	0.987	0.926	1.039	0.974	0.65196
Ghir_A12G028500.1	184	K	Glutamate decarboxylase GN=		1	0.0113654	50.088	LK(1)EGYYVMDPVK	3	1.2446	1
Ghir_A12G028500.1	469	K	Glutamate decarboxylase GN=		1	2.92942e-20	145.69	EVVGENK(1)DAEAAK	2	0.26985	2	0.935	1.064	1.022	0.992	1.037	0.96	0.989	0.83714
Ghir_A01G013680.1	469	K	Glutamate decarboxylase 4 GN=GAD4	GAD4	1	0.0191817	70.412	K(1)TAIETQR	2	0.59752	1	1.121	1.1	0.973	0.962	0.992	0.885	0.889	0.104705
Ghir_D12G029510.1	171	K	Glutamate dehydrogenase 2 GN=GDH2	GDH2	1	2.05878e-05	59.975	FHGHSPAVVTGK(1)PIDLGGSLGR	4	0.19063	1
Ghir_D02G018980.1	130	K	Glutamate formimidoyltransferase GN=M5005_Spy1772	M5005_Spy1772	1	0.00520941	50.827	LK(1)VPTFLYGAAEER	3	-0.63778	1
Ghir_A05G042670.1	1467	K	Glutamate synthase [NADH], amyloplastic GN=		1	0.00870516	67.464	DAFEELK(1)K	3	-2.5839	1	1.083	1.02	0.992	0.959	0.952	0.997	0.94	0.104837
Ghir_D07G005460.1	45	K	Glutamate-1-semialdehyde 2,1-aminomutase 2, chloroplastic GN=GSA2	GSA2	1	0.0165589	70.912	K(1)NYTLQK	3	-0.57846	1
Ghir_D07G005460.1	364	K	Glutamate-1-semialdehyde 2,1-aminomutase 2, chloroplastic GN=GSA2	GSA2	1	1.58346e-17	139.58	LK(1)EPGTYEYLDK	2	-0.78089	6	0.973	0.937	0.977	1.007	1.076	1.028	1.078	0.034582
Ghir_D07G005460.1	388	K	Glutamate-1-semialdehyde 2,1-aminomutase 2, chloroplastic GN=GSA2	GSA2	1	2.66114e-25	135.47	ITGQLVQGILDAGK(1)K	2	-0.38704	2	1.074	1.018	1.028	0.908	0.948	1.002	0.916	0.055198
Ghir_A09G020090.1	313	K	Glutamate--cysteine ligase, chloroplastic GN=GSH1	GSH1	1	6.35247e-07	113.25	SQIWTDTDK(1)DR	2	-0.2394	1	0.963	0.93	1.007	1.007	0.967	1.11	1.063	0.26802
Ghir_A03G015180.1	482	K	Glutamate--glyoxylate aminotransferase 2 GN=GGAT2	GGAT2	1	4.43481e-44	146.81	K(1)FNDEFMAQYEDNWNHSR	3	0.16878	3	0.924	0.948	1.021	1.038	1.025	1.043	1.074	0.077039
Ghir_A03G015180.1	39	K	Glutamate--glyoxylate aminotransferase 2 GN=GGAT2	GGAT2	1	6.09176e-42	161.24	K(1)IIFTNVGNPHALGQK	4	1.5687	2	0.998	0.98	0.99	1.074	1.003	0.987	1.032	0.30338
Ghir_A03G015180.1	54	K	Glutamate--glyoxylate aminotransferase 2 GN=GGAT2	GGAT2	1	7.60267e-69	172.81	IIFTNVGNPHALGQK(1)PLTFPR	4	2.2864	2	0.967	1.102	0.959	1.006	1.008	0.986	0.991	0.88764
Ghir_D02G016580.1	39	K	Glutamate--glyoxylate aminotransferase 2 GN=GGAT2	GGAT2	1	2.45079e-19	120.54	K(1)IIFTNVGNPQALGQK	4	0.46868	3	0.968	0.973	0.988	1.051	1.028	1.009	1.054	0.0165411
Ghir_D02G016580.1	90	K	Glutamate--glyoxylate aminotransferase 2 GN=GGAT2	GGAT2	1	5.81822e-18	113.49	AK(1)HYLSLTSGGLGAYSDSR	3	0.16044	1	0.969	0.962	1.055	1.044	0.994	0.985	1.012	0.72948
Ghir_D02G016580.1	463	K	Glutamate--glyoxylate aminotransferase 2 GN=GGAT2	GGAT2	1	1.54373e-41	156.72	K(1)FNDEFMAQYEDNWNR	3	-0.40248	1	0.991	0.933	1.04	1.084	1.062	0.92	1.034	0.62224
Ghir_D02G016580.1	114	K	Glutamate--glyoxylate aminotransferase 2 GN=GGAT2	GGAT2	1	0.00102007	97.813	K(1)EVAEFIER	2	-2.4802	2	0.927	1.047	1.032	0.959	0.953	1.063	0.99	0.855
Ghir_D02G016580.1	17	K	Glutamate--glyoxylate aminotransferase 2 GN=GGAT2	GGAT2	1	0.0240432	102.3	K(1)VQYAVR	2	-0.93075	1	1.072	1.079	0.953	1.087	0.829	1.033	0.95	0.57492
Ghir_D02G016580.1	268	K	Glutamate--glyoxylate aminotransferase 2 GN=GGAT2	GGAT2	1	3.11729e-07	93.478	K(1)VLMDMGPPISK	3	0.13754	12	1.03	1.003	0.974	0.978	0.992	1.026	0.996	0.87494
Ghir_D02G016580.1	406	K	Glutamate--glyoxylate aminotransferase 2 GN=GGAT2	GGAT2	1	0.00180031	93.345	AIEAAK(1)QAGK	2	-0.6576	1	1.065	0.981	0.91	1.229	0.957	0.962	1.065	0.57134
Ghir_D02G016580.1	54	K	Glutamate--glyoxylate aminotransferase 2 GN=GGAT2	GGAT2	1	9.3242e-07	64.749	IIFTNVGNPQALGQK(1)PLTFPR	3	-0.4381	1
Ghir_D01G001390.1	165	K	Glutamate--tRNA ligase, chloroplastic/mitochondrial GN=OVA3	OVA3	1	0.0188761	65.676	EIAELK(1)K	3	-0.72281	1
Ghir_D04G002170.1	362	K	Glutamate--tRNA ligase, cytoplasmic GN=At5g26710	At5g26710	1	0.0011355	77.744	GK(1)LDMQDPNK	3	-0.029372	1	1.07	0.978	1.104	0.922	0.976	0.926	0.896	0.055341
Ghir_D04G002170.1	672	K	Glutamate--tRNA ligase, cytoplasmic GN=At5g26710	At5g26710	1	3.39882e-05	90.476	K(1)ETAAIGDSNIR	2	1.4514	1	0.94	1.072	0.991	1.026	1.014	0.981	1.006	0.86636
Ghir_D07G019150.1	237	K	Glutamine synthetase cytosolic isozyme 1 GN=GS1-1	GS1-1	1	0.000882278	97.734	SDGGYEVIK(1)K	3	0.1698	3	1.111	1.008	1.067	0.892	0.934	0.961	0.875	0.0199611
Ghir_D07G019150.1	76	K	Glutamine synthetase cytosolic isozyme 1 GN=GS1-1	GS1-1	1	8.4407e-10	73.831	GNNILVMCDAYTPAGEPIPTNK(1)R	3	-0.019843	1	1.052	1.087	1.055	0.991	0.799	1.024	0.881	0.23368
Ghir_A02G002720.1	165	K	Glutamine synthetase leaf isozyme, chloroplastic GN=		1	1.74585e-40	128.98	GGNNILVICDSYTPAGEPIPTNK(1)R	3	0.19378	2	0.885	0.98	1.036	0.947	1.112	1.012	1.059	0.43462
Ghir_A02G002720.1	326	K	Glutamine synthetase leaf isozyme, chloroplastic GN=		1	0.000376359	97.565	SMREDGGFEVIK(1)K	3	1.0469	7	1.028	1.024	1.022	0.96	0.969	0.993	0.951	0.0076554
Ghir_D09G020360.1	327	K	Glutamine synthetase leaf isozyme, chloroplastic GN=		1	1.80944e-05	116.55	EEGGFEVIK(1)K	2	-0.042018	5	1.056	0.987	0.998	0.949	1.046	0.961	0.972	0.4795
Ghir_D09G020360.1	166	K	Glutamine synthetase leaf isozyme, chloroplastic GN=		1	1.36089e-22	106.1	GGNNILVICDAYTPAGEPIPTNK(1)R	3	-0.05701	3	1.033	1.044	1.086	0.864	0.938	0.992	0.883	0.043122
Ghir_D09G020360.1	102	K	Glutamine synthetase leaf isozyme, chloroplastic GN=		1	8.0008e-12	111.64	TISK(1)PVEHPSELPK	4	1.0842	3	0.989	1.036	0.915	1.041	1.008	1.042	1.051	0.24686
Ghir_D09G020360.1	338	K	Glutamine synthetase leaf isozyme, chloroplastic GN=		1	5.881e-28	146.3	HK(1)EHISAYGEGNER	3	-0.59024	19	1.021	1.197	1.025	1.026	0.92	0.868	0.868	0.119759
Ghir_D09G020360.1	383	K	Glutamine synthetase leaf isozyme, chloroplastic GN=		0.992786	0.00295657	71.545	DTEK(0.993)NGK(0.007)GYLEDR	3	0.65762	2	0.987	1.143	1.041	0.988	0.959	0.909	0.901	0.104204
Ghir_D09G020360.1	177	K	Glutamine synthetase leaf isozyme, chloroplastic GN=		1	0.000910971	113.66	AAEIFSNK(1)K	3	0.36452	1	1.039	1.037	1.025	0.909	1.03	0.947	0.931	0.18668
Ghir_A04G011580.1	84	K	Glutamine synthetase nodule isozyme GN=		1	3.95431e-44	137.64	K(1)GNNILVMCDAYTPAGEPIPTNK	4	-0.73155	4	0.985	0.968	0.988	1.055	1.034	0.993	1.048	0.069601
Ghir_A04G011580.1	278	K	Glutamine synthetase nodule isozyme GN=		1	1.68564e-17	127.3	HK(1)EHIAAYGEGNER	3	-0.35742	12	1.021	1.148	0.944	1.103	0.963	0.903	0.954	0.59214
Ghir_A04G011580.1	106	K	Glutamine synthetase nodule isozyme GN=		1	3.25191e-12	75.539	GNNILVMCDAYTPAGEPIPTNK(1)R	3	-0.019843	2	1.052	1.074	1.095	0.984	0.858	0.946	0.866	0.026162
Ghir_A04G011580.1	267	K	Glutamine synthetase nodule isozyme GN=		1	0.00571677	66.989	NDGGIDVIK(1)K	2	0.33094	1	1.066	0.973	1.078	0.987	0.978	0.92	0.926	0.122024
Ghir_A05G033430.1	709	K	Glutamine--tRNA ligase, cytoplasmic GN=OVA9	OVA9	1	0.0264276	61.161	AEYDPSK(1)K	2	-0.1579	2	0.999	1.016	1.078	0.962	0.99	0.946	0.937	0.071778
Ghir_A05G033430.1	189	K	Glutamine--tRNA ligase, cytoplasmic GN=OVA9	OVA9	0.75608	0.00428298	62.088	TAADDEK(0.244)PSK(0.756)K	3	-0.20017	1	0.923	0.883	1.027	1.042	1.093	1.026	1.116	0.084484
Ghir_A05G033430.1	155	K	Glutamine--tRNA ligase, cytoplasmic GN=OVA9	OVA9	1	0.00983957	63.216	K(1)HPWADPK	3	-0.087255	1	0.961	1.05	0.946	1.098	0.962	1.031	1.045	0.43028
Ghir_A05G033430.1	366	K	Glutamine--tRNA ligase, cytoplasmic GN=OVA9	OVA9	1	6.67673e-11	103.67	GHAYVDHQTPEEIK(1)EYR	4	0.65484	1	1.065	0.897	0.979	0.909	0.875	1.217	1.02	0.92564
Ghir_D05G033410.1	684	K	Glutamine--tRNA ligase, cytoplasmic GN=OVA9	OVA9	1	0.0233799	60.064	AEYDASK(1)K	3	0.055988	2	1.014	1.108	1.011	1.137	0.927	0.886	0.942	0.47256
Ghir_D02G011100.1	386	K	Glutamyl-tRNA reductase-binding protein, chloroplastic GN=GLUTRBP	GLUTRBP	1	0.01706	78.516	K(1)GQVQNLK	2	-0.20861	1
Ghir_D06G019390.1	151	K	Glutamyl-tRNA(Gln) amidotransferase subunit A, chloroplastic/mitochondrial GN=GATA	GATA	1	0.0074037	62.528	LK(1)DLGAIVVGK	2	0.4443	2	1	0.913	0.929	1.103	1.036	1.053	1.123	0.025662
Ghir_A09G024550.1	52	K	Glutamyl-tRNA(Gln) amidotransferase subunit B, chloroplastic/mitochondrial GN=GATB	GATB	1	0.00423855	63.816	VK(1)VPQHALK	3	-0.37821	1
Ghir_D09G002910.1	7	K	Glutaredoxin GN=		1	0.00176523	54.004	AK(1)DIVSTNPVVVFSK	3	-0.17654	1
Ghir_D06G011910.1	88	K	Glutaredoxin domain-containing cysteine-rich protein 2 GN=GRXCR2	GRXCR2	1	0.00166851	102.53	TNVTADNK(1)R	2	-0.20362	1	1.089	1.13	0.932	0.941	0.97	0.962	0.912	0.27452
Ghir_D08G008840.1	33	K	Glutaredoxin-C4 GN=GRXC4	GRXC4	1	0.027683	52.937	K(1)TISAHK	3	0.79784	1
Ghir_D07G021990.1	75	K	Glutaredoxin-C5, chloroplastic GN=GRXC5	GRXC5	1	0.0267375	53.554	LEESVK(1)K	3	1.3217	1
Ghir_D11G013530.1	402	K	Glutathione reductase, chloroplastic (Fragment) GN=GOR	GOR	1	2.04464e-18	140.6	TLFQNEPTK(1)PDYR	2	-1.0048	6	0.984	0.98	1.003	1.054	0.989	1.01	1.029	0.23122
Ghir_D11G013530.1	430	K	Glutathione reductase, chloroplastic (Fragment) GN=GOR	GOR	1	0.000529453	56.121	K(1)EYGDIDVYTANFRPLK	4	-0.83799	2	1.003	0.999	1.039	0.988	1.021	0.953	0.974	0.32136
Ghir_A10G012520.1	364	K	Glutathione reductase, cytosolic GN=		1	3.7834e-10	116.9	TVFGGESSK(1)PDYR	3	-0.19727	2	0.946	1.047	0.992	1.029	0.973	1.03	1.016	0.66732
Ghir_A10G012520.1	150	K	Glutathione reductase, cytosolic GN=		1	3.02492e-19	119.45	IVGPNK(1)VEVTQPDGTK	3	-0.25185	1	0.987	1.104	1.11	0.915	0.959	0.912	0.87	0.029618
Ghir_A01G019910.1	145	K	Glutathione S-transferase 2 GN=Gst2	Gst2	1	4.97348e-05	72.568	RPEK(1)PIEIYEFEGCPFCR	3	0.5945	1
Ghir_D04G006510.1	169	K	Glutathione S-transferase DHAR2 GN=DHAR2	DHAR2	1	1.67547e-05	95.66	K(1)WTVPESLTNVR	2	-0.27368	1	1.107	1.038	1.014	0.915	0.897	1.015	0.895	0.073699
Ghir_D04G006510.1	113	K	Glutathione S-transferase DHAR2 GN=DHAR2	DHAR2	1	4.1717e-28	128.59	SK(1)DANDGSEQALLNELK	3	0.19794	2	1.08	1.023	1.013	1.026	1.005	0.891	0.938	0.2447
Ghir_D07G008720.1	219	K	Glutathione S-transferase DHAR3, chloroplastic GN=DHAR3	DHAR3	1	1.38396e-06	100.38	K(1)WSIPDTLPYTK	3	-0.1101	1	0.96	1.036	0.995	1.048	1.043	0.95	1.017	0.7003
Ghir_D11G023220.1	130	K	Glutathione S-transferase F8, chloroplastic GN=GSTF8	GSTF8	1	1.11697e-11	109.07	IK(1)QDQSLINQNHDK	4	0.038436	3	0.955	0.97	0.994	1.15	0.982	1.001	1.073	0.2519
Ghir_D11G023220.1	210	K	Glutathione S-transferase F8, chloroplastic GN=GSTF8	GSTF8	1	0.0376508	46.426	K(1)VVDMQK	3	-0.19028	1
Ghir_D11G016760.1	189	K	Glutathione S-transferase F9 GN=GSTF9	GSTF9	1	7.22871e-13	118.21	K(1)HVSAWWDDISSR	3	-0.4579	4	0.959	1.131	1.058	1.013	0.973	0.898	0.916	0.21996
Ghir_D11G016760.1	40	K	Glutathione S-transferase F9 GN=GSTF9	GSTF9	1	2.18951e-05	108.7	GEHK(1)DPEFLK	3	-0.091734	7	1	1.038	0.999	1.016	0.97	0.994	0.981	0.36046
Ghir_D13G002320.1	154	K	Glutathione S-transferase L2, chloroplastic GN=GSTL2	GSTL2	1	1.08902e-14	107.15	YIDSHFEGPSLFPDDPAK(1)K	4	-0.87401	2	0.938	1.067	1.042	1.006	0.946	1.008	0.971	0.56738
Ghir_D13G002320.1	117	K	Glutathione S-transferase L2, chloroplastic GN=GSTL2	GSTL2	1	1.79298e-31	135.49	ENVYPPNK(1)VPALEHNNEVK	4	0.27206	2	0.951	0.888	1.123	1.117	0.931	1.003	1.03	0.73526
Ghir_A01G021050.1	114	K	Glutathione S-transferase L3 GN=GSTL3	GSTL3	1	2.46303e-18	116.04	YVDSSFEGPSLVPNDPDK(1)K	3	0.77052	1	1.04	0.962	1.028	0.871	1.073	0.985	0.967	0.60126
Ghir_A01G021060.1	156	K	Glutathione S-transferase L3 GN=GSTL3	GSTL3	1	0.000154526	77.324	EAGAAFNYLEDALK(1)K	3	0.0016193	1
Ghir_A01G021060.1	114	K	Glutathione S-transferase L3 GN=GSTL3	GSTL3	1	1.89579e-23	122.29	YVDSNFEGPSLVPNDPDK(1)K	4	-0.58436	3	0.963	1.019	0.987	1.004	1.012	1.024	1.024	0.24064
Ghir_A01G021060.1	157	K	Glutathione S-transferase L3 GN=GSTL3	GSTL3	1	9.85148e-09	124.38	K(1)YDDGPFLLGR	2	-0.85734	1	0.942	1.001	1.094	1.042	0.945	0.984	0.978	0.70782
Ghir_A09G016920.1	77	K	Glutathione S-transferase L3 GN=GSTL3	GSTL3	1	1.79696e-05	91.657	VYPENK(1)VPSLEHNGK	3	-0.57223	1	1.098	1.049	1.083	0.933	0.933	0.903	0.857	0.00089714
Ghir_A09G016920.1	71	K	Glutathione S-transferase L3 GN=GSTL3	GSTL3	1	0.0253835	64.103	EK(1)VYPENK	2	-1.8277	1	1.004	1.097	1.093	0.842	1.004	0.922	0.867	0.068343
Ghir_A09G016920.1	114	K	Glutathione S-transferase L3 GN=GSTL3	GSTL3	1	6.55824e-86	186.81	YVDSNFEGPSLLPDDADK(1)K	3	0.41436	4	1.004	1.043	1.021	0.944	0.982	0.996	0.952	0.065957
Ghir_A09G016920.1	230	K	Glutathione S-transferase L3 GN=GSTL3	GSTL3	1	0.0227859	64.841	ELVEIYK(1)R	2	0.45732	1	1.125	1.004	1.173	0.794	0.94	0.898	0.797	0.029578
Ghir_D12G024100.1	195	K	Glutathione S-transferase T1 GN=GSTT1	GSTT1	1	0.013449	86.866	LLGPHK(1)K	3	-0.51203	1	1.1	1.127	1.015	0.981	0.892	0.917	0.861	0.024099
Ghir_A04G010500.1	122	K	Glutathione S-transferase U17 GN=GSTU17	GSTU17	1	0.00022538	94.402	LLIGATEEDK(1)K	2	-0.29004	2	0.943	0.988	1.017	0.962	1.04	1.032	1.029	0.4366
Ghir_D04G014740.1	125	K	Glutathione S-transferase U17 GN=GSTU17	GSTU17	1	0.000241553	97.163	VLFGATEEDK(1)R	2	0.50522	1	1.037	0.932	1.04	0.95	1.06	0.964	0.988	0.82718
Ghir_D04G014740.1	214	K	Glutathione S-transferase U17 GN=GSTU17	GSTU17	1	0.000399558	67.136	DVLPDVDK(1)LADFGLK	3	0.50171	1	0.897	1.169	1.05	1.048	0.923	0.951	0.938	0.52412
Ghir_A04G010520.1	214	K	Glutathione S-transferase U18 GN=GSTU18	GSTU18	1	0.000433237	69.92	DVMPDTDK(1)LAEFGK	3	-0.67469	3	0.973	0.997	1.073	1.067	0.952	0.96	0.979	0.66778
Ghir_A02G002840.1	53	K	Glutathione S-transferase U7 GN=GSTU7	GSTU7	1	0.0121463	50.452	K(1)IPVLVHGGK	3	-0.89862	1	0.977	1.039	0.99	1.058	0.959	1.007	1.006	0.87886
Ghir_A02G002840.1	141	K	Glutathione S-transferase U7 GN=GSTU7	GSTU7	1	0.000113528	96.604	TIEEHGLGDK(1)K	3	-0.27933	2	1.003	0.966	1.187	0.938	1.005	0.872	0.892	0.21206
Ghir_A02G002840.1	114	K	Glutathione S-transferase U7 GN=GSTU7	GSTU7	1	0.00813519	83.883	K(1)FGEEQQK	3	0.33187	4	1.169	1.032	1.021	0.892	0.908	0.965	0.858	0.037657
Ghir_A09G016990.1	54	K	Glutathione S-transferase U8 GN=GSTU8	GSTU8	1	0.0190902	51.346	K(1)VPVFLHK	3	0.30009	2
Ghir_D09G016460.1	123	K	Glutathione S-transferase U8 GN=GSTU8	GSTU8	1	4.17475e-23	153.14	EK(1)VTNEACEYLK	2	0.12918	3	0.998	1.042	1.061	0.95	0.957	0.981	0.931	0.026197
Ghir_D09G016460.1	142	K	Glutathione S-transferase U8 GN=GSTU8	GSTU8	1	0.00243456	85.355	TLESALNGK(1)K	2	-2.0881	8	1.043	1.046	1.01	0.973	0.958	0.978	0.939	0.0079019
Ghir_D09G016460.1	54	K	Glutathione S-transferase U8 GN=GSTU8	GSTU8	1	2.77044e-06	122.96	K(1)VPVLLHNGK	3	-0.45491	5	1.012	0.952	1.091	0.908	0.943	1.046	0.948	0.40828
Ghir_D02G003260.1	179	K	Glutathione transferase GST 23 GN=		1	0.00114319	97.277	IFEPHK(1)FPR	3	-0.39368	1	1.134	1.13	1.151	0.871	0.856	0.846	0.753	4.9463e-06
Ghir_D05G014800.1	103	K	Glutathionyl-hydroquinone reductase YqjG GN=yqjG	yqjG	1	1.20302e-31	163.99	AIGFTSVK(1)PIWER	2	-1.8719	2	1.062	0.996	1.005	0.927	1.009	0.987	0.954	0.21984
Ghir_D05G014800.1	228	K	Glutathionyl-hydroquinone reductase YqjG GN=yqjG	yqjG	1	1.1102e-05	120.03	K(1)QEPYDEAVK	2	-0.2899	2	1.014	1.003	0.965	1.038	1.02	0.988	1.021	0.36566
Ghir_D02G015800.1	252	K	Glyceraldehyde-3-phosphate dehydrogenase 2, cytosolic GN=GAPC2	GAPC2	1	1.56916e-05	109.79	AAIK(1)EESEGK	3	0.71024	1	1.225	0.959	1.053	1	0.945	0.848	0.863	0.168382
Ghir_D04G008460.1	254	K	Glyceraldehyde-3-phosphate dehydrogenase 2, cytosolic GN=GAPC2	GAPC2	1	0.0034627	101.9	K(1)ATYDEIK	2	-0.71554	12	0.948	1.009	0.99	1.067	0.942	1.065	1.043	0.41686
Ghir_D04G008460.1	143	K	Glyceraldehyde-3-phosphate dehydrogenase 2, cytosolic GN=GAPC2	GAPC2	1	7.92674e-49	138.25	EYK(1)PDLNIVSNASCTTNCLAPLAK	3	-0.40397	1	0.987	0.958	0.935	0.953	1.058	1.092	1.077	0.171858
Ghir_D07G024400.1	74	K	Glyceraldehyde-3-phosphate dehydrogenase 2, cytosolic GN=GAPC2	GAPC2	1	1.81074e-130	226.67	TLLFGEK(1)PVTVFGIK	2	-0.013342	1	0.924	1.025	1.016	0.984	1.048	1	1.023	0.57844
Ghir_D09G003620.1	74	K	Glyceraldehyde-3-phosphate dehydrogenase 2, cytosolic GN=GAPC2	GAPC2	1	6.64929e-49	169.02	TLLFGEK(1)PVTVFGIR	2	-0.092797	6	1.011	1.018	0.993	1.02	0.967	1.009	0.991	0.64676
Ghir_D09G003620.1	254	K	Glyceraldehyde-3-phosphate dehydrogenase 2, cytosolic GN=GAPC2	GAPC2	1	0.00581128	93.096	K(1)ASYEDIK	3	-0.11678	5	1.04	1.024	1.011	0.994	0.971	0.973	0.955	0.0147223
Ghir_D09G003620.1	120	K	Glyceraldehyde-3-phosphate dehydrogenase 2, cytosolic GN=GAPC2	GAPC2	1	0.00193738	86.898	K(1)VIISAPSK	2	-0.10956	7	1.08	1.035	0.98	1.044	0.947	0.955	0.952	0.30362
Ghir_D09G003620.1	57	K	Glyceraldehyde-3-phosphate dehydrogenase 2, cytosolic GN=GAPC2	GAPC2	1	1.20557e-08	100.11	YDSVHGQWK(1)HHELK	4	1.9608	2	0.915	1.156	0.916	1.09	0.991	0.997	1.03	0.69506
Ghir_D09G003620.1	196	K	Glyceraldehyde-3-phosphate dehydrogenase 2, cytosolic GN=GAPC2	GAPC2	1	0.0164688	67.879	TVDGPSMK(1)DWR	2	-0.046828	1	0.994	1.001	1.011	1.098	0.986	0.956	1.011	0.84316
Ghir_D09G003620.1	62	K	Glyceraldehyde-3-phosphate dehydrogenase 2, cytosolic GN=GAPC2	GAPC2	1	0.0140706	77.923	HHELK(1)VK	4	-0.44418	2	1.128	0.93	0.839	1.357	0.978	0.929	1.127	0.4873
Ghir_D09G003620.1	115	K	Glyceraldehyde-3-phosphate dehydrogenase 2, cytosolic GN=GAPC2	GAPC2	1	0.000261757	105.2	AAAHLK(1)GGAK	2	-0.84625	2	0.997	0.979	0.898	1.297	1.026	0.931	1.132	0.32776
Ghir_D09G003620.1	143	K	Glyceraldehyde-3-phosphate dehydrogenase 2, cytosolic GN=GAPC2	GAPC2	1	2.73253e-167	221.26	EYK(1)PDLHIVSNASCTTNCLAPLAK	3	-0.017064	2	0.901	0.981	1.012	1.073	0.98	1.065	1.077	0.173343
Ghir_D11G007100.1	120	K	Glyceraldehyde-3-phosphate dehydrogenase 3, cytosolic GN=GAPC3	GAPC3	1	0.00156546	94.363	K(1)VVISAPSK	2	-0.12674	5	1.1	1.095	1.041	0.892	0.958	0.909	0.853	0.0045044
Ghir_D11G007100.1	266	K	Glyceraldehyde-3-phosphate dehydrogenase 3, cytosolic GN=GAPC3	GAPC3	1	0.00351402	106.42	K(1)ESETNLK	3	0.34213	1
Ghir_D10G008680.1	324	K	Glyceraldehyde-3-phosphate dehydrogenase A, chloroplastic GN=GAPA	GAPA	1	7.94212e-19	145.43	K(1)TFAEEVNAAFK	3	-1.996	7	1.025	0.97	0.998	1.02	1.018	0.983	1.009	0.6612
Ghir_D10G008680.1	190	K	Glyceraldehyde-3-phosphate dehydrogenase A, chloroplastic GN=GAPA	GAPA	1	0.000506927	114.4	K(1)VLITAPGK	2	-0.446	5	1.06	1.032	0.994	0.981	0.984	0.962	0.948	0.05774
Ghir_D10G008680.1	189	K	Glyceraldehyde-3-phosphate dehydrogenase A, chloroplastic GN=GAPA	GAPA	1	0.00912823	65.88	HIQAGAK(1)K	3	0.59891	1	1.119	0.988	0.96	1.009	1.021	0.934	0.966	0.58224
Ghir_D10G008680.1	132	K	Glyceraldehyde-3-phosphate dehydrogenase A, chloroplastic GN=GAPA	GAPA	1	5.00229e-49	137.38	YDSTLGIFAADVK(1)PVGTDGISVDGK	4	-0.79763	4	1.015	0.879	1.026	1.039	1.036	1.006	1.055	0.33296
Ghir_D10G008680.1	96	K	Glyceraldehyde-3-phosphate dehydrogenase A, chloroplastic GN=GAPA	GAPA	1	2.49522e-138	221.9	K(1)DSPLDVIAINDTGGVK	3	0.15387	6	0.937	0.933	0.967	1.077	1.067	1.04	1.122	0.00168412
Ghir_D10G008680.1	299	K	Glyceraldehyde-3-phosphate dehydrogenase A, chloroplastic GN=GAPA	GAPA	1	0.00715727	100.98	GK(1)LNGIALR	2	-0.31717	8	1.08	0.993	1.018	0.953	0.988	0.966	0.94	0.087557
Ghir_D10G008680.1	297	K	Glyceraldehyde-3-phosphate dehydrogenase A, chloroplastic GN=GAPA	GAPA	1	0.000748778	59.418	AVALVLPTLK(1)GK	3	0.83378	1
Ghir_A01G009430.1	353	K	Glyceraldehyde-3-phosphate dehydrogenase B, chloroplastic GN=GAPB	GAPB	1	0.00900235	66.351	K(1)AAEGPLK	3	0.86594	1
Ghir_A05G018220.1	111	K	Glyceraldehyde-3-phosphate dehydrogenase B, chloroplastic GN=GAPB	GAPB	1	5.6568e-07	89.468	K(1)NSPLDVIVVNDSGGVK	4	-0.08545	5	1.078	1.03	0.907	1.03	0.984	1.008	1.002	0.93288
Ghir_D01G009850.1	158	K	Glyceraldehyde-3-phosphate dehydrogenase B, chloroplastic GN=GAPB	GAPB	1	2.36483e-58	174.52	IVDNETISVDGK(1)PIK	2	0.68825	5	0.913	0.927	0.969	1.084	1.039	1.081	1.141	0.0042557
Ghir_D01G009850.1	353	K	Glyceraldehyde-3-phosphate dehydrogenase B, chloroplastic GN=GAPB	GAPB	1	0.00569629	86.67	K(1)SAEGPLK	2	-0.016154	2	1.032	1.005	0.973	0.955	1.003	1.026	0.991	0.76134
Ghir_D01G009850.1	204	K	Glyceraldehyde-3-phosphate dehydrogenase B, chloroplastic GN=GAPB	GAPB	1	0.000819337	102.52	K(1)VIITAPAK	3	-0.071834	6	1.016	0.989	0.965	1.036	0.989	1.026	1.027	0.25966
Ghir_D01G009850.1	340	K	Glyceraldehyde-3-phosphate dehydrogenase B, chloroplastic GN=GAPB	GAPB	1	2.43323e-07	103.77	K(1)GITAEDVNAAFR	2	0.12913	4	1.014	0.995	1.006	0.943	1.005	1.021	0.985	0.55714
Ghir_D01G009850.1	110	K	Glyceraldehyde-3-phosphate dehydrogenase B, chloroplastic GN=GAPB	GAPB	1	8.75856e-37	142.35	K(1)DSPLEVVVVNDSGGVK	3	-0.10486	4	0.993	0.936	0.961	0.994	1.025	1.083	1.073	0.081077
Ghir_D07G025130.1	319	K	Glyceraldehyde-3-phosphate dehydrogenase GAPA2, chloroplastic GN=GAPA2	GAPA2	1	3.83416e-06	98.253	K(1)TFAEEVNAAFR	2	-1.1816	3	1.029	1.008	1.03	0.943	1.033	0.949	0.954	0.185717
Ghir_A11G004090.1	143	K	Glyceraldehyde-3-phosphate dehydrogenase, cytosolic GN=GAPC	GAPC	1	0.000235464	45.099	DYK(1)PEYDIISNASCTTNCLAPLAK	4	0.47541	1
Ghir_D01G017690.1	345	K	Glycerate dehydrogenase GN=HPR-A	HPR-A	1	0.000192801	85.837	IK(1)GYPIWGDSNR	2	-0.88914	1	1.058	1.017	0.967	1.058	0.937	1.001	0.985	0.73612
Ghir_D01G017690.1	306	K	Glycerate dehydrogenase GN=HPR-A	HPR-A	1	4.34248e-31	130.56	VGLDVFEDEPFMK(1)PGLAEMK	3	0.49127	8	0.963	0.964	0.974	0.976	1.039	1.07	1.063	0.156384
Ghir_D01G017690.1	46	K	Glycerate dehydrogenase GN=HPR-A	HPR-A	1	0.00616354	86.136	VEICTEK(1)K	2	-0.097837	2	0.939	1.064	1.07	0.981	0.958	0.985	0.952	0.33186
Ghir_D01G017690.1	264	K	Glycerate dehydrogenase GN=HPR-A	HPR-A	1	0.00345127	73.219	K(1)EAILVNCSR	3	0.65415	2	1.01	0.925	1.012	0.997	1.024	1.023	1.033	0.34346
Ghir_A06G011590.1	240	K	Glycerol kinase GN=GLPK	GLPK	1	8.00216e-06	122.55	TLDWDK(1)ETLK	3	0.19132	2	0.98	0.993	0.963	1.042	1.015	1.028	1.051	0.0132589
Ghir_D06G012960.1	420	K	Glycerol kinase GN=GLPK	GLPK	1	0.00217383	99.752	NEK(1)EEFLLR	2	0.58983	1	0.925	0.98	1.006	0.918	1.109	1.028	1.049	0.48866
Ghir_D02G012320.1	124	K	Glycerol-3-phosphate acyltransferase GN=plsY	plsY	1	7.39448e-05	101.3	EIQSLEEVEK(1)R	2	0.1936	1	0.861	0.968	0.962	1.119	1.075	1.048	1.162	0.023935
Ghir_A03G022670.1	362	K	Glycerol-3-phosphate acyltransferase 3 GN=Gpat3	Gpat3	1	8.02106e-07	111.31	K(1)QQSFAESVLR	2	-0.19706	1	1.005	1.062	0.983	1.006	0.979	0.987	0.974	0.35522
Ghir_A03G022670.1	342	K	Glycerol-3-phosphate acyltransferase 3 GN=Gpat3	Gpat3	1	0.0223478	44.863	K(1)VPWDGYLK	3	0.91008	1	1.008	0.985	1.069	1.044	0.955	0.955	0.965	0.39934
Ghir_A11G003210.1	393	K	Glycerol-3-phosphate acyltransferase, chloroplastic GN=		1	8.10102e-05	87.447	SEEVK(1)DVYTQALYK	3	-2.195	1
Ghir_D11G003190.1	398	K	Glycerol-3-phosphate acyltransferase, chloroplastic GN=		1	1.04689e-05	93.478	SEEVK(1)DVFTQALYK	3	0.7261	1
Ghir_D11G003190.1	98	K	Glycerol-3-phosphate acyltransferase, chloroplastic GN=		1	5.3912e-10	127.56	SEEELLSGIK(1)K	2	0.20086	2	1.027	1.039	1.07	1.003	0.937	0.937	0.917	0.028301
Ghir_D11G003190.1	64	K	Glycerol-3-phosphate acyltransferase, chloroplastic GN=		1	3.06776e-18	138.01	DK(1)ESGVAAAGGGK	2	0.23082	1	0.912	1.096	0.918	1.029	1.083	0.996	1.062	0.38396
Ghir_D08G010110.1	51	K	Glycerol-3-phosphate dehydrogenase [NAD(P)+] GN=gpsA	gpsA	1	0.0254284	67.344	K(1)RPFGPR	3	-0.26832	1	0.929	1.019	1.02	1.076	1.086	0.909	1.035	0.65334
Ghir_D03G018410.1	152	K	Glycine cleavage system H protein, mitochondrial GN=GDCSH	GDCSH	1	6.59552e-18	109.65	VKPSSPSELESLMGPK(1)EYTK	3	0.039177	1	1.032	0.873	0.928	1.382	1.082	0.856	1.172	0.3879
Ghir_D03G018410.1	138	K	Glycine cleavage system H protein, mitochondrial GN=GDCSH	GDCSH	1	8.16322e-25	128.06	VK(1)PSSPSELESLMGPK	3	-0.0088141	2	0.99	0.919	1.007	1.083	1.02	1.004	1.066	0.154523
Ghir_D11G003000.1	132	K	Glycine cleavage system H protein, mitochondrial GN=GDCSH	GDCSH	1	3.82043e-05	80.411	VK(1)PGSPSELESLMGPK	3	-0.77083	2	1.016	0.997	0.959	0.959	1.042	1.023	1.017	0.60542
Ghir_A05G004440.1	523	K	Glycine dehydrogenase (decarboxylating), mitochondrial GN=GDCSP	GDCSP	1	1.5757e-56	137.42	VFAGGK(1)PVSFTAASLAPEVGNAIPSGLLR	3	0.78934	1	0.817	1.316	0.884	1.099	0.975	0.993	1.017	0.81686
Ghir_A05G004440.1	995	K	Glycine dehydrogenase (decarboxylating), mitochondrial GN=GDCSP	GDCSP	1	6.38013e-40	136.68	GAPHPPSLLMGDAWTK(1)PYTR	3	-0.11791	4	1.023	1.028	1.047	0.99	0.921	0.995	0.938	0.067621
Ghir_D05G004550.1	447	K	Glycine dehydrogenase (decarboxylating), mitochondrial GN=GDCSP	GDCSP	1	2.43653e-08	92.427	K(1)LGNIEVQGLPFFDTVK	3	-0.85154	1	1.003	0.877	0.967	1.15	1.105	0.951	1.126	0.171523
Ghir_D06G009600.1	892	K	Glycine dehydrogenase (decarboxylating), mitochondrial GN=GDCSP	GDCSP	1	0.000346103	78.814	NTAGIEPEDVAK(1)R	2	0.33208	3	1.05	1.029	1.028	1.033	0.94	0.948	0.94	0.112861
Ghir_D06G009600.1	971	K	Glycine dehydrogenase (decarboxylating), mitochondrial GN=GDCSP	GDCSP	1	5.63286e-31	129.46	GAPHPPSLLMADAWTK(1)PYSR	3	-1.2279	1	1.198	1.064	1.051	0.938	0.87	0.893	0.815	0.0126585
Ghir_D06G009600.1	452	K	Glycine dehydrogenase (decarboxylating), mitochondrial GN=GDCSP	GDCSP	1	5.75401e-44	149	K(1)LGTVEVQGLPFFDTVK	4	-0.033648	4	1.088	0.987	1.029	0.978	0.955	0.967	0.934	0.081623
Ghir_D06G009600.1	245	K	Glycine dehydrogenase (decarboxylating), mitochondrial GN=GDCSP	GDCSP	1	1.59004e-29	135.36	K(1)TFIIANNCHPQTIDICK	4	-0.83892	2	0.93	0.958	1.02	1.03	1.095	0.975	1.066	0.2151
Ghir_D03G004650.1	89	K	Glycine N-acyltransferase GN=Glyat	Glyat	1	9.40822e-08	130.69	K(1)WSSQPYVSR	2	-0.48207	1	1.059	1.061	0.983	1.041	0.909	0.985	0.946	0.29246
Ghir_A02G002200.1	36	K	Glycine-rich RNA-binding protein 2, mitochondrial GN=RBG2	RBG2	1	1.80714e-20	119.96	K(1)LFIGGLSYGTDDQSLK	3	-0.46739	1	0.976	0.926	1.041	1.065	0.933	1.064	1.04	0.522
Ghir_D07G007270.1	127	K	Glycine-rich RNA-binding protein RZ1A GN=RZ1A	RZ1A	1	0.00288814	74.269	CGK(1)PGHFAR	3	-0.88123	1	1.048	0.878	0.99	0.969	1.138	0.966	1.054	0.52594
Ghir_D08G003600.1	699	K	Glycine--tRNA ligase, chloroplastic/mitochondrial 2 GN=EDD1	EDD1	1	0.0246141	62.463	K(1)GNEAVLR	2	-0.137	1	0.948	1.129	1.034	0.915	1.004	0.961	0.926	0.2577
Ghir_D08G003600.1	383	K	Glycine--tRNA ligase, chloroplastic/mitochondrial 2 GN=EDD1	EDD1	1	0.0161467	75.109	K(1)VHHDPR	3	1.8885	1	1.055	1.013	0.957	1.089	0.966	0.973	1.001	0.99588
Ghir_D08G003600.1	722	K	Glycine--tRNA ligase, chloroplastic/mitochondrial 2 GN=EDD1	EDD1	1	0.00600224	57.347	FFYELDTNK(1)R	3	-0.10205	1
Ghir_D04G015180.1	506	K	Glycine--tRNA ligase, mitochondrial 1 GN=At1g29880	At1g29880	1	0.00685205	98.997	LVIAPVK(1)K	2	-0.18085	5	1.003	1.07	1.019	1.025	0.951	0.959	0.949	0.163376
Ghir_D04G015180.1	264	K	Glycine--tRNA ligase, mitochondrial 1 GN=At1g29880	At1g29880	1	1.41964e-05	90.861	IK(1)EYGITAPDTK	3	0.0019312	1	1.029	1.11	1.016	0.952	0.91	0.989	0.904	0.050817
Ghir_D02G004460.1	63	K	Glycolipid transfer protein 1 GN=GLTP1	GLTP1	1	0.00709494	77.732	K(1)YETDPAK	3	0.27261	1	1.03	0.918	0.977	0.893	1.042	1.093	1.035	0.66844
Ghir_D12G002470.1	494	K	Glycoprotein 3-alpha-L-fucosyltransferase A GN=FUT11	FUT11	1	0.0343541	57.532	FK(1)GDADLR	2	-0.14616	1	0.982	1.008	0.978	1.032	0.988	1.029	1.027	0.188803
Ghir_D04G006920.1	149	K	glycoprotein family protein [Medicago truncatula]		1	5.07709e-08	60.527	VNVHMPDLVTGEGEADDDNDDDTEK(1)PSK	4	-0.37927	1	1.008	0.993	0.967	1.073	0.959	1.032	1.032	0.4283
Ghir_D04G006920.1	216	K	glycoprotein family protein [Medicago truncatula]		1	0.00304412	72.325	AFHK(1)YLEIR	3	0.22385	1
Ghir_D05G003330.1	276	K	Glycylpeptide N-tetradecanoyltransferase 1 GN=NMT1	NMT1	1	0.0106925	50.088	K(1)MELHDVPAVTR	3	0.54975	1
Ghir_A10G005620.1	103	K	Glyoxylate/succinic semialdehyde reductase 2, chloroplastic GN=GLYR2	GLYR2	1	0.00145364	66.708	SK(1)CDPLISLGAK	3	0.6957	1	1.034	1	0.943	0.902	1	1.092	1.006	0.95884
Ghir_A10G005620.1	193	K	Glyoxylate/succinic semialdehyde reductase 2, chloroplastic GN=GLYR2	GLYR2	1	0.00101463	56.121	K(1)PAEDGQLIFLTAGDR	3	1.2608	1	1.016	1.005	1.04	0.934	0.974	1.01	0.953	0.123082
Ghir_D10G018310.1	575	K	Glyoxysomal fatty acid beta-oxidation multifunctional protein MFP-a GN=		1	0.00391014	59.227	SMLVPLMQEDK(1)R	3	0.74687	1	0.999	1.017	0.957	1.03	0.887	1.12	1.022	0.82122
Ghir_D08G020020.1	389	K	GMP synthase [glutamine-hydrolyzing] GN=guaA	guaA	1	0.0209394	70.399	LLFK(1)DEVR	2	0.83496	1	0.99	1.077	1.083	0.949	0.993	0.907	0.904	0.062257
Ghir_A13G002100.1	88	K	Golgi to ER traffic protein 4 homolog GN=DDB_G0281815	DDB_G0281815	1	0.000129354	87.727	GK(1)IPYNEDILDR	2	-0.8025	1	1.038	1.018	0.983	1.011	0.948	1.018	0.98	0.49336
Ghir_A13G002100.1	101	K	Golgi to ER traffic protein 4 homolog GN=DDB_G0281815	DDB_G0281815	1	0.0137287	56.258	K(1)IYEVFPK	3	0.9729	1	1.041	1.042	0.99	0.965	0.946	1.018	0.953	0.156519
Ghir_D01G011380.1	556	K	GRB10-interacting GYF protein 2 GN=Gigyf2	Gigyf2	1	6.23868e-05	89.26	K(1)LPAPEDLVLHYK	3	-0.20091	1	0.978	1.028	0.97	0.938	1.039	1.034	1.012	0.78764
Ghir_D01G011390.1	556	K	GRB10-interacting GYF protein 2 GN=Gigyf2	Gigyf2	1	0.0140482	43.761	K(1)LPAPEDLILHYK	3	-0.40862	1
Ghir_A12G012430.1	32	K	GRF1-interacting factor 3 GN=GIF3	GIF3	1	0.0267375	53.554	YLDENK(1)K	3	0.33869	1	1.004	0.98	1.014	1.022	1.002	0.99	1.005	0.71724
Ghir_A09G014910.1	288	K	GTPase Era GN=era	era	1	0.00119257	77.062	STK(1)PFPDHQK	3	-0.63962	1	1.034	0.874	1.02	1.074	1.013	1.001	1.055	0.39314
[truncated: 2,429 more rows]
