# Supplementary material for: Lysine 2‐Hydroxyisobutyrylation‐ and Succinylation‐Based Pathways Act Inside Chloroplasts to Modulate Plant Photosynthesis and Immunity
Source: Adv Sci (Weinh). 2023 Jul 26;10(27):2301803. doi: 10.1002/advs.202301803 (PMC10520639; doi:10.1002/advs.202301803)
Supplement: Supplementary file 5 — Supplemental Table 4 [file ADVS-10-2301803-s001.xlsx]

## Sheet: Table S4
Table S4 The differentially modified Khib proteins in cotton infected with V. dahliae
Protein accession	Position	HPI/CK Ratio	Regulated Type	HPI/CK P value	Amino acid	Protein description	Gene name	Localization probability	PEP	Score	Modified sequence	Charge	Mass error [ppm]	MS/MS Count	CK_1	CK_2	CK_3	HPI_1	HPI_2	HPI_3	Subcellular localization	Biological process	Cellular component	Molecular function	KEGG KO No.	KEGG Gene	KEGG pathway	Pfam ID	Domain description
Ghir_D02G001210.1	195	0.804	Down	0.020043	K	"2,3-bisphosphoglycerate-independent phosphoglycerate mutase GN=PGM1"	PGM1	1	0.0179535	86.67	EK(1)GVDAR	2	-0.38456	1	1.27	1.056	1.161	0.922	0.905	0.975	cytoplasm	GO:0006950 response to stress; GO:0007275 multicellular organism development; GO:0009266 response to temperature stimulus; GO:0009409 response to cold; GO:0009555 pollen development; GO:0009628 response to abiotic stimulus; GO:0009987 cellular process; GO:0010035 response to inorganic substance; GO:0010038 response to metal ion; GO:0010118 stomatal movement; GO:0032501 multicellular organismal pr…	GO:0005576 extracellular region; GO:0005622 intracellular; GO:0005623 cell; GO:0005737 cytoplasm; GO:0005739 mitochondrion; GO:0005740 mitochondrial envelope; GO:0005829 cytosol; GO:0005886 plasma membrane; GO:0005911 cell-cell junction; GO:0009506 plasmodesma; GO:0009507 chloroplast; GO:0009536 plastid; GO:0016020 membrane; GO:0030054 cell junction; GO:0031967 organelle envelope; GO:0031975 enve…	GO:0003824 catalytic activity; GO:0004619 phosphoglycerate mutase activity; GO:0016853 isomerase activity; GO:0016866 intramolecular transferase activity; GO:0016868 intramolecular transferase activity, phosphotransferases; GO:0046537 2,3-bisphosphoglycerate-independent phosphoglycerate mutase activity;	K15633	gpmI; 2,3-bisphosphoglycerate-independent phosphoglycerate mutase [EC:5.4.2.12]	ghi00010 Glycolysis / Gluconeogenesis - Gossypium hirsutum (upland cotton); ghi00260 Glycine, serine and threonine metabolism - Gossypium hirsutum (upland cotton); ghi01100 Metabolic pathways - Gossypium hirsutum (upland cotton); ghi01110 Biosynthesis of secondary metabolites - Gossypium hirsutum (upland cotton); ghi01200 Carbon metabolism - Gossypium hirsutum (upland cotton); ghi01230 Biosynthes…	PF06415	BPG-independent PGAM N-terminus (iPGM_N)
Ghir_A04G003640.1	146	1.291	Up	0.00196071	K	"30S ribosomal protein S20, chloroplastic GN=RPS20"	RPS20	1	1.14337e-07	109	LIAEAYSVIDK(1)AVK	3	-0.90043	1	0.825	0.885	0.809	1.123	1.039	1.089	chloroplast		GO:0005622 intracellular; GO:0005623 cell; GO:0005737 cytoplasm; GO:0009507 chloroplast; GO:0009526 plastid envelope; GO:0009532 plastid stroma; GO:0009536 plastid; GO:0009570 chloroplast stroma; GO:0009941 chloroplast envelope; GO:0016020 membrane; GO:0031967 organelle envelope; GO:0031975 envelope; GO:0043226 organelle; GO:0043227 membrane-bounded organelle; GO:0043229 intracellular organelle; …		K02968	RP-S20, rpsT; small subunit ribosomal protein S20	ghi03010 Ribosome - Gossypium hirsutum (upland cotton);
Ghir_D06G022740.1	187	0.809	Down	0.0122764	K	"30S ribosomal protein S5, chloroplastic GN=rps5"	rps5	1	0.00204778	69.721	AK(1)EVIGAVQK	3	-0.62196	1	1.143	1.04	1.217	0.945	0.894	0.911	chloroplast	GO:0003002 regionalization; GO:0006139 nucleobase-containing compound metabolic process; GO:0006364 rRNA processing; GO:0006396 RNA processing; GO:0006412 translation; GO:0006518 peptide metabolic process; GO:0006725 cellular aromatic compound metabolic process; GO:0006807 nitrogen compound metabolic process; GO:0006950 response to stress; GO:0006996 organelle organization; GO:0007275 multicellul…	GO:0000313 organellar ribosome; GO:0000314 organellar small ribosomal subunit; GO:0005622 intracellular; GO:0005623 cell; GO:0005634 nucleus; GO:0005737 cytoplasm; GO:0005739 mitochondrion; GO:0005759 mitochondrial matrix; GO:0005761 mitochondrial ribosome; GO:0005763 mitochondrial small ribosomal subunit; GO:0005840 ribosome; GO:0009507 chloroplast; GO:0009532 plastid stroma; GO:0009534 chloropl…	GO:0003735 structural constituent of ribosome; GO:0005198 structural molecule activity;	K02988	RP-S5, MRPS5, rpsE; small subunit ribosomal protein S5	ghi03010 Ribosome - Gossypium hirsutum (upland cotton);	PF00333; PF03719	Ribosomal protein S5, N-terminal domain; Ribosomal protein S5, C-terminal domain
Ghir_A08G015170.1	174	0.824	Down	0.04564	K	"50S ribosomal protein L1, chloroplastic GN=RPL1"	RPL1	1	0.000751601	63.292	LNIDPK(1)YNDQQLR	3	-0.63236	1	1.016	1.153	1.208	0.887	0.887	1.009	chloroplast	GO:0000470 maturation of LSU-rRNA; GO:0006139 nucleobase-containing compound metabolic process; GO:0006364 rRNA processing; GO:0006396 RNA processing; GO:0006412 translation; GO:0006518 peptide metabolic process; GO:0006725 cellular aromatic compound metabolic process; GO:0006807 nitrogen compound metabolic process; GO:0008152 metabolic process; GO:0009058 biosynthetic process; GO:0009059 macromo…	GO:0005622 intracellular; GO:0005623 cell; GO:0005634 nucleus; GO:0005737 cytoplasm; GO:0005829 cytosol; GO:0005840 ribosome; GO:0009507 chloroplast; GO:0009526 plastid envelope; GO:0009532 plastid stroma; GO:0009534 chloroplast thylakoid; GO:0009535 chloroplast thylakoid membrane; GO:0009536 plastid; GO:0009570 chloroplast stroma; GO:0009579 thylakoid; GO:0009941 chloroplast envelope; GO:0015934…	GO:0003676 nucleic acid binding; GO:0003723 RNA binding; GO:0005488 binding; GO:0097159 organic cyclic compound binding; GO:1901363 heterocyclic compound binding;	K02863	RP-L1, MRPL1, rplA; large subunit ribosomal protein L1	ghi03010 Ribosome - Gossypium hirsutum (upland cotton);	PF00687	Ribosomal protein L1p/L10e family
Ghir_D08G003460.1	224	0.803	Down	0.0177953	K	"ADP,ATP carrier protein 1, mitochondrial GN=ANT1"	ANT1	1	0.00234246	99.283	LANDAK(1)AAK	3	2.2541	3	1.255	1.068	1.138	0.984	0.904	0.892	chloroplast		GO:0005622 intracellular; GO:0005623 cell; GO:0005737 cytoplasm; GO:0005739 mitochondrion; GO:0005740 mitochondrial envelope; GO:0005743 mitochondrial inner membrane; GO:0016020 membrane; GO:0019866 organelle inner membrane; GO:0031090 organelle membrane; GO:0031966 mitochondrial membrane; GO:0031967 organelle envelope; GO:0031975 envelope; GO:0043226 organelle; GO:0043227 membrane-bounded organe…		K05863	SLC25A4S, ANT; solute carrier family 25 (mitochondrial adenine nucleotide translocator), member 4/5/6/31
Ghir_A05G014590.1	466	1.229	Up	0.036442	K	"Alanine aminotransferase 2, mitochondrial GN=ALAAT2"	ALAAT2	1	8.16925e-05	120.77	K(1)APDAYYCQR	2	-0.6247	1	0.961	0.827	0.872	1.2	1.049	1.021	chloroplast	GO:0001666 response to hypoxia; GO:0006082 organic acid metabolic process; GO:0006520 cellular amino acid metabolic process; GO:0006522 alanine metabolic process; GO:0006524 alanine catabolic process; GO:0006807 nitrogen compound metabolic process; GO:0006950 response to stress; GO:0008152 metabolic process; GO:0009056 catabolic process; GO:0009063 cellular amino acid catabolic process; GO:000907…	GO:0005622 intracellular; GO:0005623 cell; GO:0005737 cytoplasm; GO:0005739 mitochondrion; GO:0009507 chloroplast; GO:0009536 plastid; GO:0043226 organelle; GO:0043227 membrane-bounded organelle; GO:0043229 intracellular organelle; GO:0043231 intracellular membrane-bounded organelle; GO:0044424 intracellular part; GO:0044444 cytoplasmic part; GO:0044464 cell part;	GO:0000166 nucleotide binding; GO:0003824 catalytic activity; GO:0004021 L-alanine:2-oxoglutarate aminotransferase activity; GO:0005488 binding; GO:0005524 ATP binding; GO:0008144 drug binding; GO:0008483 transaminase activity; GO:0016740 transferase activity; GO:0016769 transferase activity, transferring nitrogenous groups; GO:0017076 purine nucleotide binding; GO:0030554 adenyl nucleotide bindi…	K00814	GPT, ALT; alanine transaminase [EC:2.6.1.2]	ghi00220 Arginine biosynthesis - Gossypium hirsutum (upland cotton); ghi00250 Alanine, aspartate and glutamate metabolism - Gossypium hirsutum (upland cotton); ghi00710 Carbon fixation in photosynthetic organisms - Gossypium hirsutum (upland cotton); ghi01100 Metabolic pathways - Gossypium hirsutum (upland cotton); ghi01200 Carbon metabolism - Gossypium hirsutum (upland cotton); ghi01210 2-Oxocar…	PF00155	Aminotransferase class I and II
Ghir_D03G008190.1	64	1.552	Up	0.00133689	K	"ATP synthase subunit alpha, chloroplastic GN=atpA"	atpA	1	0.00452191	102.51	AMK(1)QVAGK	3	0.014003	5	0.821	0.747	0.848	1.166	1.338	1.245	plasma membrane				K02111	ATPF1A, atpA; F-type H+-transporting ATPase subunit alpha [EC:3.6.3.14]	ghi00190 Oxidative phosphorylation - Gossypium hirsutum (upland cotton); ghi00195 Photosynthesis - Gossypium hirsutum (upland cotton); ghi01100 Metabolic pathways - Gossypium hirsutum (upland cotton);	PF00006; PF00306	ATP synthase alpha/beta family, nucleotide-binding domain; ATP synthase alpha/beta chain, C terminal domain
Ghir_D03G008190.1	156	1.605	Up	0.0014952	K	"ATP synthase subunit alpha, chloroplastic GN=atpA"	atpA	1	6.0304e-09	124.39	TNK(1)PQFQEIISSTK	2	-0.70731	4	0.799	0.757	0.808	1.135	1.382	1.278	plasma membrane				K02111	ATPF1A, atpA; F-type H+-transporting ATPase subunit alpha [EC:3.6.3.14]	ghi00190 Oxidative phosphorylation - Gossypium hirsutum (upland cotton); ghi00195 Photosynthesis - Gossypium hirsutum (upland cotton); ghi01100 Metabolic pathways - Gossypium hirsutum (upland cotton);	PF00006; PF00306	ATP synthase alpha/beta family, nucleotide-binding domain; ATP synthase alpha/beta chain, C terminal domain
Ghir_D03G008190.1	61	1.389	Up	0.0092587	K	"ATP synthase subunit alpha, chloroplastic GN=atpA"	atpA	1	0.000477001	93.623	VGSAAQIK(1)AMK	3	0.11468	4	0.809	0.88	0.916	1.071	1.3	1.247	plasma membrane				K02111	ATPF1A, atpA; F-type H+-transporting ATPase subunit alpha [EC:3.6.3.14]	ghi00190 Oxidative phosphorylation - Gossypium hirsutum (upland cotton); ghi00195 Photosynthesis - Gossypium hirsutum (upland cotton); ghi01100 Metabolic pathways - Gossypium hirsutum (upland cotton);	PF00006; PF00306	ATP synthase alpha/beta family, nucleotide-binding domain; ATP synthase alpha/beta chain, C terminal domain
Ghir_D07G003370.1	72	1.246	Up	0.0057784	K	"ATP synthase subunit b', chloroplastic GN=ATPG"	ATPG	1	7.83476e-05	115.29	K(1)ETQLEVEEK	3	-0.45482	2	0.865	0.883	0.838	1.131	1.093	0.997	cytoplasm		GO:0005622 intracellular; GO:0005623 cell; GO:0005737 cytoplasm; GO:0009507 chloroplast; GO:0009534 chloroplast thylakoid; GO:0009535 chloroplast thylakoid membrane; GO:0009536 plastid; GO:0009579 thylakoid; GO:0016020 membrane; GO:0031976 plastid thylakoid; GO:0031984 organelle subcompartment; GO:0034357 photosynthetic membrane; GO:0042651 thylakoid membrane; GO:0043226 organelle; GO:0043227 mem…
Ghir_D05G015270.1	124	0.817	Down	0.0027022	K	"Chlorophyll a-b binding protein 21, chloroplastic GN=CAB21"	CAB21	1	0.000108299	83.204	NGVK(1)FGEAVWFK	3	-1.2814	1	1.134	1.179	1.073	0.946	0.916	0.904	chloroplast				K08912	LHCB1; light-harvesting complex II chlorophyll a/b binding protein 1	ghi00196 Photosynthesis - antenna proteins - Gossypium hirsutum (upland cotton); ghi01100 Metabolic pathways - Gossypium hirsutum (upland cotton);
Ghir_A13G015660.1	69	0.763	Down	0.048063	K	"Chlorophyll a-b binding protein 8, chloroplastic GN=CAB8"	CAB8	1	0.00826802	47.606	FQDWAK(1)PGSMGK	3	0.41427	2	1.039	1.394	1.117	0.957	0.887	0.866	cytoplasm	GO:0006091 generation of precursor metabolites and energy; GO:0008152 metabolic process; GO:0009314 response to radiation; GO:0009416 response to light stimulus; GO:0009628 response to abiotic stimulus; GO:0009765 photosynthesis, light harvesting; GO:0009768 photosynthesis, light harvesting in photosystem I; GO:0009987 cellular process; GO:0015979 photosynthesis; GO:0019684 photosynthesis, light …	GO:0005622 intracellular; GO:0005623 cell; GO:0005737 cytoplasm; GO:0009507 chloroplast; GO:0009526 plastid envelope; GO:0009532 plastid stroma; GO:0009534 chloroplast thylakoid; GO:0009535 chloroplast thylakoid membrane; GO:0009536 plastid; GO:0009570 chloroplast stroma; GO:0009579 thylakoid; GO:0009941 chloroplast envelope; GO:0010287 plastoglobule; GO:0016020 membrane; GO:0031967 organelle env…	GO:0005488 binding; GO:0016168 chlorophyll binding; GO:0031409 pigment binding; GO:0043167 ion binding; GO:0043168 anion binding; GO:0046906 tetrapyrrole binding; GO:0048037 cofactor binding; GO:0097159 organic cyclic compound binding; GO:1901363 heterocyclic compound binding;	K08909	LHCA3; light-harvesting complex I chlorophyll a/b binding protein 3	ghi00196 Photosynthesis - antenna proteins - Gossypium hirsutum (upland cotton); ghi01100 Metabolic pathways - Gossypium hirsutum (upland cotton);
Ghir_A03G019040.1	231	0.664	Down	0.020922	K	"Chlorophyll a-b binding protein CP24 10A, chloroplastic GN=CAP10A"	CAP10A	1	1.25789e-05	139.97	LAEIK(1)HAR	2	0.2368	4	1.13	1.174	1.555	0.813	0.825	0.924	chloroplast	GO:0006091 generation of precursor metabolites and energy; GO:0008152 metabolic process; GO:0009314 response to radiation; GO:0009416 response to light stimulus; GO:0009628 response to abiotic stimulus; GO:0009765 photosynthesis, light harvesting; GO:0009768 photosynthesis, light harvesting in photosystem I; GO:0009987 cellular process; GO:0015979 photosynthesis; GO:0019684 photosynthesis, light …	GO:0005622 intracellular; GO:0005623 cell; GO:0005737 cytoplasm; GO:0009507 chloroplast; GO:0009526 plastid envelope; GO:0009532 plastid stroma; GO:0009534 chloroplast thylakoid; GO:0009535 chloroplast thylakoid membrane; GO:0009536 plastid; GO:0009570 chloroplast stroma; GO:0009579 thylakoid; GO:0009941 chloroplast envelope; GO:0010287 plastoglobule; GO:0016020 membrane; GO:0031967 organelle env…	GO:0005488 binding; GO:0016168 chlorophyll binding; GO:0031409 pigment binding; GO:0043167 ion binding; GO:0043168 anion binding; GO:0046906 tetrapyrrole binding; GO:0048037 cofactor binding; GO:0097159 organic cyclic compound binding; GO:1901363 heterocyclic compound binding;	K08917	LHCB6; light-harvesting complex II chlorophyll a/b binding protein 6	ghi00196 Photosynthesis - antenna proteins - Gossypium hirsutum (upland cotton); ghi01100 Metabolic pathways - Gossypium hirsutum (upland cotton);
Ghir_D05G025270.1	238	0.783	Down	0.0036629	K	"Chlorophyll a-b binding protein CP26, chloroplastic GN=LHCB5"	LHCB5	0.995415	0.0259337	56.209	VK(0.005)EIK(0.995)NGR	3	-0.18118	1	1.146	1.262	1.115	0.917	0.942	0.898	chloroplast				K08916	LHCB5; light-harvesting complex II chlorophyll a/b binding protein 5	ghi00196 Photosynthesis - antenna proteins - Gossypium hirsutum (upland cotton); ghi01100 Metabolic pathways - Gossypium hirsutum (upland cotton);
Ghir_D05G016340.1	346	1.41	Up	0.0054576	K	"Citrate synthase, mitochondrial GN=CIT"	CIT	1	0.016772	43.883	TLNGGK(1)VVPGFGHGVLR	3	1.4621	1	0.866	0.902	0.749	1.156	1.252	1.142	mitochondria	GO:0006082 organic acid metabolic process; GO:0006091 generation of precursor metabolites and energy; GO:0006099 tricarboxylic acid cycle; GO:0006101 citrate metabolic process; GO:0008152 metabolic process; GO:0009060 aerobic respiration; GO:0009987 cellular process; GO:0010035 response to inorganic substance; GO:0010038 response to metal ion; GO:0015980 energy derivation by oxidation of organic …	GO:0005618 cell wall; GO:0005622 intracellular; GO:0005623 cell; GO:0005737 cytoplasm; GO:0005739 mitochondrion; GO:0005759 mitochondrial matrix; GO:0009507 chloroplast; GO:0009536 plastid; GO:0030312 external encapsulating structure; GO:0031974 membrane-enclosed lumen; GO:0043226 organelle; GO:0043227 membrane-bounded organelle; GO:0043229 intracellular organelle; GO:0043231 intracellular membra…	GO:0000166 nucleotide binding; GO:0003824 catalytic activity; GO:0004108 citrate (Si)-synthase activity; GO:0005488 binding; GO:0005524 ATP binding; GO:0008144 drug binding; GO:0008270 zinc ion binding; GO:0016740 transferase activity; GO:0016746 transferase activity, transferring acyl groups; GO:0017076 purine nucleotide binding; GO:0030554 adenyl nucleotide binding; GO:0032553 ribonucleotide bi…	K01647	CS, gltA; citrate synthase [EC:2.3.3.1]	ghi00020 Citrate cycle (TCA cycle) - Gossypium hirsutum (upland cotton); ghi00630 Glyoxylate and dicarboxylate metabolism - Gossypium hirsutum (upland cotton); ghi01100 Metabolic pathways - Gossypium hirsutum (upland cotton); ghi01110 Biosynthesis of secondary metabolites - Gossypium hirsutum (upland cotton); ghi01200 Carbon metabolism - Gossypium hirsutum (upland cotton); ghi01210 2-Oxocarboxyli…	PF00285	Citrate synthase
Ghir_A02G013650.1	199	0.781	Down	0.014337	K	"D-glycerate 3-kinase, chloroplastic GN=GLYK"	GLYK	1	1.25497e-14	126.97	GNAGSHDLPFSVETLTALTK(1)LTK	4	0.14422	1	1.063	1.289	1.129	0.929	0.882	0.908	cytoplasm	GO:0006139 nucleobase-containing compound metabolic process; GO:0006206 pyrimidine nucleobase metabolic process; GO:0006213 pyrimidine nucleoside metabolic process; GO:0006220 pyrimidine nucleotide metabolic process; GO:0006221 pyrimidine nucleotide biosynthetic process; GO:0006222 UMP biosynthetic process; GO:0006725 cellular aromatic compound metabolic process; GO:0006753 nucleoside phosphate m…	GO:0005622 intracellular; GO:0005623 cell; GO:0005737 cytoplasm; GO:0005829 cytosol; GO:0009507 chloroplast; GO:0009526 plastid envelope; GO:0009532 plastid stroma; GO:0009536 plastid; GO:0009570 chloroplast stroma; GO:0009941 chloroplast envelope; GO:0031967 organelle envelope; GO:0031975 envelope; GO:0043226 organelle; GO:0043227 membrane-bounded organelle; GO:0043229 intracellular organelle; G…	GO:0003824 catalytic activity; GO:0004849 uridine kinase activity; GO:0008887 glycerate kinase activity; GO:0016301 kinase activity; GO:0016740 transferase activity; GO:0016772 transferase activity, transferring phosphorus-containing groups; GO:0016773 phosphotransferase activity, alcohol group as acceptor; GO:0019205 nucleobase-containing compound kinase activity; GO:0019206 nucleoside kinase ac…	K15918	GLYK; D-glycerate 3-kinase [EC:2.7.1.31]	ghi00260 Glycine, serine and threonine metabolism - Gossypium hirsutum (upland cotton); ghi00561 Glycerolipid metabolism - Gossypium hirsutum (upland cotton); ghi00630 Glyoxylate and dicarboxylate metabolism - Gossypium hirsutum (upland cotton); ghi01100 Metabolic pathways - Gossypium hirsutum (upland cotton); ghi01110 Biosynthesis of secondary metabolites - Gossypium hirsutum (upland cotton); gh…
Ghir_D02G003060.1	423	1.276	Up	0.02714	K	"Dihydroxy-acid dehydratase, chloroplastic GN=DHAD"	DHAD	1	0.000775838	101.38	K(1)TGHIQILR	3	-0.12588	1	0.79	0.951	0.886	1.032	1.105	1.214	chloroplast	GO:0006082 organic acid metabolic process; GO:0006520 cellular amino acid metabolic process; GO:0006807 nitrogen compound metabolic process; GO:0006950 response to stress; GO:0006970 response to osmotic stress; GO:0007275 multicellular organism development; GO:0008152 metabolic process; GO:0008652 cellular amino acid biosynthetic process; GO:0009058 biosynthetic process; GO:0009081 branched-chain…	GO:0005622 intracellular; GO:0005623 cell; GO:0005737 cytoplasm; GO:0009507 chloroplast; GO:0009532 plastid stroma; GO:0009536 plastid; GO:0009570 chloroplast stroma; GO:0043226 organelle; GO:0043227 membrane-bounded organelle; GO:0043229 intracellular organelle; GO:0043231 intracellular membrane-bounded organelle; GO:0044422 organelle part; GO:0044424 intracellular part; GO:0044434 chloroplast p…	GO:0003824 catalytic activity; GO:0004160 dihydroxy-acid dehydratase activity; GO:0005488 binding; GO:0005507 copper ion binding; GO:0016829 lyase activity; GO:0016835 carbon-oxygen lyase activity; GO:0016836 hydro-lyase activity; GO:0043167 ion binding; GO:0043169 cation binding; GO:0046872 metal ion binding; GO:0046914 transition metal ion binding;	K01687	ilvD; dihydroxy-acid dehydratase [EC:4.2.1.9]	ghi00290 Valine, leucine and isoleucine biosynthesis - Gossypium hirsutum (upland cotton); ghi00770 Pantothenate and CoA biosynthesis - Gossypium hirsutum (upland cotton); ghi01100 Metabolic pathways - Gossypium hirsutum (upland cotton); ghi01110 Biosynthesis of secondary metabolites - Gossypium hirsutum (upland cotton); ghi01210 2-Oxocarboxylic acid metabolism - Gossypium hirsutum (upland cotton…
Ghir_D11G018580.1	138	0.801	Down	0.0100025	K	"Ferredoxin--NADP reductase, leaf isozyme, chloroplastic GN=PETH"	PETH	1	0.000349739	119.41	NGKPHK(1)LR	4	-0.080753	3	1.145	1.192	1.157	0.965	0.985	0.847	chloroplast	GO:0006091 generation of precursor metabolites and energy; GO:0006950 response to stress; GO:0006952 defense response; GO:0008152 metabolic process; GO:0009605 response to external stimulus; GO:0009607 response to biotic stimulus; GO:0009617 response to bacterium; GO:0009767 photosynthetic electron transport chain; GO:0009987 cellular process; GO:0015979 photosynthesis; GO:0019684 photosynthesis,…	GO:0005576 extracellular region; GO:0005622 intracellular; GO:0005623 cell; GO:0005737 cytoplasm; GO:0009507 chloroplast; GO:0009526 plastid envelope; GO:0009532 plastid stroma; GO:0009534 chloroplast thylakoid; GO:0009535 chloroplast thylakoid membrane; GO:0009536 plastid; GO:0009570 chloroplast stroma; GO:0009579 thylakoid; GO:0009941 chloroplast envelope; GO:0016020 membrane; GO:0031967 organe…	GO:0003676 nucleic acid binding; GO:0003723 RNA binding; GO:0003727 single-stranded RNA binding; GO:0003824 catalytic activity; GO:0005488 binding; GO:0005515 protein binding; GO:0008187 poly-pyrimidine tract binding; GO:0008266 poly(U) RNA binding; GO:0009055 electron carrier activity; GO:0016491 oxidoreductase activity; GO:0019904 protein domain specific binding; GO:0045156 electron transporter…	K02641	petH; ferredoxin--NADP+ reductase [EC:1.18.1.2]	ghi00195 Photosynthesis - Gossypium hirsutum (upland cotton); ghi01100 Metabolic pathways - Gossypium hirsutum (upland cotton);	PF00175	Oxidoreductase NAD-binding domain
Ghir_D11G018580.1	163	1.247	Up	0.00185555	K	"Ferredoxin--NADP reductase, leaf isozyme, chloroplastic GN=PETH"	PETH	1	0.024864	63.534	TVSLCVK(1)R	2	-0.031437	2	0.901	0.869	0.83	1.113	1.085	1.044	chloroplast	GO:0006091 generation of precursor metabolites and energy; GO:0006950 response to stress; GO:0006952 defense response; GO:0008152 metabolic process; GO:0009605 response to external stimulus; GO:0009607 response to biotic stimulus; GO:0009617 response to bacterium; GO:0009767 photosynthetic electron transport chain; GO:0009987 cellular process; GO:0015979 photosynthesis; GO:0019684 photosynthesis,…	GO:0005576 extracellular region; GO:0005622 intracellular; GO:0005623 cell; GO:0005737 cytoplasm; GO:0009507 chloroplast; GO:0009526 plastid envelope; GO:0009532 plastid stroma; GO:0009534 chloroplast thylakoid; GO:0009535 chloroplast thylakoid membrane; GO:0009536 plastid; GO:0009570 chloroplast stroma; GO:0009579 thylakoid; GO:0009941 chloroplast envelope; GO:0016020 membrane; GO:0031967 organe…	GO:0003676 nucleic acid binding; GO:0003723 RNA binding; GO:0003727 single-stranded RNA binding; GO:0003824 catalytic activity; GO:0005488 binding; GO:0005515 protein binding; GO:0008187 poly-pyrimidine tract binding; GO:0008266 poly(U) RNA binding; GO:0009055 electron carrier activity; GO:0016491 oxidoreductase activity; GO:0019904 protein domain specific binding; GO:0045156 electron transporter…	K02641	petH; ferredoxin--NADP+ reductase [EC:1.18.1.2]	ghi00195 Photosynthesis - Gossypium hirsutum (upland cotton); ghi01100 Metabolic pathways - Gossypium hirsutum (upland cotton);	PF00175	Oxidoreductase NAD-binding domain
Ghir_A07G023630.1	208	0.798	Down	0.0066164	K	"Formate dehydrogenase, mitochondrial GN=FDH1"	FDH1	1	0.0104834	84.743	IGK(1)LLLQR	2	-0.20519	1	1.211	1.079	1.173	0.923	0.962	0.877	mitochondria	GO:0010035 response to inorganic substance; GO:0010038 response to metal ion; GO:0042221 response to chemical; GO:0046686 response to cadmium ion; GO:0050896 response to stimulus;	GO:0005622 intracellular; GO:0005623 cell; GO:0005737 cytoplasm; GO:0005739 mitochondrion; GO:0009507 chloroplast; GO:0009536 plastid; GO:0009579 thylakoid; GO:0043226 organelle; GO:0043227 membrane-bounded organelle; GO:0043229 intracellular organelle; GO:0043231 intracellular membrane-bounded organelle; GO:0044424 intracellular part; GO:0044444 cytoplasmic part; GO:0044464 cell part;		K00122	FDH; formate dehydrogenase [EC:1.17.1.9]	ghi00630 Glyoxylate and dicarboxylate metabolism - Gossypium hirsutum (upland cotton); ghi01100 Metabolic pathways - Gossypium hirsutum (upland cotton); ghi01200 Carbon metabolism - Gossypium hirsutum (upland cotton);	PF00389; PF02826	D-isomer specific 2-hydroxyacid dehydrogenase, catalytic domain; D-isomer specific 2-hydroxyacid dehydrogenase, NAD binding domain
Ghir_D11G036300.1	71	0.74	Down	0.036778	K	"Fructose-1,6-bisphosphatase, chloroplastic GN=FBP"	FBP	1	4.2388e-05	75.018	K(1)SGFEIQTLTGWLLK	3	-0.027519	1	1.067	1.413	1.143	0.919	0.815	0.946	chloroplast	GO:0005975 carbohydrate metabolic process; GO:0005984 disaccharide metabolic process; GO:0005985 sucrose metabolic process; GO:0005986 sucrose biosynthetic process; GO:0005996 monosaccharide metabolic process; GO:0006000 fructose metabolic process; GO:0006002 fructose 6-phosphate metabolic process; GO:0006006 glucose metabolic process; GO:0006094 gluconeogenesis; GO:0006793 phosphorus metabolic p…	GO:0005622 intracellular; GO:0005623 cell; GO:0005737 cytoplasm; GO:0005829 cytosol; GO:0009507 chloroplast; GO:0009532 plastid stroma; GO:0009536 plastid; GO:0009570 chloroplast stroma; GO:0043226 organelle; GO:0043227 membrane-bounded organelle; GO:0043229 intracellular organelle; GO:0043231 intracellular membrane-bounded organelle; GO:0044422 organelle part; GO:0044424 intracellular part; GO:0…	GO:0003824 catalytic activity; GO:0016787 hydrolase activity; GO:0016788 hydrolase activity, acting on ester bonds; GO:0016791 phosphatase activity; GO:0019203 carbohydrate phosphatase activity; GO:0042132 fructose 1,6-bisphosphate 1-phosphatase activity; GO:0042578 phosphoric ester hydrolase activity; GO:0050308 sugar-phosphatase activity;	K03841	FBP, fbp; fructose-1,6-bisphosphatase I [EC:3.1.3.11]	ghi00010 Glycolysis / Gluconeogenesis - Gossypium hirsutum (upland cotton); ghi00030 Pentose phosphate pathway - Gossypium hirsutum (upland cotton); ghi00051 Fructose and mannose metabolism - Gossypium hirsutum (upland cotton); ghi00710 Carbon fixation in photosynthetic organisms - Gossypium hirsutum (upland cotton); ghi01100 Metabolic pathways - Gossypium hirsutum (upland cotton); ghi01110 Biosy…	PF00316	Fructose-1-6-bisphosphatase
Ghir_D12G006290.1	375	1.359	Up	0.0151791	K	"Fructose-bisphosphate aldolase 2, chloroplastic GN=FBA2"	FBA2	1	1.2658e-05	86.498	ANSLAQLGK(1)YTGK	3	0.39807	1	0.726	0.871	0.869	1.095	1.041	1.216	chloroplast	GO:0001101 response to acid chemical; GO:0005975 carbohydrate metabolic process; GO:0005996 monosaccharide metabolic process; GO:0006006 glucose metabolic process; GO:0006082 organic acid metabolic process; GO:0006090 pyruvate metabolic process; GO:0006091 generation of precursor metabolites and energy; GO:0006094 gluconeogenesis; GO:0006096 glycolytic process; GO:0006139 nucleobase-containing co…	GO:0005576 extracellular region; GO:0005622 intracellular; GO:0005623 cell; GO:0005737 cytoplasm; GO:0005829 cytosol; GO:0005840 ribosome; GO:0009507 chloroplast; GO:0009526 plastid envelope; GO:0009532 plastid stroma; GO:0009534 chloroplast thylakoid; GO:0009536 plastid; GO:0009570 chloroplast stroma; GO:0009579 thylakoid; GO:0009941 chloroplast envelope; GO:0010287 plastoglobule; GO:0016020 mem…	GO:0003824 catalytic activity; GO:0004332 fructose-bisphosphate aldolase activity; GO:0016829 lyase activity; GO:0016830 carbon-carbon lyase activity; GO:0016832 aldehyde-lyase activity;	K01623	ALDO; fructose-bisphosphate aldolase, class I [EC:4.1.2.13]	ghi00010 Glycolysis / Gluconeogenesis - Gossypium hirsutum (upland cotton); ghi00030 Pentose phosphate pathway - Gossypium hirsutum (upland cotton); ghi00051 Fructose and mannose metabolism - Gossypium hirsutum (upland cotton); ghi00710 Carbon fixation in photosynthetic organisms - Gossypium hirsutum (upland cotton); ghi01100 Metabolic pathways - Gossypium hirsutum (upland cotton); ghi01110 Biosy…	PF00274	Fructose-bisphosphate aldolase class-I
Ghir_D01G011370.1	75	0.786	Down	0.045438	K	"Glucose-6-phosphate isomerase, cytosolic GN=PGIC"	PGIC	1	3.94774e-05	78.324	LAEAASLK(1)QQINR	3	0.19409	1	1.285	1.226	1.002	0.867	0.964	0.929	cytoplasm	GO:0002376 immune system process; GO:0005975 carbohydrate metabolic process; GO:0005996 monosaccharide metabolic process; GO:0006006 glucose metabolic process; GO:0006082 organic acid metabolic process; GO:0006090 pyruvate metabolic process; GO:0006091 generation of precursor metabolites and energy; GO:0006094 gluconeogenesis; GO:0006096 glycolytic process; GO:0006139 nucleobase-containing compou…	GO:0005622 intracellular; GO:0005623 cell; GO:0005737 cytoplasm; GO:0005829 cytosol; GO:0044424 intracellular part; GO:0044444 cytoplasmic part; GO:0044464 cell part;	GO:0003824 catalytic activity; GO:0004347 glucose-6-phosphate isomerase activity; GO:0016853 isomerase activity; GO:0016860 intramolecular oxidoreductase activity; GO:0016861 intramolecular oxidoreductase activity, interconverting aldoses and ketoses;	K01810	GPI, pgi; glucose-6-phosphate isomerase [EC:5.3.1.9]	ghi00010 Glycolysis / Gluconeogenesis - Gossypium hirsutum (upland cotton); ghi00030 Pentose phosphate pathway - Gossypium hirsutum (upland cotton); ghi00500 Starch and sucrose metabolism - Gossypium hirsutum (upland cotton); ghi00520 Amino sugar and nucleotide sugar metabolism - Gossypium hirsutum (upland cotton); ghi01100 Metabolic pathways - Gossypium hirsutum (upland cotton); ghi01110 Biosynt…	PF00342	Phosphoglucose isomerase
Ghir_A06G009390.1	717	0.451	Down	0.000119618	K	"Glycine dehydrogenase (decarboxylating), mitochondrial GN=GDCSP"	GDCSP	1	0.0104494	84.817	AAEANK(1)DK	2	-0.7808	1	1.514	1.622	1.591	0.65	0.709	0.772	mitochondria	GO:0001505 regulation of neurotransmitter levels; GO:0006082 organic acid metabolic process; GO:0006520 cellular amino acid metabolic process; GO:0006544 glycine metabolic process; GO:0006546 glycine catabolic process; GO:0006807 nitrogen compound metabolic process; GO:0008152 metabolic process; GO:0009056 catabolic process; GO:0009063 cellular amino acid catabolic process; GO:0009069 serine fami…	GO:0005576 extracellular region; GO:0005622 intracellular; GO:0005623 cell; GO:0005737 cytoplasm; GO:0005739 mitochondrion; GO:0009507 chloroplast; GO:0009526 plastid envelope; GO:0009532 plastid stroma; GO:0009534 chloroplast thylakoid; GO:0009536 plastid; GO:0009570 chloroplast stroma; GO:0009579 thylakoid; GO:0009941 chloroplast envelope; GO:0031967 organelle envelope; GO:0031975 envelope; GO:…		K00281	GLDC, gcvP; glycine dehydrogenase [EC:1.4.4.2]	ghi00260 Glycine, serine and threonine metabolism - Gossypium hirsutum (upland cotton); ghi00630 Glyoxylate and dicarboxylate metabolism - Gossypium hirsutum (upland cotton); ghi01100 Metabolic pathways - Gossypium hirsutum (upland cotton); ghi01110 Biosynthesis of secondary metabolites - Gossypium hirsutum (upland cotton); ghi01200 Carbon metabolism - Gossypium hirsutum (upland cotton);	PF02347	Glycine cleavage system P-protein
Ghir_D11G016430.1	250	0.763	Down	0.016864	K	"Linolenate hydroperoxide lyase, chloroplastic GN=CYP74B2"	CYP74B2	1	0.00142013	107.57	HGK(1)EVVQR	3	1.2909	1	1.107	1.309	1.139	0.911	0.832	0.97	chloroplast	GO:0006082 organic acid metabolic process; GO:0006629 lipid metabolic process; GO:0006631 fatty acid metabolic process; GO:0006950 response to stress; GO:0008152 metabolic process; GO:0008202 steroid metabolic process; GO:0009611 response to wounding; GO:0009987 cellular process; GO:0016125 sterol metabolic process; GO:0019752 carboxylic acid metabolic process; GO:0032787 monocarboxylic acid meta…	GO:0005622 intracellular; GO:0005623 cell; GO:0005737 cytoplasm; GO:0009507 chloroplast; GO:0009526 plastid envelope; GO:0009536 plastid; GO:0009941 chloroplast envelope; GO:0031967 organelle envelope; GO:0031975 envelope; GO:0043226 organelle; GO:0043227 membrane-bounded organelle; GO:0043229 intracellular organelle; GO:0043231 intracellular membrane-bounded organelle; GO:0044422 organelle part;…	GO:0003824 catalytic activity; GO:0004497 monooxygenase activity; GO:0016491 oxidoreductase activity;	K10528	HPL; hydroperoxide lyase [EC:4.1.2.-]	ghi00592 alpha-Linolenic acid metabolism - Gossypium hirsutum (upland cotton); ghi01110 Biosynthesis of secondary metabolites - Gossypium hirsutum (upland cotton);	PF00067	Cytochrome P450
Ghir_D10G013110.1	221	0.706	Down	0.0027204	K	"Membrane-associated 30 kDa protein, chloroplastic GN=IM30"	IM30	1	0.00484607	83.182	AQSAK(1)TATK	2	-0.37457	1	1.325	1.297	1.144	0.842	0.903	0.914	chloroplast	GO:0006996 organelle organization; GO:0009657 plastid organization; GO:0009668 plastid membrane organization; GO:0009987 cellular process; GO:0010027 thylakoid membrane organization; GO:0016043 cellular component organization; GO:0016050 vesicle organization; GO:0061024 membrane organization; GO:0071840 cellular component organization or biogenesis;	GO:0000229 cytoplasmic chromosome; GO:0005622 intracellular; GO:0005623 cell; GO:0005694 chromosome; GO:0005737 cytoplasm; GO:0009295 nucleoid; GO:0009507 chloroplast; GO:0009508 plastid chromosome; GO:0009526 plastid envelope; GO:0009528 plastid inner membrane; GO:0009532 plastid stroma; GO:0009534 chloroplast thylakoid; GO:0009535 chloroplast thylakoid membrane; GO:0009536 plastid; GO:0009570 c…		K03969	pspA; phage shock protein A
Ghir_A05G039300.1	242	0.622	Down	1.88355e-05	K	"Oxygen-evolving enhancer protein 2, chloroplastic GN=PSBP"	PSBP	1	0.00616236	106.38	AQAGDK(1)R	2	0.61123	1	1.352	1.303	1.353	0.854	0.828	0.81	chloroplast		GO:0005622 intracellular; GO:0005623 cell; GO:0005737 cytoplasm; GO:0009507 chloroplast; GO:0009534 chloroplast thylakoid; GO:0009535 chloroplast thylakoid membrane; GO:0009536 plastid; GO:0009579 thylakoid; GO:0016020 membrane; GO:0031976 plastid thylakoid; GO:0031984 organelle subcompartment; GO:0034357 photosynthetic membrane; GO:0042651 thylakoid membrane; GO:0043226 organelle; GO:0043227 mem…		K02717	psbP; photosystem II oxygen-evolving enhancer protein 2	ghi00195 Photosynthesis - Gossypium hirsutum (upland cotton);	PF01789	PsbP
Ghir_A06G012950.1	117	0.829	Down	0.0054385	K	"Oxygen-evolving enhancer protein 3-2, chloroplastic GN=PSBQ2"	PSBQ2	1	0.0111163	67.113	DLVLPYK(1)DR	2	2.8506	2	1.105	1.188	1.062	0.943	0.914	0.925	chloroplast		GO:0005576 extracellular region; GO:0005622 intracellular; GO:0005623 cell; GO:0005737 cytoplasm; GO:0009507 chloroplast; GO:0009532 plastid stroma; GO:0009534 chloroplast thylakoid; GO:0009535 chloroplast thylakoid membrane; GO:0009536 plastid; GO:0009570 chloroplast stroma; GO:0009579 thylakoid; GO:0016020 membrane; GO:0031976 plastid thylakoid; GO:0031977 thylakoid lumen; GO:0031984 organelle …		K08901	psbQ; photosystem II oxygen-evolving enhancer protein 3	ghi00195 Photosynthesis - Gossypium hirsutum (upland cotton);
Ghir_A10G001230.1	135	1.235	Up	0.00053982	K	"Oxygen-evolving enhancer protein 3-2, chloroplastic GN=PSBQ2"	PSBQ2	1	2.67198e-08	143.97	DILGVK(1)TLIDK	3	0.34937	5	0.837	0.866	0.886	1.077	1.039	1.082	chloroplast		GO:0005576 extracellular region; GO:0005622 intracellular; GO:0005623 cell; GO:0005737 cytoplasm; GO:0009507 chloroplast; GO:0009532 plastid stroma; GO:0009534 chloroplast thylakoid; GO:0009535 chloroplast thylakoid membrane; GO:0009536 plastid; GO:0009570 chloroplast stroma; GO:0009579 thylakoid; GO:0016020 membrane; GO:0031976 plastid thylakoid; GO:0031977 thylakoid lumen; GO:0031984 organelle …		K08901	psbQ; photosystem II oxygen-evolving enhancer protein 3	ghi00195 Photosynthesis - Gossypium hirsutum (upland cotton);
Ghir_D08G013150.1	319	0.789	Down	0.0055171	K	"Peptide chain release factor APG3, chloroplastic GN=APG3"	APG3	1	0.0235261	67.334	TQLQNK(1)SR	2	0.84595	1	1.214	1.142	1.098	0.901	0.862	0.963	chloroplast	GO:0006412 translation; GO:0006415 translational termination; GO:0006518 peptide metabolic process; GO:0006807 nitrogen compound metabolic process; GO:0006996 organelle organization; GO:0008152 metabolic process; GO:0009058 biosynthetic process; GO:0009059 macromolecule biosynthetic process; GO:0009657 plastid organization; GO:0009658 chloroplast organization; GO:0009668 plastid membrane organiza…	GO:0005622 intracellular; GO:0005623 cell; GO:0005737 cytoplasm; GO:0009507 chloroplast; GO:0009536 plastid; GO:0043226 organelle; GO:0043227 membrane-bounded organelle; GO:0043229 intracellular organelle; GO:0043231 intracellular membrane-bounded organelle; GO:0044424 intracellular part; GO:0044444 cytoplasmic part; GO:0044464 cell part;	GO:0003676 nucleic acid binding; GO:0003723 RNA binding; GO:0003747 translation release factor activity; GO:0005488 binding; GO:0008079 translation termination factor activity; GO:0008135 translation factor activity, RNA binding; GO:0097159 organic cyclic compound binding; GO:1901363 heterocyclic compound binding;	K02835	prfA, MTRF1, MRF1; peptide chain release factor 1		PF03462	PCRF domain
Ghir_D04G006550.1	116	0.743	Down	0.0028777	K	"Photosynthetic NDH subunit of lumenal location 1, chloroplastic GN=PNSL1"	PNSL1	1	6.96534e-06	134.66	GHDSAFK(1)DR	3	-0.68511	2	1.283	1.163	1.208	0.894	0.966	0.855	chloroplast		GO:0005622 intracellular; GO:0005623 cell; GO:0005737 cytoplasm; GO:0009507 chloroplast; GO:0009534 chloroplast thylakoid; GO:0009535 chloroplast thylakoid membrane; GO:0009536 plastid; GO:0009579 thylakoid; GO:0016020 membrane; GO:0031976 plastid thylakoid; GO:0031984 organelle subcompartment; GO:0034357 photosynthetic membrane; GO:0042651 thylakoid membrane; GO:0043226 organelle; GO:0043227 mem…					PF01789	PsbP
Ghir_D05G033990.1	74	0.722	Down	1.57978e-05	K	"Photosystem II 10 kDa polypeptide, chloroplastic GN=PSBR"	PSBR	1	1.82133e-05	130.56	GK(1)GVYQYVDK	2	0.32228	3	1.177	1.201	1.207	0.861	0.878	0.85	chloroplast				K03541	psbR; photosystem II 10kDa protein	ghi00195 Photosynthesis - Gossypium hirsutum (upland cotton);
Ghir_D09G011720.1	90	0.827	Down	0.02946	K	"Photosystem II 5 kDa protein, chloroplastic GN=PSBT"	PSBT	1	0.0159602	65.224	RGTAEAK(1)K	3	0.80152	1	1.137	1.091	1.077	0.915	0.996	0.821	chloroplast
Ghir_A01G001730.1	112	1.263	Up	0.00044324	K	"Photosystem II repair protein PSB27-H1, chloroplastic GN=PSB27-1"	PSB27-1	1	1.35472e-12	166.04	DTSNSWVAK(1)YR	3	0.20297	3	0.852	0.881	0.915	1.127	1.098	1.12	chloroplast	GO:0006091 generation of precursor metabolites and energy; GO:0006807 nitrogen compound metabolic process; GO:0008152 metabolic process; GO:0009314 response to radiation; GO:0009416 response to light stimulus; GO:0009628 response to abiotic stimulus; GO:0009642 response to light intensity; GO:0009765 photosynthesis, light harvesting; GO:0009987 cellular process; GO:0010206 photosystem II repair; …	GO:0005622 intracellular; GO:0005623 cell; GO:0005737 cytoplasm; GO:0009507 chloroplast; GO:0009534 chloroplast thylakoid; GO:0009535 chloroplast thylakoid membrane; GO:0009536 plastid; GO:0009543 chloroplast thylakoid lumen; GO:0009579 thylakoid; GO:0016020 membrane; GO:0031976 plastid thylakoid; GO:0031977 thylakoid lumen; GO:0031978 plastid thylakoid lumen; GO:0031984 organelle subcompartment;…		K08902	psb27; photosystem II Psb27 protein	ghi00195 Photosynthesis - Gossypium hirsutum (upland cotton);
Ghir_A01G001730.1	81	1.296	Up	0.0045807	K	"Photosystem II repair protein PSB27-H1, chloroplastic GN=PSB27-1"	PSB27-1	1	0.00039822	110.08	ETSDVINK(1)VR	2	-0.93506	5	0.828	0.845	0.931	1.131	1.174	1.069	chloroplast	GO:0006091 generation of precursor metabolites and energy; GO:0006807 nitrogen compound metabolic process; GO:0008152 metabolic process; GO:0009314 response to radiation; GO:0009416 response to light stimulus; GO:0009628 response to abiotic stimulus; GO:0009642 response to light intensity; GO:0009765 photosynthesis, light harvesting; GO:0009987 cellular process; GO:0010206 photosystem II repair; …	GO:0005622 intracellular; GO:0005623 cell; GO:0005737 cytoplasm; GO:0009507 chloroplast; GO:0009534 chloroplast thylakoid; GO:0009535 chloroplast thylakoid membrane; GO:0009536 plastid; GO:0009543 chloroplast thylakoid lumen; GO:0009579 thylakoid; GO:0016020 membrane; GO:0031976 plastid thylakoid; GO:0031977 thylakoid lumen; GO:0031978 plastid thylakoid lumen; GO:0031984 organelle subcompartment;…		K08902	psb27; photosystem II Psb27 protein	ghi00195 Photosynthesis - Gossypium hirsutum (upland cotton);
Ghir_A01G001730.1	165	1.402	Up	0.0134956	K	"Photosystem II repair protein PSB27-H1, chloroplastic GN=PSB27-1"	PSB27-1	1	7.80403e-08	112.08	ILEEMDTAEK(1)ALLR	2	0.66115	3	0.934	0.721	0.805	1.084	1.159	1.207	chloroplast	GO:0006091 generation of precursor metabolites and energy; GO:0006807 nitrogen compound metabolic process; GO:0008152 metabolic process; GO:0009314 response to radiation; GO:0009416 response to light stimulus; GO:0009628 response to abiotic stimulus; GO:0009642 response to light intensity; GO:0009765 photosynthesis, light harvesting; GO:0009987 cellular process; GO:0010206 photosystem II repair; …	GO:0005622 intracellular; GO:0005623 cell; GO:0005737 cytoplasm; GO:0009507 chloroplast; GO:0009534 chloroplast thylakoid; GO:0009535 chloroplast thylakoid membrane; GO:0009536 plastid; GO:0009543 chloroplast thylakoid lumen; GO:0009579 thylakoid; GO:0016020 membrane; GO:0031976 plastid thylakoid; GO:0031977 thylakoid lumen; GO:0031978 plastid thylakoid lumen; GO:0031984 organelle subcompartment;…		K08902	psb27; photosystem II Psb27 protein	ghi00195 Photosynthesis - Gossypium hirsutum (upland cotton);
Ghir_D05G018670.1	122	1.337	Up	0.00083828	K	"Plastocyanin A, chloroplastic GN=PETE"	PETE	1	8.52693e-19	108.28	NNAGFPHNVVFDEDEIPSGVDVSK(1)ISMPEEELLNAK	4	-0.35984	3	0.845	0.781	0.817	1.109	1.117	1.04	chloroplast	GO:0006091 generation of precursor metabolites and energy; GO:0006417 regulation of translation; GO:0008152 metabolic process; GO:0009889 regulation of biosynthetic process; GO:0009890 negative regulation of biosynthetic process; GO:0009892 negative regulation of metabolic process; GO:0009987 cellular process; GO:0010035 response to inorganic substance; GO:0010038 response to metal ion; GO:001046…	GO:0005622 intracellular; GO:0005623 cell; GO:0005737 cytoplasm; GO:0009507 chloroplast; GO:0009532 plastid stroma; GO:0009534 chloroplast thylakoid; GO:0009536 plastid; GO:0009570 chloroplast stroma; GO:0009579 thylakoid; GO:0016020 membrane; GO:0031976 plastid thylakoid; GO:0031977 thylakoid lumen; GO:0031984 organelle subcompartment; GO:0034357 photosynthetic membrane; GO:0042651 thylakoid mem…	GO:0003824 catalytic activity; GO:0005488 binding; GO:0005515 protein binding; GO:0009055 electron carrier activity; GO:0016491 oxidoreductase activity; GO:0019904 protein domain specific binding; GO:0046028 electron transporter, transferring electrons from cytochrome b6/f complex of photosystem II activity;	K02638	petE; plastocyanin	ghi00195 Photosynthesis - Gossypium hirsutum (upland cotton);	PF00127	Copper binding proteins, plastocyanin/azurin family
Ghir_D13G003770.1	220	0.757	Down	0.023235	K	"Probable N-acetyl-gamma-glutamyl-phosphate reductase, chloroplastic GN=At2g19940"	At2g19940	1	0.0017408	113.5	AK(1)LIEHR	3	0.50604	1	1.114	1.162	1.266	0.987	0.781	0.915	chloroplast	GO:0010035 response to inorganic substance; GO:0010038 response to metal ion; GO:0042221 response to chemical; GO:0046686 response to cadmium ion; GO:0050896 response to stimulus;	GO:0005622 intracellular; GO:0005623 cell; GO:0005634 nucleus; GO:0005730 nucleolus; GO:0005737 cytoplasm; GO:0009507 chloroplast; GO:0009532 plastid stroma; GO:0009536 plastid; GO:0009570 chloroplast stroma; GO:0016020 membrane; GO:0031974 membrane-enclosed lumen; GO:0031981 nuclear lumen; GO:0043226 organelle; GO:0043227 membrane-bounded organelle; GO:0043228 non-membrane-bounded organelle; GO:…	GO:0005488 binding; GO:0005507 copper ion binding; GO:0043167 ion binding; GO:0043169 cation binding; GO:0046872 metal ion binding; GO:0046914 transition metal ion binding;				PF01118; PF02774	Semialdehyde dehydrogenase, NAD binding domain; Semialdehyde dehydrogenase, dimerisation domain
Ghir_D11G007340.1	371	0.776	Down	0.0064623	K	"Protease Do-like 1, chloroplastic GN=DEGP1"	DEGP1	1	0.0159444	65.246	AGLRPTK(1)R	3	1.8637	1	1.161	1.097	1.268	0.951	0.91	0.876	chloroplast	GO:0006091 generation of precursor metabolites and energy; GO:0006508 proteolysis; GO:0006807 nitrogen compound metabolic process; GO:0008152 metabolic process; GO:0009056 catabolic process; GO:0009057 macromolecule catabolic process; GO:0009719 response to endogenous stimulus; GO:0009725 response to hormone; GO:0009735 response to cytokinin; GO:0009765 photosynthesis, light harvesting; GO:000998…	GO:0005622 intracellular; GO:0005623 cell; GO:0005634 nucleus; GO:0005737 cytoplasm; GO:0009507 chloroplast; GO:0009534 chloroplast thylakoid; GO:0009535 chloroplast thylakoid membrane; GO:0009536 plastid; GO:0009579 thylakoid; GO:0016020 membrane; GO:0031976 plastid thylakoid; GO:0031977 thylakoid lumen; GO:0031984 organelle subcompartment; GO:0034357 photosynthetic membrane; GO:0042651 thylakoi…	GO:0003824 catalytic activity; GO:0004175 endopeptidase activity; GO:0004252 serine-type endopeptidase activity; GO:0005488 binding; GO:0005515 protein binding; GO:0008233 peptidase activity; GO:0008236 serine-type peptidase activity; GO:0016787 hydrolase activity; GO:0017171 serine hydrolase activity; GO:0042802 identical protein binding; GO:0070011 peptidase activity, acting on L-amino acid pep…				PF13365; PF13180	Trypsin-like peptidase domain; PDZ domain
Ghir_D07G010880.1	404	1.309	Up	0.017839	K	"Protein plastid transcriptionally active 16, chloroplastic GN=PTAC16"	PTAC16	1	2.04317e-09	97.94	AANLAEEAQEK(1)AQVAGASMEDLLSK	4	0.44075	1	0.745	0.936	0.809	1.102	1.039	1.118	chloroplast	GO:0007623 circadian rhythm; GO:0048511 rhythmic process;	GO:0000229 cytoplasmic chromosome; GO:0005622 intracellular; GO:0005623 cell; GO:0005694 chromosome; GO:0005737 cytoplasm; GO:0009295 nucleoid; GO:0009507 chloroplast; GO:0009508 plastid chromosome; GO:0009526 plastid envelope; GO:0009532 plastid stroma; GO:0009534 chloroplast thylakoid; GO:0009535 chloroplast thylakoid membrane; GO:0009536 plastid; GO:0009570 chloroplast stroma; GO:0009579 thyla…					PF13460	NADH(P)-binding
Ghir_D07G007090.1	162	1.314	Up	0.0145822	K	"Ribulose-phosphate 3-epimerase, chloroplastic GN=RPE"	RPE	1	0.000245224	84.479	TLNQIK(1)GLGAK	3	0.36055	1	0.878	0.788	0.835	0.981	1.196	1.109	chloroplast	GO:0005975 carbohydrate metabolic process; GO:0005996 monosaccharide metabolic process; GO:0006081 cellular aldehyde metabolic process; GO:0006098 pentose-phosphate shunt; GO:0006139 nucleobase-containing compound metabolic process; GO:0006725 cellular aromatic compound metabolic process; GO:0006732 coenzyme metabolic process; GO:0006733 oxidoreduction coenzyme metabolic process; GO:0006739 NADP …	GO:0005622 intracellular; GO:0005623 cell; GO:0005737 cytoplasm; GO:0005829 cytosol; GO:0009507 chloroplast; GO:0009534 chloroplast thylakoid; GO:0009535 chloroplast thylakoid membrane; GO:0009536 plastid; GO:0009579 thylakoid; GO:0016020 membrane; GO:0031976 plastid thylakoid; GO:0031984 organelle subcompartment; GO:0034357 photosynthetic membrane; GO:0042651 thylakoid membrane; GO:0043226 organ…	GO:0003824 catalytic activity; GO:0004750 ribulose-phosphate 3-epimerase activity; GO:0005488 binding; GO:0016853 isomerase activity; GO:0016854 racemase and epimerase activity; GO:0016857 racemase and epimerase activity, acting on carbohydrates and derivatives; GO:0043167 ion binding; GO:0043169 cation binding; GO:0046872 metal ion binding;	K01783	rpe, RPE; ribulose-phosphate 3-epimerase [EC:5.1.3.1]	ghi00030 Pentose phosphate pathway - Gossypium hirsutum (upland cotton); ghi00040 Pentose and glucuronate interconversions - Gossypium hirsutum (upland cotton); ghi00710 Carbon fixation in photosynthetic organisms - Gossypium hirsutum (upland cotton); ghi01100 Metabolic pathways - Gossypium hirsutum (upland cotton); ghi01110 Biosynthesis of secondary metabolites - Gossypium hirsutum (upland cotto…	PF00834	Ribulose-phosphate 3 epimerase family
Ghir_A04G006980.1	101	1.225	Up	0.026397	K	"Signal recognition particle 54 kDa protein, chloroplastic GN=FFC"	FFC	0.999951	9.60127e-10	115.57	LKGEEVLTK(1)ENIVEPMR	3	0.74218	1	0.84	0.955	0.813	0.995	1.105	1.096	chloroplast	GO:0009987 cellular process; GO:0016043 cellular component organization; GO:0022607 cellular component assembly; GO:0043933 macromolecular complex subunit organization; GO:0044085 cellular component biogenesis; GO:0051259 protein oligomerization; GO:0051291 protein heterooligomerization; GO:0065003 macromolecular complex assembly; GO:0070206 protein trimerization; GO:0070208 protein heterotrimeri…	GO:0005622 intracellular; GO:0005623 cell; GO:0005737 cytoplasm; GO:0009507 chloroplast; GO:0009532 plastid stroma; GO:0009536 plastid; GO:0009570 chloroplast stroma; GO:0032991 macromolecular complex; GO:0043226 organelle; GO:0043227 membrane-bounded organelle; GO:0043229 intracellular organelle; GO:0043231 intracellular membrane-bounded organelle; GO:0044422 organelle part; GO:0044424 intracell…	GO:0005488 binding; GO:0005515 protein binding; GO:0019904 protein domain specific binding;	K03106	SRP54, ffh; signal recognition particle subunit SRP54 [EC:3.6.5.4]	ghi03060 Protein export - Gossypium hirsutum (upland cotton);	PF02881; PF00448; PF02978	SRP54-type protein, helical bundle domain; SRP54-type protein, GTPase domain; Signal peptide binding domain
Ghir_A05G018660.1	155	1.615	Up	0.0047219	K	"Thioredoxin-like protein CDSP32, chloroplastic GN=CDSP32"	CDSP32	1	2.37654e-06	116.03	VPHFSFYK(1)SMEK	3	1.1713	1	0.74	0.893	0.7	1.309	1.307	1.152	chloroplast	GO:0001101 response to acid chemical; GO:0006950 response to stress; GO:0006979 response to oxidative stress; GO:0008152 metabolic process; GO:0009414 response to water deprivation; GO:0009415 response to water; GO:0009628 response to abiotic stimulus; GO:0009636 response to toxic substance; GO:0009987 cellular process; GO:0010035 response to inorganic substance; GO:0019725 cellular homeostasis; …	GO:0005622 intracellular; GO:0005623 cell; GO:0005737 cytoplasm; GO:0009507 chloroplast; GO:0009526 plastid envelope; GO:0009532 plastid stroma; GO:0009536 plastid; GO:0009570 chloroplast stroma; GO:0009941 chloroplast envelope; GO:0031967 organelle envelope; GO:0031975 envelope; GO:0043226 organelle; GO:0043227 membrane-bounded organelle; GO:0043229 intracellular organelle; GO:0043231 intracellu…	GO:0003824 catalytic activity; GO:0004791 thioredoxin-disulfide reductase activity; GO:0015035 protein disulfide oxidoreductase activity; GO:0015036 disulfide oxidoreductase activity; GO:0016209 antioxidant activity; GO:0016491 oxidoreductase activity; GO:0016651 oxidoreductase activity, acting on NAD(P)H; GO:0016667 oxidoreductase activity, acting on a sulfur group of donors; GO:0016668 oxidored…				PF00085	Thioredoxin
Ghir_A05G018660.1	75	1.737	Up	0.00095879	K	"Thioredoxin-like protein CDSP32, chloroplastic GN=CDSP32"	CDSP32	1	1.71906e-12	133.23	VQK(1)VHSIEEFDEALRK	4	-0.17014	2	0.777	0.734	0.705	1.34	1.366	1.143	chloroplast	GO:0001101 response to acid chemical; GO:0006950 response to stress; GO:0006979 response to oxidative stress; GO:0008152 metabolic process; GO:0009414 response to water deprivation; GO:0009415 response to water; GO:0009628 response to abiotic stimulus; GO:0009636 response to toxic substance; GO:0009987 cellular process; GO:0010035 response to inorganic substance; GO:0019725 cellular homeostasis; …	GO:0005622 intracellular; GO:0005623 cell; GO:0005737 cytoplasm; GO:0009507 chloroplast; GO:0009526 plastid envelope; GO:0009532 plastid stroma; GO:0009536 plastid; GO:0009570 chloroplast stroma; GO:0009941 chloroplast envelope; GO:0031967 organelle envelope; GO:0031975 envelope; GO:0043226 organelle; GO:0043227 membrane-bounded organelle; GO:0043229 intracellular organelle; GO:0043231 intracellu…	GO:0003824 catalytic activity; GO:0004791 thioredoxin-disulfide reductase activity; GO:0015035 protein disulfide oxidoreductase activity; GO:0015036 disulfide oxidoreductase activity; GO:0016209 antioxidant activity; GO:0016491 oxidoreductase activity; GO:0016651 oxidoreductase activity, acting on NAD(P)H; GO:0016667 oxidoreductase activity, acting on a sulfur group of donors; GO:0016668 oxidored…				PF00085	Thioredoxin
Ghir_A05G018660.1	202	1.456	Up	0.00064384	K	"Thioredoxin-like protein CDSP32, chloroplastic GN=CDSP32"	CDSP32	1	2.19487e-12	172.8	LIEDHK(1)LDHK	3	-0.43631	2	0.81	0.867	0.824	1.206	1.287	1.148	chloroplast	GO:0001101 response to acid chemical; GO:0006950 response to stress; GO:0006979 response to oxidative stress; GO:0008152 metabolic process; GO:0009414 response to water deprivation; GO:0009415 response to water; GO:0009628 response to abiotic stimulus; GO:0009636 response to toxic substance; GO:0009987 cellular process; GO:0010035 response to inorganic substance; GO:0019725 cellular homeostasis; …	GO:0005622 intracellular; GO:0005623 cell; GO:0005737 cytoplasm; GO:0009507 chloroplast; GO:0009526 plastid envelope; GO:0009532 plastid stroma; GO:0009536 plastid; GO:0009570 chloroplast stroma; GO:0009941 chloroplast envelope; GO:0031967 organelle envelope; GO:0031975 envelope; GO:0043226 organelle; GO:0043227 membrane-bounded organelle; GO:0043229 intracellular organelle; GO:0043231 intracellu…	GO:0003824 catalytic activity; GO:0004791 thioredoxin-disulfide reductase activity; GO:0015035 protein disulfide oxidoreductase activity; GO:0015036 disulfide oxidoreductase activity; GO:0016209 antioxidant activity; GO:0016491 oxidoreductase activity; GO:0016651 oxidoreductase activity, acting on NAD(P)H; GO:0016667 oxidoreductase activity, acting on a sulfur group of donors; GO:0016668 oxidored…				PF00085	Thioredoxin
Ghir_D06G003540.1	210	0.434	Down	6.1448e-05	K	"Thylakoid lumenal 29 kDa protein, chloroplastic GN=CLEB3J9"	CLEB3J9	1	0.0127796	76.228	K(1)CGGNEDK	2	-0.086568	1	1.474	1.628	1.716	0.681	0.72	0.689	chloroplast	GO:0000302 response to reactive oxygen species; GO:0006950 response to stress; GO:0006979 response to oxidative stress; GO:0008152 metabolic process; GO:0009056 catabolic process; GO:0009636 response to toxic substance; GO:0009987 cellular process; GO:0016999 antibiotic metabolic process; GO:0017001 antibiotic catabolic process; GO:0017144 drug metabolic process; GO:0033554 cellular response to s…	GO:0005622 intracellular; GO:0005623 cell; GO:0005634 nucleus; GO:0005737 cytoplasm; GO:0009507 chloroplast; GO:0009534 chloroplast thylakoid; GO:0009535 chloroplast thylakoid membrane; GO:0009536 plastid; GO:0009543 chloroplast thylakoid lumen; GO:0009579 thylakoid; GO:0016020 membrane; GO:0031976 plastid thylakoid; GO:0031977 thylakoid lumen; GO:0031978 plastid thylakoid lumen; GO:0031984 organ…	GO:0003824 catalytic activity; GO:0004130 cytochrome-c peroxidase activity; GO:0004601 peroxidase activity; GO:0016209 antioxidant activity; GO:0016491 oxidoreductase activity; GO:0016684 oxidoreductase activity, acting on peroxide as acceptor;				PF00141	Peroxidase
Ghir_D07G015890.1	742	1.671	Up	0.03844	K	"Transketolase-2, chloroplastic GN=TKL-2"	TKL-2	1	7.55076e-07	95.57	EFGLTPEAVVAAAK(1)ELC	2	1.3397	3	0.655	0.866	0.555	1.356	1.183	0.929	chloroplast				K00615	E2.2.1.1, tktA, tktB; transketolase [EC:2.2.1.1]	ghi00030 Pentose phosphate pathway - Gossypium hirsutum (upland cotton); ghi00710 Carbon fixation in photosynthetic organisms - Gossypium hirsutum (upland cotton); ghi01100 Metabolic pathways - Gossypium hirsutum (upland cotton); ghi01110 Biosynthesis of secondary metabolites - Gossypium hirsutum (upland cotton); ghi01200 Carbon metabolism - Gossypium hirsutum (upland cotton); ghi01230 Biosynthes…	PF00456; PF02779; PF02780	Transketolase, thiamine diphosphate binding domain; Transketolase, pyrimidine binding domain; Transketolase, C-terminal domain
Ghir_D12G011110.1	736	1.697	Up	0.038697	K	"Transketolase-2, chloroplastic GN=TKL-2"	TKL-2	1	7.55076e-07	95.57	EFGLTPEAVVAAAK(1)ELC	2	1.3397	3	0.662	0.861	0.546	1.416	1.149	0.947	mitochondria				K00615	E2.2.1.1, tktA, tktB; transketolase [EC:2.2.1.1]	ghi00030 Pentose phosphate pathway - Gossypium hirsutum (upland cotton); ghi00710 Carbon fixation in photosynthetic organisms - Gossypium hirsutum (upland cotton); ghi01100 Metabolic pathways - Gossypium hirsutum (upland cotton); ghi01110 Biosynthesis of secondary metabolites - Gossypium hirsutum (upland cotton); ghi01200 Carbon metabolism - Gossypium hirsutum (upland cotton); ghi01230 Biosynthes…	PF00456; PF02779; PF02780	Transketolase, thiamine diphosphate binding domain; Transketolase, pyrimidine binding domain; Transketolase, C-terminal domain
Ghir_A04G012390.1	259	1.483	Up	0.00034339	K	14-3-3 protein 6 GN=TFT6	TFT6	0.999845	0.00613331	64.121	EASKPEEEK(1)QP	2	0.61311	2	0.761	0.72	0.78	1.153	1.062	1.138	chloroplast				K06630	YWHAE; 14-3-3 protein epsilon		PF00244	14-3-3 protein
Ghir_D10G023990.1	115	0.823	Down	0.0147374	K	21 kDa seed protein GN=ASP	ASP	1	2.30268e-20	157.85	FCQTTTVWK(1)VDDYDHSAGK	3	-0.32149	1	1.172	1.102	1.076	0.994	0.875	0.888	extracellular							PF00197	Trypsin and protease inhibitor
Ghir_A13G011450.1	16	0.797	Down	0.03228	K	40S ribosomal protein S21 GN=RPS21	RPS21	1	0.0131569	90.709	K(1)CSATNR	2	-0.52764	1	1.149	1.136	1.155	0.968	0.842	0.933	mitochondria	GO:0000447 endonucleolytic cleavage in ITS1 to separate SSU-rRNA from 5.8S rRNA and LSU-rRNA from tricistronic rRNA transcript (SSU-rRNA, 5.8S rRNA, LSU-rRNA); GO:0000460 maturation of 5.8S rRNA; GO:0000461 endonucleolytic cleavage to generate mature 3'-end of SSU-rRNA from (SSU-rRNA, 5.8S rRNA, LSU-rRNA); GO:0000462 maturation of SSU-rRNA from tricistronic rRNA transcript (SSU-rRNA, 5.8S rRNA, L…	GO:0005622 intracellular; GO:0005623 cell; GO:0005634 nucleus; GO:0005737 cytoplasm; GO:0005829 cytosol; GO:0005840 ribosome; GO:0015935 small ribosomal subunit; GO:0022626 cytosolic ribosome; GO:0022627 cytosolic small ribosomal subunit; GO:0032991 macromolecular complex; GO:0043226 organelle; GO:0043227 membrane-bounded organelle; GO:0043228 non-membrane-bounded organelle; GO:0043229 intracellu…	GO:0003735 structural constituent of ribosome; GO:0005198 structural molecule activity;	K02971	RP-S21e, RPS21; small subunit ribosomal protein S21e	ghi03010 Ribosome - Gossypium hirsutum (upland cotton);
Ghir_D13G018890.1	126	0.624	Down	0.0031178	K	40S ribosomal protein S24-2 GN=RPS24B	RPS24B	1	0.0278844	63.624	TK(1)ASESAK	2	0.51198	1	1.274	1.248	1.476	0.876	0.87	0.747	cytoplasm				K02974	RP-S24e, RPS24; small subunit ribosomal protein S24e	ghi03010 Ribosome - Gossypium hirsutum (upland cotton);
Ghir_D09G022520.1	27	1.218	Up	0.0098413	K	40S ribosomal protein S3a GN=		1	0.0487756	61.161	K(1)DWYDIK	2	0.59661	1	0.934	0.862	0.813	1.087	1.061	1.031	cytoplasm				K02984	RP-S3Ae, RPS3A; small subunit ribosomal protein S3Ae	ghi03010 Ribosome - Gossypium hirsutum (upland cotton);
Ghir_D09G022520.1	152	0.811	Down	0.042562	K	40S ribosomal protein S3a GN=		1	0.0101943	88.029	RPNQVK(1)R	3	-0.48483	1	1.061	1.179	1.196	0.831	1.028	0.928	cytoplasm				K02984	RP-S3Ae, RPS3A; small subunit ribosomal protein S3Ae	ghi03010 Ribosome - Gossypium hirsutum (upland cotton);
Ghir_A11G025170.1	468	1.806	Up	8.3447e-05	K	5-methyltetrahydropteroyltriglutamate--homocysteine methyltransferase GN=METE	METE	1	0.012151	46.796	ISEDDYVK(1)AIK	3	-0.32243	1	0.763	0.75	0.799	1.466	1.394	1.315	cytoplasm	GO:0000096 sulfur amino acid metabolic process; GO:0000097 sulfur amino acid biosynthetic process; GO:0006082 organic acid metabolic process; GO:0006520 cellular amino acid metabolic process; GO:0006555 methionine metabolic process; GO:0006790 sulfur compound metabolic process; GO:0006807 nitrogen compound metabolic process; GO:0006950 response to stress; GO:0006970 response to osmotic stress; GO…	GO:0005576 extracellular region; GO:0005622 intracellular; GO:0005623 cell; GO:0005737 cytoplasm; GO:0005773 vacuole; GO:0005774 vacuolar membrane; GO:0005777 peroxisome; GO:0005829 cytosol; GO:0005886 plasma membrane; GO:0005911 cell-cell junction; GO:0009506 plasmodesma; GO:0009507 chloroplast; GO:0009526 plastid envelope; GO:0009532 plastid stroma; GO:0009536 plastid; GO:0009570 chloroplast st…	GO:0003824 catalytic activity; GO:0003871 5-methyltetrahydropteroyltriglutamate-homocysteine S-methyltransferase activity; GO:0005488 binding; GO:0005507 copper ion binding; GO:0008168 methyltransferase activity; GO:0008172 S-methyltransferase activity; GO:0008270 zinc ion binding; GO:0008705 methionine synthase activity; GO:0016740 transferase activity; GO:0016741 transferase activity, transferr…	K00549	metE; 5-methyltetrahydropteroyltriglutamate--homocysteine methyltransferase [EC:2.1.1.14]	ghi00270 Cysteine and methionine metabolism - Gossypium hirsutum (upland cotton); ghi00450 Selenocompound metabolism - Gossypium hirsutum (upland cotton); ghi01100 Metabolic pathways - Gossypium hirsutum (upland cotton); ghi01110 Biosynthesis of secondary metabolites - Gossypium hirsutum (upland cotton); ghi01230 Biosynthesis of amino acids - Gossypium hirsutum (upland cotton);	PF08267; PF01717	Cobalamin-independent synthase, N-terminal domain; Cobalamin-independent synthase, Catalytic domain
Ghir_D12G014180.1	10	1.249	Up	0.0155423	K	60S ribosomal protein L22-2 GN=RPL22B	RPL22B	1	0.0146089	61.679	GAAVGPK(1)GK	2	0.5169	1	0.866	0.98	0.84	1.075	1.097	1.182	cytoplasm	GO:0002181 cytoplasmic translation; GO:0006412 translation; GO:0006518 peptide metabolic process; GO:0006807 nitrogen compound metabolic process; GO:0008152 metabolic process; GO:0009058 biosynthetic process; GO:0009059 macromolecule biosynthetic process; GO:0009987 cellular process; GO:0010467 gene expression; GO:0019538 protein metabolic process; GO:0034641 cellular nitrogen compound metabolic …	GO:0005622 intracellular; GO:0005623 cell; GO:0005634 nucleus; GO:0005730 nucleolus; GO:0005737 cytoplasm; GO:0005829 cytosol; GO:0005840 ribosome; GO:0005844 polysome; GO:0005886 plasma membrane; GO:0005911 cell-cell junction; GO:0009506 plasmodesma; GO:0015934 large ribosomal subunit; GO:0016020 membrane; GO:0022625 cytosolic large ribosomal subunit; GO:0022626 cytosolic ribosome; GO:0030054 ce…	GO:0003676 nucleic acid binding; GO:0003723 RNA binding; GO:0003729 mRNA binding; GO:0003735 structural constituent of ribosome; GO:0005198 structural molecule activity; GO:0005488 binding; GO:0097159 organic cyclic compound binding; GO:1901363 heterocyclic compound binding;	K02891	RP-L22e, RPL22; large subunit ribosomal protein L22e	ghi03010 Ribosome - Gossypium hirsutum (upland cotton);
Ghir_D11G015140.1	8	1.235	Up	0.0038013	K	60S ribosomal protein L32-1 GN=RPL32A	RPL32A	1	0.0029451	107.69	AVPLLSK(1)K	2	0.6102	1	0.908	0.868	0.826	1.034	1.115	1.065	chloroplast				K02912	RP-L32e, RPL32; large subunit ribosomal protein L32e	ghi03010 Ribosome - Gossypium hirsutum (upland cotton);
Ghir_D03G018500.1	320	0.82	Down	0.019398	K	Acetylornithine deacetylase GN=At4g17830	At4g17830	1	2.84905e-05	78.69	GPVSK(1)YILHDENLR	3	-0.34598	1	1.136	1.107	1.151	0.902	1.022	0.858	cytoplasm				K01438	argE; acetylornithine deacetylase [EC:3.5.1.16]	ghi00220 Arginine biosynthesis - Gossypium hirsutum (upland cotton); ghi01100 Metabolic pathways - Gossypium hirsutum (upland cotton); ghi01110 Biosynthesis of secondary metabolites - Gossypium hirsutum (upland cotton); ghi01210 2-Oxocarboxylic acid metabolism - Gossypium hirsutum (upland cotton); ghi01230 Biosynthesis of amino acids - Gossypium hirsutum (upland cotton);	PF07687	Peptidase dimerisation domain
Ghir_A11G033230.1	66	0.755	Down	0.0022847	K	Acyl-CoA-binding protein GN=		1	0.00525365	95.352	AVEGK(1)SK	2	-0.22173	3	1.195	1.256	1.107	0.923	0.871	0.894	mitochondria	GO:0001666 response to hypoxia; GO:0006810 transport; GO:0006869 lipid transport; GO:0006950 response to stress; GO:0009266 response to temperature stimulus; GO:0009314 response to radiation; GO:0009409 response to cold; GO:0009416 response to light stimulus; GO:0009628 response to abiotic stimulus; GO:0009642 response to light intensity; GO:0009646 response to absence of light; GO:0010876 lipid …	GO:0005622 intracellular; GO:0005623 cell; GO:0005737 cytoplasm; GO:0005829 cytosol; GO:0005886 plasma membrane; GO:0016020 membrane; GO:0044424 intracellular part; GO:0044444 cytoplasmic part; GO:0044464 cell part; GO:0071944 cell periphery;	GO:0000062 fatty-acyl-CoA binding; GO:0000166 nucleotide binding; GO:0005488 binding; GO:0005543 phospholipid binding; GO:0008289 lipid binding; GO:0017076 purine nucleotide binding; GO:0030554 adenyl nucleotide binding; GO:0031210 phosphatidylcholine binding; GO:0032553 ribonucleotide binding; GO:0032555 purine ribonucleotide binding; GO:0032559 adenyl ribonucleotide binding; GO:0033218 amide bi…	K08762	DBI, ACBP; diazepam-binding inhibitor (GABA receptor modulator, acyl-CoA-binding protein)		PF00887	Acyl CoA binding protein
Ghir_A13G006350.1	33	2.227	Up	0.00033542	K	Ankyrin repeat domain-containing protein 2A GN=AKR2A	AKR2A	0.999976	0.0059433	56.087	SSKPETSTTEK(1)K	3	0.43482	1	0.616	0.768	0.744	1.548	1.622	1.568	mitochondria	GO:0006355 regulation of transcription, DNA-templated; GO:0006605 protein targeting; GO:0006810 transport; GO:0006886 intracellular protein transport; GO:0008104 protein localization; GO:0009889 regulation of biosynthetic process; GO:0010468 regulation of gene expression; GO:0010556 regulation of macromolecule biosynthetic process; GO:0015031 protein transport; GO:0015833 peptide transport; GO:00…	GO:0005622 intracellular; GO:0005623 cell; GO:0005634 nucleus; GO:0005737 cytoplasm; GO:0005886 plasma membrane; GO:0009507 chloroplast; GO:0009526 plastid envelope; GO:0009527 plastid outer membrane; GO:0009536 plastid; GO:0009707 chloroplast outer membrane; GO:0009941 chloroplast envelope; GO:0016020 membrane; GO:0016021 integral component of membrane; GO:0019867 outer membrane; GO:0031090 orga…	GO:0005048 signal sequence binding; GO:0005488 binding; GO:0008289 lipid binding; GO:0030941 chloroplast targeting sequence binding; GO:0033218 amide binding; GO:0042277 peptide binding; GO:0051861 glycolipid binding; GO:0097367 carbohydrate derivative binding;
Ghir_D11G005820.1	131	1.228	Up	0.030077	K	Annexin D2 GN=ANN2	ANN2	1	0.00364729	50.376	K(1)SLEEDVAHHTTGEYR	4	-1.0003	1	0.826	0.876	0.981	1.077	1.04	1.179	cytoplasm				K17098	ANNAT; annexin D
Ghir_D01G007630.1	144	1.709	Up	0.0089579	K	Aspartic proteinase A1 GN=APA1	APA1	1	5.02671e-09	104.76	SSHSSTYNANGK(1)PADIK	3	-0.27838	1	0.689	0.675	0.686	1.143	1.079	1.281	chloroplast	GO:0006508 proteolysis; GO:0006807 nitrogen compound metabolic process; GO:0008152 metabolic process; GO:0009056 catabolic process; GO:0009057 macromolecule catabolic process; GO:0019538 protein metabolic process; GO:0030163 protein catabolic process; GO:0043170 macromolecule metabolic process; GO:0044238 primary metabolic process; GO:0071704 organic substance metabolic process; GO:1901564 organo…		GO:0003824 catalytic activity; GO:0004175 endopeptidase activity; GO:0004190 aspartic-type endopeptidase activity; GO:0008233 peptidase activity; GO:0016787 hydrolase activity; GO:0070001 aspartic-type peptidase activity; GO:0070011 peptidase activity, acting on L-amino acid peptides;	K08245	E3.4.23.40; phytepsin [EC:3.4.23.40]		PF05184	Saposin-like type B, region 1
Ghir_D05G006560.1	180	0.824	Down	0.00047821	K	catalytic/ coenzyme binding protein [Arabidopsis lyrata subsp. lyrata]		1	0.0318196	71.342	GYYEGK(1)R	2	-0.50831	1	1.126	1.184	1.159	0.952	0.934	0.972	chloroplast							PF13460	NADH(P)-binding
Ghir_A05G041040.1	59	0.789	Down	0.00139524	K	Copper transport protein ATX1 GN=ATX1	ATX1	1	8.00953e-17	145.69	GNVQPDAVLQTVSK(1)TGK	4	1.7354	3	1.081	1.171	1.183	0.903	0.918	0.89	chloroplast	GO:0006873 cellular ion homeostasis; GO:0006875 cellular metal ion homeostasis; GO:0006878 cellular copper ion homeostasis; GO:0006950 response to stress; GO:0006970 response to osmotic stress; GO:0009628 response to abiotic stimulus; GO:0009651 response to salt stress; GO:0009987 cellular process; GO:0010035 response to inorganic substance; GO:0010038 response to metal ion; GO:0019725 cellular h…	GO:0005576 extracellular region; GO:0005622 intracellular; GO:0005623 cell; GO:0005737 cytoplasm; GO:0009507 chloroplast; GO:0009536 plastid; GO:0043226 organelle; GO:0043227 membrane-bounded organelle; GO:0043229 intracellular organelle; GO:0043231 intracellular membrane-bounded organelle; GO:0044424 intracellular part; GO:0044444 cytoplasmic part; GO:0044464 cell part; GO:0048046 apoplast;	GO:0005488 binding; GO:0005507 copper ion binding; GO:0005515 protein binding; GO:0016530 metallochaperone activity; GO:0016531 copper chaperone activity; GO:0019904 protein domain specific binding; GO:0043167 ion binding; GO:0043169 cation binding; GO:0046872 metal ion binding; GO:0046914 transition metal ion binding;	K07213	ATOX1, ATX1, copZ, golB; copper chaperone		PF00403	Heavy-metal-associated domain
Ghir_D10G021160.1	215	0.81	Down	0.0194034	K	Cysteine proteinase inhibitor 12 GN=Os01g0270100	Os01g0270100	1	0.0432864	55.531	RGDK(1)EEK	3	-0.55834	1	1.048	1.159	1.221	0.887	0.986	0.905	extracellular	GO:0001101 response to acid chemical; GO:0006950 response to stress; GO:0006970 response to osmotic stress; GO:0006972 hyperosmotic response; GO:0006979 response to oxidative stress; GO:0009266 response to temperature stimulus; GO:0009409 response to cold; GO:0009414 response to water deprivation; GO:0009415 response to water; GO:0009628 response to abiotic stimulus; GO:0009892 negative regulatio…	GO:0005622 intracellular; GO:0005623 cell; GO:0005737 cytoplasm; GO:0005783 endoplasmic reticulum; GO:0005829 cytosol; GO:0012505 endomembrane system; GO:0043226 organelle; GO:0043227 membrane-bounded organelle; GO:0043229 intracellular organelle; GO:0043231 intracellular membrane-bounded organelle; GO:0044424 intracellular part; GO:0044444 cytoplasmic part; GO:0044464 cell part;	GO:0002020 protease binding; GO:0004857 enzyme inhibitor activity; GO:0004866 endopeptidase inhibitor activity; GO:0004869 cysteine-type endopeptidase inhibitor activity; GO:0005488 binding; GO:0005515 protein binding; GO:0019899 enzyme binding; GO:0030234 enzyme regulator activity; GO:0030414 peptidase inhibitor activity; GO:0043167 ion binding; GO:0043169 cation binding; GO:0046872 metal ion bi…
Ghir_A10G002370.1	133	0.652	Down	0.00107906	K	Desiccation-related protein PCC3-06 GN=		1	0.00461168	84.479	ETGQSAK(1)DK	2	-0.10233	1	1.234	1.372	1.306	0.819	0.92	0.811	chloroplast
Ghir_D04G017110.1	298	0.724	Down	0.0063217	K	Dolichyl-diphosphooligosaccharide--protein glycosyltransferase 48 kDa subunit GN=OST48	OST48	1	0.00203746	101.6	AVNVK(1)HHR	3	0.01429	1	1.294	1.266	1.112	0.873	0.832	0.952	chloroplast				K12670	WBP1; oligosaccharyltransferase complex subunit beta	ghi00510 N-Glycan biosynthesis - Gossypium hirsutum (upland cotton); ghi00513 Various types of N-glycan biosynthesis - Gossypium hirsutum (upland cotton); ghi01100 Metabolic pathways - Gossypium hirsutum (upland cotton); ghi04141 Protein processing in endoplasmic reticulum - Gossypium hirsutum (upland cotton);
Ghir_D05G007510.1	148	0.798	Down	0.023801	K	Elongation factor 1-beta 1 GN=At5g12110	At5g12110	1	0.0420089	65.224	K(1)LEEAVR	2	-0.38017	2	1.137	1.264	1.065	0.995	0.888	0.883	nucleus	GO:0006950 response to stress; GO:0006952 defense response; GO:0009605 response to external stimulus; GO:0009607 response to biotic stimulus; GO:0009617 response to bacterium; GO:0042742 defense response to bacterium; GO:0043207 response to external biotic stimulus; GO:0050896 response to stimulus; GO:0051704 multi-organism process; GO:0051707 response to other organism; GO:0098542 defense respon…	GO:0005576 extracellular region; GO:0005622 intracellular; GO:0005623 cell; GO:0005737 cytoplasm; GO:0005773 vacuole; GO:0005829 cytosol; GO:0005911 cell-cell junction; GO:0009506 plasmodesma; GO:0030054 cell junction; GO:0043226 organelle; GO:0043227 membrane-bounded organelle; GO:0043229 intracellular organelle; GO:0043231 intracellular membrane-bounded organelle; GO:0044424 intracellular part;…		K03232	EEF1B; elongation factor 1-beta		PF00736	EF-1 guanine nucleotide exchange domain
Ghir_D12G004490.1	286	0.829	Down	0.020982	K	Elongation factor 1-gamma GN=		1	0.000642451	103.44	LYSNTK(1)TNFR	2	-0.23629	1	1.139	1.154	1.088	0.971	0.847	0.985	cytoplasm	GO:0006412 translation; GO:0006414 translational elongation; GO:0006518 peptide metabolic process; GO:0006575 cellular modified amino acid metabolic process; GO:0006749 glutathione metabolic process; GO:0006790 sulfur compound metabolic process; GO:0006807 nitrogen compound metabolic process; GO:0008152 metabolic process; GO:0009058 biosynthetic process; GO:0009059 macromolecule biosynthetic proc…	GO:0005618 cell wall; GO:0005622 intracellular; GO:0005623 cell; GO:0005634 nucleus; GO:0005737 cytoplasm; GO:0005773 vacuole; GO:0005829 cytosol; GO:0005886 plasma membrane; GO:0005911 cell-cell junction; GO:0009506 plasmodesma; GO:0016020 membrane; GO:0030054 cell junction; GO:0030312 external encapsulating structure; GO:0043226 organelle; GO:0043227 membrane-bounded organelle; GO:0043229 intra…	GO:0003676 nucleic acid binding; GO:0003723 RNA binding; GO:0003746 translation elongation factor activity; GO:0003824 catalytic activity; GO:0004364 glutathione transferase activity; GO:0005488 binding; GO:0005507 copper ion binding; GO:0008135 translation factor activity, RNA binding; GO:0016740 transferase activity; GO:0016765 transferase activity, transferring alkyl or aryl (other than methyl…	K03233	EEF1G; elongation factor 1-gamma		PF02798; PF00043; PF00647	Glutathione S-transferase, N-terminal domain; Glutathione S-transferase, C-terminal domain; Elongation factor 1 gamma, conserved domain
Ghir_A06G006780.1	227	1.278	Up	0.026143	K	Elongation factor Ts GN=tsf	tsf	1	0.0172092	58.172	K(1)DGPASTDK	2	0.21167	1	0.73	0.798	0.896	1.092	0.954	1.051	chloroplast				K02357	tsf, TSFM; elongation factor Ts		PF00575	S1 RNA binding domain
Ghir_A09G015220.1	369	0.659	Down	0.0040772	K	Embryonic protein DC-8 GN=		1	0.00277528	96.229	GAK(1)DTTAQK	2	-0.005497	1	1.21	1.483	1.217	0.893	0.842	0.843	mitochondria	GO:0000003 reproduction; GO:0003006 developmental process involved in reproduction; GO:0007275 multicellular organism development; GO:0009791 post-embryonic development; GO:0009838 abscission; GO:0009908 flower development; GO:0010227 floral organ abscission; GO:0022414 reproductive process; GO:0032501 multicellular organismal process; GO:0032502 developmental process; GO:0048367 shoot system dev…	GO:0005622 intracellular; GO:0005623 cell; GO:0005737 cytoplasm; GO:0005829 cytosol; GO:0044424 intracellular part; GO:0044444 cytoplasmic part; GO:0044464 cell part;
Ghir_D04G011580.1	125	1.317	Up	0.0148169	K	Embryonic protein DC-8 GN=		1	0.0437909	46.352	EATDATK(1)EK	2	0.25401	1	0.829	0.925	0.833	1.057	1.265	1.084	mitochondria	GO:0000003 reproduction; GO:0003006 developmental process involved in reproduction; GO:0007275 multicellular organism development; GO:0009791 post-embryonic development; GO:0009838 abscission; GO:0009908 flower development; GO:0010227 floral organ abscission; GO:0022414 reproductive process; GO:0032501 multicellular organismal process; GO:0032502 developmental process; GO:0048367 shoot system dev…	GO:0005622 intracellular; GO:0005623 cell; GO:0005737 cytoplasm; GO:0005829 cytosol; GO:0044424 intracellular part; GO:0044444 cytoplasmic part; GO:0044464 cell part;
Ghir_D04G011580.1	226	1.234	Up	0.0097193	K	Embryonic protein DC-8 GN=		1	0.00769872	91.867	DYAAEK(1)AK	3	-0.40202	3	0.975	0.886	0.837	1.102	1.095	1.133	mitochondria	GO:0000003 reproduction; GO:0003006 developmental process involved in reproduction; GO:0007275 multicellular organism development; GO:0009791 post-embryonic development; GO:0009838 abscission; GO:0009908 flower development; GO:0010227 floral organ abscission; GO:0022414 reproductive process; GO:0032501 multicellular organismal process; GO:0032502 developmental process; GO:0048367 shoot system dev…	GO:0005622 intracellular; GO:0005623 cell; GO:0005737 cytoplasm; GO:0005829 cytosol; GO:0044424 intracellular part; GO:0044444 cytoplasmic part; GO:0044464 cell part;
Ghir_D10G018600.1	55	0.833	Down	0.021541	K	Eukaryotic translation initiation factor 3 subunit J GN=Adam	Adam	1	0.0276589	63.816	APEEK(1)APK	2	-0.34096	1	1.087	1.066	1.232	0.925	0.918	0.977	mitochondria				K03245	EIF3J; translation initiation factor 3 subunit J	ghi03013 RNA transport - Gossypium hirsutum (upland cotton);
Ghir_D07G007690.1	125	1.37	Up	0.00055763	K	Eukaryotic translation initiation factor 5A-2 GN=EIF-5A2	EIF-5A2	1	1.32241e-06	101.35	LPTDENLLK(1)QIK	2	-0.76911	4	0.833	0.826	0.799	1.064	1.174	1.13	cytoplasm				K03263	EIF5A; translation initiation factor 5A		PF01287	Eukaryotic elongation factor 5A hypusine, DNA-binding OB fold
Ghir_A13G012160.1	304	1.23	Up	0.025356	K	Far upstream element-binding protein 3 GN=FUBP3	FUBP3	1	0.0128767	64.374	GLQTK(1)SGAR	2	-1.0409	1	0.854	0.805	0.974	1.111	1.092	1.035	nucleus	GO:0006139 nucleobase-containing compound metabolic process; GO:0006351 transcription, DNA-templated; GO:0006355 regulation of transcription, DNA-templated; GO:0006357 regulation of transcription from RNA polymerase II promoter; GO:0006366 transcription from RNA polymerase II promoter; GO:0006725 cellular aromatic compound metabolic process; GO:0006807 nitrogen compound metabolic process; GO:0008…	GO:0005622 intracellular; GO:0005623 cell; GO:0005634 nucleus; GO:0005737 cytoplasm; GO:0043226 organelle; GO:0043227 membrane-bounded organelle; GO:0043229 intracellular organelle; GO:0043231 intracellular membrane-bounded organelle; GO:0044424 intracellular part; GO:0044464 cell part;	GO:0000976 transcription regulatory region sequence-specific DNA binding; GO:0000977 RNA polymerase II regulatory region sequence-specific DNA binding; GO:0000978 RNA polymerase II core promoter proximal region sequence-specific DNA binding; GO:0000981 RNA polymerase II transcription factor activity, sequence-specific DNA binding; GO:0000982 transcription factor activity, RNA polymerase II core p…	K13210	FUBP; far upstream element-binding protein		PF00013	KH domain
Ghir_A09G016920.1	230	0.805	Down	1.81563e-05	K	Glutathione S-transferase L3 GN=GSTL3	GSTL3	1	0.00187009	113.18	ELVEIYK(1)R	2	1.7625	2	1.15	1.182	1.174	0.935	0.945	0.942	cytoplasm	GO:0006464 cellular protein modification process; GO:0006518 peptide metabolic process; GO:0006575 cellular modified amino acid metabolic process; GO:0006749 glutathione metabolic process; GO:0006790 sulfur compound metabolic process; GO:0006807 nitrogen compound metabolic process; GO:0008152 metabolic process; GO:0009987 cellular process; GO:0010035 response to inorganic substance; GO:0010038 re…	GO:0005622 intracellular; GO:0005623 cell; GO:0005737 cytoplasm; GO:0005829 cytosol; GO:0044424 intracellular part; GO:0044444 cytoplasmic part; GO:0044464 cell part;	GO:0003824 catalytic activity; GO:0004364 glutathione transferase activity; GO:0016740 transferase activity; GO:0016765 transferase activity, transferring alkyl or aryl (other than methyl) groups;	K00799	GST, gst; glutathione S-transferase [EC:2.5.1.18]	ghi00480 Glutathione metabolism - Gossypium hirsutum (upland cotton); ghi01100 Metabolic pathways - Gossypium hirsutum (upland cotton);	PF13417; PF13410	Glutathione S-transferase, N-terminal domain; Glutathione S-transferase, C-terminal domain
Ghir_D09G008770.1	723	0.777	Down	0.0140378	K	Heat shock 70 kDa protein 15 GN=HSP70-15	HSP70-15	1	4.49415e-07	97.271	EAAMSNDTK(1)FDHIELAEK	3	0.70721	2	1.197	1.05	1.272	0.945	0.905	0.885	cytoplasm	GO:0006950 response to stress; GO:0009266 response to temperature stimulus; GO:0009408 response to heat; GO:0009628 response to abiotic stimulus; GO:0010035 response to inorganic substance; GO:0010038 response to metal ion; GO:0042221 response to chemical; GO:0046686 response to cadmium ion; GO:0050896 response to stimulus;	GO:0005618 cell wall; GO:0005622 intracellular; GO:0005623 cell; GO:0005634 nucleus; GO:0005737 cytoplasm; GO:0005829 cytosol; GO:0005886 plasma membrane; GO:0005911 cell-cell junction; GO:0009506 plasmodesma; GO:0016020 membrane; GO:0030054 cell junction; GO:0030312 external encapsulating structure; GO:0043226 organelle; GO:0043227 membrane-bounded organelle; GO:0043229 intracellular organelle; …	GO:0000166 nucleotide binding; GO:0005488 binding; GO:0005524 ATP binding; GO:0008144 drug binding; GO:0017076 purine nucleotide binding; GO:0030554 adenyl nucleotide binding; GO:0032553 ribonucleotide binding; GO:0032555 purine ribonucleotide binding; GO:0032559 adenyl ribonucleotide binding; GO:0035639 purine ribonucleoside triphosphate binding; GO:0036094 small molecule binding; GO:0043167 ion…	K09489	HSPA4; heat shock 70kDa protein 4
Ghir_D10G005400.1	80	1.224	Up	0.00081744	K	Histone H4 GN=		1	1.79104e-07	115.12	K(1)TVTAMDVVYALK	3	-0.51025	1	0.872	0.863	0.839	1.018	1.046	1.087	nucleus				K11254	H4; histone H4
Ghir_A11G017910.1	353	1.225	Up	0.0148214	K	Isocitrate dehydrogenase [NADP] GN=IDH1	IDH1	1	2.27335e-08	126.09	LDDNPK(1)LLDFIEK	3	0.20144	1	0.819	0.967	0.873	1.113	1.066	1.079	cytoskeleton	GO:0006082 organic acid metabolic process; GO:0006102 isocitrate metabolic process; GO:0006139 nucleobase-containing compound metabolic process; GO:0006725 cellular aromatic compound metabolic process; GO:0006732 coenzyme metabolic process; GO:0006733 oxidoreduction coenzyme metabolic process; GO:0006739 NADP metabolic process; GO:0006753 nucleoside phosphate metabolic process; GO:0006793 phospho…	GO:0005576 extracellular region; GO:0005622 intracellular; GO:0005623 cell; GO:0005737 cytoplasm; GO:0005829 cytosol; GO:0005886 plasma membrane; GO:0005911 cell-cell junction; GO:0009506 plasmodesma; GO:0009507 chloroplast; GO:0009532 plastid stroma; GO:0009536 plastid; GO:0009570 chloroplast stroma; GO:0016020 membrane; GO:0030054 cell junction; GO:0043226 organelle; GO:0043227 membrane-bounded…	GO:0003824 catalytic activity; GO:0004448 isocitrate dehydrogenase activity; GO:0004450 isocitrate dehydrogenase (NADP+) activity; GO:0005488 binding; GO:0005507 copper ion binding; GO:0016491 oxidoreductase activity; GO:0016614 oxidoreductase activity, acting on CH-OH group of donors; GO:0016616 oxidoreductase activity, acting on the CH-OH group of donors, NAD or NADP as acceptor; GO:0043167 ion…	K00031	IDH1, IDH2, icd; isocitrate dehydrogenase [EC:1.1.1.42]	ghi00020 Citrate cycle (TCA cycle) - Gossypium hirsutum (upland cotton); ghi00480 Glutathione metabolism - Gossypium hirsutum (upland cotton); ghi01100 Metabolic pathways - Gossypium hirsutum (upland cotton); ghi01110 Biosynthesis of secondary metabolites - Gossypium hirsutum (upland cotton); ghi01200 Carbon metabolism - Gossypium hirsutum (upland cotton); ghi01210 2-Oxocarboxylic acid metabolism…	PF00180	Isocitrate/isopropylmalate dehydrogenase
Ghir_D09G013120.1	12	1.478	Up	0.00035614	K	Late embryogenesis abundant protein D-113 GN=		0.990902	0.0239846	52.527	QSMK(0.009)DAAASAK(0.991)AGMEK	3	4.0803	1	0.835	0.861	0.793	1.227	1.279	1.173	mitochondria
Ghir_A02G006080.1	153	1.227	Up	0.0124994	K	Late embryogenesis abundant protein D-29 GN=		1	2.10902e-09	110.74	LQDMASGAGEYSAGK(1)AK	3	-0.82797	1	0.965	0.834	0.871	1.049	1.12	1.106	nucleus
Ghir_A09G009300.1	93	0.825	Down	0.0160977	K	Late embryogenesis abundant protein D-7 GN=		1	0.0206461	83.948	GK(1)AEETK	2	-0.45838	1	1.143	1.119	1.209	0.951	1.026	0.885	nucleus
Ghir_A09G009300.1	36	0.755	Down	0.0098447	K	Late embryogenesis abundant protein D-7 GN=		1	0.0322257	73.26	AEAAK(1)QK	2	-0.3492	1	1.227	1.149	1.279	0.965	0.969	0.826	nucleus
Ghir_A09G009300.1	31	0.561	Down	0.000140059	K	Late embryogenesis abundant protein D-7 GN=		1	0.032276	73.233	EK(1)AEAAK	2	-0.10889	1	1.479	1.463	1.338	0.81	0.829	0.762	nucleus
Ghir_D11G001970.1	525	0.617	Down	0.00032256	K	Luminal-binding protein 5 GN=BIP5	BIP5	1	0.0259419	65.278	AEDK(1)GTGK	2	-0.20377	1	1.341	1.435	1.259	0.86	0.813	0.817	endoplasmic reticulum				K09490	HSPA5, BIP; heat shock 70kDa protein 5	ghi03060 Protein export - Gossypium hirsutum (upland cotton); ghi04141 Protein processing in endoplasmic reticulum - Gossypium hirsutum (upland cotton);
Ghir_D02G023500.1	326	0.824	Down	0.0368	K	Lysine--tRNA ligase GN=lysS	lysS	0.999516	0.0268992	46.334	AVKEDEFK(1)K	3	-0.38481	1	1.079	1.26	1.04	0.919	0.962	0.904	cytoplasm							PF13499	EF-hand domain pair
Ghir_A10G007100.1	101	1.512	Up	0.003156	K	Methyl-CpG-binding domain-containing protein 11 GN=MBD11	MBD11	1	7.24176e-19	140.41	SEGEKENEKEDAPTTEK(1)ETAEAER	4	0.43779	1	0.742	0.705	0.795	1.124	1.026	1.24	nucleus		GO:0005622 intracellular; GO:0005623 cell; GO:0005634 nucleus; GO:0005737 cytoplasm; GO:0005829 cytosol; GO:0043226 organelle; GO:0043227 membrane-bounded organelle; GO:0043229 intracellular organelle; GO:0043231 intracellular membrane-bounded organelle; GO:0044424 intracellular part; GO:0044444 cytoplasmic part; GO:0044464 cell part;	GO:0000166 nucleotide binding; GO:0003676 nucleic acid binding; GO:0003677 DNA binding; GO:0005488 binding; GO:0008327 methyl-CpG binding; GO:0036094 small molecule binding; GO:0043565 sequence-specific DNA binding; GO:0097159 organic cyclic compound binding; GO:1901265 nucleoside phosphate binding; GO:1901363 heterocyclic compound binding;				PF01429	Methyl-CpG binding domain
Ghir_D07G008200.1	277	0.808	Down	0.047996	K	Methyltransferase-like protein 1 GN=EMB1691	EMB1691	1	0.0439348	45.368	RVDAEK(1)SK	3	0.37038	1	1.239	0.993	1.194	0.876	0.923	0.969	nucleus
Ghir_D01G000370.1	261	0.809	Down	0.027544	K	NADP-dependent D-sorbitol-6-phosphate dehydrogenase GN=S6PDH	S6PDH	1	0.00238169	79.492	NTVVIPK(1)TSK	2	0.22302	1	1.02	1.246	1.18	0.904	0.951	0.933	cytoplasm							PF00248	Aldo/keto reductase family
Ghir_A02G001080.1	90	0.815	Down	0.022823	K	Natterin-4 GN=		1	0.00155531	121.85	K(1)EEDQSR	2	-0.7426	3	1.09	1.203	1.151	0.847	0.965	0.996	chloroplast							PF07468	Agglutinin
Ghir_D08G016470.1	93	1.254	Up	0.0160402	K	Pectin acetylesterase 7 GN=PAE7	PAE7	0.992742	0.0143581	46.89	K(0.007)NTDLGSSK(0.993)QMVK	3	-0.90608	1	0.798	0.927	0.848	1.129	1.096	1.001	chloroplast	GO:0009987 cellular process; GO:0016043 cellular component organization; GO:0045229 external encapsulating structure organization; GO:0071554 cell wall organization or biogenesis; GO:0071555 cell wall organization; GO:0071840 cellular component organization or biogenesis;	GO:0005618 cell wall; GO:0005622 intracellular; GO:0005623 cell; GO:0005737 cytoplasm; GO:0005829 cytosol; GO:0005886 plasma membrane; GO:0005911 cell-cell junction; GO:0009505 plant-type cell wall; GO:0009506 plasmodesma; GO:0016020 membrane; GO:0030054 cell junction; GO:0030312 external encapsulating structure; GO:0044424 intracellular part; GO:0044444 cytoplasmic part; GO:0044464 cell part; GO…	GO:0003824 catalytic activity; GO:0016787 hydrolase activity; GO:0016788 hydrolase activity, acting on ester bonds; GO:0052689 carboxylic ester hydrolase activity; GO:0052793 pectin acetylesterase activity;	K19882	NOTUM; O-palmitoleoyl-L-serine hydrolase [EC:3.1.1.98]
Ghir_A13G010830.1	160	1.257	Up	0.039279	K	Peptidyl-prolyl cis-trans isomerase CYP19-3 GN=CYP19-3	CYP19-3	1	0.00586024	59.592	EMEK(1)VGSESGR	2	-0.23325	1	0.805	0.942	0.9	1.243	1.045	1.038	cytoplasm	GO:0000413 protein peptidyl-prolyl isomerization; GO:0006464 cellular protein modification process; GO:0006807 nitrogen compound metabolic process; GO:0007154 cell communication; GO:0007165 signal transduction; GO:0008152 metabolic process; GO:0009987 cellular process; GO:0010035 response to inorganic substance; GO:0010038 response to metal ion; GO:0018193 peptidyl-amino acid modification; GO:001…	GO:0005622 intracellular; GO:0005623 cell; GO:0005737 cytoplasm; GO:0005739 mitochondrion; GO:0005794 Golgi apparatus; GO:0005829 cytosol; GO:0012505 endomembrane system; GO:0043226 organelle; GO:0043227 membrane-bounded organelle; GO:0043229 intracellular organelle; GO:0043231 intracellular membrane-bounded organelle; GO:0044424 intracellular part; GO:0044444 cytoplasmic part; GO:0044464 cell pa…	GO:0003755 peptidyl-prolyl cis-trans isomerase activity; GO:0003824 catalytic activity; GO:0005488 binding; GO:0008144 drug binding; GO:0016018 cyclosporin A binding; GO:0016853 isomerase activity; GO:0016859 cis-trans isomerase activity; GO:0033218 amide binding; GO:0042277 peptide binding;	K01802	E5.2.1.8; peptidylprolyl isomerase [EC:5.2.1.8]		PF00160	Cyclophilin type peptidyl-prolyl cis-trans isomerase/CLD
Ghir_D10G008160.1	606	0.82	Down	0.0066809	K	Phospholipase D alpha 1 GN=PLD1	PLD1	1	0.000226899	123.75	AK(1)GSDENPR	2	0.23791	3	1.112	1.098	1.225	0.916	0.968	0.934	cytoskeleton	GO:0001101 response to acid chemical; GO:0006082 organic acid metabolic process; GO:0006629 lipid metabolic process; GO:0006631 fatty acid metabolic process; GO:0007154 cell communication; GO:0007165 signal transduction; GO:0007275 multicellular organism development; GO:0008152 metabolic process; GO:0009653 anatomical structure morphogenesis; GO:0009719 response to endogenous stimulus; GO:0009725…	GO:0005622 intracellular; GO:0005623 cell; GO:0005634 nucleus; GO:0005737 cytoplasm; GO:0005739 mitochondrion; GO:0005773 vacuole; GO:0005783 endoplasmic reticulum; GO:0005829 cytosol; GO:0005886 plasma membrane; GO:0005911 cell-cell junction; GO:0009506 plasmodesma; GO:0009507 chloroplast; GO:0009526 plastid envelope; GO:0009536 plastid; GO:0009941 chloroplast envelope; GO:0012505 endomembrane s…	GO:0003824 catalytic activity; GO:0004620 phospholipase activity; GO:0004630 phospholipase D activity; GO:0005096 GTPase activator activity; GO:0005488 binding; GO:0005543 phospholipid binding; GO:0005546 phosphatidylinositol-4,5-bisphosphate binding; GO:0008047 enzyme activator activity; GO:0008081 phosphoric diester hydrolase activity; GO:0008289 lipid binding; GO:0016298 lipase activity; GO:00…	K01115	PLD1_2; phospholipase D1/2 [EC:3.1.4.4]	ghi00564 Glycerophospholipid metabolism - Gossypium hirsutum (upland cotton); ghi00565 Ether lipid metabolism - Gossypium hirsutum (upland cotton); ghi01100 Metabolic pathways - Gossypium hirsutum (upland cotton); ghi01110 Biosynthesis of secondary metabolites - Gossypium hirsutum (upland cotton); ghi04144 Endocytosis - Gossypium hirsutum (upland cotton);	PF00168	C2 domain
Ghir_A09G005480.1	52	0.708	Down	2.018e-05	K	Photosystem I iron-sulfur center GN=psaC	psaC	1	0.000499136	115.82	TEDCVGCK(1)R	3	-0.33078	3	1.26	1.231	1.215	0.885	0.883	0.857	chloroplast	GO:0008152 metabolic process; GO:0009987 cellular process; GO:0015979 photosynthesis; GO:0044237 cellular metabolic process;	GO:0005622 intracellular; GO:0005623 cell; GO:0005737 cytoplasm; GO:0009507 chloroplast; GO:0009521 photosystem; GO:0009522 photosystem I; GO:0009532 plastid stroma; GO:0009533 chloroplast stromal thylakoid; GO:0009534 chloroplast thylakoid; GO:0009535 chloroplast thylakoid membrane; GO:0009536 plastid; GO:0009570 chloroplast stroma; GO:0009579 thylakoid; GO:0016020 membrane; GO:0031976 plastid t…		K02691	psaC; photosystem I subunit VII	ghi00195 Photosynthesis - Gossypium hirsutum (upland cotton); ghi01100 Metabolic pathways - Gossypium hirsutum (upland cotton);
Ghir_D12G011630.1	191	0.62	Down	0.00128274	K	PREDICTED: remorin [Theobroma cacao]		1	0.0196211	68.557	ATGQSPK(1)K	2	-0.29224	1	1.475	1.224	1.28	0.793	0.835	0.838	nucleus		GO:0005622 intracellular; GO:0005623 cell; GO:0005737 cytoplasm; GO:0005773 vacuole; GO:0005886 plasma membrane; GO:0005911 cell-cell junction; GO:0009506 plasmodesma; GO:0016020 membrane; GO:0030054 cell junction; GO:0043226 organelle; GO:0043227 membrane-bounded organelle; GO:0043229 intracellular organelle; GO:0043231 intracellular membrane-bounded organelle; GO:0044424 intracellular part; GO:…
Ghir_D05G010880.1	129	0.747	Down	0.0127805	K	Probable protein phosphatase 2C 26 GN=At2g30170	At2g30170	1	0.0198696	43.958	K(1)AHAATCSK	3	1.4331	1	1.25	1.102	1.259	0.807	0.957	0.932	chloroplast	GO:0006464 cellular protein modification process; GO:0006470 protein dephosphorylation; GO:0006793 phosphorus metabolic process; GO:0006796 phosphate-containing compound metabolic process; GO:0006807 nitrogen compound metabolic process; GO:0006996 organelle organization; GO:0008152 metabolic process; GO:0009314 response to radiation; GO:0009416 response to light stimulus; GO:0009628 response to a…	GO:0005622 intracellular; GO:0005623 cell; GO:0005737 cytoplasm; GO:0009507 chloroplast; GO:0009532 plastid stroma; GO:0009536 plastid; GO:0009570 chloroplast stroma; GO:0043226 organelle; GO:0043227 membrane-bounded organelle; GO:0043229 intracellular organelle; GO:0043231 intracellular membrane-bounded organelle; GO:0044422 organelle part; GO:0044424 intracellular part; GO:0044434 chloroplast p…		K17508	PTC7, PPTC7; protein phosphatase PTC7 [EC:3.1.3.16]
Ghir_D04G014080.1	84	1.279	Up	0.0194248	K	Probable pyridoxal 5'-phosphate synthase subunit PDX1 GN=PDX1	PDX1	1	0.0101489	49.448	MSDPQLIK(1)EIK	3	0.4282	1	0.926	0.861	0.784	1.012	1.178	1.098	cytoplasm				K06215	pdxS, pdx1; pyridoxal 5'-phosphate synthase pdxS subunit [EC:4.3.3.6]	ghi00750 Vitamin B6 metabolism - Gossypium hirsutum (upland cotton);	PF01680	SOR/SNZ family
Ghir_D01G004950.1	135	0.601	Down	0.005357	K	Protein DJ-1 homolog B GN=DJ1B	DJ1B	1	0.034529	69.716	K(1)QAADGR	2	0.61123	1	1.356	1.362	1.37	0.759	0.839	0.857	chloroplast	GO:0006081 cellular aldehyde metabolic process; GO:0006082 organic acid metabolic process; GO:0006089 lactate metabolic process; GO:0008152 metabolic process; GO:0009056 catabolic process; GO:0009058 biosynthetic process; GO:0009438 methylglyoxal metabolic process; GO:0009987 cellular process; GO:0010035 response to inorganic substance; GO:0010038 response to metal ion; GO:0016053 organic acid bi…	GO:0005622 intracellular; GO:0005623 cell; GO:0005634 nucleus; GO:0005737 cytoplasm; GO:0005773 vacuole; GO:0005774 vacuolar membrane; GO:0005829 cytosol; GO:0005886 plasma membrane; GO:0005911 cell-cell junction; GO:0009506 plasmodesma; GO:0009507 chloroplast; GO:0009532 plastid stroma; GO:0009536 plastid; GO:0009570 chloroplast stroma; GO:0016020 membrane; GO:0030054 cell junction; GO:0031090 o…	GO:0003824 catalytic activity; GO:0016829 lyase activity; GO:0016835 carbon-oxygen lyase activity; GO:0016836 hydro-lyase activity; GO:0019172 glyoxalase III activity;	K03152	thiJ; protein deglycase [EC:3.5.1.124]		PF01965	DJ-1/PfpI family
Ghir_A13G017270.1	41	0.809	Down	9.8281e-05	K	Protein SRC1 GN=SRC1	SRC1	1	1.35072e-08	135.99	IEETLHMGGHK(1)K	4	0.070423	8	1.135	1.116	1.136	0.892	0.917	0.93	nucleus
Ghir_D01G008070.1	323	1.233	Up	0.0092987	K	Protein SRC2 GN=SRC2	SRC2	1	2.18653e-05	83.692	TSTQEHISAPK(1)EK	3	-0.40806	1	0.844	0.913	0.89	1.172	1.053	1.04	nucleus							PF00168	C2 domain
Ghir_A09G020540.1	231	0.764	Down	0.035356	K	RGG repeats nuclear RNA binding protein B GN=RGGB	RGGB	1	0.0168538	77.058	IVEEK(1)RK	3	-0.2181	1	1.25	1.237	1.028	0.911	0.799	0.974	nucleus	GO:0001101 response to acid chemical; GO:0006950 response to stress; GO:0006970 response to osmotic stress; GO:0009628 response to abiotic stimulus; GO:0009651 response to salt stress; GO:0009719 response to endogenous stimulus; GO:0009725 response to hormone; GO:0009735 response to cytokinin; GO:0009737 response to abscisic acid; GO:0009787 regulation of abscisic acid-activated signaling pathway…	GO:0005622 intracellular; GO:0005623 cell; GO:0005634 nucleus; GO:0005737 cytoplasm; GO:0005777 peroxisome; GO:0005829 cytosol; GO:0005886 plasma membrane; GO:0016020 membrane; GO:0042579 microbody; GO:0043226 organelle; GO:0043227 membrane-bounded organelle; GO:0043229 intracellular organelle; GO:0043231 intracellular membrane-bounded organelle; GO:0044424 intracellular part; GO:0044444 cytoplas…	GO:0003676 nucleic acid binding; GO:0003723 RNA binding; GO:0003729 mRNA binding; GO:0005488 binding; GO:0097159 organic cyclic compound binding; GO:1901363 heterocyclic compound binding;	K13199	SERBP1; plasminogen activator inhibitor 1 RNA-binding protein
Ghir_A09G020540.1	259	0.821	Down	0.045058	K	RGG repeats nuclear RNA binding protein B GN=RGGB	RGGB	1	2.29844e-05	96.82	EFESMQQLSSK(1)K	3	0.34275	1	1.111	1.185	1.056	0.933	0.816	1.004	nucleus	GO:0001101 response to acid chemical; GO:0006950 response to stress; GO:0006970 response to osmotic stress; GO:0009628 response to abiotic stimulus; GO:0009651 response to salt stress; GO:0009719 response to endogenous stimulus; GO:0009725 response to hormone; GO:0009735 response to cytokinin; GO:0009737 response to abscisic acid; GO:0009787 regulation of abscisic acid-activated signaling pathway…	GO:0005622 intracellular; GO:0005623 cell; GO:0005634 nucleus; GO:0005737 cytoplasm; GO:0005777 peroxisome; GO:0005829 cytosol; GO:0005886 plasma membrane; GO:0016020 membrane; GO:0042579 microbody; GO:0043226 organelle; GO:0043227 membrane-bounded organelle; GO:0043229 intracellular organelle; GO:0043231 intracellular membrane-bounded organelle; GO:0044424 intracellular part; GO:0044444 cytoplas…	GO:0003676 nucleic acid binding; GO:0003723 RNA binding; GO:0003729 mRNA binding; GO:0005488 binding; GO:0097159 organic cyclic compound binding; GO:1901363 heterocyclic compound binding;	K13199	SERBP1; plasminogen activator inhibitor 1 RNA-binding protein
Ghir_A09G020540.1	260	0.755	Down	0.0067574	K	RGG repeats nuclear RNA binding protein B GN=RGGB	RGGB	1	0.00152156	103.91	K(1)SNDDIFIK	3	-0.3298	3	1.146	1.258	1.136	0.917	0.816	0.941	nucleus	GO:0001101 response to acid chemical; GO:0006950 response to stress; GO:0006970 response to osmotic stress; GO:0009628 response to abiotic stimulus; GO:0009651 response to salt stress; GO:0009719 response to endogenous stimulus; GO:0009725 response to hormone; GO:0009735 response to cytokinin; GO:0009737 response to abscisic acid; GO:0009787 regulation of abscisic acid-activated signaling pathway…	GO:0005622 intracellular; GO:0005623 cell; GO:0005634 nucleus; GO:0005737 cytoplasm; GO:0005777 peroxisome; GO:0005829 cytosol; GO:0005886 plasma membrane; GO:0016020 membrane; GO:0042579 microbody; GO:0043226 organelle; GO:0043227 membrane-bounded organelle; GO:0043229 intracellular organelle; GO:0043231 intracellular membrane-bounded organelle; GO:0044424 intracellular part; GO:0044444 cytoplas…	GO:0003676 nucleic acid binding; GO:0003723 RNA binding; GO:0003729 mRNA binding; GO:0005488 binding; GO:0097159 organic cyclic compound binding; GO:1901363 heterocyclic compound binding;	K13199	SERBP1; plasminogen activator inhibitor 1 RNA-binding protein
Ghir_A11G015470.1	457	1.203	Up	0.00140262	K	Ribulose bisphosphate carboxylase large chain GN=rbcL	rbcL	1	8.26718e-23	174.2	EASK(1)WSPELAAACEVWK	2	0.30076	4	0.857	0.921	0.871	1.081	1.051	1.055	cytoplasm	GO:0001101 response to acid chemical; GO:0009719 response to endogenous stimulus; GO:0009725 response to hormone; GO:0009737 response to abscisic acid; GO:0010033 response to organic substance; GO:0010035 response to inorganic substance; GO:0010038 response to metal ion; GO:0033993 response to lipid; GO:0042221 response to chemical; GO:0046686 response to cadmium ion; GO:0050896 response to stimu…	GO:0000312 plastid small ribosomal subunit; GO:0000313 organellar ribosome; GO:0000314 organellar small ribosomal subunit; GO:0005576 extracellular region; GO:0005618 cell wall; GO:0005622 intracellular; GO:0005623 cell; GO:0005737 cytoplasm; GO:0005829 cytosol; GO:0005840 ribosome; GO:0009507 chloroplast; GO:0009526 plastid envelope; GO:0009532 plastid stroma; GO:0009534 chloroplast thylakoid; G…					PF02788; PF00016	Ribulose bisphosphate carboxylase large chain, N-terminal domain; Ribulose bisphosphate carboxylase large chain, catalytic domain
Ghir_A11G015470.1	484	4.906	Up	1.59848e-05	K	Ribulose bisphosphate carboxylase large chain GN=rbcL	rbcL	0.889378	1.96033e-08	116.58	FEFDAVDK(0.111)LDK(0.889)VEK	3	-0.10282	2	0.279	0.306	0.251	1.375	1.321	1.405	cytoplasm	GO:0001101 response to acid chemical; GO:0009719 response to endogenous stimulus; GO:0009725 response to hormone; GO:0009737 response to abscisic acid; GO:0010033 response to organic substance; GO:0010035 response to inorganic substance; GO:0010038 response to metal ion; GO:0033993 response to lipid; GO:0042221 response to chemical; GO:0046686 response to cadmium ion; GO:0050896 response to stimu…	GO:0000312 plastid small ribosomal subunit; GO:0000313 organellar ribosome; GO:0000314 organellar small ribosomal subunit; GO:0005576 extracellular region; GO:0005618 cell wall; GO:0005622 intracellular; GO:0005623 cell; GO:0005737 cytoplasm; GO:0005829 cytosol; GO:0005840 ribosome; GO:0009507 chloroplast; GO:0009526 plastid envelope; GO:0009532 plastid stroma; GO:0009534 chloroplast thylakoid; G…					PF02788; PF00016	Ribulose bisphosphate carboxylase large chain, N-terminal domain; Ribulose bisphosphate carboxylase large chain, catalytic domain
Ghir_D01G011140.1	155	1.245	Up	0.0105381	K	Ribulose bisphosphate carboxylase large chain GN=rbcL	rbcL	0.998198	0.0160094	65.156	DK(0.002)LNK(0.998)YGR	3	-0.35691	5	0.865	0.88	0.951	1.131	1.04	1.186	cytoplasm				K01601	rbcL; ribulose-bisphosphate carboxylase large chain [EC:4.1.1.39]	ghi00630 Glyoxylate and dicarboxylate metabolism - Gossypium hirsutum (upland cotton); ghi00710 Carbon fixation in photosynthetic organisms - Gossypium hirsutum (upland cotton); ghi01100 Metabolic pathways - Gossypium hirsutum (upland cotton); ghi01110 Biosynthesis of secondary metabolites - Gossypium hirsutum (upland cotton); ghi01200 Carbon metabolism - Gossypium hirsutum (upland cotton);	PF02788; PF00016	Ribulose bisphosphate carboxylase large chain, N-terminal domain; Ribulose bisphosphate carboxylase large chain, catalytic domain
Ghir_D12G013290.1	364	1.424	Up	0.0191446	K	S-adenosylmethionine synthase 1 GN=SAMS1	SAMS1	1	8.21649e-06	107.97	FLK(1)TAAYGHFGR	3	-0.4324	1	0.908	0.765	0.671	1.188	1.05	1.099	cytoplasm		GO:0005622 intracellular; GO:0005623 cell; GO:0005737 cytoplasm; GO:0005829 cytosol; GO:0044424 intracellular part; GO:0044444 cytoplasmic part; GO:0044464 cell part;	GO:0003824 catalytic activity; GO:0004478 methionine adenosyltransferase activity; GO:0016740 transferase activity; GO:0016765 transferase activity, transferring alkyl or aryl (other than methyl) groups;	K00789	metK; S-adenosylmethionine synthetase [EC:2.5.1.6]	ghi00270 Cysteine and methionine metabolism - Gossypium hirsutum (upland cotton); ghi01100 Metabolic pathways - Gossypium hirsutum (upland cotton); ghi01110 Biosynthesis of secondary metabolites - Gossypium hirsutum (upland cotton); ghi01230 Biosynthesis of amino acids - Gossypium hirsutum (upland cotton);	PF00438; PF02772; PF02773	S-adenosylmethionine synthetase, N-terminal domain; S-adenosylmethionine synthetase, central domain; S-adenosylmethionine synthetase, C-terminal domain
Ghir_D13G023640.1	344	0.77	Down	0.046335	K	Serine--glyoxylate aminotransferase GN=AGT1	AGT1	1	0.0253955	79.146	VAGK(1)VFR	2	-0.20652	2	1.327	1.09	1.114	0.79	0.941	0.987	cytoskeleton	GO:0001505 regulation of neurotransmitter levels; GO:0006082 organic acid metabolic process; GO:0006520 cellular amino acid metabolic process; GO:0006544 glycine metabolic process; GO:0006545 glycine biosynthetic process; GO:0006807 nitrogen compound metabolic process; GO:0008152 metabolic process; GO:0008652 cellular amino acid biosynthetic process; GO:0009058 biosynthetic process; GO:0009069 se…	GO:0005576 extracellular region; GO:0005622 intracellular; GO:0005623 cell; GO:0005737 cytoplasm; GO:0005777 peroxisome; GO:0005886 plasma membrane; GO:0009507 chloroplast; GO:0009532 plastid stroma; GO:0009536 plastid; GO:0009570 chloroplast stroma; GO:0016020 membrane; GO:0042579 microbody; GO:0043226 organelle; GO:0043227 membrane-bounded organelle; GO:0043229 intracellular organelle; GO:00432…	GO:0003824 catalytic activity; GO:0004760 serine-pyruvate transaminase activity; GO:0008453 alanine-glyoxylate transaminase activity; GO:0008483 transaminase activity; GO:0016740 transferase activity; GO:0016769 transferase activity, transferring nitrogenous groups; GO:0050281 serine-glyoxylate transaminase activity;	K00830	AGXT; alanine-glyoxylate transaminase / serine-glyoxylate transaminase / serine-pyruvate transaminase [EC:2.6.1.44 2.6.1.45 2.6.1.51]	ghi00250 Alanine, aspartate and glutamate metabolism - Gossypium hirsutum (upland cotton); ghi00260 Glycine, serine and threonine metabolism - Gossypium hirsutum (upland cotton); ghi00630 Glyoxylate and dicarboxylate metabolism - Gossypium hirsutum (upland cotton); ghi01100 Metabolic pathways - Gossypium hirsutum (upland cotton); ghi01110 Biosynthesis of secondary metabolites - Gossypium hirsutum…	PF00266	Aminotransferase class-V
Ghir_A10G000110.1	58	2.07	Up	0.0047233	K	Small nuclear ribonucleoprotein-associated protein B' GN=SNRPB	SNRPB	1	0.016243	58.699	K(1)NPSTNQER	2	-0.81601	1	0.778	0.664	0.81	1.889	1.48	1.293	chloroplast							PF01423	LSM domain
Ghir_A02G009540.1	445	0.812	Down	0.00170199	K	Synaptotagmin-2 GN=SYT2	SYT2	1	0.000690204	93.556	YHLIDSK(1)NGR	3	0.37837	1	1.169	1.135	1.106	0.963	0.891	0.916	cytoplasm	GO:0002790 peptide secretion; GO:0006810 transport; GO:0008104 protein localization; GO:0009306 protein secretion; GO:0009987 cellular process; GO:0015031 protein transport; GO:0015833 peptide transport; GO:0032940 secretion by cell; GO:0033036 macromolecule localization; GO:0042886 amide transport; GO:0045184 establishment of protein localization; GO:0046903 secretion; GO:0051179 localization; G…	GO:0005622 intracellular; GO:0005623 cell; GO:0005737 cytoplasm; GO:0005783 endoplasmic reticulum; GO:0005789 endoplasmic reticulum membrane; GO:0005794 Golgi apparatus; GO:0012505 endomembrane system; GO:0016020 membrane; GO:0031224 intrinsic component of membrane; GO:0031227 intrinsic component of endoplasmic reticulum membrane; GO:0031984 organelle subcompartment; GO:0042175 nuclear outer memb…					PF00168	C2 domain
Ghir_D04G010040.1	76	0.828	Down	0.0152356	K	Syntaxin-121 GN=SYP121	SYP121	1	0.00857293	57.785	TLHNAK(1)AVK	3	-0.56523	1	1.153	1.156	1.091	0.953	0.863	0.998	nucleus	GO:0001101 response to acid chemical; GO:0006605 protein targeting; GO:0006612 protein targeting to membrane; GO:0006810 transport; GO:0006833 water transport; GO:0006886 intracellular protein transport; GO:0006887 exocytosis; GO:0006906 vesicle fusion; GO:0006950 response to stress; GO:0006952 defense response; GO:0006996 organelle organization; GO:0008104 protein localization; GO:0009605 respon…	GO:0005622 intracellular; GO:0005623 cell; GO:0005737 cytoplasm; GO:0005794 Golgi apparatus; GO:0005802 trans-Golgi network; GO:0005886 plasma membrane; GO:0005911 cell-cell junction; GO:0009504 cell plate; GO:0009506 plasmodesma; GO:0012505 endomembrane system; GO:0016020 membrane; GO:0016021 integral component of membrane; GO:0030054 cell junction; GO:0031201 SNARE complex; GO:0031224 intrinsic…	GO:0000149 SNARE binding; GO:0005488 binding; GO:0005515 protein binding; GO:0043495 protein anchor;	K08486	STX1B_2_3; syntaxin 1B/2/3	ghi04130 SNARE interactions in vesicular transport - Gossypium hirsutum (upland cotton);	PF00804	Syntaxin
Ghir_D10G011360.1	403	0.824	Down	0.0130029	K	T-complex protein 1 subunit gamma GN=CCT3	CCT3	1	0.025076	79.469	NIIK(1)NPK	2	-1.8137	1	1.18	1.047	1.126	0.878	0.916	0.97	cytoplasm	GO:0000902 cell morphogenesis; GO:0001101 response to acid chemical; GO:0005975 carbohydrate metabolic process; GO:0006457 protein folding; GO:0006458 'de novo' protein folding; GO:0006464 cellular protein modification process; GO:0006468 protein phosphorylation; GO:0006793 phosphorus metabolic process; GO:0006796 phosphate-containing compound metabolic process; GO:0006807 nitrogen compound metab…	GO:0005622 intracellular; GO:0005623 cell; GO:0005737 cytoplasm; GO:0005829 cytosol; GO:0005832 chaperonin-containing T-complex; GO:0032991 macromolecular complex; GO:0044424 intracellular part; GO:0044444 cytoplasmic part; GO:0044445 cytosolic part; GO:0044464 cell part; GO:0101031 chaperone complex;	GO:0003824 catalytic activity; GO:0004672 protein kinase activity; GO:0004674 protein serine/threonine kinase activity; GO:0005488 binding; GO:0005515 protein binding; GO:0016301 kinase activity; GO:0016740 transferase activity; GO:0016772 transferase activity, transferring phosphorus-containing groups; GO:0016773 phosphotransferase activity, alcohol group as acceptor; GO:0044183 protein binding …	K09495	CCT3, TRIC5; T-complex protein 1 subunit gamma
Ghir_A05G009160.1	29	0.57	Down	5.2525e-07	K	thylakoid soluble phosphoprotein TSP9 protein [Medicago truncatula]		1	0.00417461	86.898	GAGGGK(1)EEK	2	0.14805	1	1.387	1.43	1.426	0.807	0.814	0.797	nucleus
Ghir_A08G018080.1	125	0.807	Down	0.03998	K	TPR repeat-containing thioredoxin TDX GN=TDX	TDX	1	0.00260333	76.1	DASHSAK(1)AK	3	-0.1117	2	1.238	1.108	1.126	1.008	0.974	0.821	nucleus	GO:0010035 response to inorganic substance; GO:0010038 response to metal ion; GO:0042221 response to chemical; GO:0046686 response to cadmium ion; GO:0050896 response to stimulus;	GO:0005622 intracellular; GO:0005623 cell; GO:0005737 cytoplasm; GO:0005829 cytosol; GO:0044424 intracellular part; GO:0044444 cytoplasmic part; GO:0044464 cell part;		K09560	ST13; suppressor of tumorigenicity protein 13
Ghir_D04G003700.1	6	1.255	Up	0.049884	K	Ubiquitin-NEDD8-like protein RUB2 GN=RUB2	RUB2	1	1.01765e-07	135.99	MQIFVK(1)TLTGK	2	-0.042598	3	0.948	0.789	0.849	1.047	1.213	0.986	cytoplasm	GO:0006464 cellular protein modification process; GO:0006508 proteolysis; GO:0006511 ubiquitin-dependent protein catabolic process; GO:0006807 nitrogen compound metabolic process; GO:0008152 metabolic process; GO:0009056 catabolic process; GO:0009057 macromolecule catabolic process; GO:0009058 biosynthetic process; GO:0009692 ethylene metabolic process; GO:0009693 ethylene biosynthetic process; G…	GO:0005622 intracellular; GO:0005623 cell; GO:0005737 cytoplasm; GO:0005829 cytosol; GO:0005886 plasma membrane; GO:0016020 membrane; GO:0044424 intracellular part; GO:0044444 cytoplasmic part; GO:0044464 cell part; GO:0071944 cell periphery;		K12158	NEDD8; ubiquitin-like protein Nedd8		PF00240	Ubiquitin family
Ghir_A07G005250.1	294	1.539	Up	0.00121775	K	Uncharacterized protein		1	0.000913588	119.29	LK(1)ETEEK	2	-0.17224	4	0.719	0.821	0.85	1.207	1.21	1.262	cytoplasm
Ghir_D05G036830.1	225	0.764	Down	0.049963	K	Uridine 5'-monophosphate synthase GN=PYRE-F	PYRE-F	1	0.0446654	55.314	ISK(1)NPTGK	2	0.13062	1	1.18	1.002	1.351	0.858	0.971	0.87	chloroplast	GO:0006950 response to stress; GO:0007154 cell communication; GO:0009267 cellular response to starvation; GO:0009605 response to external stimulus; GO:0009987 cellular process; GO:0009991 response to extracellular stimulus; GO:0010035 response to inorganic substance; GO:0010038 response to metal ion; GO:0016036 cellular response to phosphate starvation; GO:0031667 response to nutrient levels; GO:…	GO:0005622 intracellular; GO:0005623 cell; GO:0005737 cytoplasm; GO:0005829 cytosol; GO:0044424 intracellular part; GO:0044444 cytoplasmic part; GO:0044464 cell part;		K13421	UMPS; uridine monophosphate synthetase [EC:2.4.2.10 4.1.1.23]	ghi00240 Pyrimidine metabolism - Gossypium hirsutum (upland cotton); ghi01100 Metabolic pathways - Gossypium hirsutum (upland cotton);	PF00156; PF00215	Phosphoribosyl transferase domain; Orotidine 5'-phosphate decarboxylase / HUMPS family
Ghir_A11G017920.1	175	0.831	Down	0.0160646	K	UTP--glucose-1-phosphate uridylyltransferase GN=UGPA	UGPA	1	2.91125e-09	103.88	LVVEDFAPLPSK(1)GQHGK	4	-0.38588	2	1.084	1.126	1.171	0.891	1.014	0.904	cytoplasm	GO:0005975 carbohydrate metabolic process; GO:0005976 polysaccharide metabolic process; GO:0005977 glycogen metabolic process; GO:0005984 disaccharide metabolic process; GO:0005985 sucrose metabolic process; GO:0006011 UDP-glucose metabolic process; GO:0006073 cellular glucan metabolic process; GO:0006091 generation of precursor metabolites and energy; GO:0006112 energy reserve metabolic process;…	GO:0005622 intracellular; GO:0005623 cell; GO:0005737 cytoplasm; GO:0005829 cytosol; GO:0005886 plasma membrane; GO:0016020 membrane; GO:0042995 cell projection; GO:0044424 intracellular part; GO:0044444 cytoplasmic part; GO:0044464 cell part; GO:0071944 cell periphery; GO:0090406 pollen tube;	GO:0003824 catalytic activity; GO:0003983 UTP:glucose-1-phosphate uridylyltransferase activity; GO:0016740 transferase activity; GO:0016772 transferase activity, transferring phosphorus-containing groups; GO:0016779 nucleotidyltransferase activity; GO:0051748 UTP-monosaccharide-1-phosphate uridylyltransferase activity; GO:0070569 uridylyltransferase activity;	K00963	UGP2, galU, galF; UTP--glucose-1-phosphate uridylyltransferase [EC:2.7.7.9]	ghi00040 Pentose and glucuronate interconversions - Gossypium hirsutum (upland cotton); ghi00052 Galactose metabolism - Gossypium hirsutum (upland cotton); ghi00500 Starch and sucrose metabolism - Gossypium hirsutum (upland cotton); ghi00520 Amino sugar and nucleotide sugar metabolism - Gossypium hirsutum (upland cotton); ghi01100 Metabolic pathways - Gossypium hirsutum (upland cotton);
Ghir_D11G018590.1	357	0.758	Down	0.041263	K	Vacuolar protein 8 GN=VAC8	VAC8	1	0.00358648	65.627	LPQK(1)LGNNHVR	2	0.89935	1	1.231	1.026	1.308	0.8	0.951	0.95	nucleus	GO:0000011 vacuole inheritance; GO:0006996 organelle organization; GO:0007033 vacuole organization; GO:0009607 response to biotic stimulus; GO:0009987 cellular process; GO:0016043 cellular component organization; GO:0030447 filamentous growth; GO:0030448 hyphal growth; GO:0036180 filamentous growth of a population of unicellular organisms in response to biotic stimulus; GO:0040007 growth; GO:0044…	GO:0000322 storage vacuole; GO:0000323 lytic vacuole; GO:0000324 fungal-type vacuole; GO:0005622 intracellular; GO:0005623 cell; GO:0005737 cytoplasm; GO:0005773 vacuole; GO:0043226 organelle; GO:0043227 membrane-bounded organelle; GO:0043229 intracellular organelle; GO:0043231 intracellular membrane-bounded organelle; GO:0044424 intracellular part; GO:0044444 cytoplasmic part; GO:0044464 cell pa…
Ghir_A09G023230.1	289	1.316	Up	0.0026608	K	Vicilin GC72-A GN=		1	2.13402e-16	187.99	EK(1)LTIAVLHR	2	0.053558	5	0.92	0.827	0.89	1.117	1.219	1.135	vacuolar membrane	GO:0006950 response to stress; GO:0006952 defense response; GO:0009605 response to external stimulus; GO:0009607 response to biotic stimulus; GO:0009615 response to virus; GO:0009620 response to fungus; GO:0009719 response to endogenous stimulus; GO:0009725 response to hormone; GO:0009735 response to cytokinin; GO:0010033 response to organic substance; GO:0042221 response to chemical; GO:0043207 …	GO:0005618 cell wall; GO:0005622 intracellular; GO:0005623 cell; GO:0005737 cytoplasm; GO:0005773 vacuole; GO:0009505 plant-type cell wall; GO:0030312 external encapsulating structure; GO:0031410 cytoplasmic vesicle; GO:0031982 vesicle; GO:0033095 aleurone grain; GO:0043226 organelle; GO:0043227 membrane-bounded organelle; GO:0043229 intracellular organelle; GO:0043231 intracellular membrane-boun…		K18626	TCHH; trichohyalin		PF00190	Cupin
Ghir_A09G023230.1	535	1.275	Up	0.0022809	K	Vicilin GC72-A GN=		1	1.77734e-22	170.78	NLGLLGFGLYNGQDNK(1)R	2	1.5924	7	0.874	0.955	0.861	1.129	1.176	1.126	vacuolar membrane	GO:0006950 response to stress; GO:0006952 defense response; GO:0009605 response to external stimulus; GO:0009607 response to biotic stimulus; GO:0009615 response to virus; GO:0009620 response to fungus; GO:0009719 response to endogenous stimulus; GO:0009725 response to hormone; GO:0009735 response to cytokinin; GO:0010033 response to organic substance; GO:0042221 response to chemical; GO:0043207 …	GO:0005618 cell wall; GO:0005622 intracellular; GO:0005623 cell; GO:0005737 cytoplasm; GO:0005773 vacuole; GO:0009505 plant-type cell wall; GO:0030312 external encapsulating structure; GO:0031410 cytoplasmic vesicle; GO:0031982 vesicle; GO:0033095 aleurone grain; GO:0043226 organelle; GO:0043227 membrane-bounded organelle; GO:0043229 intracellular organelle; GO:0043231 intracellular membrane-boun…		K18626	TCHH; trichohyalin		PF00190	Cupin
