# Supplementary material for: Lysine 2‐Hydroxyisobutyrylation‐ and Succinylation‐Based Pathways Act Inside Chloroplasts to Modulate Plant Photosynthesis and Immunity
Source: Adv Sci (Weinh). 2023 Jul 26;10(27):2301803. doi: 10.1002/advs.202301803 (PMC10520639; doi:10.1002/advs.202301803)
Supplement: Supplementary file 6 — Supplemental Table 5 [file ADVS-10-2301803-s007.xlsx]

## Sheet: Table S5 
Table S5 The differentially modified Ksuc proteins in cotton infected with V. dahliae.
Protein accession	Position	HPI/CK Ratio	Regulated Type	HPI/CK P value	Amino acid	Protein description	Gene name	Localization probability	PEP	Score	Modified sequence	Charge	Mass error [ppm]	MS/MS Count	CK_1	CK_2	CK_3	HPI_1	HPI_2	HPI_3	Subcellular localization	Biological Process	Cellular Component	Molecular Function	KEGG KO No.	KEGG Gene	KEGG pathway	Pfam ID	Domain description
Ghir_A02G003560.1	64	1.214	Up	0.0194443	K	"1,2-dihydroxy-3-keto-5-methylthiopentene dioxygenase 2 GN=VIT_05s0020g04080"	VIT_05s0020g04080	1	6.79911e-43	166.92	LDADNYENDEELK(1)K	3	-0.76719	5	0.855	0.946	0.927	1.062	1.054	1.195	cytoplasm	GO:0000096 sulfur amino acid metabolic process; GO:0006082 organic acid metabolic process; GO:0006520 cellular amino acid metabolic process; GO:0006555 methionine metabolic process; GO:0006790 sulfur compound metabolic process; GO:0006807 nitrogen compound metabolic process; GO:0008152 metabolic process; GO:0009066 aspartate family amino acid metabolic process; GO:0009987 cellular process; GO:001…		GO:0001871 pattern binding; GO:0003824 catalytic activity; GO:0005488 binding; GO:0005506 iron ion binding; GO:0010297 heteropolysaccharide binding; GO:0010309 acireductone dioxygenase [iron(II)-requiring] activity; GO:0016491 oxidoreductase activity; GO:0016701 oxidoreductase activity, acting on single donors with incorporation of molecular oxygen; GO:0016702 oxidoreductase activity, acting on s…	K08967	mtnD, mtnZ, ADI1; 1,2-dihydroxy-3-keto-5-methylthiopentene dioxygenase [EC:1.13.11.53 1.13.11.54]	ghi00270 Cysteine and methionine metabolism - Gossypium hirsutum (upland cotton); ghi01100 Metabolic pathways - Gossypium hirsutum (upland cotton);	PF03079	ARD/ARD' family
Ghir_D03G019240.1	74	0.769	Down	0.0063561	K	"28 kDa ribonucleoprotein, chloroplastic GN="		1	0.0202635	65.252	TQK(1)PNVK	3	1.0466	1	1.166	1.077	1.16	0.918	0.9	0.799	nucleus		GO:0005622 intracellular; GO:0005623 cell; GO:0005737 cytoplasm; GO:0009507 chloroplast; GO:0009536 plastid; GO:0043226 organelle; GO:0043227 membrane-bounded organelle; GO:0043229 intracellular organelle; GO:0043231 intracellular membrane-bounded organelle; GO:0044424 intracellular part; GO:0044444 cytoplasmic part; GO:0044464 cell part;		K13126	PABPC; polyadenylate-binding protein	ghi03013 RNA transport - Gossypium hirsutum (upland cotton); ghi03015 mRNA surveillance pathway - Gossypium hirsutum (upland cotton); ghi03018 RNA degradation - Gossypium hirsutum (upland cotton);	PF00076	RNA recognition motif. (a.k.a. RRM, RBD, or RNP domain)
Ghir_A04G007060.1	101	0.801	Down	0.00027774	K	"2-Cys peroxiredoxin BAS1-like, chloroplastic GN=At5g06290"	At5g06290	1	0.00739684	76.17	LSEYIGK(1)K	2	0.017247	3	1.085	1.142	1.109	0.895	0.905	0.872	chloroplast	GO:0006950 response to stress; GO:0006952 defense response; GO:0008152 metabolic process; GO:0009266 response to temperature stimulus; GO:0009409 response to cold; GO:0009605 response to external stimulus; GO:0009607 response to biotic stimulus; GO:0009617 response to bacterium; GO:0009628 response to abiotic stimulus; GO:0009636 response to toxic substance; GO:0009987 cellular process; GO:004222…	GO:0005576 extracellular region; GO:0005622 intracellular; GO:0005623 cell; GO:0005737 cytoplasm; GO:0009507 chloroplast; GO:0009526 plastid envelope; GO:0009532 plastid stroma; GO:0009536 plastid; GO:0009570 chloroplast stroma; GO:0009579 thylakoid; GO:0009941 chloroplast envelope; GO:0010319 stromule; GO:0031967 organelle envelope; GO:0031975 envelope; GO:0043226 organelle; GO:0043227 membrane-…	GO:0003824 catalytic activity; GO:0004601 peroxidase activity; GO:0016209 antioxidant activity; GO:0016491 oxidoreductase activity; GO:0016684 oxidoreductase activity, acting on peroxide as acceptor; GO:0051920 peroxiredoxin activity;	K03386	PRDX2_4, ahpC; peroxiredoxin (alkyl hydroperoxide reductase subunit C) [EC:1.11.1.15]		PF00578; PF10417	AhpC/TSA family; C-terminal domain of 1-Cys peroxiredoxin
Ghir_D01G023550.1	122	1.21	Up	0.0037643	K	"30S ribosomal protein S31, chloroplastic GN=RPS31"	RPS31	0.977799	0.000742406	97.813	K(0.022)DK(0.978)FDDDEK	3	-1.142	3	0.868	0.934	0.92	1.127	1.117	1.05	chloroplast	GO:0006412 translation; GO:0006518 peptide metabolic process; GO:0006807 nitrogen compound metabolic process; GO:0006996 organelle organization; GO:0008152 metabolic process; GO:0009058 biosynthetic process; GO:0009059 macromolecule biosynthetic process; GO:0009657 plastid organization; GO:0009987 cellular process; GO:0010467 gene expression; GO:0016043 cellular component organization; GO:0019538…	GO:0005622 intracellular; GO:0005623 cell; GO:0005737 cytoplasm; GO:0009507 chloroplast; GO:0009526 plastid envelope; GO:0009532 plastid stroma; GO:0009536 plastid; GO:0009570 chloroplast stroma; GO:0009941 chloroplast envelope; GO:0031967 organelle envelope; GO:0031975 envelope; GO:0043226 organelle; GO:0043227 membrane-bounded organelle; GO:0043229 intracellular organelle; GO:0043231 intracellu…		K19033	PSRP4; RPS31; 30S ribosomal protein S31
Ghir_D12G011120.1	506	1.206	Up	0.033078	K	"3-phosphoshikimate 1-carboxyvinyltransferase, chloroplastic GN=At2g45300"	At2g45300	1	0.00726695	60.968	K(1)TFPDYFEVLAR	2	-2.1499	1	0.944	0.853	0.93	0.992	1.155	1.141	chloroplast	GO:0006082 organic acid metabolic process; GO:0008152 metabolic process; GO:0009058 biosynthetic process; GO:0009423 chorismate biosynthetic process; GO:0009987 cellular process; GO:0016053 organic acid biosynthetic process; GO:0019752 carboxylic acid metabolic process; GO:0043436 oxoacid metabolic process; GO:0043648 dicarboxylic acid metabolic process; GO:0043650 dicarboxylic acid biosynthetic …	GO:0005622 intracellular; GO:0005623 cell; GO:0005737 cytoplasm; GO:0009507 chloroplast; GO:0009532 plastid stroma; GO:0009536 plastid; GO:0009570 chloroplast stroma; GO:0043226 organelle; GO:0043227 membrane-bounded organelle; GO:0043229 intracellular organelle; GO:0043231 intracellular membrane-bounded organelle; GO:0044422 organelle part; GO:0044424 intracellular part; GO:0044434 chloroplast p…	GO:0003824 catalytic activity; GO:0003866 3-phosphoshikimate 1-carboxyvinyltransferase activity; GO:0016740 transferase activity; GO:0016765 transferase activity, transferring alkyl or aryl (other than methyl) groups;	K00800	aroA; 3-phosphoshikimate 1-carboxyvinyltransferase [EC:2.5.1.19]	ghi00400 Phenylalanine, tyrosine and tryptophan biosynthesis - Gossypium hirsutum (upland cotton); ghi01100 Metabolic pathways - Gossypium hirsutum (upland cotton); ghi01110 Biosynthesis of secondary metabolites - Gossypium hirsutum (upland cotton); ghi01230 Biosynthesis of amino acids - Gossypium hirsutum (upland cotton);
Ghir_D08G001410.1	170	0.83	Down	0.0061434	K	"50S ribosomal protein L12-1, chloroplastic GN=RPL12A"	RPL12A	1	3.60255e-06	97.69	EGVSKEEADDAK(1)K	4	0.17967	7	1.043	1.147	1.089	0.929	0.924	0.867	chloroplast	GO:0006412 translation; GO:0006518 peptide metabolic process; GO:0006807 nitrogen compound metabolic process; GO:0006950 response to stress; GO:0006952 defense response; GO:0008152 metabolic process; GO:0009058 biosynthetic process; GO:0009059 macromolecule biosynthetic process; GO:0009605 response to external stimulus; GO:0009607 response to biotic stimulus; GO:0009617 response to bacterium; GO:…	GO:0000311 plastid large ribosomal subunit; GO:0000313 organellar ribosome; GO:0000315 organellar large ribosomal subunit; GO:0005622 intracellular; GO:0005623 cell; GO:0005737 cytoplasm; GO:0005840 ribosome; GO:0005911 cell-cell junction; GO:0009295 nucleoid; GO:0009506 plasmodesma; GO:0009507 chloroplast; GO:0009526 plastid envelope; GO:0009532 plastid stroma; GO:0009534 chloroplast thylakoid; …		K02935	RP-L7, MRPL12, rplL; large subunit ribosomal protein L7/L12	ghi03010 Ribosome - Gossypium hirsutum (upland cotton);	PF00542	Ribosomal protein L7/L12 C-terminal domain
Ghir_D01G004290.1	99	0.81	Down	0.020616	K	"50S ribosomal protein L13, chloroplastic GN=RPL13"	RPL13	1	0.0242462	44.57	AK(1)DHINTEK	3	1.733	1	1.195	1.027	1.149	0.957	0.853	0.92	nucleus	GO:0006412 translation; GO:0006518 peptide metabolic process; GO:0006807 nitrogen compound metabolic process; GO:0008152 metabolic process; GO:0009058 biosynthetic process; GO:0009059 macromolecule biosynthetic process; GO:0009719 response to endogenous stimulus; GO:0009725 response to hormone; GO:0009735 response to cytokinin; GO:0009987 cellular process; GO:0010033 response to organic substance…	GO:0005622 intracellular; GO:0005623 cell; GO:0005737 cytoplasm; GO:0005840 ribosome; GO:0009507 chloroplast; GO:0009526 plastid envelope; GO:0009532 plastid stroma; GO:0009536 plastid; GO:0009570 chloroplast stroma; GO:0009579 thylakoid; GO:0009941 chloroplast envelope; GO:0031967 organelle envelope; GO:0031975 envelope; GO:0032991 macromolecular complex; GO:0043226 organelle; GO:0043227 membran…	GO:0003676 nucleic acid binding; GO:0003723 RNA binding; GO:0003729 mRNA binding; GO:0003735 structural constituent of ribosome; GO:0005198 structural molecule activity; GO:0005488 binding; GO:0097159 organic cyclic compound binding; GO:1901363 heterocyclic compound binding;	K02871	RP-L13, MRPL13, rplM; large subunit ribosomal protein L13	ghi03010 Ribosome - Gossypium hirsutum (upland cotton);
Ghir_D12G017040.1	372	0.815	Down	0.0184811	K	"Aconitate hydratase, cytoplasmic GN="		1	0.0215977	81.784	K(1)HGVVGK	3	-0.24139	6	1.201	1.105	1.032	0.961	0.873	0.887	chloroplast	GO:0001101 response to acid chemical; GO:0006082 organic acid metabolic process; GO:0006101 citrate metabolic process; GO:0006102 isocitrate metabolic process; GO:0006950 response to stress; GO:0006970 response to osmotic stress; GO:0006979 response to oxidative stress; GO:0007275 multicellular organism development; GO:0008152 metabolic process; GO:0009605 response to external stimulus; GO:000962…	GO:0005618 cell wall; GO:0005622 intracellular; GO:0005623 cell; GO:0005737 cytoplasm; GO:0005739 mitochondrion; GO:0005773 vacuole; GO:0005774 vacuolar membrane; GO:0005829 cytosol; GO:0009507 chloroplast; GO:0009532 plastid stroma; GO:0009536 plastid; GO:0009570 chloroplast stroma; GO:0016020 membrane; GO:0030312 external encapsulating structure; GO:0031090 organelle membrane; GO:0043226 organe…	GO:0000166 nucleotide binding; GO:0003824 catalytic activity; GO:0003994 aconitate hydratase activity; GO:0005488 binding; GO:0005507 copper ion binding; GO:0005524 ATP binding; GO:0008144 drug binding; GO:0016829 lyase activity; GO:0016835 carbon-oxygen lyase activity; GO:0016836 hydro-lyase activity; GO:0017076 purine nucleotide binding; GO:0030554 adenyl nucleotide binding; GO:0032553 ribonucl…	K01681	ACO, acnA; aconitate hydratase [EC:4.2.1.3]	ghi00020 Citrate cycle (TCA cycle) - Gossypium hirsutum (upland cotton); ghi00630 Glyoxylate and dicarboxylate metabolism - Gossypium hirsutum (upland cotton); ghi01100 Metabolic pathways - Gossypium hirsutum (upland cotton); ghi01110 Biosynthesis of secondary metabolites - Gossypium hirsutum (upland cotton); ghi01200 Carbon metabolism - Gossypium hirsutum (upland cotton); ghi01210 2-Oxocarboxyli…	PF00694	Aconitase C-terminal domain
Ghir_A06G016120.1	168	0.795	Down	0.020136	K	"Aminomethyltransferase, mitochondrial GN=GDCST"	GDCST	1	0.000126529	81.632	AK(1)GGDVSWHIHDER	4	0.12307	2	1.142	1.195	1.07	0.955	0.943	0.81	mitochondria	GO:0010035 response to inorganic substance; GO:0010038 response to metal ion; GO:0042221 response to chemical; GO:0046686 response to cadmium ion; GO:0050896 response to stimulus;	GO:0005576 extracellular region; GO:0005622 intracellular; GO:0005623 cell; GO:0005737 cytoplasm; GO:0005739 mitochondrion; GO:0005829 cytosol; GO:0005840 ribosome; GO:0009507 chloroplast; GO:0009526 plastid envelope; GO:0009532 plastid stroma; GO:0009534 chloroplast thylakoid; GO:0009536 plastid; GO:0009570 chloroplast stroma; GO:0009579 thylakoid; GO:0009941 chloroplast envelope; GO:0016020 mem…		K00605	gcvT, AMT; aminomethyltransferase [EC:2.1.2.10]	ghi00260 Glycine, serine and threonine metabolism - Gossypium hirsutum (upland cotton); ghi00630 Glyoxylate and dicarboxylate metabolism - Gossypium hirsutum (upland cotton); ghi00670 One carbon pool by folate - Gossypium hirsutum (upland cotton); ghi01100 Metabolic pathways - Gossypium hirsutum (upland cotton); ghi01110 Biosynthesis of secondary metabolites - Gossypium hirsutum (upland cotton); …	PF01571; PF08669	Aminomethyltransferase folate-binding domain; Glycine cleavage T-protein C-terminal barrel domain
Ghir_D06G016790.1	347	0.814	Down	0.0047011	K	"ATP synthase gamma chain, chloroplastic GN=ATPC"	ATPC	1	0.00132726	105.46	K(1)TLSIVYNR	2	-0.21123	2	1.07	1.144	1.125	0.941	0.853	0.924	chloroplast	GO:0006091 generation of precursor metabolites and energy; GO:0006139 nucleobase-containing compound metabolic process; GO:0006163 purine nucleotide metabolic process; GO:0006164 purine nucleotide biosynthetic process; GO:0006725 cellular aromatic compound metabolic process; GO:0006753 nucleoside phosphate metabolic process; GO:0006754 ATP biosynthetic process; GO:0006793 phosphorus metabolic pro…	GO:0005622 intracellular; GO:0005623 cell; GO:0005737 cytoplasm; GO:0009507 chloroplast; GO:0009526 plastid envelope; GO:0009534 chloroplast thylakoid; GO:0009535 chloroplast thylakoid membrane; GO:0009536 plastid; GO:0009544 chloroplast ATP synthase complex; GO:0009579 thylakoid; GO:0009941 chloroplast envelope; GO:0016020 membrane; GO:0031967 organelle envelope; GO:0031975 envelope; GO:0031976 …	GO:0030234 enzyme regulator activity; GO:0098772 molecular function regulator;	K02115	ATPF1G, atpG; F-type H+-transporting ATPase subunit gamma	ghi00190 Oxidative phosphorylation - Gossypium hirsutum (upland cotton); ghi00195 Photosynthesis - Gossypium hirsutum (upland cotton); ghi01100 Metabolic pathways - Gossypium hirsutum (upland cotton);	PF00231	ATP synthase
Ghir_D03G008190.1	156	1.482	Up	0.00179932	K	"ATP synthase subunit alpha, chloroplastic GN=atpA"	atpA	1	2.66406e-43	167.61	TNK(1)PQFQEIISSTK	4	-0.39021	4	0.833	0.763	0.893	1.162	1.271	1.256	plasma membrane				K02111	ATPF1A, atpA; F-type H+-transporting ATPase subunit alpha [EC:3.6.3.14]	ghi00190 Oxidative phosphorylation - Gossypium hirsutum (upland cotton); ghi00195 Photosynthesis - Gossypium hirsutum (upland cotton); ghi01100 Metabolic pathways - Gossypium hirsutum (upland cotton);	PF00006; PF00306	ATP synthase alpha/beta family, nucleotide-binding domain; ATP synthase alpha/beta chain, C terminal domain
Ghir_D07G003370.1	72	1.203	Up	0.00165729	K	"ATP synthase subunit b', chloroplastic GN=ATPG"	ATPG	1	3.44273e-39	177.1	K(1)ETQLEVEEK	3	0.48054	2	0.927	0.899	0.914	1.115	1.05	1.131	cytoplasm		GO:0005622 intracellular; GO:0005623 cell; GO:0005737 cytoplasm; GO:0009507 chloroplast; GO:0009534 chloroplast thylakoid; GO:0009535 chloroplast thylakoid membrane; GO:0009536 plastid; GO:0009579 thylakoid; GO:0016020 membrane; GO:0031976 plastid thylakoid; GO:0031984 organelle subcompartment; GO:0034357 photosynthetic membrane; GO:0042651 thylakoid membrane; GO:0043226 organelle; GO:0043227 mem…
Ghir_D01G022680.1	1057	1.39	Up	0.0059631	K	"Calcium-transporting ATPase 1, endoplasmic reticulum-type GN=ECA1"	ECA1	1	0.0356577	42.336	SSSQRPLK(1)PK	3	-1.9152	1	0.95	0.775	0.819	1.167	1.212	1.157	plasma membrane				K01537	E3.6.3.8; Ca2+-transporting ATPase [EC:3.6.3.8]		PF00690; PF00702	Cation transporter/ATPase, N-terminus; haloacid dehalogenase-like hydrolase
Ghir_D09G002830.1	136	0.815	Down	0.0019603	K	"Carbonic anhydrase, chloroplastic GN="		1	1.11383e-23	151.8	YEK(1)NPALYGELAK	2	0.36698	4	1.155	1.059	1.107	0.893	0.926	0.888	chloroplast	GO:0002376 immune system process; GO:0006950 response to stress; GO:0006952 defense response; GO:0006955 immune response; GO:0008152 metabolic process; GO:0009266 response to temperature stimulus; GO:0009409 response to cold; GO:0009605 response to external stimulus; GO:0009607 response to biotic stimulus; GO:0009617 response to bacterium; GO:0009620 response to fungus; GO:0009628 response to abi…	GO:0005576 extracellular region; GO:0005622 intracellular; GO:0005623 cell; GO:0005737 cytoplasm; GO:0005829 cytosol; GO:0005886 plasma membrane; GO:0009507 chloroplast; GO:0009526 plastid envelope; GO:0009532 plastid stroma; GO:0009534 chloroplast thylakoid; GO:0009535 chloroplast thylakoid membrane; GO:0009536 plastid; GO:0009570 chloroplast stroma; GO:0009579 thylakoid; GO:0009941 chloroplast …	GO:0003824 catalytic activity; GO:0004089 carbonate dehydratase activity; GO:0016829 lyase activity; GO:0016835 carbon-oxygen lyase activity; GO:0016836 hydro-lyase activity;	K01673	cynT, can; carbonic anhydrase [EC:4.2.1.1]	ghi00910 Nitrogen metabolism - Gossypium hirsutum (upland cotton); ghi01100 Metabolic pathways - Gossypium hirsutum (upland cotton);	PF00484	Carbonic anhydrase
Ghir_A13G002210.1	162	0.791	Down	0.00065841	K	"Chlorophyll a-b binding protein 6A, chloroplastic GN=CAB6A"	CAB6A	1	0.00583319	93.096	SMEK(1)DTEK	3	0.87066	3	1.097	1.132	1.121	0.845	0.912	0.892	chloroplast	GO:0006091 generation of precursor metabolites and energy; GO:0006950 response to stress; GO:0008152 metabolic process; GO:0009266 response to temperature stimulus; GO:0009314 response to radiation; GO:0009409 response to cold; GO:0009416 response to light stimulus; GO:0009628 response to abiotic stimulus; GO:0009637 response to blue light; GO:0009639 response to red or far red light; GO:0009642 …	GO:0005622 intracellular; GO:0005623 cell; GO:0005737 cytoplasm; GO:0009507 chloroplast; GO:0009526 plastid envelope; GO:0009532 plastid stroma; GO:0009534 chloroplast thylakoid; GO:0009535 chloroplast thylakoid membrane; GO:0009536 plastid; GO:0009570 chloroplast stroma; GO:0009579 thylakoid; GO:0009941 chloroplast envelope; GO:0010287 plastoglobule; GO:0016020 membrane; GO:0031967 organelle env…	GO:0005488 binding; GO:0005515 protein binding; GO:0016168 chlorophyll binding; GO:0019904 protein domain specific binding; GO:0031409 pigment binding; GO:0043167 ion binding; GO:0043168 anion binding; GO:0046906 tetrapyrrole binding; GO:0048037 cofactor binding; GO:0097159 organic cyclic compound binding; GO:1901363 heterocyclic compound binding;	K08907	LHCA1; light-harvesting complex I chlorophyll a/b binding protein 1	ghi00196 Photosynthesis - antenna proteins - Gossypium hirsutum (upland cotton); ghi01100 Metabolic pathways - Gossypium hirsutum (upland cotton);
Ghir_A03G019040.1	56	0.693	Down	0.0128995	K	"Chlorophyll a-b binding protein CP24 10A, chloroplastic GN=CAP10A"	CAP10A	1	0.0084339	103.55	K(1)SWIPAVR	2	-0.12015	2	1.13	1.118	1.433	0.811	0.862	0.877	chloroplast	GO:0006091 generation of precursor metabolites and energy; GO:0008152 metabolic process; GO:0009314 response to radiation; GO:0009416 response to light stimulus; GO:0009628 response to abiotic stimulus; GO:0009765 photosynthesis, light harvesting; GO:0009768 photosynthesis, light harvesting in photosystem I; GO:0009987 cellular process; GO:0015979 photosynthesis; GO:0019684 photosynthesis, light …	GO:0005622 intracellular; GO:0005623 cell; GO:0005737 cytoplasm; GO:0009507 chloroplast; GO:0009526 plastid envelope; GO:0009532 plastid stroma; GO:0009534 chloroplast thylakoid; GO:0009535 chloroplast thylakoid membrane; GO:0009536 plastid; GO:0009570 chloroplast stroma; GO:0009579 thylakoid; GO:0009941 chloroplast envelope; GO:0010287 plastoglobule; GO:0016020 membrane; GO:0031967 organelle env…	GO:0005488 binding; GO:0016168 chlorophyll binding; GO:0031409 pigment binding; GO:0043167 ion binding; GO:0043168 anion binding; GO:0046906 tetrapyrrole binding; GO:0048037 cofactor binding; GO:0097159 organic cyclic compound binding; GO:1901363 heterocyclic compound binding;	K08917	LHCB6; light-harvesting complex II chlorophyll a/b binding protein 6	ghi00196 Photosynthesis - antenna proteins - Gossypium hirsutum (upland cotton); ghi01100 Metabolic pathways - Gossypium hirsutum (upland cotton);
Ghir_D05G025270.1	57	0.815	Down	0.0142231	K	"Chlorophyll a-b binding protein CP26, chloroplastic GN=LHCB5"	LHCB5	1	0.0204873	64.776	AAPPK(1)PK	3	-0.073758	1	1.087	1.091	1.128	0.875	0.835	0.983	chloroplast				K08916	LHCB5; light-harvesting complex II chlorophyll a/b binding protein 5	ghi00196 Photosynthesis - antenna proteins - Gossypium hirsutum (upland cotton); ghi01100 Metabolic pathways - Gossypium hirsutum (upland cotton);
Ghir_D11G029930.1	187	0.786	Down	0.0150187	K	"Chloroplast stem-loop binding protein of 41 kDa b, chloroplastic GN=CSP41B"	CSP41B	1	0.000317963	82.109	GK(1)LNTESLLESR	2	-0.63668	1	1.219	1.148	1.034	0.853	0.951	0.869	chloroplast	GO:0001101 response to acid chemical; GO:0005975 carbohydrate metabolic process; GO:0005996 monosaccharide metabolic process; GO:0006139 nucleobase-containing compound metabolic process; GO:0006355 regulation of transcription, DNA-templated; GO:0006364 rRNA processing; GO:0006396 RNA processing; GO:0006412 translation; GO:0006417 regulation of translation; GO:0006518 peptide metabolic process; GO…	GO:0000427 plastid-encoded plastid RNA polymerase complex; GO:0000428 DNA-directed RNA polymerase complex; GO:0005576 extracellular region; GO:0005622 intracellular; GO:0005623 cell; GO:0005737 cytoplasm; GO:0005773 vacuole; GO:0005777 peroxisome; GO:0005840 ribosome; GO:0005911 cell-cell junction; GO:0009506 plasmodesma; GO:0009507 chloroplast; GO:0009526 plastid envelope; GO:0009532 plastid str…	GO:0001871 pattern binding; GO:0003676 nucleic acid binding; GO:0003677 DNA binding; GO:0003723 RNA binding; GO:0005488 binding; GO:0010297 heteropolysaccharide binding; GO:0030246 carbohydrate binding; GO:0030247 polysaccharide binding; GO:0097159 organic cyclic compound binding; GO:1901363 heterocyclic compound binding;
Ghir_D09G021650.1	297	0.831	Down	0.006779	K	"Cysteine synthase, chloroplastic/chromoplastic GN="		1	1.21701e-34	129.2	VIGVEPTESNILSGGK(1)PGPHK	3	-0.4698	7	1.03	1.144	1.132	0.914	0.937	0.895	chloroplast	GO:0000003 reproduction; GO:0000096 sulfur amino acid metabolic process; GO:0000097 sulfur amino acid biosynthetic process; GO:0000902 cell morphogenesis; GO:0000904 cell morphogenesis involved in differentiation; GO:0003006 developmental process involved in reproduction; GO:0006082 organic acid metabolic process; GO:0006520 cellular amino acid metabolic process; GO:0006534 cysteine metabolic pro…	GO:0005576 extracellular region; GO:0005622 intracellular; GO:0005623 cell; GO:0005737 cytoplasm; GO:0005739 mitochondrion; GO:0005768 endosome; GO:0005794 Golgi apparatus; GO:0005802 trans-Golgi network; GO:0009507 chloroplast; GO:0009509 chromoplast; GO:0009526 plastid envelope; GO:0009532 plastid stroma; GO:0009536 plastid; GO:0009570 chloroplast stroma; GO:0009941 chloroplast envelope; GO:001…	GO:0003824 catalytic activity; GO:0004124 cysteine synthase activity; GO:0005488 binding; GO:0005515 protein binding; GO:0008144 drug binding; GO:0016740 transferase activity; GO:0016765 transferase activity, transferring alkyl or aryl (other than methyl) groups; GO:0019842 vitamin binding; GO:0030170 pyridoxal phosphate binding; GO:0036094 small molecule binding; GO:0042802 identical protein bin…	K01738	cysK; cysteine synthase A [EC:2.5.1.47]	ghi00270 Cysteine and methionine metabolism - Gossypium hirsutum (upland cotton); ghi00920 Sulfur metabolism - Gossypium hirsutum (upland cotton); ghi01100 Metabolic pathways - Gossypium hirsutum (upland cotton); ghi01110 Biosynthesis of secondary metabolites - Gossypium hirsutum (upland cotton); ghi01200 Carbon metabolism - Gossypium hirsutum (upland cotton); ghi01230 Biosynthesis of amino acids…
Ghir_A06G020640.1	251	0.691	Down	0.0161424	K	"Dihydrolipoyllysine-residue acetyltransferase component 3 of pyruvate dehydrogenase complex, mitochondrial GN=At1g54220"	At1g54220	1	0.010152	110.41	K(1)MAEDHK	3	0.14889	1	1.096	1.245	1.227	0.923	0.694	0.849	chloroplast		GO:0005622 intracellular; GO:0005623 cell; GO:0005737 cytoplasm; GO:0005739 mitochondrion; GO:0009507 chloroplast; GO:0009526 plastid envelope; GO:0009536 plastid; GO:0009941 chloroplast envelope; GO:0031967 organelle envelope; GO:0031975 envelope; GO:0043226 organelle; GO:0043227 membrane-bounded organelle; GO:0043229 intracellular organelle; GO:0043231 intracellular membrane-bounded organelle; …	GO:0005488 binding; GO:0005507 copper ion binding; GO:0043167 ion binding; GO:0043169 cation binding; GO:0046872 metal ion binding; GO:0046914 transition metal ion binding;	K00627	DLAT, aceF, pdhC; pyruvate dehydrogenase E2 component (dihydrolipoamide acetyltransferase) [EC:2.3.1.12]	ghi00010 Glycolysis / Gluconeogenesis - Gossypium hirsutum (upland cotton); ghi00020 Citrate cycle (TCA cycle) - Gossypium hirsutum (upland cotton); ghi00620 Pyruvate metabolism - Gossypium hirsutum (upland cotton); ghi01100 Metabolic pathways - Gossypium hirsutum (upland cotton); ghi01110 Biosynthesis of secondary metabolites - Gossypium hirsutum (upland cotton); ghi01200 Carbon metabolism - Gos…	PF00364; PF00198	Biotin-requiring enzyme; 2-oxoacid dehydrogenases acyltransferase (catalytic domain)
Ghir_A05G025470.1	64	0.792	Down	0.0030414	K	"Dihydrolipoyllysine-residue acetyltransferase component 5 of pyruvate dehydrogenase complex, chloroplastic GN=EMB3003"	EMB3003	1	0.0275546	62.005	SEGDK(1)LSK	2	0.097351	1	1.083	1.162	1.103	0.849	0.936	0.866	chloroplast		GO:0005622 intracellular; GO:0005623 cell; GO:0005737 cytoplasm; GO:0005829 cytosol; GO:0005840 ribosome; GO:0005886 plasma membrane; GO:0009507 chloroplast; GO:0009526 plastid envelope; GO:0009536 plastid; GO:0009941 chloroplast envelope; GO:0016020 membrane; GO:0022626 cytosolic ribosome; GO:0031967 organelle envelope; GO:0031975 envelope; GO:0032991 macromolecular complex; GO:0043226 organelle…	GO:0005488 binding; GO:0005515 protein binding; GO:0019904 protein domain specific binding;	K00627	DLAT, aceF, pdhC; pyruvate dehydrogenase E2 component (dihydrolipoamide acetyltransferase) [EC:2.3.1.12]	ghi00010 Glycolysis / Gluconeogenesis - Gossypium hirsutum (upland cotton); ghi00020 Citrate cycle (TCA cycle) - Gossypium hirsutum (upland cotton); ghi00620 Pyruvate metabolism - Gossypium hirsutum (upland cotton); ghi01100 Metabolic pathways - Gossypium hirsutum (upland cotton); ghi01110 Biosynthesis of secondary metabolites - Gossypium hirsutum (upland cotton); ghi01200 Carbon metabolism - Gos…	PF00364; PF00198	Biotin-requiring enzyme; 2-oxoacid dehydrogenases acyltransferase (catalytic domain)
Ghir_D02G003060.1	356	1.327	Up	0.0042829	K	"Dihydroxy-acid dehydratase, chloroplastic GN=DHAD"	DHAD	1	1.40857e-06	94.007	VSDEVPFLADLK(1)PSGK	3	-0.66058	2	0.863	0.892	0.866	1.269	1.092	1.116	chloroplast	GO:0006082 organic acid metabolic process; GO:0006520 cellular amino acid metabolic process; GO:0006807 nitrogen compound metabolic process; GO:0006950 response to stress; GO:0006970 response to osmotic stress; GO:0007275 multicellular organism development; GO:0008152 metabolic process; GO:0008652 cellular amino acid biosynthetic process; GO:0009058 biosynthetic process; GO:0009081 branched-chain…	GO:0005622 intracellular; GO:0005623 cell; GO:0005737 cytoplasm; GO:0009507 chloroplast; GO:0009532 plastid stroma; GO:0009536 plastid; GO:0009570 chloroplast stroma; GO:0043226 organelle; GO:0043227 membrane-bounded organelle; GO:0043229 intracellular organelle; GO:0043231 intracellular membrane-bounded organelle; GO:0044422 organelle part; GO:0044424 intracellular part; GO:0044434 chloroplast p…	GO:0003824 catalytic activity; GO:0004160 dihydroxy-acid dehydratase activity; GO:0005488 binding; GO:0005507 copper ion binding; GO:0016829 lyase activity; GO:0016835 carbon-oxygen lyase activity; GO:0016836 hydro-lyase activity; GO:0043167 ion binding; GO:0043169 cation binding; GO:0046872 metal ion binding; GO:0046914 transition metal ion binding;	K01687	ilvD; dihydroxy-acid dehydratase [EC:4.2.1.9]	ghi00290 Valine, leucine and isoleucine biosynthesis - Gossypium hirsutum (upland cotton); ghi00770 Pantothenate and CoA biosynthesis - Gossypium hirsutum (upland cotton); ghi01100 Metabolic pathways - Gossypium hirsutum (upland cotton); ghi01110 Biosynthesis of secondary metabolites - Gossypium hirsutum (upland cotton); ghi01210 2-Oxocarboxylic acid metabolism - Gossypium hirsutum (upland cotton…
Ghir_A13G000900.1	211	0.724	Down	0.025783	K	"Diphosphomevalonate decarboxylase MVD2, peroxisomal GN=MVD2"	MVD2	1	2.8291e-08	119.25	QK(1)ETSSTSGMR	2	1.0272	1	1.117	1.217	1.105	0.726	0.981	0.782	chloroplast	GO:0006066 alcohol metabolic process; GO:0006084 acetyl-CoA metabolic process; GO:0006139 nucleobase-containing compound metabolic process; GO:0006163 purine nucleotide metabolic process; GO:0006464 cellular protein modification process; GO:0006486 protein glycosylation; GO:0006487 protein N-linked glycosylation; GO:0006488 dolichol-linked oligosaccharide biosynthetic process; GO:0006489 dolichyl…	GO:0005622 intracellular; GO:0005623 cell; GO:0005737 cytoplasm; GO:0005777 peroxisome; GO:0005829 cytosol; GO:0042579 microbody; GO:0043226 organelle; GO:0043227 membrane-bounded organelle; GO:0043229 intracellular organelle; GO:0043231 intracellular membrane-bounded organelle; GO:0044424 intracellular part; GO:0044444 cytoplasmic part; GO:0044464 cell part;	GO:0003824 catalytic activity; GO:0004163 diphosphomevalonate decarboxylase activity; GO:0005488 binding; GO:0005515 protein binding; GO:0016829 lyase activity; GO:0016830 carbon-carbon lyase activity; GO:0016831 carboxy-lyase activity; GO:0030544 Hsp70 protein binding; GO:0031072 heat shock protein binding; GO:0042802 identical protein binding; GO:0042803 protein homodimerization activity; GO:00…	K01597	MVD, mvaD; diphosphomevalonate decarboxylase [EC:4.1.1.33]	ghi00900 Terpenoid backbone biosynthesis - Gossypium hirsutum (upland cotton); ghi01100 Metabolic pathways - Gossypium hirsutum (upland cotton); ghi01110 Biosynthesis of secondary metabolites - Gossypium hirsutum (upland cotton);
Ghir_D01G020150.1	776	1.21	Up	0.0181174	K	"Ferredoxin-dependent glutamate synthase, chloroplastic GN=FdGOGAT"	FdGOGAT	1	4.06668e-28	128.79	EK(1)SESAFSIYQQHLASR	3	-1.0429	1	0.921	0.93	0.854	1.012	1.094	1.166	cytoplasm	GO:0006082 organic acid metabolic process; GO:0006520 cellular amino acid metabolic process; GO:0006536 glutamate metabolic process; GO:0006537 glutamate biosynthetic process; GO:0006541 glutamine metabolic process; GO:0006807 nitrogen compound metabolic process; GO:0008152 metabolic process; GO:0008652 cellular amino acid biosynthetic process; GO:0009058 biosynthetic process; GO:0009064 glutamin…	GO:0005576 extracellular region; GO:0005622 intracellular; GO:0005623 cell; GO:0005737 cytoplasm; GO:0005739 mitochondrion; GO:0005759 mitochondrial matrix; GO:0009507 chloroplast; GO:0009526 plastid envelope; GO:0009532 plastid stroma; GO:0009536 plastid; GO:0009570 chloroplast stroma; GO:0009941 chloroplast envelope; GO:0016020 membrane; GO:0031967 organelle envelope; GO:0031974 membrane-enclos…	GO:0003824 catalytic activity; GO:0015930 glutamate synthase activity; GO:0016041 glutamate synthase (ferredoxin) activity; GO:0016491 oxidoreductase activity; GO:0016638 oxidoreductase activity, acting on the CH-NH2 group of donors; GO:0016643 oxidoreductase activity, acting on the CH-NH2 group of donors, iron-sulfur protein as acceptor;	K00284	E1.4.7.1; glutamate synthase (ferredoxin) [EC:1.4.7.1]	ghi00630 Glyoxylate and dicarboxylate metabolism - Gossypium hirsutum (upland cotton); ghi00910 Nitrogen metabolism - Gossypium hirsutum (upland cotton);	PF00310; PF04898; PF01645	Glutamine amidotransferases class-II; Glutamate synthase central domain; Conserved region in glutamate synthase
Ghir_A07G023630.1	361	0.724	Down	0.022658	K	"Formate dehydrogenase, mitochondrial GN=FDH1"	FDH1	1	2.45138e-13	114.64	YFK(1)GEDFPEQNYIVK	3	-0.16906	1	1.182	1.193	1.124	0.701	0.894	0.937	mitochondria	GO:0010035 response to inorganic substance; GO:0010038 response to metal ion; GO:0042221 response to chemical; GO:0046686 response to cadmium ion; GO:0050896 response to stimulus;	GO:0005622 intracellular; GO:0005623 cell; GO:0005737 cytoplasm; GO:0005739 mitochondrion; GO:0009507 chloroplast; GO:0009536 plastid; GO:0009579 thylakoid; GO:0043226 organelle; GO:0043227 membrane-bounded organelle; GO:0043229 intracellular organelle; GO:0043231 intracellular membrane-bounded organelle; GO:0044424 intracellular part; GO:0044444 cytoplasmic part; GO:0044464 cell part;		K00122	FDH; formate dehydrogenase [EC:1.17.1.9]	ghi00630 Glyoxylate and dicarboxylate metabolism - Gossypium hirsutum (upland cotton); ghi01100 Metabolic pathways - Gossypium hirsutum (upland cotton); ghi01200 Carbon metabolism - Gossypium hirsutum (upland cotton);	PF00389; PF02826	D-isomer specific 2-hydroxyacid dehydrogenase, catalytic domain; D-isomer specific 2-hydroxyacid dehydrogenase, NAD binding domain
Ghir_A04G007190.1	106	0.83	Down	0.0109621	K	"Fructose-bisphosphate aldolase 6, cytosolic GN=FBA6"	FBA6	1	0	275.6	VDK(1)GTVELNGTHGETFTQGLDGLAQR	3	-0.0086725	3	1.111	1.163	1.015	0.92	0.891	0.918	cytoplasm	GO:0005975 carbohydrate metabolic process; GO:0005996 monosaccharide metabolic process; GO:0006006 glucose metabolic process; GO:0006082 organic acid metabolic process; GO:0006090 pyruvate metabolic process; GO:0006091 generation of precursor metabolites and energy; GO:0006094 gluconeogenesis; GO:0006096 glycolytic process; GO:0006139 nucleobase-containing compound metabolic process; GO:0006163 p…	GO:0005576 extracellular region; GO:0005618 cell wall; GO:0005622 intracellular; GO:0005623 cell; GO:0005634 nucleus; GO:0005730 nucleolus; GO:0005737 cytoplasm; GO:0005739 mitochondrion; GO:0005740 mitochondrial envelope; GO:0005773 vacuole; GO:0005774 vacuolar membrane; GO:0005829 cytosol; GO:0005886 plasma membrane; GO:0005911 cell-cell junction; GO:0009506 plasmodesma; GO:0009507 chloroplast;…	GO:0003824 catalytic activity; GO:0004332 fructose-bisphosphate aldolase activity; GO:0005488 binding; GO:0005507 copper ion binding; GO:0016829 lyase activity; GO:0016830 carbon-carbon lyase activity; GO:0016832 aldehyde-lyase activity; GO:0043167 ion binding; GO:0043169 cation binding; GO:0046872 metal ion binding; GO:0046914 transition metal ion binding;	K01623	ALDO; fructose-bisphosphate aldolase, class I [EC:4.1.2.13]	ghi00010 Glycolysis / Gluconeogenesis - Gossypium hirsutum (upland cotton); ghi00030 Pentose phosphate pathway - Gossypium hirsutum (upland cotton); ghi00051 Fructose and mannose metabolism - Gossypium hirsutum (upland cotton); ghi00710 Carbon fixation in photosynthetic organisms - Gossypium hirsutum (upland cotton); ghi01100 Metabolic pathways - Gossypium hirsutum (upland cotton); ghi01110 Biosy…	PF00274	Fructose-bisphosphate aldolase class-I
Ghir_A04G007190.1	311	0.73	Down	0.0020373	K	"Fructose-bisphosphate aldolase 6, cytosolic GN=FBA6"	FBA6	1	1.58361e-05	109.66	AWAGK(1)EENVK	2	0.27013	4	1.211	1.206	1.066	0.843	0.869	0.832	cytoplasm	GO:0005975 carbohydrate metabolic process; GO:0005996 monosaccharide metabolic process; GO:0006006 glucose metabolic process; GO:0006082 organic acid metabolic process; GO:0006090 pyruvate metabolic process; GO:0006091 generation of precursor metabolites and energy; GO:0006094 gluconeogenesis; GO:0006096 glycolytic process; GO:0006139 nucleobase-containing compound metabolic process; GO:0006163 p…	GO:0005576 extracellular region; GO:0005618 cell wall; GO:0005622 intracellular; GO:0005623 cell; GO:0005634 nucleus; GO:0005730 nucleolus; GO:0005737 cytoplasm; GO:0005739 mitochondrion; GO:0005740 mitochondrial envelope; GO:0005773 vacuole; GO:0005774 vacuolar membrane; GO:0005829 cytosol; GO:0005886 plasma membrane; GO:0005911 cell-cell junction; GO:0009506 plasmodesma; GO:0009507 chloroplast;…	GO:0003824 catalytic activity; GO:0004332 fructose-bisphosphate aldolase activity; GO:0005488 binding; GO:0005507 copper ion binding; GO:0016829 lyase activity; GO:0016830 carbon-carbon lyase activity; GO:0016832 aldehyde-lyase activity; GO:0043167 ion binding; GO:0043169 cation binding; GO:0046872 metal ion binding; GO:0046914 transition metal ion binding;	K01623	ALDO; fructose-bisphosphate aldolase, class I [EC:4.1.2.13]	ghi00010 Glycolysis / Gluconeogenesis - Gossypium hirsutum (upland cotton); ghi00030 Pentose phosphate pathway - Gossypium hirsutum (upland cotton); ghi00051 Fructose and mannose metabolism - Gossypium hirsutum (upland cotton); ghi00710 Carbon fixation in photosynthetic organisms - Gossypium hirsutum (upland cotton); ghi01100 Metabolic pathways - Gossypium hirsutum (upland cotton); ghi01110 Biosy…	PF00274	Fructose-bisphosphate aldolase class-I
Ghir_D06G009600.1	971	0.803	Down	0.0083567	K	"Glycine dehydrogenase (decarboxylating), mitochondrial GN=GDCSP"	GDCSP	1	5.63286e-31	129.46	GAPHPPSLLMADAWTK(1)PYSR	3	-1.2279	1	1.204	1.062	1.101	0.939	0.86	0.904	mitochondria	GO:0001505 regulation of neurotransmitter levels; GO:0006082 organic acid metabolic process; GO:0006520 cellular amino acid metabolic process; GO:0006544 glycine metabolic process; GO:0006546 glycine catabolic process; GO:0006807 nitrogen compound metabolic process; GO:0008152 metabolic process; GO:0009056 catabolic process; GO:0009063 cellular amino acid catabolic process; GO:0009069 serine fami…	GO:0005576 extracellular region; GO:0005622 intracellular; GO:0005623 cell; GO:0005737 cytoplasm; GO:0005739 mitochondrion; GO:0009507 chloroplast; GO:0009526 plastid envelope; GO:0009532 plastid stroma; GO:0009534 chloroplast thylakoid; GO:0009536 plastid; GO:0009570 chloroplast stroma; GO:0009579 thylakoid; GO:0009941 chloroplast envelope; GO:0031967 organelle envelope; GO:0031975 envelope; GO:…		K00281	GLDC, gcvP; glycine dehydrogenase [EC:1.4.4.2]	ghi00260 Glycine, serine and threonine metabolism - Gossypium hirsutum (upland cotton); ghi00630 Glyoxylate and dicarboxylate metabolism - Gossypium hirsutum (upland cotton); ghi01100 Metabolic pathways - Gossypium hirsutum (upland cotton); ghi01110 Biosynthesis of secondary metabolites - Gossypium hirsutum (upland cotton); ghi01200 Carbon metabolism - Gossypium hirsutum (upland cotton);	PF02347	Glycine cleavage system P-protein
Ghir_D02G013530.1	356	0.823	Down	0.0155444	K	"Heat shock protein 90-5, chloroplastic GN=HSP90-5"	HSP90-5	1	6.58751e-06	97.797	EVEKDEYNEFYK(1)K	3	0.48854	1	1.177	1.042	1.077	0.925	0.939	0.849	chloroplast	GO:0001101 response to acid chemical; GO:0006605 protein targeting; GO:0006810 transport; GO:0006886 intracellular protein transport; GO:0006950 response to stress; GO:0006970 response to osmotic stress; GO:0007275 multicellular organism development; GO:0008104 protein localization; GO:0009266 response to temperature stimulus; GO:0009314 response to radiation; GO:0009408 response to heat; GO:0009…	GO:0005622 intracellular; GO:0005623 cell; GO:0005737 cytoplasm; GO:0005739 mitochondrion; GO:0005773 vacuole; GO:0005774 vacuolar membrane; GO:0005783 endoplasmic reticulum; GO:0005788 endoplasmic reticulum lumen; GO:0009507 chloroplast; GO:0009526 plastid envelope; GO:0009532 plastid stroma; GO:0009536 plastid; GO:0009570 chloroplast stroma; GO:0009941 chloroplast envelope; GO:0012505 endomembr…	GO:0000166 nucleotide binding; GO:0005488 binding; GO:0005515 protein binding; GO:0005524 ATP binding; GO:0008144 drug binding; GO:0017076 purine nucleotide binding; GO:0030554 adenyl nucleotide binding; GO:0032553 ribonucleotide binding; GO:0032555 purine ribonucleotide binding; GO:0032559 adenyl ribonucleotide binding; GO:0035639 purine ribonucleoside triphosphate binding; GO:0036094 small mole…				PF02518	Histidine kinase-, DNA gyrase B-, and HSP90-like ATPase
Ghir_D11G016430.1	310	0.71	Down	0.0043764	K	"Linolenate hydroperoxide lyase, chloroplastic GN=CYP74B2"	CYP74B2	1	0.0157665	91.853	LRDEVK(1)R	3	0.58768	1	1.148	1.216	1.179	0.93	0.819	0.765	chloroplast	GO:0006082 organic acid metabolic process; GO:0006629 lipid metabolic process; GO:0006631 fatty acid metabolic process; GO:0006950 response to stress; GO:0008152 metabolic process; GO:0008202 steroid metabolic process; GO:0009611 response to wounding; GO:0009987 cellular process; GO:0016125 sterol metabolic process; GO:0019752 carboxylic acid metabolic process; GO:0032787 monocarboxylic acid meta…	GO:0005622 intracellular; GO:0005623 cell; GO:0005737 cytoplasm; GO:0009507 chloroplast; GO:0009526 plastid envelope; GO:0009536 plastid; GO:0009941 chloroplast envelope; GO:0031967 organelle envelope; GO:0031975 envelope; GO:0043226 organelle; GO:0043227 membrane-bounded organelle; GO:0043229 intracellular organelle; GO:0043231 intracellular membrane-bounded organelle; GO:0044422 organelle part;…	GO:0003824 catalytic activity; GO:0004497 monooxygenase activity; GO:0016491 oxidoreductase activity;	K10528	HPL; hydroperoxide lyase [EC:4.1.2.-]	ghi00592 alpha-Linolenic acid metabolism - Gossypium hirsutum (upland cotton); ghi01110 Biosynthesis of secondary metabolites - Gossypium hirsutum (upland cotton);	PF00067	Cytochrome P450
Ghir_D07G005300.1	116	1.234	Up	0.0105617	K	"Magnesium protoporphyrin IX methyltransferase, chloroplastic GN=CHLM"	CHLM	1	3.16263e-07	111.63	K(1)IYGETDDVNK	3	-0.21091	1	0.857	0.972	0.868	1.113	1.062	1.154	chloroplast	GO:0006725 cellular aromatic compound metabolic process; GO:0006778 porphyrin-containing compound metabolic process; GO:0006779 porphyrin-containing compound biosynthetic process; GO:0006807 nitrogen compound metabolic process; GO:0008152 metabolic process; GO:0009058 biosynthetic process; GO:0009987 cellular process; GO:0015994 chlorophyll metabolic process; GO:0015995 chlorophyll biosynthetic p…	GO:0005622 intracellular; GO:0005623 cell; GO:0005737 cytoplasm; GO:0009507 chloroplast; GO:0009526 plastid envelope; GO:0009534 chloroplast thylakoid; GO:0009536 plastid; GO:0009579 thylakoid; GO:0009941 chloroplast envelope; GO:0031967 organelle envelope; GO:0031975 envelope; GO:0031976 plastid thylakoid; GO:0031984 organelle subcompartment; GO:0043226 organelle; GO:0043227 membrane-bounded org…	GO:0003824 catalytic activity; GO:0008168 methyltransferase activity; GO:0008171 O-methyltransferase activity; GO:0008757 S-adenosylmethionine-dependent methyltransferase activity; GO:0016740 transferase activity; GO:0016741 transferase activity, transferring one-carbon groups; GO:0046406 magnesium protoporphyrin IX methyltransferase activity;	K03428	bchM, chlM; magnesium-protoporphyrin O-methyltransferase [EC:2.1.1.11]	ghi00860 Porphyrin and chlorophyll metabolism - Gossypium hirsutum (upland cotton); ghi01100 Metabolic pathways - Gossypium hirsutum (upland cotton); ghi01110 Biosynthesis of secondary metabolites - Gossypium hirsutum (upland cotton);
Ghir_D09G012550.1	1123	0.815	Down	0.024598	K	"Magnesium-chelatase subunit ChlH, chloroplastic GN=CHLH"	CHLH	1	0.00438203	93.649	K(1)HALEQAK	3	-0.62941	2	1.033	1.232	1.099	0.944	0.929	0.867	chloroplast		GO:0005622 intracellular; GO:0005623 cell; GO:0005737 cytoplasm; GO:0005739 mitochondrion; GO:0009507 chloroplast; GO:0009526 plastid envelope; GO:0009528 plastid inner membrane; GO:0009532 plastid stroma; GO:0009536 plastid; GO:0009570 chloroplast stroma; GO:0009706 chloroplast inner membrane; GO:0009941 chloroplast envelope; GO:0010007 magnesium chelatase complex; GO:0016020 membrane; GO:001986…	GO:0003824 catalytic activity; GO:0016851 magnesium chelatase activity; GO:0016874 ligase activity; GO:0051002 ligase activity, forming nitrogen-metal bonds; GO:0051003 ligase activity, forming nitrogen-metal bonds, forming coordination complexes;	K03403	chlH, bchH; magnesium chelatase subunit H [EC:6.6.1.1]	ghi00860 Porphyrin and chlorophyll metabolism - Gossypium hirsutum (upland cotton); ghi01100 Metabolic pathways - Gossypium hirsutum (upland cotton); ghi01110 Biosynthesis of secondary metabolites - Gossypium hirsutum (upland cotton);
Ghir_D09G020850.1	567	1.218	Up	0.0159404	K	"Methionine--tRNA ligase, cytoplasmic GN=At4g13780"	At4g13780	1	0.00748431	53.448	IGDPK(1)PLFEELK	3	-0.05652	1	0.839	0.967	0.906	1.156	1.051	1.097	cytoplasm	GO:0006082 organic acid metabolic process; GO:0006139 nucleobase-containing compound metabolic process; GO:0006399 tRNA metabolic process; GO:0006412 translation; GO:0006418 tRNA aminoacylation for protein translation; GO:0006518 peptide metabolic process; GO:0006520 cellular amino acid metabolic process; GO:0006725 cellular aromatic compound metabolic process; GO:0006807 nitrogen compound metabo…	GO:0005622 intracellular; GO:0005623 cell; GO:0005737 cytoplasm; GO:0005829 cytosol; GO:0044424 intracellular part; GO:0044444 cytoplasmic part; GO:0044464 cell part;		K01874	MARS, metG; methionyl-tRNA synthetase [EC:6.1.1.10]	ghi00450 Selenocompound metabolism - Gossypium hirsutum (upland cotton); ghi00970 Aminoacyl-tRNA biosynthesis - Gossypium hirsutum (upland cotton); ghi01100 Metabolic pathways - Gossypium hirsutum (upland cotton);	PF01588	Putative tRNA binding domain
Ghir_D08G005180.1	57	0.771	Down	0.0031772	K	"NADH dehydrogenase [ubiquinone] flavoprotein 2, mitochondrial GN=At4g02580"	At4g02580	1	0.000972718	66.215	VK(1)EILSHYPSNYK	3	-0.2323	1	1.093	1.178	1.1	0.812	0.876	0.91	chloroplast	GO:0006091 generation of precursor metabolites and energy; GO:0006119 oxidative phosphorylation; GO:0006120 mitochondrial electron transport, NADH to ubiquinone; GO:0006139 nucleobase-containing compound metabolic process; GO:0006163 purine nucleotide metabolic process; GO:0006725 cellular aromatic compound metabolic process; GO:0006753 nucleoside phosphate metabolic process; GO:0006793 phosphoru…	GO:0005622 intracellular; GO:0005623 cell; GO:0005737 cytoplasm; GO:0005739 mitochondrion; GO:0005740 mitochondrial envelope; GO:0005743 mitochondrial inner membrane; GO:0005746 mitochondrial respiratory chain; GO:0005747 mitochondrial respiratory chain complex I; GO:0016020 membrane; GO:0019866 organelle inner membrane; GO:0030964 NADH dehydrogenase complex; GO:0031090 organelle membrane; GO:003…	GO:0003824 catalytic activity; GO:0003954 NADH dehydrogenase activity; GO:0005488 binding; GO:0008137 NADH dehydrogenase (ubiquinone) activity; GO:0008270 zinc ion binding; GO:0016491 oxidoreductase activity; GO:0016651 oxidoreductase activity, acting on NAD(P)H; GO:0016655 oxidoreductase activity, acting on NAD(P)H, quinone or similar compound as acceptor; GO:0043167 ion binding; GO:0043169 cati…	K03943	NDUFV2; NADH dehydrogenase (ubiquinone) flavoprotein 2 [EC:1.6.5.3 1.6.99.3]	ghi00190 Oxidative phosphorylation - Gossypium hirsutum (upland cotton); ghi01100 Metabolic pathways - Gossypium hirsutum (upland cotton);
Ghir_A12G006140.1	337	0.782	Down	0.0120246	K	"Naringenin,2-oxoglutarate 3-dioxygenase (Fragment) GN=AN3"	AN3	0.999959	0.0204699	48.568	EKEAENEK(1)PK	3	0.10408	1	1.197	1.004	1.154	0.887	0.848	0.889	cytoplasm	GO:0008152 metabolic process; GO:0009058 biosynthetic process; GO:0009314 response to radiation; GO:0009411 response to UV; GO:0009416 response to light stimulus; GO:0009628 response to abiotic stimulus; GO:0009812 flavonoid metabolic process; GO:0009813 flavonoid biosynthetic process; GO:0010224 response to UV-B; GO:0050896 response to stimulus; GO:0055114 oxidation-reduction process; GO:0071704…		GO:0003824 catalytic activity; GO:0016491 oxidoreductase activity; GO:0016705 oxidoreductase activity, acting on paired donors, with incorporation or reduction of molecular oxygen; GO:0016706 oxidoreductase activity, acting on paired donors, with incorporation or reduction of molecular oxygen, 2-oxoglutarate as one donor, and incorporation of one atom each of oxygen into both donors; GO:0045486 n…	K00475	E1.14.11.9; naringenin 3-dioxygenase [EC:1.14.11.9]	ghi00941 Flavonoid biosynthesis - Gossypium hirsutum (upland cotton); ghi01100 Metabolic pathways - Gossypium hirsutum (upland cotton); ghi01110 Biosynthesis of secondary metabolites - Gossypium hirsutum (upland cotton);	PF03171	2OG-Fe(II) oxygenase superfamily
Ghir_D11G019970.1	271	0.719	Down	0.007501	K	"Oxygen-evolving enhancer protein 1, chloroplastic GN=PSBO"	PSBO	1	1.12965e-56	137.03	GGSTGYDNAVALPAGGRGDEEELAK(1)ENNK	4	-0.23828	4	1.103	1.145	1.223	0.737	0.877	0.883	chloroplast		GO:0005622 intracellular; GO:0005623 cell; GO:0005737 cytoplasm; GO:0009507 chloroplast; GO:0009534 chloroplast thylakoid; GO:0009535 chloroplast thylakoid membrane; GO:0009536 plastid; GO:0009579 thylakoid; GO:0016020 membrane; GO:0031976 plastid thylakoid; GO:0031984 organelle subcompartment; GO:0034357 photosynthetic membrane; GO:0042651 thylakoid membrane; GO:0043226 organelle; GO:0043227 mem…		K02716	psbO; photosystem II oxygen-evolving enhancer protein 1	ghi00195 Photosynthesis - Gossypium hirsutum (upland cotton);
Ghir_D04G003790.1	219	0.815	Down	0.00123631	K	"Oxygen-evolving enhancer protein 2, chloroplastic GN=PSBP"	PSBP	1	2.5869e-138	210.38	TADGDEGGK(1)HQLITATVNNGK	3	-0.42711	34	1.062	1.149	1.103	0.888	0.894	0.919	chloroplast		GO:0005622 intracellular; GO:0005623 cell; GO:0005737 cytoplasm; GO:0009507 chloroplast; GO:0009534 chloroplast thylakoid; GO:0009535 chloroplast thylakoid membrane; GO:0009536 plastid; GO:0009579 thylakoid; GO:0016020 membrane; GO:0031976 plastid thylakoid; GO:0031984 organelle subcompartment; GO:0034357 photosynthetic membrane; GO:0042651 thylakoid membrane; GO:0043226 organelle; GO:0043227 mem…		K02717	psbP; photosystem II oxygen-evolving enhancer protein 2	ghi00195 Photosynthesis - Gossypium hirsutum (upland cotton);	PF01789	PsbP
Ghir_D08G013150.1	347	0.626	Down	0.0020825	K	"Peptide chain release factor APG3, chloroplastic GN=APG3"	APG3	1	0.00919806	65.241	K(1)SQVGTGAR	2	-0.20199	1	1.319	1.297	1.151	0.797	0.847	0.713	chloroplast	GO:0006412 translation; GO:0006415 translational termination; GO:0006518 peptide metabolic process; GO:0006807 nitrogen compound metabolic process; GO:0006996 organelle organization; GO:0008152 metabolic process; GO:0009058 biosynthetic process; GO:0009059 macromolecule biosynthetic process; GO:0009657 plastid organization; GO:0009658 chloroplast organization; GO:0009668 plastid membrane organiza…	GO:0005622 intracellular; GO:0005623 cell; GO:0005737 cytoplasm; GO:0009507 chloroplast; GO:0009536 plastid; GO:0043226 organelle; GO:0043227 membrane-bounded organelle; GO:0043229 intracellular organelle; GO:0043231 intracellular membrane-bounded organelle; GO:0044424 intracellular part; GO:0044444 cytoplasmic part; GO:0044464 cell part;	GO:0003676 nucleic acid binding; GO:0003723 RNA binding; GO:0003747 translation release factor activity; GO:0005488 binding; GO:0008079 translation termination factor activity; GO:0008135 translation factor activity, RNA binding; GO:0097159 organic cyclic compound binding; GO:1901363 heterocyclic compound binding;	K02835	prfA, MTRF1, MRF1; peptide chain release factor 1		PF03462	PCRF domain
Ghir_D08G013150.1	301	0.78	Down	0.026882	K	"Peptide chain release factor APG3, chloroplastic GN=APG3"	APG3	1	0.000935318	59.673	VETAVDLFHK(1)PTGIR	3	0.4405	1	1.224	1.125	1.063	0.895	0.886	0.882	chloroplast	GO:0006412 translation; GO:0006415 translational termination; GO:0006518 peptide metabolic process; GO:0006807 nitrogen compound metabolic process; GO:0006996 organelle organization; GO:0008152 metabolic process; GO:0009058 biosynthetic process; GO:0009059 macromolecule biosynthetic process; GO:0009657 plastid organization; GO:0009658 chloroplast organization; GO:0009668 plastid membrane organiza…	GO:0005622 intracellular; GO:0005623 cell; GO:0005737 cytoplasm; GO:0009507 chloroplast; GO:0009536 plastid; GO:0043226 organelle; GO:0043227 membrane-bounded organelle; GO:0043229 intracellular organelle; GO:0043231 intracellular membrane-bounded organelle; GO:0044424 intracellular part; GO:0044444 cytoplasmic part; GO:0044464 cell part;	GO:0003676 nucleic acid binding; GO:0003723 RNA binding; GO:0003747 translation release factor activity; GO:0005488 binding; GO:0008079 translation termination factor activity; GO:0008135 translation factor activity, RNA binding; GO:0097159 organic cyclic compound binding; GO:1901363 heterocyclic compound binding;	K02835	prfA, MTRF1, MRF1; peptide chain release factor 1		PF03462	PCRF domain
Ghir_D01G009820.1	99	0.735	Down	0.006302	K	"Peptidyl-prolyl cis-trans isomerase FKBP18, chloroplastic GN=FKBP18"	FKBP18	1	0.00982033	65.465	GK(1)GPVAEK	2	-0.55271	2	1.191	1.095	1.196	0.921	0.865	0.772	chloroplast	GO:0000413 protein peptidyl-prolyl isomerization; GO:0006457 protein folding; GO:0006464 cellular protein modification process; GO:0006807 nitrogen compound metabolic process; GO:0008152 metabolic process; GO:0009987 cellular process; GO:0018193 peptidyl-amino acid modification; GO:0018208 peptidyl-proline modification; GO:0019538 protein metabolic process; GO:0036211 protein modification process…	GO:0005622 intracellular; GO:0005623 cell; GO:0005737 cytoplasm; GO:0009507 chloroplast; GO:0009536 plastid; GO:0009579 thylakoid; GO:0031977 thylakoid lumen; GO:0043226 organelle; GO:0043227 membrane-bounded organelle; GO:0043229 intracellular organelle; GO:0043231 intracellular membrane-bounded organelle; GO:0044424 intracellular part; GO:0044436 thylakoid part; GO:0044444 cytoplasmic part; GO:…	GO:0003755 peptidyl-prolyl cis-trans isomerase activity; GO:0003824 catalytic activity; GO:0005488 binding; GO:0005527 macrolide binding; GO:0005528 FK506 binding; GO:0008144 drug binding; GO:0016853 isomerase activity; GO:0016859 cis-trans isomerase activity; GO:0097159 organic cyclic compound binding; GO:1901363 heterocyclic compound binding;	K01802	E5.2.1.8; peptidylprolyl isomerase [EC:5.2.1.8]		PF00254	FKBP-type peptidyl-prolyl cis-trans isomerase
Ghir_A05G039690.1	158	0.827	Down	0.0196221	K	"Photosystem I reaction center subunit N, chloroplastic GN=PSAN"	PSAN	1	5.87004e-50	160.47	VPFISDDLALECEGK(1)DK	3	-0.29307	2	1.076	1.142	1.173	1.015	0.915	0.876	chloroplast	GO:0000003 reproduction; GO:0001667 ameboidal-type cell migration; GO:0003006 developmental process involved in reproduction; GO:0006508 proteolysis; GO:0006509 membrane protein ectodomain proteolysis; GO:0006518 peptide metabolic process; GO:0006807 nitrogen compound metabolic process; GO:0006928 movement of cell or subcellular component; GO:0007154 cell communication; GO:0007165 signal transduc…	GO:0005622 intracellular; GO:0005623 cell; GO:0005737 cytoplasm; GO:0005768 endosome; GO:0005770 late endosome; GO:0005783 endoplasmic reticulum; GO:0005794 Golgi apparatus; GO:0005798 Golgi-associated vesicle; GO:0005886 plasma membrane; GO:0005887 integral component of plasma membrane; GO:0012505 endomembrane system; GO:0016020 membrane; GO:0016021 integral component of membrane; GO:0031224 int…		K02701	psaN; photosystem I subunit PsaN	ghi00195 Photosynthesis - Gossypium hirsutum (upland cotton);
Ghir_D05G033990.1	74	0.646	Down	0.0035564	K	"Photosystem II 10 kDa polypeptide, chloroplastic GN=PSBR"	PSBR	1	1.31726e-05	119.39	GK(1)GVYQYVDK	2	0.11686	2	1.317	1.359	1.208	0.941	0.804	0.766	chloroplast				K03541	psbR; photosystem II 10kDa protein	ghi00195 Photosynthesis - Gossypium hirsutum (upland cotton);
Ghir_A01G001730.1	90	1.302	Up	0.0034225	K	"Photosystem II repair protein PSB27-H1, chloroplastic GN=PSB27-1"	PSB27-1	1	1.3605e-07	80.412	NTISMDK(1)NDPNVATAVAELR	3	-0.51641	1	0.842	0.845	0.945	1.187	1.122	1.117	chloroplast	GO:0006091 generation of precursor metabolites and energy; GO:0006807 nitrogen compound metabolic process; GO:0008152 metabolic process; GO:0009314 response to radiation; GO:0009416 response to light stimulus; GO:0009628 response to abiotic stimulus; GO:0009642 response to light intensity; GO:0009765 photosynthesis, light harvesting; GO:0009987 cellular process; GO:0010206 photosystem II repair; …	GO:0005622 intracellular; GO:0005623 cell; GO:0005737 cytoplasm; GO:0009507 chloroplast; GO:0009534 chloroplast thylakoid; GO:0009535 chloroplast thylakoid membrane; GO:0009536 plastid; GO:0009543 chloroplast thylakoid lumen; GO:0009579 thylakoid; GO:0016020 membrane; GO:0031976 plastid thylakoid; GO:0031977 thylakoid lumen; GO:0031978 plastid thylakoid lumen; GO:0031984 organelle subcompartment;…		K08902	psb27; photosystem II Psb27 protein	ghi00195 Photosynthesis - Gossypium hirsutum (upland cotton);
Ghir_D07G010880.1	447	0.822	Down	0.037624	K	"Protein plastid transcriptionally active 16, chloroplastic GN=PTAC16"	PTAC16	1	0.0207913	51.066	APNEEK(1)PK	3	-0.68037	1	1.09	1.017	1.176	0.983	0.833	0.884	chloroplast	GO:0007623 circadian rhythm; GO:0048511 rhythmic process;	GO:0000229 cytoplasmic chromosome; GO:0005622 intracellular; GO:0005623 cell; GO:0005694 chromosome; GO:0005737 cytoplasm; GO:0009295 nucleoid; GO:0009507 chloroplast; GO:0009508 plastid chromosome; GO:0009526 plastid envelope; GO:0009532 plastid stroma; GO:0009534 chloroplast thylakoid; GO:0009535 chloroplast thylakoid membrane; GO:0009536 plastid; GO:0009570 chloroplast stroma; GO:0009579 thyla…					PF13460	NADH(P)-binding
Ghir_A03G003180.1	405	0.819	Down	0.0040368	K	"Protein TIC110, chloroplastic GN=TIC110"	TIC110	1	0.0152635	83.364	K(1)AAHGLR	2	0.34364	2	1.16	1.075	1.096	0.92	0.866	0.941	cytoplasm	GO:0006605 protein targeting; GO:0006810 transport; GO:0006886 intracellular protein transport; GO:0006996 organelle organization; GO:0008104 protein localization; GO:0009657 plastid organization; GO:0009658 chloroplast organization; GO:0009987 cellular process; GO:0015031 protein transport; GO:0015833 peptide transport; GO:0016043 cellular component organization; GO:0017038 protein import; GO:00…	GO:0005622 intracellular; GO:0005623 cell; GO:0005737 cytoplasm; GO:0009507 chloroplast; GO:0009526 plastid envelope; GO:0009528 plastid inner membrane; GO:0009536 plastid; GO:0009706 chloroplast inner membrane; GO:0009941 chloroplast envelope; GO:0016020 membrane; GO:0019866 organelle inner membrane; GO:0031090 organelle membrane; GO:0031897 Tic complex; GO:0031967 organelle envelope; GO:0031969…
Ghir_D07G019020.1	69	0.78	Down	0.0151571	K	"Ribulose bisphosphate carboxylase small chain, chloroplastic GN=RBCS"	RBCS	1	6.01276e-68	171.98	K(1)K(1)FETLSYLPDLTPVQLAK	3	0.22131	5	1.151	1.1	1.131	0.779	0.91	0.95	chloroplast	GO:0006950 response to stress; GO:0008152 metabolic process; GO:0009266 response to temperature stimulus; GO:0009314 response to radiation; GO:0009409 response to cold; GO:0009416 response to light stimulus; GO:0009628 response to abiotic stimulus; GO:0009637 response to blue light; GO:0009639 response to red or far red light; GO:0009987 cellular process; GO:0010114 response to red light; GO:0010…	GO:0005576 extracellular region; GO:0005622 intracellular; GO:0005623 cell; GO:0005737 cytoplasm; GO:0005829 cytosol; GO:0005840 ribosome; GO:0009507 chloroplast; GO:0009526 plastid envelope; GO:0009532 plastid stroma; GO:0009534 chloroplast thylakoid; GO:0009535 chloroplast thylakoid membrane; GO:0009536 plastid; GO:0009570 chloroplast stroma; GO:0009579 thylakoid; GO:0009941 chloroplast envelop…	GO:0005488 binding; GO:0005507 copper ion binding; GO:0005515 protein binding; GO:0019904 protein domain specific binding; GO:0043167 ion binding; GO:0043169 cation binding; GO:0046872 metal ion binding; GO:0046914 transition metal ion binding;	K01602	rbcS; ribulose-bisphosphate carboxylase small chain [EC:4.1.1.39]	ghi00630 Glyoxylate and dicarboxylate metabolism - Gossypium hirsutum (upland cotton); ghi00710 Carbon fixation in photosynthetic organisms - Gossypium hirsutum (upland cotton); ghi01100 Metabolic pathways - Gossypium hirsutum (upland cotton); ghi01110 Biosynthesis of secondary metabolites - Gossypium hirsutum (upland cotton); ghi01200 Carbon metabolism - Gossypium hirsutum (upland cotton);	PF00101	Ribulose bisphosphate carboxylase, small chain
Ghir_A13G010820.1	254	0.707	Down	0.0076633	K	"Rubisco accumulation factor 1.2, chloroplastic GN=RAF1.2"	RAF1.2	1	1.00727e-28	131.25	TAALMQALQVAESESAK(1)K	3	-0.03726	1	1.071	1.302	1.148	0.88	0.77	0.841	chloroplast
Ghir_A11G022220.1	510	0.81	Down	0.039161	K	"Serine hydroxymethyltransferase, mitochondrial GN="		1	1.22888e-07	104.7	QFPTIGFDK(1)ETMK	3	-0.11566	3	1.021	1.088	1.205	0.816	0.896	0.972	mitochondria				K00600	glyA, SHMT; glycine hydroxymethyltransferase [EC:2.1.2.1]	ghi00260 Glycine, serine and threonine metabolism - Gossypium hirsutum (upland cotton); ghi00460 Cyanoamino acid metabolism - Gossypium hirsutum (upland cotton); ghi00630 Glyoxylate and dicarboxylate metabolism - Gossypium hirsutum (upland cotton); ghi00670 One carbon pool by folate - Gossypium hirsutum (upland cotton); ghi01100 Metabolic pathways - Gossypium hirsutum (upland cotton); ghi01110 Bi…	PF00464	Serine hydroxymethyltransferase
Ghir_A05G018660.1	202	1.267	Up	0.0044357	K	"Thioredoxin-like protein CDSP32, chloroplastic GN=CDSP32"	CDSP32	1	7.08023e-12	138.25	LIEDHK(1)LDHK	4	-0.33894	3	0.904	0.887	0.878	1.136	1.199	1.046	chloroplast	GO:0001101 response to acid chemical; GO:0006950 response to stress; GO:0006979 response to oxidative stress; GO:0008152 metabolic process; GO:0009414 response to water deprivation; GO:0009415 response to water; GO:0009628 response to abiotic stimulus; GO:0009636 response to toxic substance; GO:0009987 cellular process; GO:0010035 response to inorganic substance; GO:0019725 cellular homeostasis; …	GO:0005622 intracellular; GO:0005623 cell; GO:0005737 cytoplasm; GO:0009507 chloroplast; GO:0009526 plastid envelope; GO:0009532 plastid stroma; GO:0009536 plastid; GO:0009570 chloroplast stroma; GO:0009941 chloroplast envelope; GO:0031967 organelle envelope; GO:0031975 envelope; GO:0043226 organelle; GO:0043227 membrane-bounded organelle; GO:0043229 intracellular organelle; GO:0043231 intracellu…	GO:0003824 catalytic activity; GO:0004791 thioredoxin-disulfide reductase activity; GO:0015035 protein disulfide oxidoreductase activity; GO:0015036 disulfide oxidoreductase activity; GO:0016209 antioxidant activity; GO:0016491 oxidoreductase activity; GO:0016651 oxidoreductase activity, acting on NAD(P)H; GO:0016667 oxidoreductase activity, acting on a sulfur group of donors; GO:0016668 oxidored…				PF00085	Thioredoxin
Ghir_D06G003540.1	173	0.818	Down	0.00069886	K	"Thylakoid lumenal 29 kDa protein, chloroplastic GN=CLEB3J9"	CLEB3J9	1	3.66648e-35	162.37	GLAAAMSLLDEAK(1)K	2	-0.039779	4	1.055	1.113	1.123	0.906	0.882	0.903	chloroplast	GO:0000302 response to reactive oxygen species; GO:0006950 response to stress; GO:0006979 response to oxidative stress; GO:0008152 metabolic process; GO:0009056 catabolic process; GO:0009636 response to toxic substance; GO:0009987 cellular process; GO:0016999 antibiotic metabolic process; GO:0017001 antibiotic catabolic process; GO:0017144 drug metabolic process; GO:0033554 cellular response to s…	GO:0005622 intracellular; GO:0005623 cell; GO:0005634 nucleus; GO:0005737 cytoplasm; GO:0009507 chloroplast; GO:0009534 chloroplast thylakoid; GO:0009535 chloroplast thylakoid membrane; GO:0009536 plastid; GO:0009543 chloroplast thylakoid lumen; GO:0009579 thylakoid; GO:0016020 membrane; GO:0031976 plastid thylakoid; GO:0031977 thylakoid lumen; GO:0031978 plastid thylakoid lumen; GO:0031984 organ…	GO:0003824 catalytic activity; GO:0004130 cytochrome-c peroxidase activity; GO:0004601 peroxidase activity; GO:0016209 antioxidant activity; GO:0016491 oxidoreductase activity; GO:0016684 oxidoreductase activity, acting on peroxide as acceptor;				PF00141	Peroxidase
Ghir_D05G004490.1	88	0.777	Down	0.0048613	K	"UDP-sulfoquinovose synthase, chloroplastic GN=SQD1"	SQD1	1	0.00757664	63.944	SPNDSSK(1)PQR	3	0.81765	2	1.2	1.103	1.095	0.86	0.939	0.84	chloroplast	GO:0006629 lipid metabolic process; GO:0006643 membrane lipid metabolic process; GO:0006664 glycolipid metabolic process; GO:0006950 response to stress; GO:0007154 cell communication; GO:0008152 metabolic process; GO:0008610 lipid biosynthetic process; GO:0009058 biosynthetic process; GO:0009247 glycolipid biosynthetic process; GO:0009267 cellular response to starvation; GO:0009605 response to ex…	GO:0005622 intracellular; GO:0005623 cell; GO:0005737 cytoplasm; GO:0009507 chloroplast; GO:0009532 plastid stroma; GO:0009536 plastid; GO:0009570 chloroplast stroma; GO:0043226 organelle; GO:0043227 membrane-bounded organelle; GO:0043229 intracellular organelle; GO:0043231 intracellular membrane-bounded organelle; GO:0044422 organelle part; GO:0044424 intracellular part; GO:0044434 chloroplast p…	GO:0003824 catalytic activity; GO:0005488 binding; GO:0005515 protein binding; GO:0008146 sulfotransferase activity; GO:0008270 zinc ion binding; GO:0016740 transferase activity; GO:0016782 transferase activity, transferring sulfur-containing groups; GO:0019899 enzyme binding; GO:0019904 protein domain specific binding; GO:0043167 ion binding; GO:0043169 cation binding; GO:0046872 metal ion bindi…	K06118	SQD1, sqdB; UDP-sulfoquinovose synthase [EC:3.13.1.1]	ghi00520 Amino sugar and nucleotide sugar metabolism - Gossypium hirsutum (upland cotton); ghi00561 Glycerolipid metabolism - Gossypium hirsutum (upland cotton); ghi01100 Metabolic pathways - Gossypium hirsutum (upland cotton);
Ghir_A01G002000.1	29	1.207	Up	0.0157615	K	26S proteasome non-ATPase regulatory subunit 2 homolog A GN=RPN1A	RPN1A	1	6.17491e-31	143.67	K(1)DDEDLSEEDLALK	3	-0.085862	5	0.857	0.976	0.899	1.091	1.051	1.155	plasma membrane	GO:0001101 response to acid chemical; GO:0002376 immune system process; GO:0006508 proteolysis; GO:0006511 ubiquitin-dependent protein catabolic process; GO:0006807 nitrogen compound metabolic process; GO:0006950 response to stress; GO:0006952 defense response; GO:0006955 immune response; GO:0008152 metabolic process; GO:0009056 catabolic process; GO:0009057 macromolecule catabolic process; GO:00…	GO:0000502 proteasome complex; GO:0005622 intracellular; GO:0005623 cell; GO:0005634 nucleus; GO:0005737 cytoplasm; GO:0005829 cytosol; GO:0005838 proteasome regulatory particle; GO:0005886 plasma membrane; GO:0005911 cell-cell junction; GO:0008540 proteasome regulatory particle, base subcomplex; GO:0009506 plasmodesma; GO:0016020 membrane; GO:0022624 proteasome accessory complex; GO:0030054 cell…	GO:0005488 binding; GO:0005515 protein binding; GO:0032182 ubiquitin-like protein binding; GO:0043130 ubiquitin binding;	K03028	PSMD2, RPN1; 26S proteasome regulatory subunit N1	ghi03050 Proteasome - Gossypium hirsutum (upland cotton);
Ghir_D09G018040.1	107	0.82	Down	0.0128603	K	40S ribosomal protein S7 GN=RPS7	RPS7	1	1.32386e-06	134.23	K(1)GSAVQRPR	3	-1.8904	14	1.125	1.169	1.044	0.965	0.863	0.91	cytoplasm	GO:0002181 cytoplasmic translation; GO:0006139 nucleobase-containing compound metabolic process; GO:0006364 rRNA processing; GO:0006396 RNA processing; GO:0006412 translation; GO:0006518 peptide metabolic process; GO:0006725 cellular aromatic compound metabolic process; GO:0006807 nitrogen compound metabolic process; GO:0008152 metabolic process; GO:0009058 biosynthetic process; GO:0009059 macrom…	GO:0005618 cell wall; GO:0005622 intracellular; GO:0005623 cell; GO:0005737 cytoplasm; GO:0005829 cytosol; GO:0005840 ribosome; GO:0005844 polysome; GO:0005886 plasma membrane; GO:0009507 chloroplast; GO:0009536 plastid; GO:0015935 small ribosomal subunit; GO:0016020 membrane; GO:0022626 cytosolic ribosome; GO:0022627 cytosolic small ribosomal subunit; GO:0030312 external encapsulating structure;…	GO:0003676 nucleic acid binding; GO:0003723 RNA binding; GO:0003729 mRNA binding; GO:0003735 structural constituent of ribosome; GO:0005198 structural molecule activity; GO:0005488 binding; GO:0097159 organic cyclic compound binding; GO:1901363 heterocyclic compound binding;	K02993	RP-S7e, RPS7; small subunit ribosomal protein S7e	ghi03010 Ribosome - Gossypium hirsutum (upland cotton);
Ghir_A09G006370.1	252	0.749	Down	0.020783	K	5'-nucleotidase SurE GN=surE	surE	0.999999	0.000694955	59.728	K(1)VIRPVVDDVDTDKR	4	-0.59276	1	1.343	1.107	1.064	0.874	0.839	0.92	cytoskeleton				K03787	surE; 5'-nucleotidase [EC:3.1.3.5]	ghi00230 Purine metabolism - Gossypium hirsutum (upland cotton); ghi00240 Pyrimidine metabolism - Gossypium hirsutum (upland cotton); ghi00760 Nicotinate and nicotinamide metabolism - Gossypium hirsutum (upland cotton); ghi01100 Metabolic pathways - Gossypium hirsutum (upland cotton); ghi01110 Biosynthesis of secondary metabolites - Gossypium hirsutum (upland cotton);
Ghir_D12G014180.1	24	1.444	Up	0.0121224	K	60S ribosomal protein L22-2 GN=RPL22B	RPL22B	1	1.11246e-08	103.14	GATFTIDCAK(1)PVEDK	3	0.48434	1	0.872	0.77	0.845	1.108	1.101	1.381	cytoplasm	GO:0002181 cytoplasmic translation; GO:0006412 translation; GO:0006518 peptide metabolic process; GO:0006807 nitrogen compound metabolic process; GO:0008152 metabolic process; GO:0009058 biosynthetic process; GO:0009059 macromolecule biosynthetic process; GO:0009987 cellular process; GO:0010467 gene expression; GO:0019538 protein metabolic process; GO:0034641 cellular nitrogen compound metabolic …	GO:0005622 intracellular; GO:0005623 cell; GO:0005634 nucleus; GO:0005730 nucleolus; GO:0005737 cytoplasm; GO:0005829 cytosol; GO:0005840 ribosome; GO:0005844 polysome; GO:0005886 plasma membrane; GO:0005911 cell-cell junction; GO:0009506 plasmodesma; GO:0015934 large ribosomal subunit; GO:0016020 membrane; GO:0022625 cytosolic large ribosomal subunit; GO:0022626 cytosolic ribosome; GO:0030054 ce…	GO:0003676 nucleic acid binding; GO:0003723 RNA binding; GO:0003729 mRNA binding; GO:0003735 structural constituent of ribosome; GO:0005198 structural molecule activity; GO:0005488 binding; GO:0097159 organic cyclic compound binding; GO:1901363 heterocyclic compound binding;	K02891	RP-L22e, RPL22; large subunit ribosomal protein L22e	ghi03010 Ribosome - Gossypium hirsutum (upland cotton);
Ghir_D06G021550.1	54	0.747	Down	0.0107994	K	60S ribosomal protein L28-1 GN=RPL28A	RPL28A	1	0.00558639	87.181	HSGLANK(1)K	3	-0.28815	2	1.178	1.111	1.156	0.959	0.843	0.771	chloroplast	GO:0006412 translation; GO:0006518 peptide metabolic process; GO:0006807 nitrogen compound metabolic process; GO:0008152 metabolic process; GO:0009058 biosynthetic process; GO:0009059 macromolecule biosynthetic process; GO:0009719 response to endogenous stimulus; GO:0009725 response to hormone; GO:0009735 response to cytokinin; GO:0009987 cellular process; GO:0010033 response to organic substance…	GO:0005618 cell wall; GO:0005622 intracellular; GO:0005623 cell; GO:0005737 cytoplasm; GO:0005829 cytosol; GO:0005840 ribosome; GO:0005886 plasma membrane; GO:0005911 cell-cell junction; GO:0009506 plasmodesma; GO:0009507 chloroplast; GO:0009536 plastid; GO:0015934 large ribosomal subunit; GO:0016020 membrane; GO:0022625 cytosolic large ribosomal subunit; GO:0022626 cytosolic ribosome; GO:0030054…	GO:0003735 structural constituent of ribosome; GO:0005198 structural molecule activity;	K02903	RP-L28e, RPL28; large subunit ribosomal protein L28e	ghi03010 Ribosome - Gossypium hirsutum (upland cotton);
Ghir_D10G018980.1	18	0.802	Down	0.005955	K	60S ribosomal protein L29-1 GN=RPL29A	RPL29A	1	0.0382202	94.407	AHK(1)NGIK	3	0.62765	1	1.189	1.138	1.143	0.944	0.98	0.859	nucleus	GO:0002181 cytoplasmic translation; GO:0006412 translation; GO:0006518 peptide metabolic process; GO:0006807 nitrogen compound metabolic process; GO:0008152 metabolic process; GO:0009058 biosynthetic process; GO:0009059 macromolecule biosynthetic process; GO:0009987 cellular process; GO:0010467 gene expression; GO:0019538 protein metabolic process; GO:0034641 cellular nitrogen compound metabolic …	GO:0005622 intracellular; GO:0005623 cell; GO:0005634 nucleus; GO:0005730 nucleolus; GO:0005737 cytoplasm; GO:0005829 cytosol; GO:0005840 ribosome; GO:0015934 large ribosomal subunit; GO:0022625 cytosolic large ribosomal subunit; GO:0022626 cytosolic ribosome; GO:0031974 membrane-enclosed lumen; GO:0031981 nuclear lumen; GO:0032991 macromolecular complex; GO:0043226 organelle; GO:0043227 membrane…	GO:0003735 structural constituent of ribosome; GO:0005198 structural molecule activity;
Ghir_D07G017740.1	177	0.819	Down	0.0067359	K	60S ribosomal protein L5 GN=RPL5	RPL5	1	4.37864e-05	81.632	GALDGGIDIPHSEK(1)R	3	0.49188	2	1.101	1.163	1.047	0.864	0.912	0.937	mitochondria				K02932	RP-L5e, RPL5; large subunit ribosomal protein L5e	ghi03010 Ribosome - Gossypium hirsutum (upland cotton);	PF14204	Ribosomal L18 C-terminal region
Ghir_D01G020300.1	159	0.793	Down	0.0193429	K	60S ribosomal protein L6 GN=RPL6	RPL6	1	1.7092e-05	75.682	FDDK(1)YFAK	3	0.22877	2	1.058	1.164	1.121	0.792	0.952	0.908	nucleus				K02934	RP-L6e, RPL6; large subunit ribosomal protein L6e	ghi03010 Ribosome - Gossypium hirsutum (upland cotton);	PF03868	Ribosomal protein L6, N-terminal domain
Ghir_D13G023930.1	28	1.283	Up	0.00144475	K	60S ribosomal protein L7-4 GN=RPL7D	RPL7D	1	0.0059114	103.26	K(1)QELEAAK	3	0.029124	3	0.864	0.842	0.933	1.133	1.143	1.11	cytoplasm	GO:0000463 maturation of LSU-rRNA from tricistronic rRNA transcript (SSU-rRNA, 5.8S rRNA, LSU-rRNA); GO:0000470 maturation of LSU-rRNA; GO:0002181 cytoplasmic translation; GO:0006139 nucleobase-containing compound metabolic process; GO:0006364 rRNA processing; GO:0006396 RNA processing; GO:0006412 translation; GO:0006518 peptide metabolic process; GO:0006725 cellular aromatic compound metabolic p…	GO:0005618 cell wall; GO:0005622 intracellular; GO:0005623 cell; GO:0005737 cytoplasm; GO:0005773 vacuole; GO:0005774 vacuolar membrane; GO:0005829 cytosol; GO:0005840 ribosome; GO:0005844 polysome; GO:0005886 plasma membrane; GO:0009507 chloroplast; GO:0009536 plastid; GO:0015934 large ribosomal subunit; GO:0016020 membrane; GO:0022625 cytosolic large ribosomal subunit; GO:0022626 cytosolic ribo…	GO:0003676 nucleic acid binding; GO:0003723 RNA binding; GO:0003729 mRNA binding; GO:0003735 structural constituent of ribosome; GO:0005198 structural molecule activity; GO:0005488 binding; GO:0097159 organic cyclic compound binding; GO:1901363 heterocyclic compound binding;	K02937	RP-L7e, RPL7; large subunit ribosomal protein L7e	ghi03010 Ribosome - Gossypium hirsutum (upland cotton);	PF08079; PF00327	Ribosomal L30 N-terminal domain; Ribosomal protein L30p/L7e
Ghir_D05G039680.1	53	0.676	Down	0.030643	K	65-kDa microtubule-associated protein 1 GN=MAP65-1	MAP65-1	1	0.0331666	50.354	K(1)VEQAANSR	2	0.84656	1	1.438	1.204	0.971	0.778	0.841	0.823	cytoplasm	GO:0000226 microtubule cytoskeleton organization; GO:0000278 mitotic cell cycle; GO:0000281 mitotic cytokinesis; GO:0000910 cytokinesis; GO:0000911 cytokinesis by cell plate formation; GO:0006996 organelle organization; GO:0007010 cytoskeleton organization; GO:0007017 microtubule-based process; GO:0007049 cell cycle; GO:0007275 multicellular organism development; GO:0008283 cell proliferation; GO…	GO:0000922 spindle pole; GO:0005622 intracellular; GO:0005623 cell; GO:0005634 nucleus; GO:0005737 cytoplasm; GO:0005819 spindle; GO:0005856 cytoskeleton; GO:0005874 microtubule; GO:0005881 cytoplasmic microtubule; GO:0005938 cell cortex; GO:0009524 phragmoplast; GO:0009574 preprophase band; GO:0015630 microtubule cytoskeleton; GO:0030863 cortical cytoskeleton; GO:0030981 cortical microtubule cyt…	GO:0005488 binding; GO:0005515 protein binding; GO:0046983 protein dimerization activity;	K16732	PRC1; protein regulator of cytokinesis 1
Ghir_A11G033230.1	56	0.749	Down	0.0004801	K	Acyl-CoA-binding protein GN=		1	0.0347155	87.476	YK(1)WDAWK	2	-0.10809	1	1.152	1.098	1.185	0.876	0.83	0.867	mitochondria	GO:0001666 response to hypoxia; GO:0006810 transport; GO:0006869 lipid transport; GO:0006950 response to stress; GO:0009266 response to temperature stimulus; GO:0009314 response to radiation; GO:0009409 response to cold; GO:0009416 response to light stimulus; GO:0009628 response to abiotic stimulus; GO:0009642 response to light intensity; GO:0009646 response to absence of light; GO:0010876 lipid …	GO:0005622 intracellular; GO:0005623 cell; GO:0005737 cytoplasm; GO:0005829 cytosol; GO:0005886 plasma membrane; GO:0016020 membrane; GO:0044424 intracellular part; GO:0044444 cytoplasmic part; GO:0044464 cell part; GO:0071944 cell periphery;	GO:0000062 fatty-acyl-CoA binding; GO:0000166 nucleotide binding; GO:0005488 binding; GO:0005543 phospholipid binding; GO:0008289 lipid binding; GO:0017076 purine nucleotide binding; GO:0030554 adenyl nucleotide binding; GO:0031210 phosphatidylcholine binding; GO:0032553 ribonucleotide binding; GO:0032555 purine ribonucleotide binding; GO:0032559 adenyl ribonucleotide binding; GO:0033218 amide bi…	K08762	DBI, ACBP; diazepam-binding inhibitor (GABA receptor modulator, acyl-CoA-binding protein)		PF00887	Acyl CoA binding protein
Ghir_D11G006190.1	239	0.829	Down	0.0132403	K	Alcohol dehydrogenase 1 GN=ADH1	ADH1	1	0.000454659	65.175	IIGVDLNPNRFEEAK(1)K	3	0.30273	1	1.06	1.083	1.097	0.82	0.927	0.94	cytoplasm				K18857	ADH1; alcohol dehydrogenase class-P [EC:1.1.1.1]	ghi00010 Glycolysis / Gluconeogenesis - Gossypium hirsutum (upland cotton); ghi00071 Fatty acid degradation - Gossypium hirsutum (upland cotton); ghi00350 Tyrosine metabolism - Gossypium hirsutum (upland cotton); ghi00592 alpha-Linolenic acid metabolism - Gossypium hirsutum (upland cotton); ghi01100 Metabolic pathways - Gossypium hirsutum (upland cotton); ghi01110 Biosynthesis of secondary metabo…	PF08240	Alcohol dehydrogenase GroES-like domain
Ghir_D02G016310.1	126	0.815	Down	0.032736	K	Alpha-galactosidase GN=		1	0.00664083	82.279	K(1)VHGMGLK	3	-0.30148	2	1.087	1.184	1.039	0.81	0.929	0.958	chloroplast	GO:0005975 carbohydrate metabolic process; GO:0005984 disaccharide metabolic process; GO:0005994 melibiose metabolic process; GO:0005995 melibiose catabolic process; GO:0006629 lipid metabolic process; GO:0006643 membrane lipid metabolic process; GO:0006664 glycolipid metabolic process; GO:0006665 sphingolipid metabolic process; GO:0006672 ceramide metabolic process; GO:0006677 glycosylceramide m…	GO:0005576 extracellular region; GO:0005622 intracellular; GO:0005623 cell; GO:0005737 cytoplasm; GO:0044424 intracellular part; GO:0044464 cell part;	GO:0003824 catalytic activity; GO:0004553 hydrolase activity, hydrolyzing O-glycosyl compounds; GO:0004557 alpha-galactosidase activity; GO:0015925 galactosidase activity; GO:0016787 hydrolase activity; GO:0016798 hydrolase activity, acting on glycosyl bonds;
Ghir_D04G006100.1	350	0.749	Down	0.045919	K	Altered inheritance of mitochondria protein 32 GN=AIM32	AIM32	1	1.20327e-10	131.69	K(1)TEETTEAHGK	3	0.90085	1	1.134	1.231	1.021	0.795	0.995	0.746	chloroplast
Ghir_D04G006100.1	360	0.604	Down	0.0091838	K	Altered inheritance of mitochondria protein 32 GN=AIM32	AIM32	0.999612	0.0176203	41.242	KTEETTEAHGK(1)K	4	1.0489	1	1.179	1.277	1.214	0.823	0.591	0.803	chloroplast
Ghir_D13G005940.1	184	0.769	Down	0.021057	K	Ankyrin repeat domain-containing protein 2B GN=AKR2B	AKR2B	0.966767	0.000255026	48.286	IK(0.033)EDPSLK(0.967)PILEEIESGGPAAMMR	4	0.4742	1	0.988	1.15	1.251	0.888	0.863	0.855	mitochondria	GO:0006355 regulation of transcription, DNA-templated; GO:0006605 protein targeting; GO:0006810 transport; GO:0006886 intracellular protein transport; GO:0008104 protein localization; GO:0009889 regulation of biosynthetic process; GO:0010468 regulation of gene expression; GO:0010556 regulation of macromolecule biosynthetic process; GO:0015031 protein transport; GO:0015833 peptide transport; GO:00…	GO:0005622 intracellular; GO:0005623 cell; GO:0005634 nucleus; GO:0005737 cytoplasm; GO:0005886 plasma membrane; GO:0009507 chloroplast; GO:0009526 plastid envelope; GO:0009527 plastid outer membrane; GO:0009536 plastid; GO:0009707 chloroplast outer membrane; GO:0009941 chloroplast envelope; GO:0016020 membrane; GO:0016021 integral component of membrane; GO:0019867 outer membrane; GO:0031090 orga…	GO:0005048 signal sequence binding; GO:0005488 binding; GO:0008289 lipid binding; GO:0030941 chloroplast targeting sequence binding; GO:0033218 amide binding; GO:0042277 peptide binding; GO:0051861 glycolipid binding; GO:0097367 carbohydrate derivative binding;
Ghir_A08G022040.1	52	1.261	Up	0.032916	K	Basic 7S globulin GN=BG	BG	1	0.00203168	99.568	LYVTNIYK(1)R	2	0.14993	2	0.86	0.959	0.892	1.28	1.11	1.029	chloroplast	GO:0006508 proteolysis; GO:0006807 nitrogen compound metabolic process; GO:0008152 metabolic process; GO:0009056 catabolic process; GO:0009057 macromolecule catabolic process; GO:0019538 protein metabolic process; GO:0030163 protein catabolic process; GO:0043170 macromolecule metabolic process; GO:0044238 primary metabolic process; GO:0071704 organic substance metabolic process; GO:1901564 organo…		GO:0003824 catalytic activity; GO:0004175 endopeptidase activity; GO:0004190 aspartic-type endopeptidase activity; GO:0005488 binding; GO:0005515 protein binding; GO:0008233 peptidase activity; GO:0016787 hydrolase activity; GO:0042802 identical protein binding; GO:0070001 aspartic-type peptidase activity; GO:0070011 peptidase activity, acting on L-amino acid peptides;
Ghir_D08G013470.1	278	0.673	Down	0.035943	K	calcium-dependent phosphotriesterase superfamily protein [Medicago truncatula]		1	0.0170617	72.138	FK(1)GPIHR	3	-0.51798	1	1.44	1.288	1.001	0.811	0.941	0.759	cytoplasm
Ghir_D09G015110.1	506	0.767	Down	0.0034603	K	Cell division cycle protein 48 homolog GN=CDC48	CDC48	1	8.16168e-21	119.18	ELQETVQYPVEHPEK(1)FEK	3	-0.21649	1	1.118	1.092	1.19	0.899	0.899	0.811	cytoplasm	GO:0009893 positive regulation of metabolic process; GO:0009894 regulation of catabolic process; GO:0009896 positive regulation of catabolic process; GO:0010035 response to inorganic substance; GO:0010038 response to metal ion; GO:0010604 positive regulation of macromolecule metabolic process; GO:0019222 regulation of metabolic process; GO:0042176 regulation of protein catabolic process; GO:00422…	GO:0005622 intracellular; GO:0005623 cell; GO:0005634 nucleus; GO:0005654 nucleoplasm; GO:0005730 nucleolus; GO:0005737 cytoplasm; GO:0005794 Golgi apparatus; GO:0005829 cytosol; GO:0005886 plasma membrane; GO:0012505 endomembrane system; GO:0016020 membrane; GO:0031974 membrane-enclosed lumen; GO:0031981 nuclear lumen; GO:0043226 organelle; GO:0043227 membrane-bounded organelle; GO:0043228 non-m…		K13525	VCP, CDC48; transitional endoplasmic reticulum ATPase	ghi04141 Protein processing in endoplasmic reticulum - Gossypium hirsutum (upland cotton);	PF02359; PF02933; PF00004	Cell division protein 48 (CDC48), N-terminal domain; Cell division protein 48 (CDC48), domain 2; ATPase family associated with various cellular activities (AAA)
Ghir_D12G002230.1	215	0.804	Down	0.0102151	K	Cinnamyl alcohol dehydrogenase 1 GN=CAD1	CAD1	1	2.6466e-13	113.37	AMGHHVTVISSSDK(1)K	3	-0.9927	4	1.07	1.114	1.095	0.822	0.853	0.96	cytoplasm	GO:0006725 cellular aromatic compound metabolic process; GO:0008152 metabolic process; GO:0009058 biosynthetic process; GO:0009628 response to abiotic stimulus; GO:0009698 phenylpropanoid metabolic process; GO:0009699 phenylpropanoid biosynthetic process; GO:0009808 lignin metabolic process; GO:0009809 lignin biosynthetic process; GO:0009987 cellular process; GO:0019438 aromatic compound biosynth…	GO:0005622 intracellular; GO:0005623 cell; GO:0005737 cytoplasm; GO:0005829 cytosol; GO:0044424 intracellular part; GO:0044444 cytoplasmic part; GO:0044464 cell part;	GO:0003824 catalytic activity; GO:0016491 oxidoreductase activity; GO:0016614 oxidoreductase activity, acting on CH-OH group of donors; GO:0016616 oxidoreductase activity, acting on the CH-OH group of donors, NAD or NADP as acceptor; GO:0045551 cinnamyl-alcohol dehydrogenase activity;	K00083	E1.1.1.195; cinnamyl-alcohol dehydrogenase [EC:1.1.1.195]	ghi00940 Phenylpropanoid biosynthesis - Gossypium hirsutum (upland cotton); ghi01100 Metabolic pathways - Gossypium hirsutum (upland cotton); ghi01110 Biosynthesis of secondary metabolites - Gossypium hirsutum (upland cotton);	PF08240	Alcohol dehydrogenase GroES-like domain
Ghir_A09G004400.1	450	0.791	Down	0.0079164	K	Coiled-coil domain-containing protein 88B GN=Ccdc88b	Ccdc88b	1	0.00741839	72.928	QLPEADK(1)K	3	0.54369	1	1.173	1.091	1.116	0.828	0.887	0.96	chloroplast
Ghir_D05G027160.1	252	0.793	Down	0.0173964	K	Cryptochrome-1 GN=CRY1	CRY1	1	0.016082	81.784	K(1)VFHLVR	3	-0.34578	1	1.231	1.011	1.097	0.869	0.905	0.874	chloroplast	GO:0000302 response to reactive oxygen species; GO:0000304 response to singlet oxygen; GO:0001101 response to acid chemical; GO:0001558 regulation of cell growth; GO:0002682 regulation of immune system process; GO:0002684 positive regulation of immune system process; GO:0002831 regulation of response to biotic stimulus; GO:0002833 positive regulation of response to biotic stimulus; GO:0006139 nuc…	GO:0005622 intracellular; GO:0005623 cell; GO:0005634 nucleus; GO:0005654 nucleoplasm; GO:0005737 cytoplasm; GO:0016604 nuclear body; GO:0031974 membrane-enclosed lumen; GO:0031981 nuclear lumen; GO:0043226 organelle; GO:0043227 membrane-bounded organelle; GO:0043229 intracellular organelle; GO:0043231 intracellular membrane-bounded organelle; GO:0043233 organelle lumen; GO:0044422 organelle part…	GO:0000166 nucleotide binding; GO:0003824 catalytic activity; GO:0004672 protein kinase activity; GO:0005488 binding; GO:0005515 protein binding; GO:0005524 ATP binding; GO:0008144 drug binding; GO:0009881 photoreceptor activity; GO:0009882 blue light photoreceptor activity; GO:0016301 kinase activity; GO:0016740 transferase activity; GO:0016772 transferase activity, transferring phosphorus-conta…	K12118	CRY1; cryptochrome 1	ghi04712 Circadian rhythm - plant - Gossypium hirsutum (upland cotton);	PF00875; PF03441	DNA photolyase; FAD binding domain of DNA photolyase
Ghir_D05G018520.1	162	0.766	Down	0.00040002	K	Dehydrin COR47 GN=COR47	COR47	1	1.05725e-18	100.62	K(1)AEEASSPAPAPAAEPHHEGESK	4	0.46068	1	1.121	1.164	1.16	0.857	0.917	0.864	nucleus	GO:0001101 response to acid chemical; GO:0006950 response to stress; GO:0009266 response to temperature stimulus; GO:0009409 response to cold; GO:0009414 response to water deprivation; GO:0009415 response to water; GO:0009628 response to abiotic stimulus; GO:0009631 cold acclimation; GO:0009719 response to endogenous stimulus; GO:0009725 response to hormone; GO:0009737 response to abscisic acid; …	GO:0005622 intracellular; GO:0005623 cell; GO:0005634 nucleus; GO:0005737 cytoplasm; GO:0005829 cytosol; GO:0005911 cell-cell junction; GO:0009506 plasmodesma; GO:0016020 membrane; GO:0019898 extrinsic component of membrane; GO:0030054 cell junction; GO:0043226 organelle; GO:0043227 membrane-bounded organelle; GO:0043229 intracellular organelle; GO:0043231 intracellular membrane-bounded organelle…	GO:0001786 phosphatidylserine binding; GO:0003779 actin binding; GO:0005488 binding; GO:0005507 copper ion binding; GO:0005515 protein binding; GO:0005543 phospholipid binding; GO:0008092 cytoskeletal protein binding; GO:0008289 lipid binding; GO:0016151 nickel cation binding; GO:0031210 phosphatidylcholine binding; GO:0043167 ion binding; GO:0043168 anion binding; GO:0043169 cation binding; GO:0…
Ghir_D05G008120.1	57	1.258	Up	0.0038615	K	DnaJ homolog subfamily C member 8 GN=DNAJC8	DNAJC8	1	4.81865e-09	111.63	LPFDSSLDDVK(1)K	3	-0.0037769	1	0.903	0.937	0.832	1.114	1.153	1.094	nucleus	GO:0000375 RNA splicing, via transesterification reactions; GO:0000377 RNA splicing, via transesterification reactions with bulged adenosine as nucleophile; GO:0000398 mRNA splicing, via spliceosome; GO:0006139 nucleobase-containing compound metabolic process; GO:0006396 RNA processing; GO:0006397 mRNA processing; GO:0006725 cellular aromatic compound metabolic process; GO:0006807 nitrogen compou…	GO:0005576 extracellular region; GO:0005622 intracellular; GO:0005623 cell; GO:0005634 nucleus; GO:0005654 nucleoplasm; GO:0005737 cytoplasm; GO:0005829 cytosol; GO:0031974 membrane-enclosed lumen; GO:0031981 nuclear lumen; GO:0043226 organelle; GO:0043227 membrane-bounded organelle; GO:0043229 intracellular organelle; GO:0043231 intracellular membrane-bounded organelle; GO:0043233 organelle lume…	GO:0005488 binding; GO:0005515 protein binding; GO:0030544 Hsp70 protein binding; GO:0031072 heat shock protein binding;	K09528	DNAJC8; DnaJ homolog subfamily C member 8		PF00226	DnaJ domain
Ghir_A11G011860.1	66	0.802	Down	0.0187415	K	DnaJ protein ERDJ3B GN=ERDJ3B	ERDJ3B	1	1.93678e-25	135.47	YHPDKNPGNEEASK(1)R	4	0.29285	2	1.043	1.16	1.147	0.827	0.888	0.973	vacuolar membrane	GO:0002682 regulation of immune system process; GO:0002684 positive regulation of immune system process; GO:0009605 response to external stimulus; GO:0009607 response to biotic stimulus; GO:0031347 regulation of defense response; GO:0031349 positive regulation of defense response; GO:0035821 modification of morphology or physiology of other organism; GO:0043207 response to external biotic stimulu…	GO:0005622 intracellular; GO:0005623 cell; GO:0005737 cytoplasm; GO:0005783 endoplasmic reticulum; GO:0005788 endoplasmic reticulum lumen; GO:0005886 plasma membrane; GO:0012505 endomembrane system; GO:0016020 membrane; GO:0031974 membrane-enclosed lumen; GO:0032991 macromolecular complex; GO:0034663 endoplasmic reticulum chaperone complex; GO:0043226 organelle; GO:0043227 membrane-bounded organe…		K09517	DNAJB11; DnaJ homolog subfamily B member 11	ghi04141 Protein processing in endoplasmic reticulum - Gossypium hirsutum (upland cotton);	PF00226; PF01556	DnaJ domain; DnaJ C terminal domain
Ghir_A07G012480.1	318	0.782	Down	0.0119041	K	Elongation factor 1-alpha GN=REFA1	REFA1	1	0.00183039	87.363	GYVASNSK(1)DDPAK	2	-0.015975	3	1.081	1.146	1.122	0.795	0.959	0.864	cytoplasm				K03231	EEF1A; elongation factor 1-alpha	ghi03013 RNA transport - Gossypium hirsutum (upland cotton);	PF00009; PF03144; PF03143	Elongation factor Tu GTP binding domain; Elongation factor Tu domain 2; Elongation factor Tu C-terminal domain
Ghir_D01G022390.1	318	0.829	Down	0.0021244	K	Elongation factor 1-alpha GN=REFA1	REFA1	1	9.99268e-16	134.88	GFVASNSK(1)DDPAK	2	-0.56545	6	1.049	1.103	1.135	0.924	0.916	0.885	cytoplasm				K03231	EEF1A; elongation factor 1-alpha	ghi03013 RNA transport - Gossypium hirsutum (upland cotton);	PF00009; PF03144; PF03143	Elongation factor Tu GTP binding domain; Elongation factor Tu domain 2; Elongation factor Tu C-terminal domain
Ghir_D12G004490.1	279	0.796	Down	0.0088647	K	Elongation factor 1-gamma GN=		1	0.01746	76.064	MVLDDWK(1)R	2	0.33736	1	1.035	1.171	1.102	0.826	0.922	0.884	cytoplasm	GO:0006412 translation; GO:0006414 translational elongation; GO:0006518 peptide metabolic process; GO:0006575 cellular modified amino acid metabolic process; GO:0006749 glutathione metabolic process; GO:0006790 sulfur compound metabolic process; GO:0006807 nitrogen compound metabolic process; GO:0008152 metabolic process; GO:0009058 biosynthetic process; GO:0009059 macromolecule biosynthetic proc…	GO:0005618 cell wall; GO:0005622 intracellular; GO:0005623 cell; GO:0005634 nucleus; GO:0005737 cytoplasm; GO:0005773 vacuole; GO:0005829 cytosol; GO:0005886 plasma membrane; GO:0005911 cell-cell junction; GO:0009506 plasmodesma; GO:0016020 membrane; GO:0030054 cell junction; GO:0030312 external encapsulating structure; GO:0043226 organelle; GO:0043227 membrane-bounded organelle; GO:0043229 intra…	GO:0003676 nucleic acid binding; GO:0003723 RNA binding; GO:0003746 translation elongation factor activity; GO:0003824 catalytic activity; GO:0004364 glutathione transferase activity; GO:0005488 binding; GO:0005507 copper ion binding; GO:0008135 translation factor activity, RNA binding; GO:0016740 transferase activity; GO:0016765 transferase activity, transferring alkyl or aryl (other than methyl…	K03233	EEF1G; elongation factor 1-gamma		PF02798; PF00043; PF00647	Glutathione S-transferase, N-terminal domain; Glutathione S-transferase, C-terminal domain; Elongation factor 1 gamma, conserved domain
Ghir_D06G006880.1	925	0.81	Down	0.000102288	K	Elongation factor Ts GN=tsf	tsf	1	0.00402946	95.909	GLSTADK(1)K	3	-3.7913	3	1.136	1.163	1.123	0.912	0.919	0.94	chloroplast				K02357	tsf, TSFM; elongation factor Ts		PF00575	S1 RNA binding domain
Ghir_D06G006880.1	132	0.635	Down	0.00061692	K	Elongation factor Ts GN=tsf	tsf	1	2.6283e-43	138.49	K(1)SEMPPVK	3	0.25412	5	1.233	1.401	1.233	0.799	0.808	0.848	chloroplast				K02357	tsf, TSFM; elongation factor Ts		PF00575	S1 RNA binding domain
Ghir_D06G006880.1	139	0.661	Down	0.00130439	K	Elongation factor Ts GN=tsf	tsf	1	1.76895e-22	108.96	SEMPPVK(1)NEELIPGAMFTGK	3	-0.53673	6	1.225	1.381	1.187	0.799	0.85	0.859	chloroplast				K02357	tsf, TSFM; elongation factor Ts		PF00575	S1 RNA binding domain
Ghir_D11G016140.1	23	0.704	Down	0.00085518	K	Eukaryotic translation initiation factor 1A GN=		0.999992	0.00920627	56.295	GKNEADDEK(1)R	3	-0.070788	1	1.173	1.271	1.16	0.803	0.859	0.876	nucleus				K03236	EIF1A; translation initiation factor 1A	ghi03013 RNA transport - Gossypium hirsutum (upland cotton);	PF01176	Translation initiation factor 1A / IF-1
Ghir_D05G033710.1	293	1.243	Up	0.008923	K	Eukaryotic translation initiation factor 3 subunit H GN=TIF3H1	TIF3H1	1	6.4023e-41	131.94	KAAGEEPLPEEDPSNPIFK(1)PIPEPSR	4	-0.21925	2	0.922	0.882	0.886	1.127	1.027	1.191	chloroplast	GO:0001101 response to acid chemical; GO:0006417 regulation of translation; GO:0006446 regulation of translational initiation; GO:0009719 response to endogenous stimulus; GO:0009725 response to hormone; GO:0009733 response to auxin; GO:0009737 response to abscisic acid; GO:0009743 response to carbohydrate; GO:0009744 response to sucrose; GO:0009746 response to hexose; GO:0009749 response to gluco…	GO:0005622 intracellular; GO:0005623 cell; GO:0005737 cytoplasm; GO:0005829 cytosol; GO:0005840 ribosome; GO:0005844 polysome; GO:0032991 macromolecular complex; GO:0042788 polysomal ribosome; GO:0043226 organelle; GO:0043228 non-membrane-bounded organelle; GO:0043229 intracellular organelle; GO:0043232 intracellular non-membrane-bounded organelle; GO:0044424 intracellular part; GO:0044444 cytopl…		K03247	EIF3H; translation initiation factor 3 subunit H	ghi03013 RNA transport - Gossypium hirsutum (upland cotton);
Ghir_A02G012710.1	205	0.804	Down	0.035657	K	Eukaryotic translation initiation factor isoform 4G-1 GN=EIF(ISO)4G1	EIF(ISO)4G1	1	0.0375012	55.461	GNLSEK(1)DR	2	-0.61776	1	1.065	1.131	1.133	0.916	0.78	0.982	chloroplast		GO:0005622 intracellular; GO:0005623 cell; GO:0005634 nucleus; GO:0005737 cytoplasm; GO:0005829 cytosol; GO:0043226 organelle; GO:0043227 membrane-bounded organelle; GO:0043229 intracellular organelle; GO:0043231 intracellular membrane-bounded organelle; GO:0044424 intracellular part; GO:0044444 cytoplasmic part; GO:0044464 cell part;	GO:0003676 nucleic acid binding; GO:0003723 RNA binding; GO:0003729 mRNA binding; GO:0005488 binding; GO:0097159 organic cyclic compound binding; GO:1901363 heterocyclic compound binding;
Ghir_A13G010430.1	213	1.278	Up	0.049099	K	Eukaryotic translation initiation factor NCBP GN=NCBP	NCBP	1	1.80669e-11	107.5	LPHSYVMEYK(1)PHDASLR	4	-1.4889	1	1.036	0.81	0.788	1.176	1.109	1.082	nucleus		GO:0005622 intracellular; GO:0005623 cell; GO:0005737 cytoplasm; GO:0005829 cytosol; GO:0044424 intracellular part; GO:0044444 cytoplasmic part; GO:0044464 cell part;		K03259	EIF4E; translation initiation factor 4E	ghi03013 RNA transport - Gossypium hirsutum (upland cotton);	PF01652	Eukaryotic initiation factor 4E
Ghir_D06G009710.1	19	1.266	Up	0.00144057	K	Far upstream element-binding protein 3 GN=FUBP3	FUBP3	1	0.000329033	80.905	K(1)YDDQPPLPSGAR	2	0.0085685	3	0.904	0.885	0.882	1.063	1.166	1.152	nucleus				K13210	FUBP; far upstream element-binding protein		PF00013	KH domain
Ghir_D09G008770.1	694	0.82	Down	0.043516	K	Heat shock 70 kDa protein 15 GN=HSP70-15	HSP70-15	1	0.0257033	98.233	YK(1)EYSER	2	-0.77445	1	1.161	1.128	1.011	0.897	0.911	0.898	cytoplasm	GO:0006950 response to stress; GO:0009266 response to temperature stimulus; GO:0009408 response to heat; GO:0009628 response to abiotic stimulus; GO:0010035 response to inorganic substance; GO:0010038 response to metal ion; GO:0042221 response to chemical; GO:0046686 response to cadmium ion; GO:0050896 response to stimulus;	GO:0005618 cell wall; GO:0005622 intracellular; GO:0005623 cell; GO:0005634 nucleus; GO:0005737 cytoplasm; GO:0005829 cytosol; GO:0005886 plasma membrane; GO:0005911 cell-cell junction; GO:0009506 plasmodesma; GO:0016020 membrane; GO:0030054 cell junction; GO:0030312 external encapsulating structure; GO:0043226 organelle; GO:0043227 membrane-bounded organelle; GO:0043229 intracellular organelle; …	GO:0000166 nucleotide binding; GO:0005488 binding; GO:0005524 ATP binding; GO:0008144 drug binding; GO:0017076 purine nucleotide binding; GO:0030554 adenyl nucleotide binding; GO:0032553 ribonucleotide binding; GO:0032555 purine ribonucleotide binding; GO:0032559 adenyl ribonucleotide binding; GO:0035639 purine ribonucleoside triphosphate binding; GO:0036094 small molecule binding; GO:0043167 ion…	K09489	HSPA4; heat shock 70kDa protein 4
Ghir_A11G035220.1	540	0.768	Down	0.0055594	K	Heat shock cognate 70 kDa protein GN=HSP70	HSP70	0.984409	0.000169925	91.867	YKSEDEEHK(0.016)K(0.984)K	3	0.20499	3	1.082	1.187	1.117	0.936	0.846	0.818	cytoplasm				K03283	HSPA1s; heat shock 70kDa protein 1/2/6/8	ghi03040 Spliceosome - Gossypium hirsutum (upland cotton); ghi04141 Protein processing in endoplasmic reticulum - Gossypium hirsutum (upland cotton); ghi04144 Endocytosis - Gossypium hirsutum (upland cotton);
Ghir_D05G013080.1	162	1.335	Up	0.025724	K	Hydroxyphenylpyruvate reductase GN=HPPR	HPPR	1	0.017237	77.282	TEK(1)PEIK	3	0.44929	1	0.939	0.94	0.73	1.127	1.18	1.177	cytoplasm	GO:0008152 metabolic process; GO:0009853 photorespiration; GO:0009854 oxidative photosynthetic carbon pathway; GO:0009987 cellular process; GO:0043094 cellular metabolic compound salvage; GO:0044237 cellular metabolic process; GO:0055114 oxidation-reduction process;	GO:0005622 intracellular; GO:0005623 cell; GO:0005737 cytoplasm; GO:0005829 cytosol; GO:0044424 intracellular part; GO:0044444 cytoplasmic part; GO:0044464 cell part;	GO:0003824 catalytic activity; GO:0016491 oxidoreductase activity; GO:0016614 oxidoreductase activity, acting on CH-OH group of donors; GO:0016616 oxidoreductase activity, acting on the CH-OH group of donors, NAD or NADP as acceptor; GO:0016618 hydroxypyruvate reductase activity; GO:0030267 glyoxylate reductase (NADP) activity;				PF00389; PF02826	D-isomer specific 2-hydroxyacid dehydrogenase, catalytic domain; D-isomer specific 2-hydroxyacid dehydrogenase, NAD binding domain
Ghir_D11G017950.1	347	0.801	Down	0.016039	K	Isocitrate dehydrogenase [NADP] GN=IDH1	IDH1	1	0.018767	77.662	AK(1)LDDNPK	2	0.3103	2	1.04	1.126	1.128	0.851	0.823	0.966	cytoskeleton	GO:0006082 organic acid metabolic process; GO:0006102 isocitrate metabolic process; GO:0006139 nucleobase-containing compound metabolic process; GO:0006725 cellular aromatic compound metabolic process; GO:0006732 coenzyme metabolic process; GO:0006733 oxidoreduction coenzyme metabolic process; GO:0006739 NADP metabolic process; GO:0006753 nucleoside phosphate metabolic process; GO:0006793 phospho…	GO:0005576 extracellular region; GO:0005622 intracellular; GO:0005623 cell; GO:0005737 cytoplasm; GO:0005829 cytosol; GO:0005886 plasma membrane; GO:0005911 cell-cell junction; GO:0009506 plasmodesma; GO:0009507 chloroplast; GO:0009532 plastid stroma; GO:0009536 plastid; GO:0009570 chloroplast stroma; GO:0016020 membrane; GO:0030054 cell junction; GO:0043226 organelle; GO:0043227 membrane-bounded…	GO:0003824 catalytic activity; GO:0004448 isocitrate dehydrogenase activity; GO:0004450 isocitrate dehydrogenase (NADP+) activity; GO:0005488 binding; GO:0005507 copper ion binding; GO:0016491 oxidoreductase activity; GO:0016614 oxidoreductase activity, acting on CH-OH group of donors; GO:0016616 oxidoreductase activity, acting on the CH-OH group of donors, NAD or NADP as acceptor; GO:0043167 ion…	K00031	IDH1, IDH2, icd; isocitrate dehydrogenase [EC:1.1.1.42]	ghi00020 Citrate cycle (TCA cycle) - Gossypium hirsutum (upland cotton); ghi00480 Glutathione metabolism - Gossypium hirsutum (upland cotton); ghi01100 Metabolic pathways - Gossypium hirsutum (upland cotton); ghi01110 Biosynthesis of secondary metabolites - Gossypium hirsutum (upland cotton); ghi01200 Carbon metabolism - Gossypium hirsutum (upland cotton); ghi01210 2-Oxocarboxylic acid metabolism…	PF00180	Isocitrate/isopropylmalate dehydrogenase
Ghir_D02G006410.1	250	0.674	Down	0.00097546	K	Late embryogenesis abundant protein D-29 GN=		0.999815	0.0353333	42.425	AKDAAEETK(1)K	3	0.28281	1	1.081	1.205	1.215	0.823	0.782	0.754	extracellular
Ghir_A07G022290.1	311	0.607	Down	0.0033186	K	latex abundant protein 1 [Populus trichocarpa]		1	3.90224e-06	95.236	SEEEEEGYRK(1)PSYGR	3	-0.46632	1	1.178	1.189	1.296	0.697	0.672	0.854	nucleus
Ghir_A02G010860.1	14	0.796	Down	0.044716	K	Long chain acyl-CoA synthetase 4 GN=LACS4	LACS4	1	9.1126e-09	103.88	GK(1)DASDGQPSIGPVYR	2	0.51171	2	1.02	1.233	1.067	0.789	0.943	0.91	cytoplasm	GO:0001676 long-chain fatty acid metabolic process; GO:0006082 organic acid metabolic process; GO:0006629 lipid metabolic process; GO:0006631 fatty acid metabolic process; GO:0008152 metabolic process; GO:0009987 cellular process; GO:0019752 carboxylic acid metabolic process; GO:0032787 monocarboxylic acid metabolic process; GO:0043436 oxoacid metabolic process; GO:0044237 cellular metabolic proc…	GO:0005622 intracellular; GO:0005623 cell; GO:0005737 cytoplasm; GO:0005783 endoplasmic reticulum; GO:0005794 Golgi apparatus; GO:0005886 plasma membrane; GO:0012505 endomembrane system; GO:0016020 membrane; GO:0043226 organelle; GO:0043227 membrane-bounded organelle; GO:0043229 intracellular organelle; GO:0043231 intracellular membrane-bounded organelle; GO:0044424 intracellular part; GO:0044444…	GO:0003824 catalytic activity; GO:0004467 long-chain fatty acid-CoA ligase activity; GO:0015645 fatty acid ligase activity; GO:0016405 CoA-ligase activity; GO:0016874 ligase activity; GO:0016877 ligase activity, forming carbon-sulfur bonds; GO:0016878 acid-thiol ligase activity;	K01897	ACSL, fadD; long-chain acyl-CoA synthetase [EC:6.2.1.3]	ghi00061 Fatty acid biosynthesis - Gossypium hirsutum (upland cotton); ghi00071 Fatty acid degradation - Gossypium hirsutum (upland cotton); ghi01100 Metabolic pathways - Gossypium hirsutum (upland cotton); ghi01212 Fatty acid metabolism - Gossypium hirsutum (upland cotton); ghi04146 Peroxisome - Gossypium hirsutum (upland cotton);
Ghir_D12G020740.1	478	0.599	Down	0.0056372	K	Long chain base biosynthesis protein 2a GN=LCB2a	LCB2a	1	1.86537e-30	155.99	K(1)QQQDQQQQQPGK	3	0.19296	1	1.1	1.347	1.282	0.751	0.649	0.834	extracellular	GO:0006066 alcohol metabolic process; GO:0006629 lipid metabolic process; GO:0006643 membrane lipid metabolic process; GO:0006665 sphingolipid metabolic process; GO:0006670 sphingosine metabolic process; GO:0006672 ceramide metabolic process; GO:0006807 nitrogen compound metabolic process; GO:0007275 multicellular organism development; GO:0008152 metabolic process; GO:0008610 lipid biosynthetic p…	GO:0002178 palmitoyltransferase complex; GO:0005622 intracellular; GO:0005623 cell; GO:0005737 cytoplasm; GO:0005773 vacuole; GO:0005783 endoplasmic reticulum; GO:0005789 endoplasmic reticulum membrane; GO:0012505 endomembrane system; GO:0016020 membrane; GO:0017059 serine C-palmitoyltransferase complex; GO:0031211 endoplasmic reticulum palmitoyltransferase complex; GO:0031984 organelle subcompar…	GO:0003824 catalytic activity; GO:0004758 serine C-palmitoyltransferase activity; GO:0016408 C-acyltransferase activity; GO:0016409 palmitoyltransferase activity; GO:0016454 C-palmitoyltransferase activity; GO:0016740 transferase activity; GO:0016746 transferase activity, transferring acyl groups; GO:0016747 transferase activity, transferring acyl groups other than amino-acyl groups;	K00654	SPT; serine palmitoyltransferase [EC:2.3.1.50]	ghi00600 Sphingolipid metabolism - Gossypium hirsutum (upland cotton); ghi01100 Metabolic pathways - Gossypium hirsutum (upland cotton);	PF00155	Aminotransferase class I and II
Ghir_D12G027210.1	86	0.695	Down	0.00086158	K	Membrane steroid-binding protein 2 GN=MSBP2	MSBP2	1	0.00207179	83.883	QYDGSDSK(1)K	3	0.76389	1	1.146	1.223	1.141	0.773	0.801	0.867	nucleus	GO:0001558 regulation of cell growth; GO:0030308 negative regulation of cell growth; GO:0040008 regulation of growth; GO:0045926 negative regulation of growth; GO:0048519 negative regulation of biological process; GO:0048523 negative regulation of cellular process; GO:0050789 regulation of biological process; GO:0050794 regulation of cellular process; GO:0051128 regulation of cellular component o…	GO:0005622 intracellular; GO:0005623 cell; GO:0005634 nucleus; GO:0005737 cytoplasm; GO:0005783 endoplasmic reticulum; GO:0005794 Golgi apparatus; GO:0005886 plasma membrane; GO:0009507 chloroplast; GO:0009534 chloroplast thylakoid; GO:0009535 chloroplast thylakoid membrane; GO:0009536 plastid; GO:0009579 thylakoid; GO:0012505 endomembrane system; GO:0016020 membrane; GO:0031976 plastid thylakoid…	GO:0005488 binding; GO:0005496 steroid binding; GO:0005515 protein binding; GO:0008289 lipid binding; GO:0019904 protein domain specific binding; GO:0020037 heme binding; GO:0046906 tetrapyrrole binding; GO:0048037 cofactor binding; GO:0097159 organic cyclic compound binding; GO:1901363 heterocyclic compound binding;	K17278	PGRMC1_2; membrane-associated progesterone receptor component		PF00173	Cytochrome b5-like Heme/Steroid binding domain
Ghir_A05G011240.1	151	0.825	Down	0.022081	K	Methionine S-methyltransferase GN=MMT1	MMT1	1	0.000519761	100.04	GQPIYDVEK(1)K	2	0.46822	2	1.15	1.153	1.02	0.858	0.965	0.918	nucleus	GO:0001887 selenium compound metabolic process; GO:0006732 coenzyme metabolic process; GO:0006790 sulfur compound metabolic process; GO:0008152 metabolic process; GO:0009987 cellular process; GO:0017144 drug metabolic process; GO:0032259 methylation; GO:0044237 cellular metabolic process; GO:0046500 S-adenosylmethionine metabolic process; GO:0051186 cofactor metabolic process; GO:0071704 organic …	GO:0005622 intracellular; GO:0005623 cell; GO:0005737 cytoplasm; GO:0005829 cytosol; GO:0044424 intracellular part; GO:0044444 cytoplasmic part; GO:0044464 cell part;	GO:0003824 catalytic activity; GO:0008168 methyltransferase activity; GO:0008757 S-adenosylmethionine-dependent methyltransferase activity; GO:0016740 transferase activity; GO:0016741 transferase activity, transferring one-carbon groups;	K08247	E2.1.1.12; methionine S-methyltransferase [EC:2.1.1.12]	ghi00450 Selenocompound metabolism - Gossypium hirsutum (upland cotton); ghi01100 Metabolic pathways - Gossypium hirsutum (upland cotton);	PF05175; PF00155	Methyltransferase small domain; Aminotransferase class I and II
Ghir_D10G008240.1	189	0.83	Down	0.0027376	K	Methyl-CpG-binding domain-containing protein 11 GN=MBD11	MBD11	1	5.50894e-12	73.057	VPETAEAGK(1)K	3	0.0026175	3	1.043	1.144	1.108	0.922	0.914	0.898	nucleus		GO:0005622 intracellular; GO:0005623 cell; GO:0005634 nucleus; GO:0005737 cytoplasm; GO:0005829 cytosol; GO:0043226 organelle; GO:0043227 membrane-bounded organelle; GO:0043229 intracellular organelle; GO:0043231 intracellular membrane-bounded organelle; GO:0044424 intracellular part; GO:0044444 cytoplasmic part; GO:0044464 cell part;	GO:0000166 nucleotide binding; GO:0003676 nucleic acid binding; GO:0003677 DNA binding; GO:0005488 binding; GO:0008327 methyl-CpG binding; GO:0036094 small molecule binding; GO:0043565 sequence-specific DNA binding; GO:0097159 organic cyclic compound binding; GO:1901265 nucleoside phosphate binding; GO:1901363 heterocyclic compound binding;				PF01429	Methyl-CpG binding domain
Ghir_A09G014700.1	320	0.453	Down	0.003505	K	Monodehydroascorbate reductase GN=AFRR	AFRR	1	0.0178783	73.499	K(1)SAEQAVK	2	0.84165	1	1.615	1.263	1.193	0.523	0.71	0.612	cytoplasm	GO:0001101 response to acid chemical; GO:0006950 response to stress; GO:0006970 response to osmotic stress; GO:0008152 metabolic process; GO:0009056 catabolic process; GO:0009414 response to water deprivation; GO:0009415 response to water; GO:0009605 response to external stimulus; GO:0009607 response to biotic stimulus; GO:0009608 response to symbiont; GO:0009610 response to symbiotic fungus; GO:…	GO:0005622 intracellular; GO:0005623 cell; GO:0005737 cytoplasm; GO:0005777 peroxisome; GO:0005778 peroxisomal membrane; GO:0005829 cytosol; GO:0009507 chloroplast; GO:0009526 plastid envelope; GO:0009532 plastid stroma; GO:0009536 plastid; GO:0009570 chloroplast stroma; GO:0009941 chloroplast envelope; GO:0016020 membrane; GO:0031090 organelle membrane; GO:0031903 microbody membrane; GO:0031967 …	GO:0003824 catalytic activity; GO:0016491 oxidoreductase activity; GO:0016651 oxidoreductase activity, acting on NAD(P)H; GO:0016655 oxidoreductase activity, acting on NAD(P)H, quinone or similar compound as acceptor; GO:0016656 monodehydroascorbate reductase (NADH) activity;	K08232	E1.6.5.4; monodehydroascorbate reductase (NADH) [EC:1.6.5.4]	ghi00053 Ascorbate and aldarate metabolism - Gossypium hirsutum (upland cotton); ghi01100 Metabolic pathways - Gossypium hirsutum (upland cotton);	PF07992	Pyridine nucleotide-disulphide oxidoreductase
Ghir_A11G016580.1	160	0.755	Down	6.3765e-05	K	Myosin-1 GN=MYO1	MYO1	1	0.0182153	67.169	K(1)FEELHK	3	0.4422	2	1.166	1.119	1.141	0.881	0.859	0.848	nucleus
Ghir_D10G020950.1	63	0.744	Down	0.035543	K	NADH dehydrogenase [ubiquinone] 1 alpha subcomplex subunit 6 GN=At3g12260	At3g12260	1	0.00134279	94.692	K(1)NSHVTNPK	3	1.0286	2	1.128	1.239	1.067	0.715	0.951	0.889	mitochondria		GO:0005622 intracellular; GO:0005623 cell; GO:0005737 cytoplasm; GO:0005739 mitochondrion; GO:0005740 mitochondrial envelope; GO:0005743 mitochondrial inner membrane; GO:0005746 mitochondrial respiratory chain; GO:0005747 mitochondrial respiratory chain complex I; GO:0016020 membrane; GO:0019866 organelle inner membrane; GO:0030964 NADH dehydrogenase complex; GO:0031090 organelle membrane; GO:003…		K03950	NDUFA6; NADH dehydrogenase (ubiquinone) 1 alpha subcomplex subunit 6	ghi00190 Oxidative phosphorylation - Gossypium hirsutum (upland cotton); ghi01100 Metabolic pathways - Gossypium hirsutum (upland cotton);
Ghir_D12G025910.1	112	1.222	Up	0.026101	K	Nascent polypeptide-associated complex subunit alpha-like protein 2 GN=At3g49470	At3g49470	1	0.0179954	42.426	NVLFFISK(1)PDVFK	3	0.78347	1	0.913	0.926	0.839	0.993	1.106	1.173	cytoplasm		GO:0005622 intracellular; GO:0005623 cell; GO:0005737 cytoplasm; GO:0005829 cytosol; GO:0044424 intracellular part; GO:0044444 cytoplasmic part; GO:0044464 cell part;		K03626	EGD2, NACA; nascent polypeptide-associated complex subunit alpha
Ghir_D06G001430.1	308	1.223	Up	0.02374	K	Patatin-like protein 2 GN=PLP2	PLP2	1	1.75123e-54	152.07	VNLETGIFEPFKEETNEEALK(1)R	3	0.38834	2	0.84	0.891	0.983	1.078	1.06	1.182	cytoplasm
Ghir_D06G001430.1	174	1.209	Up	0.034884	K	Patatin-like protein 2 GN=PLP2	PLP2	1	0.00332503	51.495	GNPDFFPTK(1)PMDYGK	3	-0.1176	2	0.875	0.877	0.989	1.155	1.008	1.152	cytoplasm
Ghir_D04G015520.1	103	0.773	Down	0.0139241	K	Pathogenesis-related protein STH-2 GN=STH-2	STH-2	1	3.01789e-38	145.48	ISYDNK(1)FEAAAGGGSLCK	3	0.38922	1	1.012	1.156	1.147	0.803	0.929	0.831	chloroplast							PF00407	Pathogenesis-related protein Bet v I family
Ghir_D04G015520.1	77	0.811	Down	5.6918e-05	K	Pathogenesis-related protein STH-2 GN=STH-2	STH-2	1	1.42948e-85	167.74	HQIGGHDDK(1)NLSYSYSLIEGGPLGDKLEK	5	0.40189	4	1.097	1.08	1.087	0.885	0.865	0.897	chloroplast							PF00407	Pathogenesis-related protein Bet v I family
Ghir_D08G016470.1	85	0.607	Down	0.000184571	K	Pectin acetylesterase 7 GN=PAE7	PAE7	1	0.00166774	91.549	K(1)NTDLGSSK	3	-2.7411	3	1.298	1.223	1.198	0.784	0.711	0.763	chloroplast	GO:0009987 cellular process; GO:0016043 cellular component organization; GO:0045229 external encapsulating structure organization; GO:0071554 cell wall organization or biogenesis; GO:0071555 cell wall organization; GO:0071840 cellular component organization or biogenesis;	GO:0005618 cell wall; GO:0005622 intracellular; GO:0005623 cell; GO:0005737 cytoplasm; GO:0005829 cytosol; GO:0005886 plasma membrane; GO:0005911 cell-cell junction; GO:0009505 plant-type cell wall; GO:0009506 plasmodesma; GO:0016020 membrane; GO:0030054 cell junction; GO:0030312 external encapsulating structure; GO:0044424 intracellular part; GO:0044444 cytoplasmic part; GO:0044464 cell part; GO…	GO:0003824 catalytic activity; GO:0016787 hydrolase activity; GO:0016788 hydrolase activity, acting on ester bonds; GO:0052689 carboxylic ester hydrolase activity; GO:0052793 pectin acetylesterase activity;	K19882	NOTUM; O-palmitoleoyl-L-serine hydrolase [EC:3.1.1.98]
Ghir_D06G018810.1	124	0.738	Down	0.00086147	K	Peptidyl-prolyl cis-trans isomerase FKBP20-1 GN=FKBP20-1	FKBP20-1	1	1.62649e-08	109.07	K(1)GSSLGSASAER	2	0.53479	2	1.191	1.15	1.132	0.907	0.829	0.826	nucleus	GO:0000413 protein peptidyl-prolyl isomerization; GO:0006457 protein folding; GO:0006464 cellular protein modification process; GO:0006807 nitrogen compound metabolic process; GO:0008152 metabolic process; GO:0009987 cellular process; GO:0018193 peptidyl-amino acid modification; GO:0018208 peptidyl-proline modification; GO:0019538 protein metabolic process; GO:0036211 protein modification process…	GO:0005622 intracellular; GO:0005623 cell; GO:0005737 cytoplasm; GO:0044424 intracellular part; GO:0044464 cell part;	GO:0003755 peptidyl-prolyl cis-trans isomerase activity; GO:0003824 catalytic activity; GO:0005488 binding; GO:0005527 macrolide binding; GO:0005528 FK506 binding; GO:0008144 drug binding; GO:0016853 isomerase activity; GO:0016859 cis-trans isomerase activity; GO:0097159 organic cyclic compound binding; GO:1901363 heterocyclic compound binding;	K01802	E5.2.1.8; peptidylprolyl isomerase [EC:5.2.1.8]		PF00254	FKBP-type peptidyl-prolyl cis-trans isomerase
Ghir_D10G026040.1	272	0.571	Down	0.000104315	K	Peroxisomal nicotinamide adenine dinucleotide carrier GN=PXN	PXN	1	0.021594	66.683	QVTTGDK(1)R	2	1.0339	1	1.296	1.231	1.32	0.717	0.777	0.704	cytoplasm	GO:0006810 transport; GO:0006811 ion transport; GO:0006812 cation transport; GO:0006820 anion transport; GO:0006839 mitochondrial transport; GO:0006855 drug transmembrane transport; GO:0006862 nucleotide transport; GO:0009987 cellular process; GO:0015695 organic cation transport; GO:0015711 organic anion transport; GO:0015748 organophosphate ester transport; GO:0015858 nucleoside transport; GO:00…	GO:0005622 intracellular; GO:0005623 cell; GO:0005737 cytoplasm; GO:0005739 mitochondrion; GO:0005740 mitochondrial envelope; GO:0005743 mitochondrial inner membrane; GO:0005773 vacuole; GO:0005774 vacuolar membrane; GO:0005777 peroxisome; GO:0005778 peroxisomal membrane; GO:0005779 integral component of peroxisomal membrane; GO:0016020 membrane; GO:0016021 integral component of membrane; GO:0019…	GO:0000295 adenine nucleotide transmembrane transporter activity; GO:0005215 transporter activity; GO:0005346 purine ribonucleotide transmembrane transporter activity; GO:0005347 ATP transmembrane transporter activity; GO:0008324 cation transmembrane transporter activity; GO:0008509 anion transmembrane transporter activity; GO:0008514 organic anion transmembrane transporter activity; GO:0015075 i…	K13354	SLC25A17, PMP34; solute carrier family 25 (peroxisomal adenine nucleotide transporter), member 17	ghi04146 Peroxisome - Gossypium hirsutum (upland cotton);
Ghir_D10G008160.1	739	0.777	Down	0.00022204	K	Phospholipase D alpha 1 GN=PLD1	PLD1	1	0.00981252	95.775	K(1)VNQVADK	3	-1.6502	3	1.119	1.158	1.136	0.914	0.875	0.863	cytoskeleton	GO:0001101 response to acid chemical; GO:0006082 organic acid metabolic process; GO:0006629 lipid metabolic process; GO:0006631 fatty acid metabolic process; GO:0007154 cell communication; GO:0007165 signal transduction; GO:0007275 multicellular organism development; GO:0008152 metabolic process; GO:0009653 anatomical structure morphogenesis; GO:0009719 response to endogenous stimulus; GO:0009725…	GO:0005622 intracellular; GO:0005623 cell; GO:0005634 nucleus; GO:0005737 cytoplasm; GO:0005739 mitochondrion; GO:0005773 vacuole; GO:0005783 endoplasmic reticulum; GO:0005829 cytosol; GO:0005886 plasma membrane; GO:0005911 cell-cell junction; GO:0009506 plasmodesma; GO:0009507 chloroplast; GO:0009526 plastid envelope; GO:0009536 plastid; GO:0009941 chloroplast envelope; GO:0012505 endomembrane s…	GO:0003824 catalytic activity; GO:0004620 phospholipase activity; GO:0004630 phospholipase D activity; GO:0005096 GTPase activator activity; GO:0005488 binding; GO:0005543 phospholipid binding; GO:0005546 phosphatidylinositol-4,5-bisphosphate binding; GO:0008047 enzyme activator activity; GO:0008081 phosphoric diester hydrolase activity; GO:0008289 lipid binding; GO:0016298 lipase activity; GO:00…	K01115	PLD1_2; phospholipase D1/2 [EC:3.1.4.4]	ghi00564 Glycerophospholipid metabolism - Gossypium hirsutum (upland cotton); ghi00565 Ether lipid metabolism - Gossypium hirsutum (upland cotton); ghi01100 Metabolic pathways - Gossypium hirsutum (upland cotton); ghi01110 Biosynthesis of secondary metabolites - Gossypium hirsutum (upland cotton); ghi04144 Endocytosis - Gossypium hirsutum (upland cotton);	PF00168	C2 domain
Ghir_D12G011590.1	147	0.787	Down	0.0106237	K	Phosphomannomutase GN=		1	0.000587766	64.327	NCSQEERDEFEK(1)YDK	3	-0.55847	1	1.087	1.162	1.113	0.868	0.814	0.965	cytoplasm	GO:0005975 carbohydrate metabolic process; GO:0005996 monosaccharide metabolic process; GO:0006013 mannose metabolic process; GO:0006082 organic acid metabolic process; GO:0006464 cellular protein modification process; GO:0006486 protein glycosylation; GO:0006487 protein N-linked glycosylation; GO:0006605 protein targeting; GO:0006732 coenzyme metabolic process; GO:0006766 vitamin metabolic proce…	GO:0005622 intracellular; GO:0005623 cell; GO:0005737 cytoplasm; GO:0005829 cytosol; GO:0044424 intracellular part; GO:0044444 cytoplasmic part; GO:0044464 cell part;	GO:0003824 catalytic activity; GO:0004615 phosphomannomutase activity; GO:0016853 isomerase activity; GO:0016866 intramolecular transferase activity; GO:0016868 intramolecular transferase activity, phosphotransferases;	K17497	PMM; phosphomannomutase [EC:5.4.2.8]	ghi00051 Fructose and mannose metabolism - Gossypium hirsutum (upland cotton); ghi00520 Amino sugar and nucleotide sugar metabolism - Gossypium hirsutum (upland cotton); ghi01100 Metabolic pathways - Gossypium hirsutum (upland cotton); ghi01110 Biosynthesis of secondary metabolites - Gossypium hirsutum (upland cotton);
Ghir_D01G012000.1	100	1.216	Up	0.031575	K	Polyadenylate-binding protein 2 GN=PAB2	PAB2	1	0.00119124	55.011	AMDLLNFTPLNNK(1)PIR	3	-0.29765	1	0.835	0.995	0.897	1.167	1.11	1.04	peroxisome	GO:0006412 translation; GO:0006413 translational initiation; GO:0006417 regulation of translation; GO:0006446 regulation of translational initiation; GO:0006518 peptide metabolic process; GO:0006807 nitrogen compound metabolic process; GO:0006950 response to stress; GO:0006970 response to osmotic stress; GO:0008152 metabolic process; GO:0009058 biosynthetic process; GO:0009059 macromolecule biosy…	GO:0005622 intracellular; GO:0005623 cell; GO:0005737 cytoplasm; GO:0005829 cytosol; GO:0044424 intracellular part; GO:0044444 cytoplasmic part; GO:0044464 cell part;	GO:0003676 nucleic acid binding; GO:0003723 RNA binding; GO:0003729 mRNA binding; GO:0003743 translation initiation factor activity; GO:0005488 binding; GO:0008135 translation factor activity, RNA binding; GO:0097159 organic cyclic compound binding; GO:1901363 heterocyclic compound binding;	K13126	PABPC; polyadenylate-binding protein	ghi03013 RNA transport - Gossypium hirsutum (upland cotton); ghi03015 mRNA surveillance pathway - Gossypium hirsutum (upland cotton); ghi03018 RNA degradation - Gossypium hirsutum (upland cotton);	PF00076	RNA recognition motif. (a.k.a. RRM, RBD, or RNP domain)
Ghir_A01G006590.1	117	1.452	Up	0.000104853	K	Polyubiquitin (Fragment) GN=		1	0.000599717	58.01	K(1)TITLEVESSDTIDNVK	3	-0.96211	1	0.856	0.821	0.832	1.261	1.172	1.209	chloroplast							PF00240	Ubiquitin family
Ghir_A05G037010.1	1300	0.78	Down	0.0064986	K	PREDICTED: A-kinase anchor protein 12 isoform X1 [Gossypium arboreum]		1	0.030988	57.888	SSEEITK(1)K	2	0.26892	1	1.177	1.174	1.065	0.836	0.942	0.888	nucleus
Ghir_D04G006030.1	1307	0.832	Down	0.0095036	K	PREDICTED: microtubule-associated protein futsch-like isoform X1 [Gossypium hirsutum]		1	2.60248e-07	107.34	ITDESSEEITK(1)K	3	-1.6039	2	1.105	1.071	1.137	0.882	0.985	0.888	nucleus
Ghir_D13G025860.1	34	0.825	Down	0.0021399	K	Probable 2-oxoglutarate-dependent dioxygenase AOP1 GN=AOP1	AOP1	1	0.00894452	73.327	K(1)VQEACEK	3	-0.096338	4	1.128	1.109	1.078	0.954	0.88	0.902	cytoskeleton							PF03171	2OG-Fe(II) oxygenase superfamily
Ghir_D10G022810.1	30	1.254	Up	0.00026387	K	Probable aquaporin PIP2-5 GN=PIP2-5	PIP2-5	1	5.43165e-16	117.3	DYVDPPPAPLIDASELK(1)K	3	-0.0071204	1	0.9	0.897	0.936	1.151	1.114	1.162	plasma membrane	GO:0001101 response to acid chemical; GO:0006810 transport; GO:0006811 ion transport; GO:0006833 water transport; GO:0006855 drug transmembrane transport; GO:0006950 response to stress; GO:0009414 response to water deprivation; GO:0009415 response to water; GO:0009605 response to external stimulus; GO:0009607 response to biotic stimulus; GO:0009624 response to nematode; GO:0009628 response to abi…	GO:0005622 intracellular; GO:0005623 cell; GO:0005737 cytoplasm; GO:0005773 vacuole; GO:0005886 plasma membrane; GO:0005887 integral component of plasma membrane; GO:0005911 cell-cell junction; GO:0009506 plasmodesma; GO:0009507 chloroplast; GO:0009536 plastid; GO:0016020 membrane; GO:0016021 integral component of membrane; GO:0030054 cell junction; GO:0031224 intrinsic component of membrane; GO:…	GO:0003676 nucleic acid binding; GO:0003723 RNA binding; GO:0003729 mRNA binding; GO:0005215 transporter activity; GO:0005372 water transmembrane transporter activity; GO:0005488 binding; GO:0005515 protein binding; GO:0015250 water channel activity; GO:0015267 channel activity; GO:0015318 inorganic solute uptake transmembrane transporter activity; GO:0019899 enzyme binding; GO:0022803 passive tr…	K09872	PIP; aquaporin PIP
Ghir_D05G013060.1	203	0.721	Down	0.0136644	K	Protein disulfide isomerase-like 1-6 GN=PDIL1-6	PDIL1-6	1	5.68233e-10	113.25	INTVTEAEDFLK(1)K	3	-1.1622	2	1.076	1.082	1.306	0.777	0.82	0.902	chloroplast	GO:0006457 protein folding; GO:0006950 response to stress; GO:0009987 cellular process; GO:0033554 cellular response to stress; GO:0034976 response to endoplasmic reticulum stress; GO:0050896 response to stimulus; GO:0051716 cellular response to stimulus;	GO:0005622 intracellular; GO:0005623 cell; GO:0005737 cytoplasm; GO:0005783 endoplasmic reticulum; GO:0012505 endomembrane system; GO:0043226 organelle; GO:0043227 membrane-bounded organelle; GO:0043229 intracellular organelle; GO:0043231 intracellular membrane-bounded organelle; GO:0044424 intracellular part; GO:0044444 cytoplasmic part; GO:0044464 cell part;	GO:0003756 protein disulfide isomerase activity; GO:0003824 catalytic activity; GO:0016853 isomerase activity; GO:0016860 intramolecular oxidoreductase activity; GO:0016864 intramolecular oxidoreductase activity, transposing S-S bonds;				PF00085; PF13848	Thioredoxin; Thioredoxin-like domain
Ghir_A13G017270.1	122	1.628	Up	0.0045152	K	Protein SRC1 GN=SRC1	SRC1	1	3.05755e-06	85.054	DK(1)IHGEGGHEHGHEGEK	3	-0.0505	1	0.825	0.648	0.783	1.126	1.241	1.305	nucleus
Ghir_A13G017270.1	41	0.749	Down	0.0062002	K	Protein SRC1 GN=SRC1	SRC1	1	4.18635e-05	85.813	IEETLHMGGHK(1)K	4	-1.1476	4	1.224	1.099	1.171	0.944	0.807	0.865	nucleus
Ghir_A09G005460.1	495	0.802	Down	0.00151583	K	Protein TIC 214 GN=TIC214	TIC214	1	0.0103285	94.409	FSNNETK(1)R	2	-0.65295	1	1.065	1.173	1.121	0.902	0.904	0.888	plasma membrane	GO:0006810 transport; GO:0008104 protein localization; GO:0015031 protein transport; GO:0015833 peptide transport; GO:0033036 macromolecule localization; GO:0042886 amide transport; GO:0045184 establishment of protein localization; GO:0051179 localization; GO:0051234 establishment of localization; GO:0071702 organic substance transport; GO:0071705 nitrogen compound transport;	GO:0005622 intracellular; GO:0005623 cell; GO:0005737 cytoplasm; GO:0009507 chloroplast; GO:0009526 plastid envelope; GO:0009528 plastid inner membrane; GO:0009536 plastid; GO:0009706 chloroplast inner membrane; GO:0009941 chloroplast envelope; GO:0016020 membrane; GO:0019866 organelle inner membrane; GO:0031090 organelle membrane; GO:0031967 organelle envelope; GO:0031969 chloroplast membrane; G…	GO:0005215 transporter activity; GO:0008565 protein transporter activity;
Ghir_D08G015830.1	1042	0.607	Down	0.00065773	K	Protein transport protein SEC31 homolog B GN=SEC31B	SEC31B	1	0.0227992	64.82	EIEDNSK(1)K	2	-0.52368	1	1.237	1.276	1.18	0.692	0.813	0.737	chloroplast		GO:0005622 intracellular; GO:0005623 cell; GO:0005737 cytoplasm; GO:0005829 cytosol; GO:0005911 cell-cell junction; GO:0009506 plasmodesma; GO:0016020 membrane; GO:0030054 cell junction; GO:0044424 intracellular part; GO:0044444 cytoplasmic part; GO:0044464 cell part; GO:0055044 symplast;		K14005	SEC31; protein transport protein SEC31	ghi04141 Protein processing in endoplasmic reticulum - Gossypium hirsutum (upland cotton);	PF12931	Sec23-binding domain of Sec16
Ghir_D12G002080.1	102	0.802	Down	0.0008355	K	Protein TRI1 GN=TRI1	TRI1	1	0.000257063	80.69	EHNLQDPENK(1)K	3	-0.63686	1	1.152	1.121	1.068	0.881	0.886	0.911	chloroplast	GO:0006355 regulation of transcription, DNA-templated; GO:0006356 regulation of transcription from RNA polymerase I promoter; GO:0009889 regulation of biosynthetic process; GO:0009891 positive regulation of biosynthetic process; GO:0009893 positive regulation of metabolic process; GO:0010468 regulation of gene expression; GO:0010556 regulation of macromolecule biosynthetic process; GO:0010557 pos…	GO:0000120 RNA polymerase I transcription factor complex; GO:0000500 RNA polymerase I upstream activating factor complex; GO:0005622 intracellular; GO:0005623 cell; GO:0005634 nucleus; GO:0005667 transcription factor complex; GO:0005730 nucleolus; GO:0031974 membrane-enclosed lumen; GO:0031981 nuclear lumen; GO:0032991 macromolecular complex; GO:0043226 organelle; GO:0043227 membrane-bounded orga…					PF02201	SWIB/MDM2 domain
Ghir_A10G010210.1	294	0.666	Down	3.5755e-05	K	Protein YeeZ GN=yeeZ	yeeZ	1	7.28211e-08	142.56	K(1)LNNSNTR	2	-0.20935	2	1.178	1.18	1.222	0.778	0.788	0.819	cytoplasm
Ghir_D01G023590.1	210	0.785	Down	0.0030369	K	Ran-binding protein 1 homolog b GN=RANBP1B	RANBP1B	1	0.0195079	73.499	EAVK(1)DEAK	2	-2.2639	1	1.196	1.125	1.069	0.867	0.921	0.874	chloroplast	GO:0000060 protein import into nucleus, translocation; GO:0000082 G1/S transition of mitotic cell cycle; GO:0000226 microtubule cytoskeleton organization; GO:0000278 mitotic cell cycle; GO:0006403 RNA localization; GO:0006405 RNA export from nucleus; GO:0006508 proteolysis; GO:0006511 ubiquitin-dependent protein catabolic process; GO:0006606 protein import into nucleus; GO:0006807 nitrogen compou…	GO:0005622 intracellular; GO:0005623 cell; GO:0005634 nucleus; GO:0005737 cytoplasm; GO:0043226 organelle; GO:0043227 membrane-bounded organelle; GO:0043229 intracellular organelle; GO:0043231 intracellular membrane-bounded organelle; GO:0044424 intracellular part; GO:0044464 cell part;	GO:0005488 binding; GO:0005515 protein binding; GO:0008536 Ran GTPase binding; GO:0017016 Ras GTPase binding; GO:0019899 enzyme binding; GO:0031267 small GTPase binding; GO:0051020 GTPase binding;	K15306	RANBP1; Ran-binding protein 1
Ghir_D11G004370.1	554	0.656	Down	0.021744	K	Ribonuclease TUDOR 1 GN=TSN1	TSN1	1	0.0343816	48.561	K(1)GIHSAK	3	1.5088	1	1.241	1.248	1.106	0.701	0.97	0.686	chloroplast	GO:0006082 organic acid metabolic process; GO:0006139 nucleobase-containing compound metabolic process; GO:0006396 RNA processing; GO:0006397 mRNA processing; GO:0006401 RNA catabolic process; GO:0006402 mRNA catabolic process; GO:0006629 lipid metabolic process; GO:0006720 isoprenoid metabolic process; GO:0006721 terpenoid metabolic process; GO:0006725 cellular aromatic compound metabolic proces…	GO:0000932 P-body; GO:0005618 cell wall; GO:0005622 intracellular; GO:0005623 cell; GO:0005634 nucleus; GO:0005635 nuclear envelope; GO:0005737 cytoplasm; GO:0005783 endoplasmic reticulum; GO:0005829 cytosol; GO:0005886 plasma membrane; GO:0005911 cell-cell junction; GO:0009506 plasmodesma; GO:0009507 chloroplast; GO:0009536 plastid; GO:0010494 cytoplasmic stress granule; GO:0012505 endomembrane …	GO:0003676 nucleic acid binding; GO:0003723 RNA binding; GO:0003729 mRNA binding; GO:0003824 catalytic activity; GO:0004518 nuclease activity; GO:0005488 binding; GO:0016787 hydrolase activity; GO:0016788 hydrolase activity, acting on ester bonds; GO:0097159 organic cyclic compound binding; GO:1901363 heterocyclic compound binding;	K15979	SND1; staphylococcal nuclease domain-containing protein 1		PF00565; PF00567	Staphylococcal nuclease homologue; Tudor domain
Ghir_A11G015470.1	481	1.665	Up	9.6998e-07	K	Ribulose bisphosphate carboxylase large chain GN=rbcL	rbcL	1	1.7631e-13	137.84	FEFDAVDK(1)LDK	2	-0.56585	3	0.753	0.749	0.768	1.284	1.249	1.247	cytoplasm	GO:0001101 response to acid chemical; GO:0009719 response to endogenous stimulus; GO:0009725 response to hormone; GO:0009737 response to abscisic acid; GO:0010033 response to organic substance; GO:0010035 response to inorganic substance; GO:0010038 response to metal ion; GO:0033993 response to lipid; GO:0042221 response to chemical; GO:0046686 response to cadmium ion; GO:0050896 response to stimu…	GO:0000312 plastid small ribosomal subunit; GO:0000313 organellar ribosome; GO:0000314 organellar small ribosomal subunit; GO:0005576 extracellular region; GO:0005618 cell wall; GO:0005622 intracellular; GO:0005623 cell; GO:0005737 cytoplasm; GO:0005829 cytosol; GO:0005840 ribosome; GO:0009507 chloroplast; GO:0009526 plastid envelope; GO:0009532 plastid stroma; GO:0009534 chloroplast thylakoid; G…					PF02788; PF00016	Ribulose bisphosphate carboxylase large chain, N-terminal domain; Ribulose bisphosphate carboxylase large chain, catalytic domain
Ghir_D01G011140.1	441	2.029	Up	0.000164463	K	Ribulose bisphosphate carboxylase large chain GN=rbcL	rbcL	1	1.7631e-13	137.84	FEFDAVDK(1)LDK	2	-0.56585	4	0.657	0.664	0.741	1.414	1.303	1.467	cytoplasm				K01601	rbcL; ribulose-bisphosphate carboxylase large chain [EC:4.1.1.39]	ghi00630 Glyoxylate and dicarboxylate metabolism - Gossypium hirsutum (upland cotton); ghi00710 Carbon fixation in photosynthetic organisms - Gossypium hirsutum (upland cotton); ghi01100 Metabolic pathways - Gossypium hirsutum (upland cotton); ghi01110 Biosynthesis of secondary metabolites - Gossypium hirsutum (upland cotton); ghi01200 Carbon metabolism - Gossypium hirsutum (upland cotton);	PF02788; PF00016	Ribulose bisphosphate carboxylase large chain, N-terminal domain; Ribulose bisphosphate carboxylase large chain, catalytic domain
Ghir_A12G020620.1	110	1.371	Up	0.0117952	K	Rubredoxin GN=rub	rub	1	4.93413e-06	124.42	FK(1)PYQPAVTK	3	0.21656	2	0.87	0.817	0.877	1.171	1.036	1.308	chloroplast
Ghir_D03G007450.1	328	1.201	Up	0.00165829	K	Serine-threonine kinase receptor-associated protein GN=strap	strap	1	0.0108777	46.318	K(1)IESGLHIGGEGK	3	-0.32202	1	0.901	0.88	0.952	1.11	1.088	1.085	nucleus				K13137	STRAP, UNRIP; serine-threonine kinase receptor-associated protein	ghi03013 RNA transport - Gossypium hirsutum (upland cotton);
Ghir_D05G003550.1	66	1.554	Up	0.0026979	K	Stress-response A/B barrel domain-containing protein UP3 GN=UP3	UP3	1	2.88031e-84	199.08	SK(1)EDLNTYSAHPEHQR	3	0.27904	2	0.752	0.825	0.85	1.208	1.167	1.397	cytoplasm	GO:0001101 response to acid chemical; GO:0002376 immune system process; GO:0006950 response to stress; GO:0006952 defense response; GO:0006955 immune response; GO:0009605 response to external stimulus; GO:0009607 response to biotic stimulus; GO:0009620 response to fungus; GO:0009719 response to endogenous stimulus; GO:0009725 response to hormone; GO:0009753 response to jasmonic acid; GO:0009814 d…	GO:0005622 intracellular; GO:0005623 cell; GO:0005737 cytoplasm; GO:0005777 peroxisome; GO:0005829 cytosol; GO:0009507 chloroplast; GO:0009532 plastid stroma; GO:0009536 plastid; GO:0009570 chloroplast stroma; GO:0042579 microbody; GO:0043226 organelle; GO:0043227 membrane-bounded organelle; GO:0043229 intracellular organelle; GO:0043231 intracellular membrane-bounded organelle; GO:0044422 organe…					PF07876	Stress responsive A/B Barrel Domain
Ghir_D13G018150.1	134	0.66	Down	0.037119	K	Superoxide dismutase [Cu-Zn] GN=SODCC	SODCC	1	5.53719e-13	110.25	GGHELSK(1)STGNAGGR	3	0.64315	1	1.45	1.144	0.98	0.692	0.871	0.797	cytoplasm	GO:0000302 response to reactive oxygen species; GO:0000303 response to superoxide; GO:0000305 response to oxygen radical; GO:0006801 superoxide metabolic process; GO:0006950 response to stress; GO:0006979 response to oxidative stress; GO:0008152 metabolic process; GO:0009636 response to toxic substance; GO:0009987 cellular process; GO:0010035 response to inorganic substance; GO:0019430 removal of…	GO:0005576 extracellular region; GO:0005615 extracellular space; GO:0005622 intracellular; GO:0005623 cell; GO:0005737 cytoplasm; GO:0044421 extracellular region part; GO:0044424 intracellular part; GO:0044464 cell part;	GO:0003824 catalytic activity; GO:0004784 superoxide dismutase activity; GO:0005488 binding; GO:0005507 copper ion binding; GO:0008270 zinc ion binding; GO:0016209 antioxidant activity; GO:0016491 oxidoreductase activity; GO:0016721 oxidoreductase activity, acting on superoxide radicals as acceptor; GO:0043167 ion binding; GO:0043169 cation binding; GO:0046872 metal ion binding; GO:0046914 transi…	K04565	SOD1; superoxide dismutase, Cu-Zn family [EC:1.15.1.1]	ghi04146 Peroxisome - Gossypium hirsutum (upland cotton);	PF00080	Copper/zinc superoxide dismutase (SODC)
Ghir_D03G016690.1	72	0.827	Down	0.0131172	K	Thaumatin-like protein GN=tlp	tlp	1	3.73404e-05	110.38	TK(1)CNFDASGK	3	-0.90878	2	1.085	1.17	1.05	0.963	0.865	0.905	chloroplast							PF00314	Thaumatin family
Ghir_D08G018270.1	81	0.777	Down	0.00076066	K	Ubiquitin carboxyl-terminal hydrolase 3 GN=UCH3	UCH3	1	0.00129329	123.6	LQQDNEK(1)R	2	0.29131	2	1.127	1.093	1.115	0.82	0.887	0.885	cytoplasm	GO:0006082 organic acid metabolic process; GO:0006464 cellular protein modification process; GO:0006508 proteolysis; GO:0006629 lipid metabolic process; GO:0006631 fatty acid metabolic process; GO:0006635 fatty acid beta-oxidation; GO:0006807 nitrogen compound metabolic process; GO:0008152 metabolic process; GO:0009056 catabolic process; GO:0009062 fatty acid catabolic process; GO:0009987 cellula…	GO:0005622 intracellular; GO:0005623 cell; GO:0005737 cytoplasm; GO:0005739 mitochondrion; GO:0005829 cytosol; GO:0043226 organelle; GO:0043227 membrane-bounded organelle; GO:0043229 intracellular organelle; GO:0043231 intracellular membrane-bounded organelle; GO:0044424 intracellular part; GO:0044444 cytoplasmic part; GO:0044464 cell part;	GO:0003676 nucleic acid binding; GO:0003723 RNA binding; GO:0003729 mRNA binding; GO:0003730 mRNA 3'-UTR binding; GO:0003824 catalytic activity; GO:0004300 enoyl-CoA hydratase activity; GO:0004843 thiol-dependent ubiquitin-specific protease activity; GO:0005488 binding; GO:0008233 peptidase activity; GO:0008234 cysteine-type peptidase activity; GO:0016787 hydrolase activity; GO:0016829 lyase acti…	K05609	UCHL3, YUH1; ubiquitin carboxyl-terminal hydrolase L3 [EC:3.4.19.12]		PF01088	Ubiquitin carboxyl-terminal hydrolase, family 1
Ghir_A07G005250.1	294	1.24	Up	0.0021046	K	Uncharacterized protein		1	0.00753267	114.28	LK(1)ETEEK	3	-0.65553	2	0.852	0.904	0.935	1.108	1.088	1.141	cytoplasm
Ghir_D06G009800.1	197	0.69	Down	0.022925	K	Vacuolar-processing enzyme GN=		1	0.000823924	121.35	K(1)HASGTYK	2	0.4597	2	1.124	1.39	1.116	0.879	0.908	0.716	vacuolar membrane	GO:0001101 response to acid chemical; GO:0006508 proteolysis; GO:0006624 vacuolar protein processing; GO:0006807 nitrogen compound metabolic process; GO:0006950 response to stress; GO:0007275 multicellular organism development; GO:0007568 aging; GO:0008152 metabolic process; GO:0009056 catabolic process; GO:0009057 macromolecule catabolic process; GO:0009611 response to wounding; GO:0009719 respo…	GO:0000322 storage vacuole; GO:0000323 lytic vacuole; GO:0000325 plant-type vacuole; GO:0000326 protein storage vacuole; GO:0005622 intracellular; GO:0005623 cell; GO:0005737 cytoplasm; GO:0005773 vacuole; GO:0043226 organelle; GO:0043227 membrane-bounded organelle; GO:0043229 intracellular organelle; GO:0043231 intracellular membrane-bounded organelle; GO:0044424 intracellular part; GO:0044444 c…	GO:0003824 catalytic activity; GO:0004175 endopeptidase activity; GO:0004197 cysteine-type endopeptidase activity; GO:0008233 peptidase activity; GO:0008234 cysteine-type peptidase activity; GO:0016787 hydrolase activity; GO:0070011 peptidase activity, acting on L-amino acid peptides;	K01369	LGMN; legumain [EC:3.4.22.34]
Ghir_A02G004440.1	109	0.826	Down	0.0147382	K	Vesicle transport protein SEC20 GN=Bnip1	Bnip1	1	0.0227277	42.031	NANLQAK(1)DNMRK	2	1.645	1	1.03	1.109	1.157	0.882	0.876	0.966	nucleus				K08497	SEC20; protein transport protein SEC20	ghi04130 SNARE interactions in vesicular transport - Gossypium hirsutum (upland cotton);
Ghir_A09G023230.1	379	0.719	Down	0.00031563	K	Vicilin GC72-A GN=		1	2.13517e-49	161.44	GK(1)GSEGYAFNLLSQTPR	2	0.42303	4	1.169	1.121	1.066	0.818	0.804	0.792	vacuolar membrane	GO:0006950 response to stress; GO:0006952 defense response; GO:0009605 response to external stimulus; GO:0009607 response to biotic stimulus; GO:0009615 response to virus; GO:0009620 response to fungus; GO:0009719 response to endogenous stimulus; GO:0009725 response to hormone; GO:0009735 response to cytokinin; GO:0010033 response to organic substance; GO:0042221 response to chemical; GO:0043207 …	GO:0005618 cell wall; GO:0005622 intracellular; GO:0005623 cell; GO:0005737 cytoplasm; GO:0005773 vacuole; GO:0009505 plant-type cell wall; GO:0030312 external encapsulating structure; GO:0031410 cytoplasmic vesicle; GO:0031982 vesicle; GO:0033095 aleurone grain; GO:0043226 organelle; GO:0043227 membrane-bounded organelle; GO:0043229 intracellular organelle; GO:0043231 intracellular membrane-boun…		K18626	TCHH; trichohyalin		PF00190	Cupin
Ghir_D09G022450.1	140	0.586	Down	0.0069403	K	Vicilin GC72-A GN=		1	4.5444e-15	107.72	QFQECQQHCHQQEQRPEK(1)K	5	0.59238	2	1.134	1.305	1.14	0.68	0.594	0.825	vacuolar membrane	GO:0006950 response to stress; GO:0006952 defense response; GO:0009605 response to external stimulus; GO:0009607 response to biotic stimulus; GO:0009615 response to virus; GO:0009620 response to fungus; GO:0009719 response to endogenous stimulus; GO:0009725 response to hormone; GO:0009735 response to cytokinin; GO:0010033 response to organic substance; GO:0042221 response to chemical; GO:0043207 …	GO:0005618 cell wall; GO:0005622 intracellular; GO:0005623 cell; GO:0005737 cytoplasm; GO:0005773 vacuole; GO:0009505 plant-type cell wall; GO:0030312 external encapsulating structure; GO:0031410 cytoplasmic vesicle; GO:0031982 vesicle; GO:0033095 aleurone grain; GO:0043226 organelle; GO:0043227 membrane-bounded organelle; GO:0043229 intracellular organelle; GO:0043231 intracellular membrane-boun…		K18626	TCHH; trichohyalin		PF00190	Cupin
