# Supplementary material for: Lysine 2‐Hydroxyisobutyrylation‐ and Succinylation‐Based Pathways Act Inside Chloroplasts to Modulate Plant Photosynthesis and Immunity
Source: Adv Sci (Weinh). 2023 Jul 26;10(27):2301803. doi: 10.1002/advs.202301803 (PMC10520639; doi:10.1002/advs.202301803)
Supplement: Supplementary file 7 — Supplemental Table 6 [file ADVS-10-2301803-s008.xlsx]

## Sheet: Table S6
Table S6 The 21 proteins contain both lysine Khib and Ksuc differently modified sites.
Protein accession	Protein description	Subcellular localization	Khib	Ksuc
Ghir_A01G001730	"Photosystem II repair protein PSB27-H1, chloroplastic GN=PSB27-1"	chloroplast	3 up	1 up
Ghir_A03G019040	"Chlorophyll a-b binding protein CP24 10A, chloroplastic GN=CAP10A"	chloroplast	3 up	1 up
Ghir_A05G018660	"Thioredoxin-like protein CDSP32, chloroplastic GN=CDSP32"	chloroplast	3 up	1 up
Ghir_D02G003060	"Dihydroxy-acid dehydratase, chloroplastic GN=DHAD"	chloroplast	1 down	1 down
Ghir_D03G008190	"ATP synthase subunit alpha, chloroplastic GN=atpA"	chloroplast	1 up	1 up
Ghir_D05G025270	"Chlorophyll a-b binding protein CP26, chloroplastic GN=LHCB5"	chloroplast	1 down	1 down
Ghir_D05G033990	"Photosystem II 10 kDa polypeptide, chloroplastic GN=PSBR"	chloroplast	1 down	1 down
Ghir_D06G003540	"Thylakoid lumenal 29 kDa protein, chloroplastic GN=CLEB3J9"	chloroplast	1 down	1 down
Ghir_D07G003370	"ATP synthase subunit b', chloroplastic GN=ATPG"	chloroplast	1 up	1 up
Ghir_D07G010880	"Protein plastid transcriptionally active 16, chloroplastic GN=PTAC16"	chloroplast	1 up	1 down
Ghir_D11G016430	"Linolenate hydroperoxide lyase, chloroplastic GN=CYP74B2"	chloroplast	1 down	1 down
Ghir_A07G005250	Uncharacterized protein	cytoplasm	1 up	1 up
Ghir_A07G023630	"Formate dehydrogenase, mitochondrial GN=FDH1"	mitochondria	1 down	1 down
Ghir_A09G023230	Vicilin GC72-A GN=	vacuolar membrane	2 up	1 down
Ghir_A11G015470	Ribulose bisphosphate carboxylase large chain GN=rbcL	cytoplasm	2 up	1 up
Ghir_A13G017270	Protein SRC1 GN=SRC1	nucleus	1 down	1/1 up/down
Ghir_D01G011140	Ribulose bisphosphate carboxylase large chain GN=rbcL	cytoplasm	1 up	1 up
Ghir_D09G008770	Heat shock 70 kDa protein 15 GN=HSP70-15	cytoplasm	1 down	1 down
Ghir_D10G008160	Phospholipase D alpha 1 GN=PLD1	cytoskeleton	1 down	1 down
Ghir_D12G004490	Elongation factor 1-gamma GN=	cytoplasm	1 down	1 down
Ghir_D12G014180	60S ribosomal protein L22-2 GN=RPL22B	cytoplasm	1 up	1 up
