# Supplementary material for: Lysine 2‐Hydroxyisobutyrylation‐ and Succinylation‐Based Pathways Act Inside Chloroplasts to Modulate Plant Photosynthesis and Immunity
Source: Adv Sci (Weinh). 2023 Jul 26;10(27):2301803. doi: 10.1002/advs.202301803 (PMC10520639; doi:10.1002/advs.202301803)
Supplement: Supplementary file 8 — Supplemental Table 7 [file ADVS-10-2301803-s002.xlsx]

## Sheet: Table S7
Table S7 Primers used in this study.
Primer name	Primer sequence (5′–3′)	Purpose
SRT1-proF	GGAATTCATGTCTCTTGGCTATGCAGAG	Construction for prokaryotic expression vector
SRT1-proR	CCTCGAGCTACAGTCTCGTTTTTCGC
HDA15-proF	GGAATTCATGGTTTCTGAAACAGTTCAAGT	Construction for prokaryotic expression vector
HDA15-proR	CCTCGAGTCATTTTAGATGAAAATGTCCTG
PSB27-proF	GGAATTCATGGCTTCCCCATCGCTA	Construction for prokaryotic expression vector
PSB27-proR	CCTCGAGTCATCTTCCTCGCAACAAAG
PSB27-oeF	GGAATTCATGGCTTCCCCATCGCTACT	Construction for overexpression vector
PSB27-oeR	GACTAGTTCTTCCTCGCAACAAAGCT
CDSP32-oeF	CATCGATATGGCTGCAATCACTAAT	Construction for overexpression vector
CDSP32-oeR	GACTAGTATAAGTAACTCGAACGCCT
HDA15-oeF	GGAATTCATGGTTTCTGAAACAGTTC	Construction for overexpression vector
HDA15-oeR	GACTAGTTTTTAGATGAAAATGTCCTG
SRT1-oeF	GGAATTCATGTCTCTTGGCTATGC	Construction for overexpression vector
SRT1-oeR	GACTAGTCAGTCTCGTTTTTCGCTT
Vd-ITS-F	AAAGTTTTAATGGTTCGCTAAGA	qRT-PCR for V. dahliae ITS
Vd-ITS-R	CTTGGTCATTTAGAGGAAGTAA
GhUBQ14-Q-F	CAACGCTCCATCTTGTCCTT	qRT-PCR for GhUBQ14 as the internal standard in cotton
GhUBQ14-Q-R	TGATCGTCTTTCCCGTAAGC
AtTUB2-Q-F	ATCCGTGAAGAGTACCCAGAT	qRT-PCR for AtTUB2 as the internal standard in Arabidopsis
AtTUB2-Q-R	AAGAACCATGCACTCATCAGC
PR7-2F	AAACTCGTTCACCCACTTCA	qRT-PCR for GhPR7-2
PR7-2R	ATGCCACAATCCAATCCATA
PR7-3F	TGTGGACTGCTCCTGATTGG	qRT-PCR for GhPR-3
PR7-3R	AAAGAACGTGGCTGGACTGA
PR9-1F	TGACAGTGTAGCAACCTAAC	qRT-PCR for GhPR9-1
PR9-1R	TGTCTCAAGGATATTACTAACT
PR9-2F	ACCATTTAGCTCCGCCTCTG	qRT-PCR for GhPR9-2
PR9-2R	CCAGCCAGTTTCAACCTCCT
PR9-3F	TTTAGGCGGCAGACTCCATA	qRT-PCR for GhPR9-3
PR9-3R	ATTCCTTCCCAACAACCACA
PR14-1F	AAGGAATACAGTAAACGAGGTG	qRT-PCR for GhPR14-1
PR14-1R	CAACATTAGGGCTCTTTCTCA
PR15-3F	TAACAGGGACAATGACGAAG	qRT-PCR for GhPR15-3
PR15-3R	TGGGTTATGTGGTTTGGGTGGAATA
PR1-1F	TGCCTGATGATGAAAGA	qRT-PCR for GhPR1
PR1-1R	ATGCGTTGGAATATGGA
PR5-4F	ACAGTTGCGTAATGGTTCTT	qRT-PCR for GhPR5
PR5-4R	TAATACTTCTCCCAAATGCT
ICS1F	ATGGATCAGACCTTGGATAT	qRT-PCR for GhICS1
ICS1R	TTCAGCTTGTTCAAACCTTG
PAD4-1F	ATGGGAACTGCGTAGAAGAA	qRT-PCR for GhPAD4
PAD4-1R	GGCTCCAAGTTGGGTAGGATGCTGG
PAL-2F	ATAGCGGTGGTGATGAGATT	qRT-PCR for GhPAL-2
PAL-2R	CTTAGGGTGGGTTTGGATAG
NPR1-1F	ACTGTATGTCCCAACCTAATAAC	qRT-PCR for GhNPR1-1
NPR1-1R	AGTAGTCGCAACTTCAAAGC
LOX-1F	GATGGGAAATGGCAACAACT	qRT-PCR for GhLOX-1
LOX-1R	ATCCGCATGGAACACTCACT
LOX-2F	AACACTATCACTGCCTGCTC	qRT-PCR for GhLOX-2
LOX-2R	AAACCCACCTTAGAAACCAT
GhAOS-1F	ATCCGACGGTGGAGAATAAACAGT	qRT-PCR for GhAOS-1
GhAOS-1R	CGATGTCCCAACTTCAATCTCAAAC
GhAOS-2F	AAAGGGAAGGAAGCAGTCAT	qRT-PCR for GhAOS-2
GhAOS-2R	TGTAGGGTTCTTAGGCAGGT
MYC2-1F	CCAGAATAAGTTTGTTGCGTTTG	qRT-PCR for GhMYC2
MYC2-1R	ATTGGATACCGCCTTCACCC
ERF1-1F	CAAGCAAGCCTATGGTAATA	qRT-PCR for GhERF1
ERF1-1R	AACAAGAGTTGACACCCTCA
AOC-F	CGCGTGTATCATGCAATCTA	qRT-PCR for GhAOC
AOC-R	AAGTGAGGGAATGTGGGAGT
COI1-1F	TTAATCACCCTCAACCTTCA	qRT-PCR for GhCOI1
COI1-1R	AACATAGCCGTCATTCAAAA
SRT1-F	ATTTGTCAACTGGACCATCCG	qRT-PCR for GhSRT1
SRT1-R	AGTGTTAAGGCAACCGCATC
SRT2-F	TCCTCCGAGTGCTGAAGACG	qRT-PCR for GhSRT2
SRT2-R	TAGCTCCTGGCCCAATACCG
HAC1-F	CTGGAACTAAGTCTGGGAAAC	qRT-PCR for GhHAC1
HAC1-R	TAATGCGAGCACCACAAG
HAC2-F	CGGATATGCCGATTCTTGAT	qRT-PCR for GhHAC2
HAC2-R	GGGTAACATTGCTACAGGAGG
HAC5-F	GGTTTGGACCTCCTCACA	qRT-PCR for GhHAC5
HAC5-R	AGTTCCCTCCTTCCGTCT
HAC12-F	GAGGCACTTGTGGTTAGA	qRT-PCR for GhHAC12
HAC12-R	AGGACGGAAATACTTGAC
HDA2-F	ATACGCAGCATTTGTTCTCG	qRT-PCR for GhHDA2
HDA2-R	TCTTCTTGCAGCATCTATTGTC
HDA8-F	ATGGGAGTGGTGACGAGG	qRT-PCR for GhHDA8
HDA8-R	ATCCGCCAATCTACGAAC
HDA9-F	TGCTCGTTGTTGGTGCTATG	qRT-PCR for GhHDA9
HDA9-R	GCTCAGTGTCAGGTGGTCTTT
HDA15-F	TTTGGGTGGAAGTTGCGAGTG	qRT-PCR for GhHDA15
HDA15-R	CAGAATACATTGCCCGTTGC
PSB27-F	GCAGCCGAGGACGAGGAGTA	qRT-PCR for GhPSB27
PSB27-R	CGAATAAATCTCACGAAACGAAGC
CDSP32-F	CTAATTTCTTAACTAAGCCACCTAC	qRT-PCR for GhCDSP32
CDSP32-R	TCTGAACTCGCTCATCACTCG
